# Supplementary material for: Structural Aspects of Lithium‐Ion Conduction in the Phosphidotitanate Li8TiP4 and Its Comparison With Li7+5 x Ta1− x P4 and Li8− x Ti1− x Ta x P4
Source: Chemistry. 2026 Jan 22;32(13):e03124. doi: 10.1002/chem.202503124 (PMC13047413; doi:10.1002/chem.202503124)
Supplement: Supplementary file 2 — Supporting file2: chem70705‐sup‐0002‐Data.zip [file CHEM-32-e03124-s002.zip]

Archive with 4 entries (4 files):
- Li8Ti(Ta)P4_DM-116-1_253K.cif
- Li8Ti(Ta)P4_DM-116-1_RT.cif
- Li8TiP4_powder.cif
- Li8Ti(Ta)P4_DM-116-1_150K.cif
