# Supplementary material for: Structural Aspects of Lithium‐Ion Conduction in the Phosphidotitanate Li8TiP4 and Its Comparison With Li7+5 x Ta1− x P4 and Li8− x Ti1− x Ta x P4
Source: Chemistry. 2026 Jan 22;32(13):e03124. doi: 10.1002/chem.202503124 (PMC13047413; doi:10.1002/chem.202503124)
Supplement: Supplementary file 2 — Supporting file2: chem70705‐sup‐0002‐Data.zip [file CHEM-32-e03124-s002.zip › Li8Ti(Ta)P4_DM-116-1_253K.cif]

#============================================================================== 
data_global 
#============================================================================== 
_audit_creation_date              '31-Mar-2022' 
_audit_creation_method            'SHELXL-2014/7'
_audit_update_record              '16-Aug-2022'  
 
#============================================================================== 
# SUBMISSION DETAILS
 
_publ_contact_author_name         'F\"assler, Thomas F.' 
_publ_contact_author_address     
; Technische Universit\"at M\"unchen
  TUM School of Natural Sciences 
  Chair for Inorganic Chemistry with Focus on New Materials 
  Lichtenbergstr. 4 
  85748 Garching 
  Germany 
;
_publ_contact_author_phone        '+49 89 289-13131'
_publ_contact_author_fax          '+49 89 289-13186'
_publ_contact_author_email        'thomas.faessler@lrz.tu-muenchen.de'
 
_publ_requested_journal           ? 
 
#============================================================================== 
# TITLE AND AUTHOR LIST
 
_publ_section_title               ? 
 
_publ_section_title_footnote      ? 
 
loop_
 _publ_author_name
 _publ_author_footnote
 _publ_author_address
      'M\"uller, David' 
?
; Technische Universit\"at M\"unchen 
  TUM School of Natural Sciences 
  Chair for Inorganic Chemistry with Focus on New Materials 
  Lichtenbergstr. 4 
  85748 Garching 
  Germany 
;
      'Hlukhyy, Viktor' 
?
; Technische Universit\"at M\"unchen 
  TUM School of Natural Sciences 
  Chair for Inorganic Chemistry with Focus on New Materials 
  Lichtenbergstr. 4 
  85748 Garching 
  Germany 
;
      'Raudaschl-Sieber, Gabriele' 
?
; Technische Universit\"at M\"unchen 
  School of Natural Sciences 
  Department of Chemistry 
  Lichtenbergstr. 4 
  85748 Garching 
  Germany 
; 
      'Klein, Wilhelm'
?
; Technische Universit\"at M\"unchen
  Catalysis Research Center 
  Ernst-Otto-Fischer-Str. 1 
  85748 Garching 
  Germany 
;
      'F\"assler, Thomas F.'
?
; Technische Universit\"at M\"unchen
  TUM School of Natural Sciences 
  Chair for Inorganic Chemistry with Focus on New Materials 
  Lichtenbergstr. 4 
  85748 Garching 
  Germany 
;
 
#============================================================================== 
data_DM-116-1_253K
 
_audit_creation_method            'SHELXL-2014/7'
_shelx_SHELXL_version_number      '2014/7'
_chemical_name_systematic         ?
_chemical_name_common             ?
_chemical_formula_moiety          'P4 Ta0.06 Ti0.94, 7.94(Li)' 
_chemical_formula_sum             'Li7.94 P4 Ta0.06 Ti0.94' 
_chemical_formula_weight          235.19

loop_
 _atom_type_symbol
 _atom_type_description
 _atom_type_scat_dispersion_real
 _atom_type_scat_dispersion_imag
 _atom_type_scat_source
 'Li'  'Li'  -0.0003   0.0001
 'International Tables Vol C Tables 4.2.6.8 and 6.1.1.4'
 'Ti'  'Ti'   0.2776   0.4457
 'International Tables Vol C Tables 4.2.6.8 and 6.1.1.4'
 'Ta'  'Ta'  -0.7052   6.5227
 'International Tables Vol C Tables 4.2.6.8 and 6.1.1.4'
 'P'  'P'   0.1023   0.0942
 'International Tables Vol C Tables 4.2.6.8 and 6.1.1.4'
 
_space_group_crystal_system       tetragonal
_space_group_IT_number            105
_space_group_name_H-M_alt         'P 42 m c'
_space_group_name_Hall            'P 4c -2'
 
_shelx_space_group_comment
;
The symmetry employed for this shelxl refinement is uniquely defined
by the following loop, which should always be used as a source of
symmetry information in preference to the above space-group names.
They are only intended as comments.
;
 
loop_
 _space_group_symop_operation_xyz
 'x, y, z'
 '-x, -y, z'
 '-y, x, z+1/2'
 'y, -x, z+1/2'
 'x, -y, z'
 '-x, y, z'
 '-y, -x, z+1/2'
 'y, x, z+1/2'
 
_cell_length_a                    8.3598(4)
_cell_length_b                    8.3598(4)
_cell_length_c                    5.9105(3)
_cell_angle_alpha                 90
_cell_angle_beta                  90
_cell_angle_gamma                 90
_cell_volume                      413.06(4)
_cell_formula_units_Z             2
_cell_measurement_temperature     253(2)
_cell_measurement_reflns_used     19918 
_cell_measurement_theta_min       3.445 
_cell_measurement_theta_max       46.925 
 
_exptl_crystal_description        block 
_exptl_crystal_colour             red 
_exptl_crystal_density_diffrn     1.891          
_exptl_crystal_F_000              218
_exptl_crystal_size_max           0.3 
_exptl_crystal_size_mid           0.2 
_exptl_crystal_size_min           0.2 
_exptl_absorpt_coefficient_mu     2.471
_exptl_absorpt_correction_type    empirical 
_exptl_absorpt_correction_T_min   0.904 
_exptl_absorpt_correction_T_max   1.000 
_exptl_absorpt_process_details    'STOE X-AREA 1.76' 
 
_diffrn_ambient_temperature       253(2)
_diffrn_radiation_wavelength      0.71073
_diffrn_radiation_type            MoK\a
_diffrn_source                    'Genix 3D HF Mo'
_diffrn_source_voltage            50
_diffrn_source_current            1.000
_diffrn_source_power              0.050
_diffrn_radiation_monochromator   'Graded multilayer mirror'
_diffrn_radiation_collimation     '0.6 mm diameter'
_diffrn_measurement_device_type   'STOE StadiVari'
_diffrn_measurement_method        '\w scans' 
_diffrn_detector                  'STOE' 
_diffrn_detector_type             'Pilatus 300K' 
_diffrn_detector_area_resol_mean  5.81 
_diffrn_reflns_number             11183
_diffrn_reflns_av_unetI/netI      0.0194
_diffrn_reflns_av_R_equivalents   0.0196
_diffrn_reflns_limit_h_min        -16
_diffrn_reflns_limit_h_max        16
_diffrn_reflns_limit_k_min        -16
_diffrn_reflns_limit_k_max        16
_diffrn_reflns_limit_l_min        -9
_diffrn_reflns_limit_l_max        12
_diffrn_reflns_theta_min          3.447
_diffrn_reflns_theta_max          46.481
_diffrn_reflns_theta_full         25.242
_diffrn_measured_fraction_theta_max   0.994
_diffrn_measured_fraction_theta_full  0.996
_diffrn_reflns_Laue_measured_fraction_max    0.994
_diffrn_reflns_Laue_measured_fraction_full   0.996
_diffrn_reflns_point_group_measured_fraction_max   0.996
_diffrn_reflns_point_group_measured_fraction_full  0.998
_reflns_number_total              1627
_reflns_number_gt                 1421
_reflns_threshold_expression      'I > 2\s(I)'
_reflns_Friedel_coverage          0.881
_reflns_Friedel_fraction_max      0.998
_reflns_Friedel_fraction_full     1.000
 
_reflns_special_details
;
 Reflections were merged by SHELXL according to the crystal
 class for the calculation of statistics and refinement.
 
 _reflns_Friedel_fraction is defined as the number of unique
 Friedel pairs measured divided by the number that would be
 possible theoretically, ignoring centric projections and
 systematic absences.
;
 
_computing_data_collection        'STOE X-AREA 1.76' 
_computing_cell_refinement        'STOE X-AREA 1.76' 
_computing_data_reduction         'STOE X-AREA 1.76' 
_computing_structure_solution     'SHELXS-97' 
_computing_structure_refinement   'SHELXL-2014/7' 
_computing_molecular_graphics     'DIAMOND 3.2k' 
 
_refine_special_details
;
 Refined as a 2-component inversion twin.
;
_refine_ls_structure_factor_coef  Fsqd
_refine_ls_matrix_type            full
_refine_ls_weighting_scheme       calc
_refine_ls_weighting_details
'w=1/[\s^2^(Fo^2^)+(0.0145P)^2^] where P=(Fo^2^+2Fc^2^)/3'
_atom_sites_solution_primary      direct 
_atom_sites_solution_secondary    difmap 
_atom_sites_solution_hydrogens    .
_refine_ls_hydrogen_treatment     undef
_refine_ls_extinction_method      'SHELXL-2014/7 (Sheldrick 2014'
_refine_ls_extinction_coef        0.0148(15)
_refine_ls_extinction_expression
 'Fc^*^=kFc[1+0.001xFc^2^\l^3^/sin(2\q)]^-1/4^'
_refine_ls_abs_structure_details
;
 Refined as an inversion twin.
;
_refine_ls_abs_structure_Flack    0.49(3)
_chemical_absolute_configuration  ?
_refine_ls_number_reflns          1627
_refine_ls_number_parameters      46
_refine_ls_number_restraints      6
_refine_ls_R_factor_all           0.0246
_refine_ls_R_factor_gt            0.0174
_refine_ls_wR_factor_ref          0.0291
_refine_ls_wR_factor_gt           0.0280
_refine_ls_goodness_of_fit_ref    0.990
_refine_ls_restrained_S_all       0.989
_refine_ls_shift/su_max           0.000
_refine_ls_shift/su_mean          0.000
 
loop_
 _atom_site_label
 _atom_site_type_symbol
 _atom_site_fract_x
 _atom_site_fract_y
 _atom_site_fract_z
 _atom_site_U_iso_or_equiv
 _atom_site_adp_type
 _atom_site_occupancy
 _atom_site_site_symmetry_order  
 _atom_site_calc_flag
 _atom_site_refinement_flags_posn
 _atom_site_refinement_flags_adp
 _atom_site_refinement_flags_occupancy
 _atom_site_disorder_assembly
 _atom_site_disorder_group
Ti Ti 0.0000 0.5000 0.2500 0.00577(3) Uani 0.9374(6) 4 d S T P . .
Ta Ta 0.0000 0.5000 0.2500 0.00577(3) Uani 0.0626(6) 4 d S T P . .
P1 P 0.23302(7) 0.5000 0.01857(17) 0.00792(9) Uani 1 2 d S T P . .
P2 P 0.0000 0.25823(7) 0.46947(17) 0.00841(9) Uani 1 2 d S T P . .
Li1 Li 0.0000 0.5000 0.745(2) 0.0141(6) Uani 1 4 d S T P . .
Li2 Li 0.2698(3) 0.2497(3) 0.2414(13) 0.0164(5) Uani 1 1 d . . . . .
Li3 Li 0.5000 0.5000 0.2863(9) 0.0177(9) Uani 1 4 d S T P . .
Li4 Li 0.0000 0.1657(6) 0.0256(8) 0.0375(10) Uani 0.9374(6) 2 d S T P . .
Li5 Li 0.0000 0.0000 0.159(14) 0.017(15) Uani 0.0626(6) 4 d S TU P . .
 
loop_
 _atom_site_aniso_label
 _atom_site_aniso_U_11
 _atom_site_aniso_U_22
 _atom_site_aniso_U_33
 _atom_site_aniso_U_23
 _atom_site_aniso_U_13
 _atom_site_aniso_U_12
Ti 0.00643(16) 0.00493(16) 0.00597(5) 0.000 0.000 0.000
Ta 0.00643(16) 0.00493(16) 0.00597(5) 0.000 0.000 0.000
P1 0.00802(18) 0.00816(19) 0.00757(16) 0.000 0.00053(14) 0.000
P2 0.0085(2) 0.00721(16) 0.00949(19) 0.00096(14) 0.000 0.000
Li1 0.009(3) 0.023(3) 0.0112(15) 0.000 0.000 0.000
Li2 0.0162(10) 0.0170(10) 0.0160(12) 0.0019(9) -0.0033(13) 0.0019(6)
Li3 0.0212(19) 0.0159(18) 0.016(2) 0.000 0.000 0.000
Li4 0.0152(14) 0.043(2) 0.054(3) -0.023(2) 0.000 0.000
Li5 0.011(19) 0.03(2) 0.010(19) 0.000 0.000 0.000
 
_geom_special_details
;
 All esds (except the esd in the dihedral angle between two l.s. planes)
 are estimated using the full covariance matrix.  The cell esds are taken
 into account individually in the estimation of esds in distances, angles
 and torsion angles; correlations between esds in cell parameters are only
 used when they are defined by crystal symmetry.  An approximate (isotropic)
 treatment of cell esds is used for estimating esds involving l.s. planes.
;
 
loop_
 _geom_bond_atom_site_label_1
 _geom_bond_atom_site_label_2
 _geom_bond_distance
 _geom_bond_site_symmetry_2
 _geom_bond_publ_flag
Ti P1 2.3803(7) . ?
Ti P1 2.3803(7) 2_565 ?
Ti P2 2.4016(7) . ?
Ti P2 2.4016(7) 2_565 ?
Ti Li1 2.924(14) . ?
Ti Li1 2.987(14) 1_554 ?
Ti Li2 3.0770(18) . ?
Ti Li2 3.0770(18) 6 ?
Ti Li2 3.0770(18) 5_565 ?
Ti Li2 3.0770(18) 2_565 ?
Ti Li4 3.093(4) . ?
Ti Li4 3.093(4) 2_565 ?
Ta P1 2.3803(7) . ?
Ta P1 2.3803(7) 2_565 ?
Ta P2 2.4016(7) . ?
Ta P2 2.4016(7) 2_565 ?
Ta Li1 2.924(14) . ?
Ta Li1 2.987(14) 1_554 ?
Ta Li2 3.0770(18) . ?
Ta Li2 3.0770(18) 6 ?
Ta Li2 3.0770(18) 5_565 ?
Ta Li2 3.0770(18) 2_565 ?
Ta Li4 3.093(4) . ?
Ta Li4 3.093(4) 2_565 ?
P1 Li2 2.491(4) . ?
P1 Li2 2.491(4) 5_565 ?
P1 Li2 2.531(5) 8_554 ?
P1 Li2 2.531(5) 4_564 ?
P1 Li1 2.533(9) 1_554 ?
P1 Li3 2.620(3) 3_654 ?
P1 Li3 2.736(3) . ?
P1 Li4 3.407(4) . ?
P1 Li4 3.407(4) 2_565 ?
P1 P2 3.8707(3) 2_565 ?
P1 P2 3.8707(3) . ?
P1 P1 3.8961(11) 2_565 ?
P1 P2 4.1953(2) 4_564 ?
P1 P2 4.1953(2) 4_554 ?
P1 P2 4.2910(4) 1_554 ?
P1 P2 4.2910(4) 2_564 ?
P1 P1 4.3239(6) 3_654 ?
P1 P1 4.3239(6) 4_564 ?
P1 P1 4.3239(6) 4_565 ?
P1 P1 4.3239(6) 3_655 ?
P1 P1 4.4637(11) 2_665 ?
P2 Li5 2.43(4) 3 ?
P2 Li4 2.587(3) 3 ?
P2 Li4 2.587(3) 4 ?
P2 Li1 2.594(9) . ?
P2 Li2 2.629(4) 6 ?
P2 Li2 2.629(4) . ?
P2 Li2 2.636(5) 8 ?
P2 Li2 2.636(5) 3 ?
P2 Li4 2.735(4) . ?
P2 Li5 2.84(5) . ?
P2 Li4 3.377(5) 1_556 ?
P2 P1 3.8707(3) 2_565 ?
P2 P2 4.0424(12) 2_565 ?
P2 P1 4.1953(2) 3 ?
P2 P1 4.1953(2) 3_655 ?
P2 P2 4.2489(6) 4 ?
P2 P2 4.2489(6) 3 ?
P2 P2 4.2490(6) 3_554 ?
P2 P2 4.2490(6) 4_554 ?
P2 P1 4.2910(4) 1_556 ?
P2 P1 4.2910(4) 2_566 ?
P2 P2 4.3174(12) 2 ?
Li1 P1 2.533(9) 1_556 ?
Li1 P1 2.533(9) 2_566 ?
Li1 P2 2.594(9) 2_565 ?
Li1 Li2 2.8393(17) 4_565 ?
Li1 Li2 2.8393(17) 3 ?
Li1 Li2 2.8393(17) 8 ?
Li1 Li2 2.8392(17) 7_565 ?
Li1 Ta 2.987(14) 1_556 ?
Li1 Ti 2.987(14) 1_556 ?
Li1 Li4 3.251(10) 2_566 ?
Li1 Li4 3.251(10) 1_556 ?
Li2 P1 2.531(5) 3_655 ?
Li2 P2 2.636(5) 4_554 ?
Li2 Li4 2.684(5) . ?
Li2 Li4 2.817(6) 4 ?
Li2 Li1 2.8393(17) 3_654 ?
Li2 Li3 2.855(3) . ?
Li2 Li2 2.9648(3) 8_554 ?
Li2 Li2 2.9648(3) 8 ?
Li3 P1 2.620(3) 4_565 ?
Li3 P1 2.620(3) 3_655 ?
Li3 P1 2.736(3) 2_665 ?
Li3 Li2 2.855(3) 2_665 ?
Li3 Li2 2.855(3) 6_655 ?
Li3 Li2 2.855(3) 5_565 ?
Li3 Li3 2.95524(15) 3_654 ?
Li3 Li3 2.95526(14) 3_655 ?
Li4 Li5 1.59(4) . ?
Li4 Li5 2.57(7) 3_554 ?
Li4 P2 2.586(3) 3_554 ?
Li4 P2 2.586(3) 4_554 ?
Li4 Li2 2.684(5) 6 ?
Li4 Li4 2.771(10) 2 ?
Li4 Li2 2.817(6) 3_554 ?
Li4 Li2 2.817(6) 8_554 ?
Li4 Li1 3.251(10) 1_554 ?
Li4 P2 3.377(5) 1_554 ?
Li4 P1 3.407(4) 2_565 ?
Li4 Li4 3.546(4) 4 ?
Li4 Li4 3.546(4) 3 ?
Li4 Li4 3.546(4) 3_554 ?
Li4 Li4 3.546(4) 4_554 ?
Li5 Li4 1.59(4) 2 ?
Li5 P2 2.43(4) 3_554 ?
Li5 P2 2.43(4) 4_554 ?
Li5 Li4 2.57(7) 4 ?
Li5 Li4 2.57(7) 3 ?
Li5 P2 2.84(5) 2 ?
Li5 Li5 2.95524(15) 3 ?
Li5 Li5 2.95526(15) 3_554 ?
Li5 Li2 3.112(14) 2 ?
Li5 Li2 3.112(14) 5 ?
Li5 Li2 3.112(14) 6 ?
 
loop_
 _geom_angle_atom_site_label_1
 _geom_angle_atom_site_label_2
 _geom_angle_atom_site_label_3
 _geom_angle
 _geom_angle_site_symmetry_1
 _geom_angle_site_symmetry_3
 _geom_angle_publ_flag
P1 Ti P1 109.85(4) . 2_565 ?
P1 Ti P2 108.083(6) . . ?
P1 Ti P2 108.082(5) 2_565 . ?
P1 Ti P2 108.083(6) . 2_565 ?
P1 Ti P2 108.082(6) 2_565 2_565 ?
P2 Ti P2 114.62(4) . 2_565 ?
P1 Ti Li1 125.08(2) . . ?
P1 Ti Li1 125.08(2) 2_565 . ?
P2 Ti Li1 57.31(2) . . ?
P2 Ti Li1 57.31(2) 2_565 . ?
P1 Ti Li1 54.92(2) . 1_554 ?
P1 Ti Li1 54.92(2) 2_565 1_554 ?
P2 Ti Li1 122.69(2) . 1_554 ?
P2 Ti Li1 122.69(2) 2_565 1_554 ?
Li1 Ti Li1 180.0 . 1_554 ?
P1 Ti Li2 52.46(11) . . ?
P1 Ti Li2 126.18(12) 2_565 . ?
P2 Ti Li2 55.71(10) . . ?
P2 Ti Li2 125.54(11) 2_565 . ?
Li1 Ti Li2 90.95(14) . . ?
Li1 Ti Li2 89.05(14) 1_554 . ?
P1 Ti Li2 126.18(12) . 6 ?
P1 Ti Li2 52.45(11) 2_565 6 ?
P2 Ti Li2 55.71(10) . 6 ?
P2 Ti Li2 125.54(11) 2_565 6 ?
Li1 Ti Li2 90.95(15) . 6 ?
Li1 Ti Li2 89.05(14) 1_554 6 ?
Li2 Ti Li2 94.27(13) . 6 ?
P1 Ti Li2 52.46(11) . 5_565 ?
P1 Ti Li2 126.18(12) 2_565 5_565 ?
P2 Ti Li2 125.54(11) . 5_565 ?
P2 Ti Li2 55.71(10) 2_565 5_565 ?
Li1 Ti Li2 90.95(14) . 5_565 ?
Li1 Ti Li2 89.05(14) 1_554 5_565 ?
Li2 Ti Li2 85.69(13) . 5_565 ?
Li2 Ti Li2 178.1(3) 6 5_565 ?
P1 Ti Li2 126.18(12) . 2_565 ?
P1 Ti Li2 52.45(11) 2_565 2_565 ?
P2 Ti Li2 125.54(11) . 2_565 ?
P2 Ti Li2 55.71(10) 2_565 2_565 ?
Li1 Ti Li2 90.95(14) . 2_565 ?
Li1 Ti Li2 89.05(14) 1_554 2_565 ?
Li2 Ti Li2 178.1(3) . 2_565 ?
Li2 Ti Li2 85.69(13) 6 2_565 ?
Li2 Ti Li2 94.27(13) 5_565 2_565 ?
P1 Ti Li4 75.74(6) . . ?
P1 Ti Li4 75.74(6) 2_565 . ?
P2 Ti Li4 58.08(10) . . ?
P2 Ti Li4 172.70(11) 2_565 . ?
Li1 Ti Li4 115.39(10) . . ?
Li1 Ti Li4 64.61(10) 1_554 . ?
Li2 Ti Li4 51.58(9) . . ?
Li2 Ti Li4 51.58(9) 6 . ?
Li2 Ti Li4 127.39(11) 5_565 . ?
Li2 Ti Li4 127.39(11) 2_565 . ?
P1 Ti Li4 75.74(6) . 2_565 ?
P1 Ti Li4 75.74(6) 2_565 2_565 ?
P2 Ti Li4 172.70(11) . 2_565 ?
P2 Ti Li4 58.08(10) 2_565 2_565 ?
Li1 Ti Li4 115.39(10) . 2_565 ?
Li1 Ti Li4 64.61(10) 1_554 2_565 ?
Li2 Ti Li4 127.39(10) . 2_565 ?
Li2 Ti Li4 127.39(10) 6 2_565 ?
Li2 Ti Li4 51.58(9) 5_565 2_565 ?
Li2 Ti Li4 51.58(10) 2_565 2_565 ?
Li4 Ti Li4 129.2(2) . 2_565 ?
P1 Ta P1 109.85(4) . 2_565 ?
P1 Ta P2 108.083(6) . . ?
P1 Ta P2 108.082(5) 2_565 . ?
P1 Ta P2 108.083(6) . 2_565 ?
P1 Ta P2 108.082(6) 2_565 2_565 ?
P2 Ta P2 114.62(4) . 2_565 ?
P1 Ta Li1 125.08(2) . . ?
P1 Ta Li1 125.08(2) 2_565 . ?
P2 Ta Li1 57.31(2) . . ?
P2 Ta Li1 57.31(2) 2_565 . ?
P1 Ta Li1 54.92(2) . 1_554 ?
P1 Ta Li1 54.92(2) 2_565 1_554 ?
P2 Ta Li1 122.69(2) . 1_554 ?
P2 Ta Li1 122.69(2) 2_565 1_554 ?
Li1 Ta Li1 180.0 . 1_554 ?
P1 Ta Li2 52.46(11) . . ?
P1 Ta Li2 126.18(12) 2_565 . ?
P2 Ta Li2 55.71(10) . . ?
P2 Ta Li2 125.54(11) 2_565 . ?
Li1 Ta Li2 90.95(14) . . ?
Li1 Ta Li2 89.05(14) 1_554 . ?
P1 Ta Li2 126.18(12) . 6 ?
P1 Ta Li2 52.45(11) 2_565 6 ?
P2 Ta Li2 55.71(10) . 6 ?
P2 Ta Li2 125.54(11) 2_565 6 ?
Li1 Ta Li2 90.95(15) . 6 ?
Li1 Ta Li2 89.05(14) 1_554 6 ?
Li2 Ta Li2 94.27(13) . 6 ?
P1 Ta Li2 52.46(11) . 5_565 ?
P1 Ta Li2 126.18(12) 2_565 5_565 ?
P2 Ta Li2 125.54(11) . 5_565 ?
P2 Ta Li2 55.71(10) 2_565 5_565 ?
Li1 Ta Li2 90.95(14) . 5_565 ?
Li1 Ta Li2 89.05(14) 1_554 5_565 ?
Li2 Ta Li2 85.69(13) . 5_565 ?
Li2 Ta Li2 178.1(3) 6 5_565 ?
P1 Ta Li2 126.18(12) . 2_565 ?
P1 Ta Li2 52.45(11) 2_565 2_565 ?
P2 Ta Li2 125.54(11) . 2_565 ?
P2 Ta Li2 55.71(10) 2_565 2_565 ?
Li1 Ta Li2 90.95(14) . 2_565 ?
Li1 Ta Li2 89.05(14) 1_554 2_565 ?
Li2 Ta Li2 178.1(3) . 2_565 ?
Li2 Ta Li2 85.69(13) 6 2_565 ?
Li2 Ta Li2 94.27(13) 5_565 2_565 ?
P1 Ta Li4 75.74(6) . . ?
P1 Ta Li4 75.74(6) 2_565 . ?
P2 Ta Li4 58.08(10) . . ?
P2 Ta Li4 172.70(11) 2_565 . ?
Li1 Ta Li4 115.39(10) . . ?
Li1 Ta Li4 64.61(10) 1_554 . ?
Li2 Ta Li4 51.58(9) . . ?
Li2 Ta Li4 51.58(9) 6 . ?
Li2 Ta Li4 127.39(11) 5_565 . ?
Li2 Ta Li4 127.39(11) 2_565 . ?
P1 Ta Li4 75.74(6) . 2_565 ?
P1 Ta Li4 75.74(6) 2_565 2_565 ?
P2 Ta Li4 172.70(11) . 2_565 ?
P2 Ta Li4 58.08(10) 2_565 2_565 ?
Li1 Ta Li4 115.39(10) . 2_565 ?
Li1 Ta Li4 64.61(10) 1_554 2_565 ?
Li2 Ta Li4 127.39(10) . 2_565 ?
Li2 Ta Li4 127.39(10) 6 2_565 ?
Li2 Ta Li4 51.58(9) 5_565 2_565 ?
Li2 Ta Li4 51.58(10) 2_565 2_565 ?
Li4 Ta Li4 129.2(2) . 2_565 ?
Ta P1 Ti 0.0 . . ?
Ta P1 Li2 78.30(9) . . ?
Ti P1 Li2 78.30(9) . . ?
Ta P1 Li2 78.30(9) . 5_565 ?
Ti P1 Li2 78.30(9) . 5_565 ?
Li2 P1 Li2 114.3(3) . 5_565 ?
Ta P1 Li2 114.65(9) . 8_554 ?
Ti P1 Li2 114.65(9) . 8_554 ?
Li2 P1 Li2 72.35(6) . 8_554 ?
Li2 P1 Li2 166.87(19) 5_565 8_554 ?
Ta P1 Li2 114.65(9) . 4_564 ?
Ti P1 Li2 114.65(9) . 4_564 ?
Li2 P1 Li2 166.87(19) . 4_564 ?
Li2 P1 Li2 72.35(6) 5_565 4_564 ?
Li2 P1 Li2 99.0(3) 8_554 4_564 ?
Ta P1 Li1 74.8(2) . 1_554 ?
Ti P1 Li1 74.8(2) . 1_554 ?
Li2 P1 Li1 115.64(17) . 1_554 ?
Li2 P1 Li1 115.64(17) 5_565 1_554 ?
Li2 P1 Li1 68.20(12) 8_554 1_554 ?
Li2 P1 Li1 68.20(12) 4_564 1_554 ?
Ta P1 Li3 176.52(11) . 3_654 ?
Ti P1 Li3 176.52(11) . 3_654 ?
Li2 P1 Li3 99.90(12) . 3_654 ?
Li2 P1 Li3 99.90(12) 5_565 3_654 ?
Li2 P1 Li3 67.29(8) 8_554 3_654 ?
Li2 P1 Li3 67.29(8) 4_564 3_654 ?
Li1 P1 Li3 108.7(3) 1_554 3_654 ?
Ta P1 Li3 109.59(10) . . ?
Ti P1 Li3 109.59(10) . . ?
Li2 P1 Li3 66.02(9) . . ?
Li2 P1 Li3 66.02(9) 5_565 . ?
Li2 P1 Li3 109.23(11) 8_554 . ?
Li2 P1 Li3 109.23(11) 4_564 . ?
Li1 P1 Li3 175.6(3) 1_554 . ?
Li3 P1 Li3 66.933(15) 3_654 . ?
Ta P1 Li4 61.64(6) . . ?
Ti P1 Li4 61.64(6) . . ?
Li2 P1 Li4 51.33(11) . . ?
Li2 P1 Li4 138.85(13) 5_565 . ?
Li2 P1 Li4 54.25(12) 8_554 . ?
Li2 P1 Li4 131.53(13) 4_564 . ?
Li1 P1 Li4 64.41(14) 1_554 . ?
Li3 P1 Li4 119.57(6) 3_654 . ?
Li3 P1 Li4 117.35(8) . . ?
Ta P1 Li4 61.64(6) . 2_565 ?
Ti P1 Li4 61.64(6) . 2_565 ?
Li2 P1 Li4 138.85(13) . 2_565 ?
Li2 P1 Li4 51.33(11) 5_565 2_565 ?
Li2 P1 Li4 131.53(13) 8_554 2_565 ?
Li2 P1 Li4 54.25(12) 4_564 2_565 ?
Li1 P1 Li4 64.41(14) 1_554 2_565 ?
Li3 P1 Li4 119.57(6) 3_654 2_565 ?
Li3 P1 Li4 117.35(8) . 2_565 ?
Li4 P1 Li4 110.22(10) . 2_565 ?
Ta P1 P2 36.144(12) . 2_565 ?
Ti P1 P2 36.144(12) . 2_565 ?
Li2 P1 P2 97.86(13) . 2_565 ?
Li2 P1 P2 42.23(9) 5_565 2_565 ?
Li2 P1 P2 150.50(7) 8_554 2_565 ?
Li2 P1 P2 94.38(12) 4_564 2_565 ?
Li1 P1 P2 93.0(2) 1_554 2_565 ?
Li3 P1 P2 142.13(5) 3_654 2_565 ?
Li3 P1 P2 90.71(8) . 2_565 ?
Li4 P1 P2 97.59(6) . 2_565 ?
Li4 P1 P2 43.57(8) 2_565 2_565 ?
Ta P1 P2 36.144(12) . . ?
Ti P1 P2 36.144(12) . . ?
Li2 P1 P2 42.23(9) . . ?
Li2 P1 P2 97.86(13) 5_565 . ?
Li2 P1 P2 94.38(12) 8_554 . ?
Li2 P1 P2 150.50(7) 4_564 . ?
Li1 P1 P2 93.0(2) 1_554 . ?
Li3 P1 P2 142.13(5) 3_654 . ?
Li3 P1 P2 90.71(8) . . ?
Li4 P1 P2 43.57(8) . . ?
Li4 P1 P2 97.59(6) 2_565 . ?
P2 P1 P2 62.96(2) 2_565 . ?
Ta P1 P1 35.08(2) . 2_565 ?
Ti P1 P1 35.08(2) . 2_565 ?
Li2 P1 P1 97.09(6) . 2_565 ?
Li2 P1 P1 97.09(6) 5_565 2_565 ?
Li2 P1 P1 93.16(6) 8_554 2_565 ?
Li2 P1 P1 93.16(6) 4_564 2_565 ?
Li1 P1 P1 39.7(3) 1_554 2_565 ?
Li3 P1 P1 148.40(10) 3_654 2_565 ?
Li3 P1 P1 144.67(9) . 2_565 ?
Li4 P1 P1 55.12(5) . 2_565 ?
Li4 P1 P1 55.12(5) 2_565 2_565 ?
P2 P1 P1 59.783(10) 2_565 2_565 ?
P2 P1 P1 59.783(10) . 2_565 ?
Ta P1 P2 94.638(5) . 4_564 ?
Ti P1 P2 94.638(5) . 4_564 ?
Li2 P1 P2 150.13(14) . 4_564 ?
Li2 P1 P2 36.25(14) 5_565 4_564 ?
Li2 P1 P2 135.23(13) 8_554 4_564 ?
Li2 P1 P2 36.38(13) 4_564 4_564 ?
Li1 P1 P2 89.68(2) 1_554 4_564 ?
Li3 P1 P2 85.468(6) 3_654 4_564 ?
Li3 P1 P2 89.945(10) . 4_564 ?
Li4 P1 P2 147.87(5) . 4_564 ?
Li4 P1 P2 38.03(5) 2_565 4_564 ?
P2 P1 P2 63.425(11) 2_565 4_564 ?
P2 P1 P2 126.382(11) . 4_564 ?
P1 P1 P2 92.879(6) 2_565 4_564 ?
Ta P1 P2 94.638(5) . 4_554 ?
Ti P1 P2 94.638(5) . 4_554 ?
Li2 P1 P2 36.25(14) . 4_554 ?
Li2 P1 P2 150.13(14) 5_565 4_554 ?
Li2 P1 P2 36.38(13) 8_554 4_554 ?
Li2 P1 P2 135.23(13) 4_564 4_554 ?
Li1 P1 P2 89.68(2) 1_554 4_554 ?
Li3 P1 P2 85.468(6) 3_654 4_554 ?
Li3 P1 P2 89.945(10) . 4_554 ?
Li4 P1 P2 38.03(5) . 4_554 ?
Li4 P1 P2 147.87(5) 2_565 4_554 ?
P2 P1 P2 126.382(11) 2_565 4_554 ?
P2 P1 P2 63.426(11) . 4_554 ?
P1 P1 P2 92.879(6) 2_565 4_554 ?
P2 P1 P2 170.193(10) 4_564 4_554 ?
Ta P1 P2 93.62(2) . 1_554 ?
Ti P1 P2 93.62(2) . 1_554 ?
Li2 P1 P2 93.45(13) . 1_554 ?
Li2 P1 P2 148.36(11) 5_565 1_554 ?
Li2 P1 P2 34.65(8) 8_554 1_554 ?
Li2 P1 P2 83.89(12) 4_564 1_554 ?
Li1 P1 P2 33.64(13) 1_554 1_554 ?
Li3 P1 P2 89.45(9) 3_654 1_554 ?
Li3 P1 P2 143.88(6) . 1_554 ?
Li4 P1 P2 50.45(8) . 1_554 ?
Li4 P1 P2 97.82(8) 2_565 1_554 ?
P2 P1 P2 122.564(17) 2_565 1_554 ?
P2 P1 P2 92.655(8) . 1_554 ?
P1 P1 P2 63.001(8) 2_565 1_554 ?
P2 P1 P2 116.090(10) 4_564 1_554 ?
P2 P1 P2 60.078(11) 4_554 1_554 ?
Ta P1 P2 93.62(2) . 2_564 ?
Ti P1 P2 93.62(2) . 2_564 ?
Li2 P1 P2 148.36(11) . 2_564 ?
Li2 P1 P2 93.45(13) 5_565 2_564 ?
Li2 P1 P2 83.89(12) 8_554 2_564 ?
Li2 P1 P2 34.65(8) 4_564 2_564 ?
Li1 P1 P2 33.64(14) 1_554 2_564 ?
Li3 P1 P2 89.45(9) 3_654 2_564 ?
Li3 P1 P2 143.88(6) . 2_564 ?
Li4 P1 P2 97.82(8) . 2_564 ?
Li4 P1 P2 50.45(8) 2_565 2_564 ?
P2 P1 P2 92.655(7) 2_565 2_564 ?
P2 P1 P2 122.564(17) . 2_564 ?
P1 P1 P2 63.001(8) 2_565 2_564 ?
P2 P1 P2 60.078(11) 4_564 2_564 ?
P2 P1 P2 116.090(10) 4_554 2_564 ?
P2 P1 P2 56.202(17) 1_554 2_564 ?
Ta P1 P1 144.607(10) . 3_654 ?
Ti P1 P1 144.607(10) . 3_654 ?
Li2 P1 P1 82.19(13) . 3_654 ?
Li2 P1 P1 136.98(9) 5_565 3_654 ?
Li2 P1 P1 30.32(7) 8_554 3_654 ?
Li2 P1 P1 85.51(12) 4_564 3_654 ?
Li1 P1 P1 87.7(2) 1_554 3_654 ?
Li3 P1 P1 37.08(5) 3_654 3_654 ?
Li3 P1 P1 88.52(8) . 3_654 ?
Li4 P1 P1 83.12(6) . 3_654 ?
Li4 P1 P1 136.63(8) 2_565 3_654 ?
P2 P1 P1 179.135(13) 2_565 3_654 ?
P2 P1 P1 117.440(13) . 3_654 ?
P1 P1 P1 121.076(4) 2_565 3_654 ?
P2 P1 P1 116.173(6) 4_564 3_654 ?
P2 P1 P1 54.021(7) 4_554 3_654 ?
P2 P1 P1 58.283(5) 1_554 3_654 ?
P2 P1 P1 87.738(9) 2_564 3_654 ?
Ta P1 P1 144.607(10) . 4_564 ?
Ti P1 P1 144.607(10) . 4_564 ?
Li2 P1 P1 136.98(9) . 4_564 ?
Li2 P1 P1 82.19(13) 5_565 4_564 ?
Li2 P1 P1 85.51(12) 8_554 4_564 ?
Li2 P1 P1 30.32(7) 4_564 4_564 ?
Li1 P1 P1 87.7(2) 1_554 4_564 ?
Li3 P1 P1 37.08(5) 3_654 4_564 ?
Li3 P1 P1 88.52(8) . 4_564 ?
Li4 P1 P1 136.63(8) . 4_564 ?
Li4 P1 P1 83.12(6) 2_565 4_564 ?
P2 P1 P1 117.440(13) 2_565 4_564 ?
P2 P1 P1 179.135(13) . 4_564 ?
P1 P1 P1 121.076(4) 2_565 4_564 ?
P2 P1 P1 54.021(7) 4_564 4_564 ?
P2 P1 P1 116.173(6) 4_554 4_564 ?
P2 P1 P1 87.738(9) 1_554 4_564 ?
P2 P1 P1 58.283(5) 2_564 4_564 ?
P1 P1 P1 62.152(8) 3_654 4_564 ?
Ta P1 P1 91.700(17) . 4_565 ?
Ti P1 P1 91.700(17) . 4_565 ?
Li2 P1 P1 90.49(13) . 4_565 ?
Li2 P1 P1 30.86(10) 5_565 4_565 ?
Li2 P1 P1 143.74(7) 8_554 4_565 ?
Li2 P1 P1 91.23(11) 4_564 4_565 ?
Li1 P1 P1 146.49(9) 1_554 4_565 ?
Li3 P1 P1 85.32(9) 3_654 4_565 ?
Li3 P1 P1 35.28(4) . 4_565 ?
Li4 P1 P1 135.25(8) . 4_565 ?
Li4 P1 P1 82.15(7) 2_565 4_565 ?
P2 P1 P1 61.293(6) 2_565 4_565 ?
P2 P1 P1 93.366(9) . 4_565 ?
P1 P1 P1 121.076(4) 2_565 4_565 ?
P2 P1 P1 60.467(8) 4_564 4_565 ?
P2 P1 P1 122.387(6) 4_554 4_565 ?
P2 P1 P1 173.930(9) 1_554 4_565 ?
P2 P1 P1 120.540(13) 2_564 4_565 ?
P1 P1 P1 117.848(8) 3_654 4_565 ?
P1 P1 P1 86.231(15) 4_564 4_565 ?
Ta P1 P1 91.700(17) . 3_655 ?
Ti P1 P1 91.700(17) . 3_655 ?
Li2 P1 P1 30.86(10) . 3_655 ?
Li2 P1 P1 90.49(13) 5_565 3_655 ?
Li2 P1 P1 91.23(12) 8_554 3_655 ?
Li2 P1 P1 143.74(7) 4_564 3_655 ?
Li1 P1 P1 146.49(9) 1_554 3_655 ?
Li3 P1 P1 85.32(9) 3_654 3_655 ?
Li3 P1 P1 35.28(4) . 3_655 ?
Li4 P1 P1 82.15(7) . 3_655 ?
Li4 P1 P1 135.25(8) 2_565 3_655 ?
P2 P1 P1 93.367(9) 2_565 3_655 ?
P2 P1 P1 61.293(6) . 3_655 ?
P1 P1 P1 121.076(4) 2_565 3_655 ?
P2 P1 P1 122.387(6) 4_564 3_655 ?
P2 P1 P1 60.467(8) 4_554 3_655 ?
P2 P1 P1 120.540(13) 1_554 3_655 ?
P2 P1 P1 173.930(9) 2_564 3_655 ?
P1 P1 P1 86.231(15) 3_654 3_655 ?
P1 P1 P1 117.848(8) 4_564 3_655 ?
P1 P1 P1 62.151(8) 4_565 3_655 ?
Ta P1 P1 144.92(2) . 2_665 ?
Ti P1 P1 144.92(2) . 2_665 ?
Li2 P1 P1 82.91(6) . 2_665 ?
Li2 P1 P1 82.91(6) 5_565 2_665 ?
Li2 P1 P1 86.84(6) 8_554 2_665 ?
Li2 P1 P1 86.84(6) 4_564 2_665 ?
Li1 P1 P1 140.3(3) 1_554 2_665 ?
Li3 P1 P1 31.60(10) 3_654 2_665 ?
Li3 P1 P1 35.33(9) . 2_665 ?
Li4 P1 P1 124.88(5) . 2_665 ?
Li4 P1 P1 124.88(5) 2_565 2_665 ?
P2 P1 P1 120.216(10) 2_565 2_665 ?
P2 P1 P1 120.216(10) . 2_665 ?
P1 P1 P1 180.0 2_565 2_665 ?
P2 P1 P1 87.121(6) 4_564 2_665 ?
P2 P1 P1 87.121(6) 4_554 2_665 ?
P2 P1 P1 116.999(8) 1_554 2_665 ?
P2 P1 P1 116.999(8) 2_564 2_665 ?
P1 P1 P1 58.924(4) 3_654 2_665 ?
P1 P1 P1 58.924(4) 4_564 2_665 ?
P1 P1 P1 58.924(4) 4_565 2_665 ?
P1 P1 P1 58.924(4) 3_655 2_665 ?
Ta P2 Ti 0.0 . . ?
Ta P2 Li5 174.7(18) . 3 ?
Ti P2 Li5 174.7(18) . 3 ?
Ta P2 Li4 140.51(12) . 3 ?
Ti P2 Li4 140.51(12) . 3 ?
Li5 P2 Li4 36.9(8) 3 3 ?
Ta P2 Li4 140.51(12) . 4 ?
Ti P2 Li4 140.51(12) . 4 ?
Li5 P2 Li4 36.9(8) 3 4 ?
Li4 P2 Li4 64.78(19) 3 4 ?
Ta P2 Li1 71.5(2) . . ?
Ti P2 Li1 71.5(2) . . ?
Li5 P2 Li1 113.8(18) 3 . ?
Li4 P2 Li1 124.7(2) 3 . ?
Li4 P2 Li1 124.7(2) 4 . ?
Ta P2 Li2 75.27(7) . 6 ?
Ti P2 Li2 75.27(7) . 6 ?
Li5 P2 Li2 102.2(8) 3 6 ?
Li4 P2 Li2 65.39(14) 3 6 ?
Li4 P2 Li2 120.19(9) 4 6 ?
Li1 P2 Li2 110.04(17) . 6 ?
Ta P2 Li2 75.27(7) . . ?
Ti P2 Li2 75.27(7) . . ?
Li5 P2 Li2 102.2(8) 3 . ?
Li4 P2 Li2 120.19(9) 3 . ?
Li4 P2 Li2 65.39(14) 4 . ?
Li1 P2 Li2 110.04(17) . . ?
Li2 P2 Li2 118.2(3) 6 . ?
Ta P2 Li2 107.36(9) . 8 ?
Ti P2 Li2 107.36(9) . 8 ?
Li5 P2 Li2 75.7(10) 3 8 ?
Li4 P2 Li2 112.12(14) 3 8 ?
Li4 P2 Li2 61.85(10) 4 8 ?
Li1 P2 Li2 65.75(10) . 8 ?
Li2 P2 Li2 173.3(3) 6 8 ?
Li2 P2 Li2 68.55(6) . 8 ?
Ta P2 Li2 107.36(9) . 3 ?
Ti P2 Li2 107.36(9) . 3 ?
Li5 P2 Li2 75.7(10) 3 3 ?
Li4 P2 Li2 61.85(10) 3 3 ?
Li4 P2 Li2 112.12(14) 4 3 ?
Li1 P2 Li2 65.75(10) . 3 ?
Li2 P2 Li2 68.55(6) 6 3 ?
Li2 P2 Li2 173.3(3) . 3 ?
Li2 P2 Li2 104.7(3) 8 3 ?
Ta P2 Li4 73.73(11) . . ?
Ti P2 Li4 73.73(11) . . ?
Li5 P2 Li4 100.9(18) 3 . ?
Li4 P2 Li4 83.52(10) 3 . ?
Li4 P2 Li4 83.52(10) 4 . ?
Li1 P2 Li4 145.2(3) . . ?
Li2 P2 Li4 60.02(14) 6 . ?
Li2 P2 Li4 60.02(14) . . ?
Li2 P2 Li4 126.52(12) 8 . ?
Li2 P2 Li4 126.52(12) 3 . ?
Ta P2 Li5 106.9(13) . . ?
Ti P2 Li5 106.9(13) . . ?
Li5 P2 Li5 67.8(5) 3 . ?
Li4 P2 Li5 56.5(10) 3 . ?
Li4 P2 Li5 56.5(10) 4 . ?
Li1 P2 Li5 178.4(13) . . ?
Li2 P2 Li5 69.3(5) 6 . ?
Li2 P2 Li5 69.3(5) . . ?
Li2 P2 Li5 115.0(6) 8 . ?
Li2 P2 Li5 115.0(6) 3 . ?
Li4 P2 Li5 33.2(13) . . ?
Ta P2 Li4 135.93(8) . 1_556 ?
Ti P2 Li4 135.93(8) . 1_556 ?
Li5 P2 Li4 49.4(18) 3 1_556 ?
Li4 P2 Li4 71.58(14) 3 1_556 ?
Li4 P2 Li4 71.58(14) 4 1_556 ?
Li1 P2 Li4 64.4(3) . 1_556 ?
Li2 P2 Li4 119.54(13) 6 1_556 ?
Li2 P2 Li4 119.54(13) . 1_556 ?
Li2 P2 Li4 54.19(13) 8 1_556 ?
Li2 P2 Li4 54.19(13) 3 1_556 ?
Li4 P2 Li4 150.34(18) . 1_556 ?
Li5 P2 Li4 117.2(13) . 1_556 ?
Ta P2 P1 35.774(13) . 2_565 ?
Ti P2 P1 35.774(13) . 2_565 ?
Li5 P2 P1 141.3(11) 3 2_565 ?
Li4 P2 P1 104.75(12) 3 2_565 ?
Li4 P2 P1 142.54(10) 4 2_565 ?
Li1 P2 P1 91.4(2) . 2_565 ?
Li2 P2 P1 39.58(8) 6 2_565 ?
Li2 P2 P1 95.33(12) . 2_565 ?
Li2 P2 P1 143.04(8) 8 2_565 ?
Li2 P2 P1 90.12(12) 3 2_565 ?
Li4 P2 P1 59.15(9) . 2_565 ?
Li5 P2 P1 87.2(11) . 2_565 ?
Li4 P2 P1 142.16(5) 1_556 2_565 ?
Ta P2 P1 35.773(13) . . ?
Ti P2 P1 35.773(13) . . ?
Li5 P2 P1 141.3(10) 3 . ?
Li4 P2 P1 142.54(10) 3 . ?
Li4 P2 P1 104.75(12) 4 . ?
Li1 P2 P1 91.4(2) . . ?
Li2 P2 P1 95.33(12) 6 . ?
Li2 P2 P1 39.58(8) . . ?
Li2 P2 P1 90.12(12) 8 . ?
Li2 P2 P1 143.04(8) 3 . ?
Li4 P2 P1 59.15(9) . . ?
Li5 P2 P1 87.2(11) . . ?
Li4 P2 P1 142.17(5) 1_556 . ?
P1 P2 P1 60.434(19) 2_565 . ?
Ta P2 P2 32.69(2) . 2_565 ?
Ti P2 P2 32.69(2) . 2_565 ?
Li5 P2 P2 152.6(18) 3 2_565 ?
Li4 P2 P2 146.58(9) 3 2_565 ?
Li4 P2 P2 146.58(9) 4 2_565 ?
Li1 P2 P2 38.8(3) . 2_565 ?
Li2 P2 P2 91.55(5) 6 2_565 ?
Li2 P2 P2 91.55(5) . 2_565 ?
Li2 P2 P2 87.90(5) 8 2_565 ?
Li2 P2 P2 87.90(5) 3 2_565 ?
Li4 P2 P2 106.42(11) . 2_565 ?
Li5 P2 P2 139.6(13) . 2_565 ?
Li4 P2 P2 103.24(8) 1_556 2_565 ?
P1 P2 P2 58.522(10) 2_565 2_565 ?
P1 P2 P2 58.522(10) . 2_565 ?
Ta P2 P1 94.567(5) . 3 ?
Ti P2 P1 94.567(5) . 3 ?
Li5 P2 P1 85.62(7) 3 3 ?
Li4 P2 P1 54.23(9) 3 3 ?
Li4 P2 P1 118.88(10) 4 3 ?
Li1 P2 P1 89.76(2) . 3 ?
Li2 P2 P1 34.84(14) 6 3 ?
Li2 P2 P1 152.75(14) . 3 ?
Li2 P2 P1 138.47(13) 8 3 ?
Li2 P2 P1 33.98(12) 3 3 ?
Li4 P2 P1 92.990(10) . 3 ?
Li5 P2 P1 90.38(11) . 3 ?
Li4 P2 P1 85.478(6) 1_556 3 ?
P1 P2 P1 64.686(10) 2_565 3 ?
P1 P2 P1 125.119(11) . 3 ?
P2 P2 P1 92.879(6) 2_565 3 ?
Ta P2 P1 94.567(5) . 3_655 ?
Ti P2 P1 94.567(5) . 3_655 ?
Li5 P2 P1 85.62(7) 3 3_655 ?
Li4 P2 P1 118.88(10) 3 3_655 ?
Li4 P2 P1 54.23(9) 4 3_655 ?
Li1 P2 P1 89.76(2) . 3_655 ?
Li2 P2 P1 152.75(14) 6 3_655 ?
Li2 P2 P1 34.84(14) . 3_655 ?
Li2 P2 P1 33.98(12) 8 3_655 ?
Li2 P2 P1 138.47(13) 3 3_655 ?
Li4 P2 P1 92.990(10) . 3_655 ?
Li5 P2 P1 90.38(12) . 3_655 ?
Li4 P2 P1 85.478(6) 1_556 3_655 ?
P1 P2 P1 125.120(11) 2_565 3_655 ?
P1 P2 P1 64.686(10) . 3_655 ?
P2 P2 P1 92.879(6) 2_565 3_655 ?
P1 P2 P1 170.192(10) 3 3_655 ?
Ta P2 P2 143.441(12) . 4 ?
Ti P2 P2 143.441(12) . 4 ?
Li5 P2 P2 39.6(11) 3 4 ?
Li4 P2 P2 76.05(12) 3 4 ?
Li4 P2 P2 38.24(10) 4 4 ?
Li1 P2 P2 87.7(2) . 4 ?
Li2 P2 P2 141.16(8) 6 4 ?
Li2 P2 P2 84.66(12) . 4 ?
Li2 P2 P2 36.13(8) 8 4 ?
Li2 P2 P2 89.82(12) 3 4 ?
Li4 P2 P2 121.57(9) . 4 ?
Li5 P2 P2 93.7(11) . 4 ?
Li4 P2 P2 37.50(4) 1_556 4 ?
P1 P2 P2 179.057(14) 2_565 4 ?
P1 P2 P2 119.241(13) . 4 ?
P2 P2 P2 120.535(5) 2_565 4 ?
P1 P2 P2 115.631(6) 3 4 ?
P1 P2 P2 54.562(7) 3_655 4 ?
Ta P2 P2 143.441(12) . 3 ?
Ti P2 P2 143.441(12) . 3 ?
Li5 P2 P2 39.6(11) 3 3 ?
Li4 P2 P2 38.24(10) 3 3 ?
Li4 P2 P2 76.05(12) 4 3 ?
Li1 P2 P2 87.7(2) . 3 ?
Li2 P2 P2 84.66(12) 6 3 ?
Li2 P2 P2 141.16(8) . 3 ?
Li2 P2 P2 89.82(12) 8 3 ?
Li2 P2 P2 36.13(8) 3 3 ?
Li4 P2 P2 121.57(9) . 3 ?
Li5 P2 P2 93.7(11) . 3 ?
Li4 P2 P2 37.50(4) 1_556 3 ?
P1 P2 P2 119.241(13) 2_565 3 ?
P1 P2 P2 179.057(14) . 3 ?
P2 P2 P2 120.535(5) 2_565 3 ?
P1 P2 P2 54.562(7) 3 3 ?
P1 P2 P2 115.631(6) 3_655 3 ?
P2 P2 P2 61.069(9) 4 3 ?
Ta P2 P2 92.975(18) . 3_554 ?
Ti P2 P2 92.975(18) . 3_554 ?
Li5 P2 P2 82.4(15) 3 3_554 ?
Li4 P2 P2 52.63(11) 3 3_554 ?
Li4 P2 P2 86.41(8) 4 3_554 ?
Li1 P2 P2 146.29(10) . 3_554 ?
Li2 P2 P2 36.25(9) 6 3_554 ?
Li2 P2 P2 93.75(12) . 3_554 ?
Li2 P2 P2 147.67(7) 8 3_554 ?
Li2 P2 P2 92.31(11) 3 3_554 ?
Li4 P2 P2 35.83(5) . 3_554 ?
Li5 P2 P2 33.1(5) . 3_554 ?
Li4 P2 P2 124.11(6) 1_556 3_554 ?
P1 P2 P2 62.013(6) 2_565 3_554 ?
P1 P2 P2 92.413(9) . 3_554 ?
P2 P2 P2 120.534(5) 2_565 3_554 ?
P1 P2 P2 61.079(9) 3 3_554 ?
P1 P2 P2 121.924(6) 3_655 3_554 ?
P2 P2 P2 118.931(9) 4 3_554 ?
P2 P2 P2 88.138(16) 3 3_554 ?
Ta P2 P2 92.975(18) . 4_554 ?
Ti P2 P2 92.975(18) . 4_554 ?
Li5 P2 P2 82.4(15) 3 4_554 ?
Li4 P2 P2 86.41(8) 3 4_554 ?
Li4 P2 P2 52.63(11) 4 4_554 ?
Li1 P2 P2 146.29(10) . 4_554 ?
Li2 P2 P2 93.75(12) 6 4_554 ?
Li2 P2 P2 36.25(9) . 4_554 ?
Li2 P2 P2 92.31(11) 8 4_554 ?
Li2 P2 P2 147.67(7) 3 4_554 ?
Li4 P2 P2 35.83(5) . 4_554 ?
Li5 P2 P2 33.1(5) . 4_554 ?
Li4 P2 P2 124.11(6) 1_556 4_554 ?
P1 P2 P2 92.413(9) 2_565 4_554 ?
P1 P2 P2 62.013(6) . 4_554 ?
P2 P2 P2 120.534(5) 2_565 4_554 ?
P1 P2 P2 121.924(6) 3 4_554 ?
P1 P2 P2 61.080(9) 3_655 4_554 ?
P2 P2 P2 88.138(16) 4 4_554 ?
P2 P2 P2 118.931(9) 3 4_554 ?
P2 P2 P2 61.069(9) 3_554 4_554 ?
Ta P2 P1 90.69(2) . 1_556 ?
Ti P2 P1 90.69(2) . 1_556 ?
Li5 P2 P1 94.0(16) 3 1_556 ?
Li4 P2 P1 122.63(11) 3 1_556 ?
Li4 P2 P1 93.03(8) 4 1_556 ?
Li1 P2 P1 32.74(14) . 1_556 ?
Li2 P2 P1 142.21(10) 6 1_556 ?
Li2 P2 P1 90.64(13) . 1_556 ?
Li2 P2 P1 33.09(8) 8 1_556 ?
Li2 P2 P1 83.17(11) 3 1_556 ?
Li4 P2 P1 149.16(5) . 1_556 ?
Li5 P2 P1 148.1(7) . 1_556 ?
Li4 P2 P1 51.07(6) 1_556 1_556 ?
P1 P2 P1 120.216(18) 2_565 1_556 ?
P1 P2 P1 92.655(7) . 1_556 ?
P2 P2 P1 61.899(9) 2_565 1_556 ?
P1 P2 P1 115.065(10) 3 1_556 ?
P1 P2 P1 61.250(10) 3_655 1_556 ?
P2 P2 P1 58.843(5) 4 1_556 ?
P2 P2 P1 86.784(9) 3 1_556 ?
P2 P2 P1 174.876(9) 3_554 1_556 ?
P2 P2 P1 122.324(13) 4_554 1_556 ?
Ta P2 P1 90.69(2) . 2_566 ?
Ti P2 P1 90.69(2) . 2_566 ?
Li5 P2 P1 94.0(16) 3 2_566 ?
Li4 P2 P1 93.03(8) 3 2_566 ?
Li4 P2 P1 122.63(11) 4 2_566 ?
Li1 P2 P1 32.74(14) . 2_566 ?
Li2 P2 P1 90.64(13) 6 2_566 ?
Li2 P2 P1 142.21(10) . 2_566 ?
Li2 P2 P1 83.17(11) 8 2_566 ?
Li2 P2 P1 33.09(8) 3 2_566 ?
Li4 P2 P1 149.16(5) . 2_566 ?
Li5 P2 P1 148.1(7) . 2_566 ?
Li4 P2 P1 51.07(6) 1_556 2_566 ?
P1 P2 P1 92.655(7) 2_565 2_566 ?
P1 P2 P1 120.217(18) . 2_566 ?
P2 P2 P1 61.899(9) 2_565 2_566 ?
P1 P2 P1 61.250(10) 3 2_566 ?
P1 P2 P1 115.065(10) 3_655 2_566 ?
P2 P2 P1 86.784(9) 4 2_566 ?
P2 P2 P1 58.843(5) 3 2_566 ?
P2 P2 P1 122.324(13) 3_554 2_566 ?
P2 P2 P1 174.876(9) 4_554 2_566 ?
P1 P2 P1 53.998(17) 1_556 2_566 ?
Ta P2 P2 147.31(2) . 2 ?
Ti P2 P2 147.31(2) . 2 ?
Li5 P2 P2 27.4(18) 3 2 ?
Li4 P2 P2 33.42(9) 3 2 ?
Li4 P2 P2 33.42(9) 4 2 ?
Li1 P2 P2 141.2(3) . 2 ?
Li2 P2 P2 88.45(5) 6 2 ?
Li2 P2 P2 88.45(5) . 2 ?
Li2 P2 P2 92.10(5) 8 2 ?
Li2 P2 P2 92.10(5) 3 2 ?
Li4 P2 P2 73.58(11) . 2 ?
Li5 P2 P2 40.4(13) . 2 ?
Li4 P2 P2 76.76(8) 1_556 2 ?
P1 P2 P2 121.478(10) 2_565 2 ?
P1 P2 P2 121.478(10) . 2 ?
P2 P2 P2 180.0 2_565 2 ?
P1 P2 P2 87.121(6) 3 2 ?
P1 P2 P2 87.121(6) 3_655 2 ?
P2 P2 P2 59.465(5) 4 2 ?
P2 P2 P2 59.465(5) 3 2 ?
P2 P2 P2 59.465(5) 3_554 2 ?
P2 P2 P2 59.465(5) 4_554 2 ?
P1 P2 P2 118.101(9) 1_556 2 ?
P1 P2 P2 118.101(9) 2_566 2 ?
P1 Li1 P1 100.5(5) 1_556 2_566 ?
P1 Li1 P2 113.623(6) 1_556 . ?
P1 Li1 P2 113.623(6) 2_566 . ?
P1 Li1 P2 113.623(6) 1_556 2_565 ?
P1 Li1 P2 113.623(6) 2_566 2_565 ?
P2 Li1 P2 102.4(5) . 2_565 ?
P1 Li1 Li2 55.87(19) 1_556 4_565 ?
P1 Li1 Li2 124.7(5) 2_566 4_565 ?
P2 Li1 Li2 121.6(4) . 4_565 ?
P2 Li1 Li2 57.84(19) 2_565 4_565 ?
P1 Li1 Li2 124.7(5) 1_556 3 ?
P1 Li1 Li2 55.87(19) 2_566 3 ?
P2 Li1 Li2 57.84(19) . 3 ?
P2 Li1 Li2 121.6(4) 2_565 3 ?
Li2 Li1 Li2 179.2(8) 4_565 3 ?
P1 Li1 Li2 55.87(19) 1_556 8 ?
P1 Li1 Li2 124.7(5) 2_566 8 ?
P2 Li1 Li2 57.84(19) . 8 ?
P2 Li1 Li2 121.6(4) 2_565 8 ?
Li2 Li1 Li2 85.35(14) 4_565 8 ?
Li2 Li1 Li2 94.65(14) 3 8 ?
P1 Li1 Li2 124.7(5) 1_556 7_565 ?
P1 Li1 Li2 55.87(19) 2_566 7_565 ?
P2 Li1 Li2 121.6(4) . 7_565 ?
P2 Li1 Li2 57.84(19) 2_565 7_565 ?
Li2 Li1 Li2 94.65(14) 4_565 7_565 ?
Li2 Li1 Li2 85.35(14) 3 7_565 ?
Li2 Li1 Li2 179.2(8) 8 7_565 ?
P1 Li1 Ta 129.7(3) 1_556 . ?
P1 Li1 Ta 129.7(3) 2_566 . ?
P2 Li1 Ta 51.2(3) . . ?
P2 Li1 Ta 51.2(3) 2_565 . ?
Li2 Li1 Ta 89.6(4) 4_565 . ?
Li2 Li1 Ta 89.6(4) 3 . ?
Li2 Li1 Ta 89.6(4) 8 . ?
Li2 Li1 Ta 89.6(4) 7_565 . ?
P1 Li1 Ti 129.7(3) 1_556 . ?
P1 Li1 Ti 129.7(3) 2_566 . ?
P2 Li1 Ti 51.2(3) . . ?
P2 Li1 Ti 51.2(3) 2_565 . ?
Li2 Li1 Ti 89.6(4) 4_565 . ?
Li2 Li1 Ti 89.6(4) 3 . ?
Li2 Li1 Ti 89.6(4) 8 . ?
Li2 Li1 Ti 89.6(4) 7_565 . ?
Ta Li1 Ti 0.0 . . ?
P1 Li1 Ta 50.3(3) 1_556 1_556 ?
P1 Li1 Ta 50.3(3) 2_566 1_556 ?
P2 Li1 Ta 128.8(3) . 1_556 ?
P2 Li1 Ta 128.8(3) 2_565 1_556 ?
Li2 Li1 Ta 90.4(4) 4_565 1_556 ?
Li2 Li1 Ta 90.4(4) 3 1_556 ?
Li2 Li1 Ta 90.4(4) 8 1_556 ?
Li2 Li1 Ta 90.4(4) 7_565 1_556 ?
Ta Li1 Ta 180.0 . 1_556 ?
Ti Li1 Ta 180.0 . 1_556 ?
P1 Li1 Ti 50.3(3) 1_556 1_556 ?
P1 Li1 Ti 50.3(3) 2_566 1_556 ?
P2 Li1 Ti 128.8(3) . 1_556 ?
P2 Li1 Ti 128.8(3) 2_565 1_556 ?
Li2 Li1 Ti 90.4(4) 4_565 1_556 ?
Li2 Li1 Ti 90.4(4) 3 1_556 ?
Li2 Li1 Ti 90.4(4) 8 1_556 ?
Li2 Li1 Ti 90.4(4) 7_565 1_556 ?
Ta Li1 Ti 180.0 . 1_556 ?
Ti Li1 Ti 180.0 . 1_556 ?
Ta Li1 Ti 0.0 1_556 1_556 ?
P1 Li1 Li4 70.9(2) 1_556 2_566 ?
P1 Li1 Li4 70.9(2) 2_566 2_566 ?
P2 Li1 Li4 171.9(5) . 2_566 ?
P2 Li1 Li4 69.55(8) 2_565 2_566 ?
Li2 Li1 Li4 54.61(18) 4_565 2_566 ?
Li2 Li1 Li4 125.9(4) 3 2_566 ?
Li2 Li1 Li4 125.9(4) 8 2_566 ?
Li2 Li1 Li4 54.61(18) 7_565 2_566 ?
Ta Li1 Li4 120.7(2) . 2_566 ?
Ti Li1 Li4 120.7(2) . 2_566 ?
Ta Li1 Li4 59.3(2) 1_556 2_566 ?
Ti Li1 Li4 59.3(2) 1_556 2_566 ?
P1 Li1 Li4 70.9(2) 1_556 1_556 ?
P1 Li1 Li4 70.9(2) 2_566 1_556 ?
P2 Li1 Li4 69.55(8) . 1_556 ?
P2 Li1 Li4 171.9(5) 2_565 1_556 ?
Li2 Li1 Li4 125.9(4) 4_565 1_556 ?
Li2 Li1 Li4 54.61(18) 3 1_556 ?
Li2 Li1 Li4 54.61(18) 8 1_556 ?
Li2 Li1 Li4 125.9(4) 7_565 1_556 ?
Ta Li1 Li4 120.7(2) . 1_556 ?
Ti Li1 Li4 120.7(2) . 1_556 ?
Ta Li1 Li4 59.3(2) 1_556 1_556 ?
Ti Li1 Li4 59.3(2) 1_556 1_556 ?
Li4 Li1 Li4 118.6(5) 2_566 1_556 ?
P1 Li2 P1 118.83(13) . 3_655 ?
P1 Li2 P2 98.19(6) . . ?
P1 Li2 P2 108.8(3) 3_655 . ?
P1 Li2 P2 109.8(3) . 4_554 ?
P1 Li2 P2 112.26(6) 3_655 4_554 ?
P2 Li2 P2 107.62(11) . 4_554 ?
P1 Li2 Li4 82.23(18) . . ?
P1 Li2 Li4 158.7(2) 3_655 . ?
P2 Li2 Li4 61.95(11) . . ?
P2 Li2 Li4 58.17(14) 4_554 . ?
P1 Li2 Li4 154.08(15) . 4 ?
P1 Li2 Li4 78.93(18) 3_655 4 ?
P2 Li2 Li4 56.59(14) . 4 ?
P2 Li2 Li4 76.44(10) 4_554 4 ?
Li4 Li2 Li4 80.22(19) . 4 ?
P1 Li2 Li1 134.8(4) . 3_654 ?
P1 Li2 Li1 55.9(3) 3_655 3_654 ?
P2 Li2 Li1 126.7(3) . 3_654 ?
P2 Li2 Li1 56.4(3) 4_554 3_654 ?
Li4 Li2 Li1 112.4(3) . 3_654 ?
Li4 Li2 Li1 70.2(3) 4 3_654 ?
P1 Li2 Li3 61.10(12) . . ?
P1 Li2 Li3 57.84(12) 3_655 . ?
P2 Li2 Li3 120.7(2) . . ?
P2 Li2 Li3 131.4(2) 4_554 . ?
Li4 Li2 Li3 143.3(3) . . ?
Li4 Li2 Li3 134.1(3) 4 . ?
Li1 Li2 Li3 94.66(9) 3_654 . ?
P1 Li2 Li2 54.45(15) . 8_554 ?
P1 Li2 Li2 133.74(15) 3_655 8_554 ?
P2 Li2 Li2 117.46(15) . 8_554 ?
P2 Li2 Li2 55.60(13) 4_554 8_554 ?
Li4 Li2 Li2 59.58(17) . 8_554 ?
Li4 Li2 Li2 128.24(15) 4 8_554 ?
Li1 Li2 Li2 95.0(4) 3_654 8_554 ?
Li3 Li2 Li2 95.1(2) . 8_554 ?
P1 Li2 Li2 118.18(16) . 8 ?
P1 Li2 Li2 53.20(13) 3_655 8 ?
P2 Li2 Li2 55.85(14) . 8 ?
P2 Li2 Li2 130.58(14) 4_554 8 ?
Li4 Li2 Li2 116.15(18) . 8 ?
Li4 Li2 Li2 55.25(14) 4 8 ?
Li1 Li2 Li2 94.2(4) 3_654 8 ?
Li3 Li2 Li2 84.5(2) . 8 ?
Li2 Li2 Li2 170.81(13) 8_554 8 ?
P1 Li2 Ta 49.25(4) . . ?
P1 Li2 Ta 125.7(2) 3_655 . ?
P2 Li2 Ta 49.01(5) . . ?
P2 Li2 Ta 121.45(17) 4_554 . ?
Li4 Li2 Ta 64.52(10) . . ?
Li4 Li2 Ta 105.53(17) 4 . ?
Li1 Li2 Ta 175.3(2) 3_654 . ?
Li3 Li2 Ta 89.66(7) . . ?
Li2 Li2 Ta 86.36(16) 8_554 . ?
Li2 Li2 Ta 84.46(16) 8 . ?
P1 Li2 Ti 49.25(4) . . ?
P1 Li2 Ti 125.7(2) 3_655 . ?
P2 Li2 Ti 49.01(5) . . ?
P2 Li2 Ti 121.45(17) 4_554 . ?
Li4 Li2 Ti 64.52(10) . . ?
Li4 Li2 Ti 105.53(17) 4 . ?
Li1 Li2 Ti 175.3(2) 3_654 . ?
Li3 Li2 Ti 89.66(7) . . ?
Li2 Li2 Ti 86.36(16) 8_554 . ?
Li2 Li2 Ti 84.46(16) 8 . ?
Ta Li2 Ti 0.0 . . ?
P1 Li3 P1 116.8(2) 4_565 3_655 ?
P1 Li3 P1 107.640(12) 4_565 2_665 ?
P1 Li3 P1 107.640(12) 3_655 2_665 ?
P1 Li3 P1 107.640(12) 4_565 . ?
P1 Li3 P1 107.640(12) 3_655 . ?
P1 Li3 P1 109.33(19) 2_665 . ?
P1 Li3 Li2 132.29(18) 4_565 . ?
P1 Li3 Li2 54.87(12) 3_655 . ?
P1 Li3 Li2 119.7(2) 2_665 . ?
P1 Li3 Li2 52.87(12) . . ?
P1 Li3 Li2 54.87(11) 4_565 2_665 ?
P1 Li3 Li2 132.29(18) 3_655 2_665 ?
P1 Li3 Li2 52.87(12) 2_665 2_665 ?
P1 Li3 Li2 119.7(2) . 2_665 ?
Li2 Li3 Li2 169.3(4) . 2_665 ?
P1 Li3 Li2 132.29(18) 4_565 6_655 ?
P1 Li3 Li2 54.87(11) 3_655 6_655 ?
P1 Li3 Li2 52.87(12) 2_665 6_655 ?
P1 Li3 Li2 119.7(2) . 6_655 ?
Li2 Li3 Li2 84.76(8) . 6_655 ?
Li2 Li3 Li2 94.25(8) 2_665 6_655 ?
P1 Li3 Li2 54.87(11) 4_565 5_565 ?
P1 Li3 Li2 132.29(18) 3_655 5_565 ?
P1 Li3 Li2 119.7(2) 2_665 5_565 ?
P1 Li3 Li2 52.87(12) . 5_565 ?
Li2 Li3 Li2 94.25(8) . 5_565 ?
Li2 Li3 Li2 84.76(8) 2_665 5_565 ?
Li2 Li3 Li2 169.3(4) 6_655 5_565 ?
P1 Li3 Li3 121.60(10) 4_565 3_654 ?
P1 Li3 Li3 121.60(10) 3_655 3_654 ?
P1 Li3 Li3 54.67(9) 2_665 3_654 ?
P1 Li3 Li3 54.67(9) . 3_654 ?
Li2 Li3 Li3 84.7(2) . 3_654 ?
Li2 Li3 Li3 84.7(2) 2_665 3_654 ?
Li2 Li3 Li3 84.7(2) 6_655 3_654 ?
Li2 Li3 Li3 84.7(2) 5_565 3_654 ?
P1 Li3 Li3 58.40(10) 4_565 3_655 ?
P1 Li3 Li3 58.40(10) 3_655 3_655 ?
P1 Li3 Li3 125.33(9) 2_665 3_655 ?
P1 Li3 Li3 125.33(9) . 3_655 ?
Li2 Li3 Li3 95.3(2) . 3_655 ?
Li2 Li3 Li3 95.3(2) 2_665 3_655 ?
Li2 Li3 Li3 95.3(2) 6_655 3_655 ?
Li2 Li3 Li3 95.3(2) 5_565 3_655 ?
Li3 Li3 Li3 180.0 3_654 3_655 ?
Li5 Li4 Li5 87.0(16) . 3_554 ?
Li5 Li4 P2 66.3(11) . 3_554 ?
Li5 Li4 P2 66.6(4) 3_554 3_554 ?
Li5 Li4 P2 66.3(11) . 4_554 ?
Li5 Li4 P2 66.6(4) 3_554 4_554 ?
P2 Li4 P2 113.15(17) 3_554 4_554 ?
Li5 Li4 Li2 89.6(15) . 6 ?
Li5 Li4 Li2 122.76(14) 3_554 6 ?
P2 Li4 Li2 59.99(8) 3_554 6 ?
P2 Li4 Li2 154.5(3) 4_554 6 ?
Li5 Li4 Li2 89.6(15) . . ?
Li5 Li4 Li2 122.76(14) 3_554 . ?
P2 Li4 Li2 154.5(3) 3_554 . ?
P2 Li4 Li2 59.99(8) 4_554 . ?
Li2 Li4 Li2 114.3(3) 6 . ?
Li5 Li4 P2 77(3) . . ?
Li5 Li4 P2 163.9(11) 3_554 . ?
P2 Li4 P2 105.93(13) 3_554 . ?
P2 Li4 P2 105.93(13) 4_554 . ?
Li2 Li4 P2 58.02(16) 6 . ?
Li2 Li4 P2 58.02(16) . . ?
Li5 Li4 Li4 30(3) . 2 ?
Li5 Li4 Li4 57.4(10) 3_554 2 ?
P2 Li4 Li4 57.61(10) 3_554 2 ?
P2 Li4 Li4 57.61(10) 4_554 2 ?
Li2 Li4 Li4 105.16(12) 6 2 ?
Li2 Li4 Li4 105.16(12) . 2 ?
P2 Li4 Li4 106.42(11) . 2 ?
Li5 Li4 Li2 124.2(12) . 3_554 ?
Li5 Li4 Li2 70.3(7) 3_554 3_554 ?
P2 Li4 Li2 58.03(6) 3_554 3_554 ?
P2 Li4 Li2 135.0(2) 4_554 3_554 ?
Li2 Li4 Li2 65.17(9) 6 3_554 ?
Li2 Li4 Li2 145.6(2) . 3_554 ?
P2 Li4 Li2 119.00(17) . 3_554 ?
Li4 Li4 Li2 107.98(11) 2 3_554 ?
Li5 Li4 Li2 124.2(12) . 8_554 ?
Li5 Li4 Li2 70.3(7) 3_554 8_554 ?
P2 Li4 Li2 135.0(2) 3_554 8_554 ?
P2 Li4 Li2 58.03(6) 4_554 8_554 ?
Li2 Li4 Li2 145.6(2) 6 8_554 ?
Li2 Li4 Li2 65.17(9) . 8_554 ?
P2 Li4 Li2 119.00(17) . 8_554 ?
Li4 Li4 Li2 107.98(11) 2 8_554 ?
Li2 Li4 Li2 95.6(3) 3_554 8_554 ?
Li5 Li4 Ta 125(3) . . ?
Li5 Li4 Ta 148.0(11) 3_554 . ?
P2 Li4 Ta 122.61(8) 3_554 . ?
P2 Li4 Ta 122.61(8) 4_554 . ?
Li2 Li4 Ta 63.90(10) 6 . ?
Li2 Li4 Ta 63.90(10) . . ?
P2 Li4 Ta 48.19(7) . . ?
Li4 Li4 Ta 154.61(10) 2 . ?
Li2 Li4 Ta 88.67(16) 3_554 . ?
Li2 Li4 Ta 88.67(16) 8_554 . ?
Li5 Li4 Ti 125(3) . . ?
Li5 Li4 Ti 148.0(11) 3_554 . ?
P2 Li4 Ti 122.61(8) 3_554 . ?
P2 Li4 Ti 122.61(8) 4_554 . ?
Li2 Li4 Ti 63.90(10) 6 . ?
Li2 Li4 Ti 63.90(10) . . ?
P2 Li4 Ti 48.19(7) . . ?
Li4 Li4 Ti 154.61(10) 2 . ?
Li2 Li4 Ti 88.67(16) 3_554 . ?
Li2 Li4 Ti 88.67(16) 8_554 . ?
Ta Li4 Ti 0.0 . . ?
Li5 Li4 Li1 179(3) . 1_554 ?
Li5 Li4 Li1 91.8(11) 3_554 1_554 ?
P2 Li4 Li1 113.26(16) 3_554 1_554 ?
P2 Li4 Li1 113.26(16) 4_554 1_554 ?
Li2 Li4 Li1 91.0(2) 6 1_554 ?
Li2 Li4 Li1 91.0(2) . 1_554 ?
P2 Li4 Li1 104.3(3) . 1_554 ?
Li4 Li4 Li1 149.3(2) 2 1_554 ?
Li2 Li4 Li1 55.24(14) 3_554 1_554 ?
Li2 Li4 Li1 55.24(14) 8_554 1_554 ?
Ta Li4 Li1 56.1(2) . 1_554 ?
Ti Li4 Li1 56.1(2) . 1_554 ?
Li5 Li4 P2 133(3) . 1_554 ?
Li5 Li4 P2 45.8(10) 3_554 1_554 ?
P2 Li4 P2 89.87(11) 3_554 1_554 ?
P2 Li4 P2 89.87(11) 4_554 1_554 ?
Li2 Li4 P2 113.74(18) 6 1_554 ?
Li2 Li4 P2 113.74(18) . 1_554 ?
P2 Li4 P2 150.34(18) . 1_554 ?
Li4 Li4 P2 103.24(8) 2 1_554 ?
Li2 Li4 P2 49.37(14) 3_554 1_554 ?
Li2 Li4 P2 49.37(14) 8_554 1_554 ?
Ta Li4 P2 102.15(15) . 1_554 ?
Ti Li4 P2 102.15(15) . 1_554 ?
Li1 Li4 P2 46.0(2) 1_554 1_554 ?
Li5 Li4 P1 136.0(15) . . ?
Li5 Li4 P1 115.5(8) 3_554 . ?
P2 Li4 P1 156.22(16) 3_554 . ?
P2 Li4 P1 87.74(5) 4_554 . ?
Li2 Li4 P1 105.77(15) 6 . ?
Li2 Li4 P1 46.44(11) . . ?
P2 Li4 P1 77.28(9) . . ?
Li4 Li4 P1 145.11(5) 2 . ?
Li2 Li4 P1 99.39(16) 3_554 . ?
Li2 Li4 P1 46.82(12) 8_554 . ?
Ta Li4 P1 42.62(6) . . ?
Ti Li4 P1 42.62(6) . . ?
Li1 Li4 P1 44.65(14) 1_554 . ?
P2 Li4 P1 78.48(11) 1_554 . ?
Li5 Li4 P1 136.0(15) . 2_565 ?
Li5 Li4 P1 115.5(8) 3_554 2_565 ?
P2 Li4 P1 87.74(5) 3_554 2_565 ?
P2 Li4 P1 156.22(16) 4_554 2_565 ?
Li2 Li4 P1 46.44(11) 6 2_565 ?
Li2 Li4 P1 105.77(15) . 2_565 ?
P2 Li4 P1 77.28(9) . 2_565 ?
Li4 Li4 P1 145.11(5) 2 2_565 ?
Li2 Li4 P1 46.82(12) 3_554 2_565 ?
Li2 Li4 P1 99.39(16) 8_554 2_565 ?
Ta Li4 P1 42.62(6) . 2_565 ?
Ti Li4 P1 42.62(6) . 2_565 ?
Li1 Li4 P1 44.65(14) 1_554 2_565 ?
P2 Li4 P1 78.48(11) 1_554 2_565 ?
P1 Li4 P1 69.76(10) . 2_565 ?
Li5 Li4 Li4 41(2) . 4 ?
Li5 Li4 Li4 119.5(9) 3_554 4 ?
P2 Li4 Li4 102.93(11) 3_554 4 ?
P2 Li4 Li4 64.63(17) 4_554 4 ?
Li2 Li4 Li4 91.98(16) 6 4 ?
Li2 Li4 Li4 51.53(17) . 4 ?
P2 Li4 Li4 46.45(3) . 4 ?
Li4 Li4 Li4 67.00(6) 2 4 ?
Li2 Li4 Li4 155.12(13) 3_554 4 ?
Li2 Li4 Li4 109.16(16) 8_554 4 ?
Ta Li4 Li4 89.75(7) . 4 ?
Ti Li4 Li4 89.75(7) . 4 ?
Li1 Li4 Li4 139.61(19) 1_554 4 ?
P2 Li4 Li4 154.26(12) 1_554 4 ?
P1 Li4 Li4 96.16(7) . 4 ?
P1 Li4 Li4 123.65(11) 2_565 4 ?
Li5 Li4 Li4 41(2) . 3 ?
Li5 Li4 Li4 119.5(9) 3_554 3 ?
P2 Li4 Li4 64.63(17) 3_554 3 ?
P2 Li4 Li4 102.93(11) 4_554 3 ?
Li2 Li4 Li4 51.53(17) 6 3 ?
Li2 Li4 Li4 91.98(16) . 3 ?
P2 Li4 Li4 46.45(3) . 3 ?
Li4 Li4 Li4 67.00(6) 2 3 ?
Li2 Li4 Li4 109.16(16) 3_554 3 ?
Li2 Li4 Li4 155.12(13) 8_554 3 ?
Ta Li4 Li4 89.75(7) . 3 ?
Ti Li4 Li4 89.75(7) . 3 ?
Li1 Li4 Li4 139.61(19) 1_554 3 ?
P2 Li4 Li4 154.26(12) 1_554 3 ?
P1 Li4 Li4 123.65(11) . 3 ?
P1 Li4 Li4 96.16(7) 2_565 3 ?
Li4 Li4 Li4 46.00(12) 4 3 ?
Li5 Li4 Li4 94(2) . 3_554 ?
Li5 Li4 Li4 24.1(3) 3_554 3_554 ?
P2 Li4 Li4 50.03(12) 3_554 3_554 ?
P2 Li4 Li4 90.56(9) 4_554 3_554 ?
Li2 Li4 Li4 99.78(16) 6 3_554 ?
Li2 Li4 Li4 145.73(16) . 3_554 ?
P2 Li4 Li4 155.49(12) . 3_554 ?
Li4 Li4 Li4 67.00(6) 2 3_554 ?
Li2 Li4 Li4 48.25(13) 3_554 3_554 ?
Li2 Li4 Li4 85.02(15) 8_554 3_554 ?
Ta Li4 Li4 135.26(11) . 3_554 ?
Ti Li4 Li4 135.26(11) . 3_554 ?
Li1 Li4 Li4 84.8(2) 1_554 3_554 ?
P2 Li4 Li4 43.79(3) 1_554 3_554 ?
P1 Li4 Li4 122.26(14) . 3_554 ?
P1 Li4 Li4 94.98(7) 2_565 3_554 ?
Li4 Li4 Li4 134.00(12) 4 3_554 ?
Li4 Li4 Li4 112.91(19) 3 3_554 ?
Li5 Li4 Li4 94(2) . 4_554 ?
Li5 Li4 Li4 24.1(3) 3_554 4_554 ?
P2 Li4 Li4 90.56(9) 3_554 4_554 ?
P2 Li4 Li4 50.03(12) 4_554 4_554 ?
Li2 Li4 Li4 145.73(16) 6 4_554 ?
Li2 Li4 Li4 99.78(16) . 4_554 ?
P2 Li4 Li4 155.49(12) . 4_554 ?
Li4 Li4 Li4 67.00(6) 2 4_554 ?
Li2 Li4 Li4 85.02(15) 3_554 4_554 ?
Li2 Li4 Li4 48.25(13) 8_554 4_554 ?
Ta Li4 Li4 135.26(11) . 4_554 ?
Ti Li4 Li4 135.26(11) . 4_554 ?
Li1 Li4 Li4 84.8(2) 1_554 4_554 ?
P2 Li4 Li4 43.79(3) 1_554 4_554 ?
P1 Li4 Li4 94.98(7) . 4_554 ?
P1 Li4 Li4 122.26(14) 2_565 4_554 ?
Li4 Li4 Li4 112.91(19) 4 4_554 ?
Li4 Li4 Li4 134.00(12) 3 4_554 ?
Li4 Li4 Li4 46.00(12) 3_554 4_554 ?
Li4 Li5 Li4 121(5) . 2 ?
Li4 Li5 P2 76.9(19) . 3_554 ?
Li4 Li5 P2 76.9(19) 2 3_554 ?
Li4 Li5 P2 76.9(19) . 4_554 ?
Li4 Li5 P2 76.9(19) 2 4_554 ?
P2 Li5 P2 125(4) 3_554 4_554 ?
Li4 Li5 Li4 114.6(18) . 4 ?
Li4 Li5 Li4 114.6(18) 2 4 ?
P2 Li5 Li4 150(3) 3_554 4 ?
P2 Li5 Li4 84.8(7) 4_554 4 ?
Li4 Li5 Li4 114.6(18) . 3 ?
Li4 Li5 Li4 114.6(18) 2 3 ?
P2 Li5 Li4 84.8(7) 3_554 3 ?
P2 Li5 Li4 150(3) 4_554 3 ?
Li4 Li5 Li4 65(2) 4 3 ?
Li4 Li5 P2 169(4) . 2 ?
Li4 Li5 P2 70.0(14) 2 2 ?
P2 Li5 P2 107.3(6) 3_554 2 ?
P2 Li5 P2 107.3(6) 4_554 2 ?
Li4 Li5 P2 56.9(14) 4 2 ?
Li4 Li5 P2 56.9(14) 3 2 ?
Li4 Li5 P2 70.0(14) . . ?
Li4 Li5 P2 169(4) 2 . ?
P2 Li5 P2 107.3(6) 3_554 . ?
P2 Li5 P2 107.3(6) 4_554 . ?
Li4 Li5 P2 56.9(14) 4 . ?
Li4 Li5 P2 56.9(14) 3 . ?
P2 Li5 P2 99(3) 2 . ?
Li4 Li5 Li5 120(3) . 3 ?
Li4 Li5 Li5 120(3) 2 3 ?
P2 Li5 Li5 117.4(18) 3_554 3 ?
P2 Li5 Li5 117.4(18) 4_554 3 ?
Li4 Li5 Li5 32.6(10) 4 3 ?
Li4 Li5 Li5 32.6(10) 3 3 ?
P2 Li5 Li5 49.6(13) 2 3 ?
P2 Li5 Li5 49.6(13) . 3 ?
Li4 Li5 Li5 60(3) . 3_554 ?
Li4 Li5 Li5 60(3) 2 3_554 ?
P2 Li5 Li5 62.6(18) 3_554 3_554 ?
P2 Li5 Li5 62.6(18) 4_554 3_554 ?
Li4 Li5 Li5 147.4(10) 4 3_554 ?
Li4 Li5 Li5 147.4(10) 3 3_554 ?
P2 Li5 Li5 130.4(13) 2 3_554 ?
P2 Li5 Li5 130.4(13) . 3_554 ?
Li5 Li5 Li5 180.000(11) 3 3_554 ?
Li4 Li5 Li2 131.4(15) . 2 ?
Li4 Li5 Li2 59.6(4) 2 2 ?
P2 Li5 Li2 55.16(9) 3_554 2 ?
P2 Li5 Li2 135.7(12) 4_554 2 ?
Li4 Li5 Li2 105(2) 4 2 ?
Li4 Li5 Li2 58.5(7) 3 2 ?
P2 Li5 Li2 52.2(6) 2 2 ?
P2 Li5 Li2 114(2) . 2 ?
Li5 Li5 Li2 80.9(15) 3 2 ?
Li5 Li5 Li2 99.1(15) 3_554 2 ?
Li4 Li5 Li2 131.4(15) . 5 ?
Li4 Li5 Li2 59.6(4) 2 5 ?
P2 Li5 Li2 135.7(12) 3_554 5 ?
P2 Li5 Li2 55.16(9) 4_554 5 ?
Li4 Li5 Li2 58.5(7) 4 5 ?
Li4 Li5 Li2 105(2) 3 5 ?
P2 Li5 Li2 52.2(6) 2 5 ?
P2 Li5 Li2 114(2) . 5 ?
Li5 Li5 Li2 80.9(15) 3 5 ?
Li5 Li5 Li2 99.1(15) 3_554 5 ?
Li2 Li5 Li2 92.9(5) 2 5 ?
Li4 Li5 Li2 59.6(4) . 6 ?
Li4 Li5 Li2 131.4(15) 2 6 ?
P2 Li5 Li2 55.16(9) 3_554 6 ?
P2 Li5 Li2 135.7(12) 4_554 6 ?
Li4 Li5 Li2 105(2) 4 6 ?
Li4 Li5 Li2 58.5(7) 3 6 ?
P2 Li5 Li2 114(2) 2 6 ?
P2 Li5 Li2 52.2(6) . 6 ?
Li5 Li5 Li2 80.9(15) 3 6 ?
Li5 Li5 Li2 99.1(15) 3_554 6 ?
Li2 Li5 Li2 84.3(4) 2 6 ?
Li2 Li5 Li2 162(3) 5 6 ?
Li4 Li5 Li2 59.6(4) . . ?
Li4 Li5 Li2 131.4(15) 2 . ?
P2 Li5 Li2 135.7(12) 3_554 . ?
P2 Li5 Li2 55.16(9) 4_554 . ?
Li4 Li5 Li2 58.5(7) 4 . ?
Li4 Li5 Li2 105(2) 3 . ?
P2 Li5 Li2 114(2) 2 . ?
P2 Li5 Li2 52.2(6) . . ?
Li5 Li5 Li2 80.9(15) 3 . ?
Li5 Li5 Li2 99.1(15) 3_554 . ?
Li2 Li5 Li2 162(3) 2 . ?
Li2 Li5 Li2 84.3(4) 5 . ?
Li2 Li5 Li2 92.9(5) 6 . ?
 
_refine_diff_density_max    0.284
_refine_diff_density_min   -0.745
_refine_diff_density_rms    0.062

_shelx_res_file
;

    DM-116-1_2022_253K.res created by SHELXL-2014/7

TITL DM-116 (253K) in P4(2)mc (Nr.105)
CELL 0.71073   8.3598   8.3598   5.9105  90.000  90.000  90.000
ZERR 2         0.0004   0.0004   0.0003   0.000   0.000   0.000
LATT -1
SYMM -X, -Y, +Z
SYMM -Y, +X, 0.5+Z
SYMM +Y, -X, 0.5+Z
SYMM +X, -Y, +Z
SYMM -X, +Y, +Z
SYMM -Y, -X, 0.5+Z
SYMM +Y, +X, 0.5+Z
SFAC Li Ti Ta P
UNIT 15.87486 1.87486 0.12514 8
TEMP -20
L.S. 10
BOND
CONN 25 2 P1 P2
CONN 15 1.3 LI1 LI3 LI5
CONN 20 1.6 LI4
EADP TI TA
ISOR 0.015 LI5
FMAP -2
PLAN 10
ACTA
TWIN
WGHT    0.014500
EXTI    0.014784
BASF   0.48634
FVAR       0.83625   0.93743
TI    2    0.000000    0.500000   10.250000    20.25000    0.00643    0.00493 =
         0.00597    0.00000    0.00000    0.00000
TA    3    0.000000    0.500000   10.250000   -20.25000    0.00643    0.00493 =
         0.00597    0.00000    0.00000    0.00000
P1    4    0.233022    0.500000    0.018566    10.50000    0.00802    0.00816 =
         0.00757    0.00000    0.00053    0.00000
P2    4    0.000000    0.258227    0.469470    10.50000    0.00851    0.00721 =
         0.00949    0.00096    0.00000    0.00000
LI1   1    0.000000    0.500000    0.744657    10.25000    0.00854    0.02262 =
         0.01121    0.00000    0.00000    0.00000
LI2   1    0.269791    0.249696    0.241378    11.00000    0.01619    0.01702 =
         0.01599    0.00195   -0.00331    0.00186
LI3   1    0.500000    0.500000    0.286269    10.25000    0.02125    0.01593 =
         0.01604    0.00000    0.00000    0.00000
LI4   1    0.000000    0.165741    0.025622    20.50000    0.01522    0.04278 =
         0.05445   -0.02288    0.00000    0.00000
LI5   1    0.000000    0.000000    0.158527   -20.25000    0.01119    0.02970 =
         0.00992    0.00000    0.00000    0.00000
HKLF 4

REM  DM-116 (253K) in P4(2)mc (Nr.105)
REM R1 =  0.0174 for    1421 Fo > 4sig(Fo)  and  0.0246 for all    1627 data
REM     46 parameters refined using      6 restraints

END

WGHT      0.0145      0.0000

REM Highest difference peak  0.284,  deepest hole -0.745,  1-sigma level  0.062
Q1    1   0.0000  0.5000  0.3497  10.25000  0.05   -0.75
Q2    1   0.0000  0.5000  0.1558  10.25000  0.05   -0.74
Q3    1   0.0482  0.4520  0.2487  11.00000  0.05   -0.37
Q4    1   0.0000  0.3523  0.3595  10.50000  0.05    0.28
Q5    1   0.2783  0.5000 -0.0243  10.50000  0.05    0.27
Q6    1   0.3587  0.5000 -0.0527  10.50000  0.05    0.26
Q7    1   0.0975  0.5000  0.0479  10.50000  0.05    0.26
Q8    1   0.1554  0.5000  0.1370  10.50000  0.05    0.25
Q9    1   0.0000  0.4129  0.4412  10.50000  0.05    0.25
Q10   1  -0.0739  0.5000  0.6231  10.50000  0.05   -0.24
;
_shelx_res_checksum    3012

_shelx_hkl_file
;
 -12 -12   1   -3.69    5.56   0
 -11 -12   1   66.62    6.39   0
 -11 -10   3  146.13    6.52   0
 -10 -13  -1   69.17    6.52   0
 -10 -12   1   61.12    6.29   0
  -9 -11   2  111.68    6.21   0
  -9  -8   4   -7.27    5.48   0
  -7  -9   3  149.42    6.75   0
  -7  -7   4   10.63    5.06   0
  -6  -6   4   38.77    5.00   0
  -4 -11  -2   40.39    7.14   0
  -3  -7   2  977.47    9.69   0
  -2  -9  -4  144.57    9.83   0
  -2  -7   1  136.83    5.66   0
  -2  -5   2  122.99    5.68   0
 -14  -3   5   22.24    7.13   0
 -12 -11   2    1.18    5.49   0
 -12  -8   4  274.94    7.33   0
 -12  -5   5  192.38    7.02   0
 -11 -11   2  303.61    7.67   0
 -11  -8   4   58.56    6.11   0
 -10 -11   2    7.15    5.46   0
 -10  -8   4  105.55    6.44   0
 -10  -5   5   67.59    6.01   0
  -9 -13  -2    9.66    7.16   0
  -5  -9   2    5.94    5.32   0
  -5   1   4  711.91   11.62   0
  -4 -11  -3  129.06    8.37   0
  -4  -8   2   67.21    5.61   0
  -3 -10  -4   24.62    8.27   0
  -3  -4   3  174.10    5.93   0
   0  -3   0   13.17    5.33   0
 -14  -7   4    9.47    6.06   0
 -13  -4   5  277.55    8.12   0
  -9 -13  -3    0.72    7.24   0
  -9  -4   5  520.57    8.99   0
  -9   1   5   28.67    7.37   0
  -8  -3   5  355.51    7.96   0
  -8   0   5    6.76    5.79   0
  -7 -11   1    0.61    6.05   0
  -7 -10   2    0.13    6.10   0
  -6  -8   3  462.72    7.74   0
  -5 -10   1  153.30    6.13   0
  -5  -4   4   61.07    5.08   0
  -4  -6   3 1041.04    9.88   0
  -3 -10  -2   17.11    6.80   0
  -2  -9  -2   66.17    6.37   0
 -10 -13  -2    2.23    6.67   0
  -8  -9   3   10.90    6.00   0
  -8  -7   4   95.07    5.90   0
  -8  -2   5  332.01    8.03   0
  -8  -1   5  450.41    8.90   0
  -6 -12  -3  128.70    8.53   0
  -5  -7   3  189.11    6.15   0
  -4  -9   1  257.38    7.06   0
  -3 -10  -3  295.20    9.67   0
  -3  -8   1  348.40    7.21   0
  -2  -9  -3  322.27    9.52   0
 -13  -3   5   33.57    6.80   0
 -12  -4   5    9.18    6.51   0
 -11  -4   5  142.59    7.25   0
 -10 -13  -3   58.06    7.42   0
 -10  -4   5  139.35    6.69   0
  -7 -12  -1  118.29    7.23   0
  -3  -3   3    1.91    5.02   0
  -1  -6   0    1.00    5.11   0
 -13  -2   5   70.89    7.46   0
  -9  -9   3    0.98    6.17   0
  -9  -7   4  167.17    6.39   0
  -9  -3   5   70.78    6.14   0
  -8 -11   1  133.59    6.74   0
  -8 -10   2  104.19    7.07   0
  -7  -6   4   25.11    5.20   0
  -5  -3   4  430.79    7.71   0
  -1  -4   1  808.97   10.36   0
 -12  -9   3   11.32    5.91   0
 -12  -3   5  162.20    7.01   0
 -11  -9   3   90.28    6.43   0
 -10  -9   3  138.14    6.89   0
 -10  -7   4   11.48    6.51   0
 -10  -3   5   14.31    6.80   0
  -9   0   5  680.73   10.98   0
  -7  -8   3  135.89    6.82   0
  -6  -9   2   49.33    5.92   0
  -5   0   4   62.04    6.21   0
  -2  -4   2  554.12    8.35   0
 -14  -6   4   11.31    6.00   0
 -13 -10   2    1.61    5.44   0
 -11  -7   4    2.71    5.69   0
 -11  -3   5   16.97    6.33   0
  -9 -11   1  132.21    7.30   0
  -9 -10   2   14.42    6.69   0
  -9  -2   5   89.47    6.69   0
  -9  -1   5   28.76    6.46   0
  -8 -12  -1    9.95    6.44   0
  -6 -10   1    7.01    5.58   0
  -4  -5   3   28.89    4.76   0
  -3  -6   2   26.38    5.11   0
  -3  -2   3 1112.20   11.40   0
 -14  -8   3   40.35    6.14   0
 -12 -11   1   76.97    6.07   0
 -12 -10   2   79.16    6.55   0
 -12  -2   5   91.35    6.94   0
 -12  -1   5  199.42    8.09   0
 -11   0   5  180.48    8.53   0
 -10 -11   1   38.22    6.63   0
 -10 -10   2  457.94    8.71   0
 -10  -2   5    8.09    6.66   0
  -8  -6   4  127.58    6.42   0
  -7 -12  -3   94.04    8.48   0
  -5 -11  -2  250.10    8.55   0
  -5  -8   2   44.07    5.17   0
  -4 -10  -1  515.02    9.17   0
  -3  -1   3   90.43    5.78   0
  -2  -6   1    6.74    4.80   0
   0  -2   0  973.40   16.45   0
 -13  -6   4   49.73    6.25   0
 -11 -11   1   -6.05    6.10   0
 -11 -10   2    3.51    5.88   0
 -11  -2   5   16.49    6.18   0
 -11  -1   5   48.99    6.80   0
 -10  -1   5   39.08    6.64   0
  -6  -7   3  459.70    7.60   0
  -6  -4   4  239.07    6.50   0
  -6   2   4   60.11    7.04   0
  -5 -11  -4   55.41    8.08   0
  -5  -6   3  446.48    7.51   0
  -4  -7   2   61.60    5.58   0
 -10 -12  -1   62.75    6.75   0
  -9  -6   4   97.06    6.78   0
  -8 -12  -2   10.91    7.04   0
  -8  -8   3    2.39    5.71   0
  -7  -9   2  117.92    6.48   0
  -7  -5   4  162.28    5.81   0
  -5 -11  -3  119.99    8.08   0
 -15  -4   4   41.07    6.72   0
 -14  -9   2    7.49    5.96   0
 -14  -5   4    4.41    6.18   0
 -13  -8   3    9.90    6.01   0
  -7 -10   1   55.52    6.04   0
  -2  -7   0   54.31    5.50   0
  -2  -3   2   50.65    4.86   0
  -1  -7  -2  809.06   11.89   0
   0  -5  -2   93.72    7.41   0
 -12  -8   3    7.93    5.50   0
 -10  -6   4   13.10    5.84   0
  -9  -8   3   16.04    5.83   0
  -8 -12  -4  261.15   10.23   0
  -8 -12  -3   -2.15    7.86   0
  -8 -11   0    7.84    5.95   0
  -7   3   4   33.83    7.34   0
  -4  -9   0   -4.84    5.41   0
  -4  -8   1   11.12    4.99   0
  -4  -4   3    1.79    4.54   0
  -3  -7   1   14.06    4.90   0
  -1  -3   1  194.69    6.75   0
 -13 -11   0   69.85    5.90   0
 -11  -8   3   89.63    6.07   0
 -10  -8   3  165.03    6.65   0
  -8  -9   2   17.79    6.06   0
  -8  -5   4   18.46    6.00   0
  -7  -7   3   -3.29    5.32   0
  -4 -10  -2   97.62    7.00   0
  -3  -8   0    3.70    4.72   0
  -3  -5   2  308.55    6.80   0
 -15  -3   4    5.84    6.90   0
 -13  -9   2    0.33    5.15   0
 -12 -11   0   -3.10    6.68   0
 -10 -12  -2   79.86    7.33   0
  -9 -11   0   75.56    6.58   0
  -8 -10   1  235.30    7.12   0
  -7  -4   4  205.38    6.93   0
  -6 -11  -2    1.42    6.78   0
  -6  -8   2  210.00    6.64   0
  -1  -7  -4   96.54    8.44   0
  -1  -5   0 1249.36   12.72   0
 -14  -4   4  127.69    6.97   0
 -13 -10   1   65.28    5.95   0
 -12  -9   2   11.93    6.09   0
 -11 -11   0   -3.98    6.55   0
  -9  -9   2    5.38    5.94   0
  -9  -5   4  527.77    8.98   0
  -6 -10   0   24.92    6.26   0
  -6  -6   3    1.55    5.05   0
  -4 -10  -4  200.48    9.46   0
  -4 -10  -3  348.16    9.48   0
  -3  -9  -2   55.74    6.78   0
  -2  -8  -2  375.81    8.91   0
  -2  -2   2 9856.48   34.04   0
  -1  -7  -3  117.48    7.94   0
 -15  -6   3  124.94    6.92   0
 -15  -2   4   10.01    7.08   0
 -12 -10   1   59.59    6.79   0
 -12  -5   4    8.07    5.71   0
 -11 -12  -3   67.86    6.82   0
 -11  -9   2  109.20    6.32   0
 -10 -12  -4   54.70    7.34   0
 -10 -12  -3   56.65    7.63   0
 -10  -9   2   20.17    5.90   0
  -9 -10   1  135.63    6.49   0
  -6  -9   1  185.64    6.66   0
  -6   1   4  115.87    6.61   0
  -5  -7   2  361.26    7.08   0
  -4  -6   2  223.01    6.31   0
 -13  -7   3   68.73    6.24   0
 -11 -10   1   43.44    5.54   0
  -6 -11  -4    7.91    7.69   0
  -6 -11  -3  270.65    8.53   0
  -6  -1   4  114.34    6.07   0
  -4  -3   3  171.94    5.81   0
  -2  -5   1  463.68    7.97   0
 -14  -3   4   11.67    6.94   0
 -13  -4   4    9.94    6.26   0
  -9  -7   3  142.06    6.31   0
  -6   0   4  346.61    8.10   0
 -11  -7   3   -1.41    5.83   0
  -7 -11  -2  512.02    9.43   0
  -7 -10   0   22.85    6.27   0
  -5  -9   0  863.44   10.23   0
  -5  -8   1  260.79    7.02   0
  -3  -9  -4  350.28   10.55   0
  -3  -9  -3  149.27    7.50   0
  -2  -8  -3  738.65   11.86   0
  -2  -1   2  157.64    6.24   0
  -1  -2   1  634.86   11.02   0
 -12  -4   4  477.81    8.58   0
  -7  -6   3  454.36    7.56   0
  -3  -4   2   83.46    5.61   0
  -2  -8  -4  101.37    8.20   0
  -2   0   2  544.47   11.38   0
   0  -5  -3   45.66    8.17   0
 -15  -7   2  227.10    7.48   0
 -15  -5   3   44.23    6.11   0
 -14  -2   4    6.98    6.93   0
 -13  -8   2   -0.74    5.88   0
 -11  -4   4  112.50    6.89   0
  -8  -8   2   16.67    6.22   0
  -6  -5   3  440.60    7.83   0
  -5 -10  -2   15.58    6.42   0
  -5  -4   3   22.03    4.73   0
  -4  -7   1  397.44    7.25   0
  -4  -2   3 1729.25   13.61   0
  -4   2   3 1673.58   20.88   0
  -3  -6   1  200.19    6.25   0
 -13  -9   1    6.92    6.60   0
 -13  -3   4  191.33    7.72   0
  -8 -10   0  138.66    6.92   0
  -7 -11  -4   -2.45    7.81   0
  -7   2   4   41.23    6.67   0
  -6  -7   2    2.96    5.16   0
  -4  -8   0 2684.80   15.76   0
  -2  -6   0  155.02    5.81   0
   0  -5  -4   69.38   11.72   0
 -14  -1   4    5.13    7.10   0
 -12 -10   0   61.77    6.82   0
 -12  -8   2    8.81    5.29   0
  -9  -8   2   20.64    6.23   0
  -8  -9   1  156.47    6.98   0
  -8  -6   3  465.81    7.73   0
  -8   3   4  106.14    8.35   0
 -16  -3   3   46.73    6.58   0
 -12 -11  -2   -0.85    6.14   0
 -12  -9   1   85.16    6.48   0
 -12  -6   3  126.74    6.97   0
 -12  -3   4   28.92    6.23   0
 -10 -10   0    5.80    6.53   0
 -10  -8   2   96.66    6.49   0
  -9 -11  -2  101.65    7.03   0
  -7  -1   4   88.14    5.71   0
  -5 -10  -3  219.25    8.41   0
  -4  -5   2   56.32    5.01   0
  -3  -7   0   16.51    4.86   0
 -14  -7   2    6.30    5.93   0
 -14  -5   3   90.03    6.07   0
 -13  -2   4   70.69    6.44   0
 -11 -11  -2  314.15    7.90   0
 -11  -9   1  135.80    6.64   0
 -11  -3   4    9.43    5.67   0
 -10 -11  -2    5.25    6.55   0
 -10  -9   1  129.69    7.23   0
 -10  -6   3   11.20    6.10   0
 -10  -3   4   23.38    6.10   0
  -9  -9   1    3.92    5.94   0
  -9  -6   3  209.62    6.58   0
  -8 -11  -3   85.80    7.86   0
  -7   1   4   89.68    6.55   0
  -6  -9   0    3.97    5.12   0
  -6  -8   1  716.53    8.99   0
  -5 -10  -4   45.66    7.81   0
  -4  -1   3  105.22    5.81   0
 -15  -4   3   61.94    6.04   0
 -12 -11  -3   70.40    6.89   0
  -8 -11  -4   51.28    7.71   0
  -8  -2   4  103.36    6.11   0
  -7  -7   2  883.67    9.49   0
  -6 -10  -2  993.80   11.48   0
  -4  -9  -2   20.17    5.84   0
  -2  -4   1 2734.37   17.04   0
  -1  -1   1    3.32    4.87   0
 -16  -2   3   38.17    6.95   0
 -14  -9   0   -1.87    5.79   0
 -14  -8   1   53.66    6.25   0
 -13 -10  -1   58.48    7.27   0
 -12  -2   4   52.95    6.41   0
 -11 -11  -3   -2.04    6.54   0
  -9 -11  -3   80.97    7.82   0
  -5  -3   3  201.63    6.05   0
  -4   1   3  104.34    6.71   0
  -1  -6  -2   75.37    6.51   0
 -13   0   4   -4.50    6.73   0
 -11 -11  -4    1.56    6.93   0
 -10 -11  -3  150.81    7.27   0
  -9  -2   4  153.12    6.44   0
  -6  -4   3 1035.44    9.96   0
  -3  -3   2 1149.66   11.23   0
 -11  -2   4    5.62    6.18   0
 -10 -11  -4    9.94    7.21   0
 -10  -2   4   12.73    5.75   0
  -8  -7   2   21.29    5.38   0
  -8  -5   3   19.49    5.00   0
  -8  -1   4   52.46    5.57   0
  -8   2   4  105.10    7.49   0
  -7  -9   0  208.79    6.80   0
  -5  -7   1  277.66    6.75   0
  -3  -8  -2   30.29    6.08   0
 -15  -3   3   10.33    5.89   0
 -14  -4   3   84.18    6.09   0
 -13  -9   0  317.35    7.27   0
 -13  -8   1   99.55    6.20   0
 -12  -7   2    5.95    5.52   0
 -12  -1   4   15.53    6.12   0
 -11 -10  -1   44.98    6.89   0
  -9 -10  -1  120.86    6.88   0
  -6 -10  -5    4.02    8.14   0
  -6 -10  -3   11.28    6.99   0
  -6  -6   2 2462.38   14.03   0
  -5  -8   0    3.99    4.90   0
  -4  -9  -5  529.80   12.12   0
  -4  -9  -3   21.07    6.50   0
  -2  -7  -2   21.09    5.92   0
   0  -3  -1 1226.78   18.46   0
 -15  -8   0   -3.45    5.99   0
 -15  -7   1    5.36    5.70   0
 -14  -6   2  315.93    7.50   0
 -12   0   4  615.20   10.68   0
 -11  -7   2  518.81    8.38   0
 -11  -5   3  111.42    6.93   0
 -11  -1   4   28.47    6.85   0
 -10 -10  -1   -8.32    5.95   0
 -10  -7   2   11.75    6.04   0
  -9  -5   3    6.54    5.04   0
  -9  -1   4  515.25    8.69   0
  -8  -9   0    6.07    6.17   0
  -8   0   4 1788.45   14.44   0
  -8   1   4   50.58    6.43   0
  -7 -10  -2    6.42    6.23   0
  -6 -10  -4   15.32    7.04   0
  -4  -6   1 1616.82   12.05   0
  -3  -5   1  302.25    6.93   0
 -12  -9   0    7.95    5.43   0
 -12  -8   1    0.85    5.76   0
 -10  -5   3  222.63    6.98   0
 -10  -1   4   29.31    6.48   0
  -8  -8   1   -3.20    5.52   0
  -7  -4   3  180.62    6.48   0
  -5  -5   2   25.40    4.93   0
  -5  -2   3  746.63    9.38   0
  -4  -9  -4   12.44    7.09   0
  -4  -4   2  118.40    5.59   0
 -16  -4   2    6.62    5.70   0
 -14  -9  -1   73.20    6.42   0
 -13  -4   3   10.76    5.71   0
 -11  -9   0   78.72    6.11   0
 -11  -8   1  122.51    6.50   0
 -11   0   4  136.48    7.38   0
 -10  -9   0    0.40    6.14   0
  -9  -9   0  649.80    8.98   0
  -9  -8   1  153.33    6.93   0
  -9   0   4   17.63    6.05   0
  -9   2   4  157.95    8.19   0
  -5  -9  -2   10.61    6.01   0
  -4  -7   0    1.00    5.36   0
 -14  -7   1   46.36    6.59   0
 -14  -3   3  124.87    7.00   0
 -11   1   4   35.17    7.30   0
 -10  -8   1  232.67    7.17   0
 -10   0   4  249.98    8.00   0
 -10   2   4   22.99    7.18   0
  -9   1   4  530.56    9.80   0
  -7  -6   2   12.76    5.12   0
  -6  -7   1   81.83    5.77   0
  -6  -3   3  608.10    8.23   0
  -2  -5   0   12.74    4.75   0
  -1   0   1 1549.45   24.35   0
 -14  -8   0  108.30    6.47   0
 -13 -10  -3   49.97    6.44   0
 -10   1   4   35.91    6.64   0
  -8  -4   3    6.99    5.16   0
  -7 -10  -5    7.22    7.56   0
  -6  -8   0  172.91    6.01   0
  -3  -8  -3  101.21    7.07   0
  -3  -6   0   43.50    5.61   0
  -3  -2   2   49.41    4.82   0
 -15  -1   3   30.66    6.72   0
 -13  -9  -1    5.74    5.96   0
  -7  -9  -1  204.43    7.72   0
  -3  -8  -5  357.11   11.58   0
  -2  -3   1  352.78    7.70   0
  -1  -6  -3  670.27   12.49   0
 -16  -3   2    4.74    5.68   0
 -15  -6   1   35.63    6.55   0
 -13  -3   3   64.66    6.50   0
 -12 -10  -3   53.63    6.13   0
 -10  -4   3  360.59    8.21   0
  -9  -4   3   19.97    5.26   0
  -8  -6   2  201.27    6.26   0
 -15  -8  -1   54.72    6.10   0
 -15  -4   2    9.23    6.18   0
 -15   0   3   65.22    7.71   0
 -14  -9  -2    1.40    6.15   0
 -14  -2   3   16.12    6.46   0
 -13  -8   0    4.36    5.76   0
 -12 -10  -4   52.06    6.84   0
 -12  -9  -1   88.12    6.96   0
 -11 -10  -3  147.81    7.52   0
 -11  -6   2    2.42    5.50   0
 -10  -6   2 1026.69   10.36   0
  -8 -10  -5   73.25    8.04   0
  -7  -7   1   -1.80    5.12   0
  -6  -5   2   72.95    5.25   0
  -5  -9  -3   14.58    6.23   0
  -3  -8  -4  107.66    7.31   0
  -2  -7  -3  725.09   11.46   0
 -15  -7   0    2.93    4.93   0
 -10 -10  -3   -3.61    6.16   0
  -9 -10  -3  125.66    6.63   0
  -8 -10  -4  109.29    7.49   0
  -8  -9  -1  162.34    7.12   0
  -7  -8   0   -1.72    5.32   0
  -7  -3   3   12.54    4.66   0
  -5  -8  -1  264.36    7.00   0
  -5  -6   1  293.01    6.59   0
  -1  -6  -5   30.27    9.47   0
 -13  -5   2   -2.40    6.26   0
 -12  -8   0  465.08    8.74   0
 -12  -7   1  128.53    6.61   0
 -12  -3   3   80.54    6.58   0
 -11 -10  -5    8.01    6.86   0
 -11 -10  -4    4.75    6.51   0
 -11  -9  -1  128.32    7.00   0
 -10 -10  -5   -3.47    7.65   0
  -9 -10  -5   77.98    8.16   0
  -9 -10  -4   32.43    7.08   0
  -9  -9  -1   -2.48    5.92   0
  -6  -2   3    0.51    4.16   0
  -5  -9  -5    4.48    7.29   0
  -5  -9  -4  556.70   10.54   0
  -5  -4   2   60.08    5.59   0
  -4  -8  -2   62.69    5.65   0
  -4  -3   2   89.30    5.39   0
  -2  -7  -5   48.18    8.60   0
  -1  -3   0  711.50   11.32   0
 -16  -2   2  141.50    7.20   0
 -14  -8  -1   52.38    6.25   0
 -14  -6   1   10.68    5.76   0
 -14  -1   3  119.35    6.88   0
 -13  -9  -2   13.48    5.92   0
 -11  -7   1    9.65    5.95   0
 -10 -10  -4   11.67    6.92   0
  -8  -8   0 1312.04   11.03   0
  -8  -7   1  241.03    6.57   0
  -5  -7   0  175.04    6.11   0
  -4  -5   1  458.43    7.78   0
  -3  -4   1  748.25    9.44   0
  -2  -7  -4   38.95    7.16   0
 -13  -2   3  130.85    7.16   0
 -11  -8   0   -3.52    6.10   0
 -10  -7   1   68.05    6.51   0
  -9  -8   0   -2.02    6.38   0
  -8  -3   3  102.50    5.70   0
  -7  -5   2  359.90    7.22   0
  -5   3   3  197.25    9.88   0
 -15  -5   1   66.00    6.43   0
 -15  -3   2  237.94    7.65   0
 -14  -7   0   12.72    5.66   0
 -12  -9  -2   13.83    6.50   0
 -10  -8   0  137.31    6.79   0
  -3  -1   2  982.29   11.81   0
 -14   0   3  106.37    7.02   0
 -13  -6   1   95.06    6.52   0
  -6  -8  -1  724.68    9.20   0
  -6  -6   1    2.66    5.03   0
 -16  -1   2    6.36    6.24   0
 -15  -7  -1    2.71    5.86   0
 -13  -8  -1  100.06    5.92   0
 -12  -2   3  192.77    6.98   0
 -11  -5   2  248.46    6.83   0
  -5   1   3   39.95    5.61   0
  -4  -8  -3    7.08    6.26   0
  -4  -7  -1  405.85    7.37   0
  -4  -6   0  380.53    7.33   0
 -15  -6   0    7.91    5.70   0
 -14   1   3  131.69    7.29   0
 -13  -9  -4  204.55    7.63   0
 -13  -1   3   38.01    6.59   0
  -9  -5   2    3.88    4.97   0
  -6  -9  -5   78.11    8.47   0
  -6  -9  -4  102.87    7.97   0
  -6  -7   0   25.55    5.31   0
  -5   2   3  740.09   12.71   0
 -15  -2   2    2.14    6.29   0
 -12  -8  -1    4.99    6.17   0
 -12  -6   1  190.44    6.76   0
 -11  -2   3  380.03    8.14   0
  -7  -9  -3  139.36    7.22   0
  -7  -6   1   91.42    5.54   0
 -16   0   2    3.50    6.42   0
 -14  -5   1   87.36    6.31   0
 -14  -3   2   19.27    5.64   0
 -12  -7   0    2.72    6.10   0
  -7  -8  -1  235.20    6.58   0
  -2  -4   0  395.90    7.91   0
  -2  -2   1    1.70    4.82   0
 -16  -3   1   73.71    6.33   0
 -14  -7  -1   48.29    6.67   0
 -13   0   3    7.54    5.93   0
 -12  -9  -4   12.59    6.42   0
 -12  -4   2   18.76    5.53   0
 -12  -1   3   52.06    6.47   0
 -11  -8  -1  129.59    6.42   0
  -8  -9  -3   11.08    6.68   0
  -7  -7   0   11.13    5.21   0
  -5  -5   1    0.51    4.83   0
  -5  -3   2  307.93    6.78   0
  -4  -8  -5    3.21    7.80   0
  -4  -8  -4 1379.30   14.38   0
  -3  -6  -1  196.43    6.23   0
  -1  -4  -1  823.92   11.87   0
 -14  -6   0   -2.59    5.24   0
 -13  -8  -2    9.11    5.88   0
 -12  -9  -5  141.21    7.77   0
 -11  -9  -6   70.21    8.17   0
 -11  -7   0    4.33    6.45   0
 -10  -6   1    3.96    5.96   0
  -9  -9  -3    2.09    6.48   0
  -9  -8  -1  167.34    6.97   0
  -9  -6   1  191.20    6.38   0
  -8  -6   1  706.78    8.69   0
  -7  -9  -5   73.72    7.70   0
  -7  -9  -4  160.77    8.06   0
  -7  -4   2   67.69    5.16   0
 -15  -7  -2  230.77    6.23   0
 -15  -1   2  203.59    7.40   0
 -13  -5   1    8.17    6.18   0
 -13   1   3   34.61    7.20   0
 -11  -9  -4   69.26    7.12   0
 -11  -4   2   41.79    6.41   0
 -10  -9  -6   44.40    8.03   0
  -8  -9  -6    2.85    7.69   0
  -8  -7   0    2.59    5.48   0
  -5  -7  -1  281.77    7.13   0
  -3   0   2  105.84    6.22   0
  -2  -5  -1  479.73    8.88   0
 -15  -5   0   20.91    6.51   0
 -14  -2   2  473.85    8.48   0
 -13   2   3  137.92    7.76   0
 -11  -9  -5   31.25    7.00   0
 -11  -1   3   88.67    6.26   0
 -10  -7   0   24.22    6.13   0
  -9  -9  -6   10.85    7.82   0
  -9  -7   0  204.15    6.76   0
  -8  -9  -4    2.74    6.92   0
  -8  -4   2   70.51    5.19   0
  -5  -6   0    8.17    4.71   0
  -4  -4   1    1.82    4.74   0
  -3  -7  -3   15.40    5.72   0
 -16  -4   0  218.62    6.84   0
 -16  -2   1   60.36    6.13   0
 -15  -6  -1   29.59    5.79   0
 -13  -7  -1  102.03    6.17   0
 -13  -6   0   -0.86    6.39   0
 -12  -8  -2    5.08    6.18   0
 -12   0   3   15.65    6.33   0
 -10  -9  -5   71.83    7.42   0
 -10  -9  -4   29.56    6.40   0
 -10  -4   2   87.39    5.50   0
 -10  -1   3  307.20    7.37   0
  -9  -9  -5    5.59    7.04   0
  -9  -9  -4  425.39    9.15   0
  -9  -4   2   22.98    4.93   0
  -8  -9  -5  311.34    8.71   0
  -5  -8  -3   21.09    5.79   0
  -3  -3   1   -0.83    4.44   0
 -16  -5  -1   66.92    6.32   0
 -15   0   2   14.40    6.94   0
 -14  -4   1  106.53    6.57   0
 -13  -8  -3   -2.53    5.91   0
 -12  -5   1  134.72    6.80   0
  -9  -1   3   56.42    5.74   0
  -6  -5   1  292.73    6.57   0
 -12   1   3   51.68    6.49   0
 -11  -8  -2   17.96    6.10   0
  -6  -3   2   25.97    4.81   0
  -6   1   3  655.76   10.26   0
 -12  -7  -1  118.29    6.73   0
 -11   0   3  115.95    6.76   0
 -10  -8  -2  103.60    6.78   0
  -8  -8  -2   22.52    6.54   0
  -7   0   3  180.99    6.24   0
  -6  -7  -1   83.98    5.46   0
  -5  -8  -4   22.71    6.99   0
 -14  -6  -1   18.60    5.75   0
 -14  -5   0    2.41    5.18   0
 -14  -1   2    6.06    6.22   0
 -13  -8  -5  177.25    7.37   0
 -12  -6   0   72.27    6.17   0
 -12   2   3  203.78    8.09   0
 -11  -5   1  172.06    6.36   0
  -9  -8  -2   18.81    5.98   0
  -7  -5   1  267.78    6.55   0
  -6  -8  -3  462.83    8.90   0
  -6  -6   0   75.51    5.53   0
  -6   4   3 1065.54   18.02   0
  -3  -7  -4   27.29    6.57   0
 -16  -1   1   76.60    5.92   0
 -15  -6  -2    3.97    6.26   0
 -15  -4   0    5.01    6.15   0
 -13  -4   1  140.38    6.73   0
 -12   3   3   78.66    7.38   0
 -11  -7  -1    4.00    5.96   0
 -11  -3   2  565.89    8.54   0
 -10  -5   1  152.29    6.27   0
 -10   0   3  440.41    8.09   0
  -8   0   3    6.91    4.97   0
  -7  -3   2  992.12    9.73   0
  -6   2   3    4.31    5.08   0
  -5  -8  -5  428.25   10.32   0
  -5  -2   2  126.97    5.53   0
  -4  -6  -1 1625.85   12.94   0
  -4  -5   0    4.41    4.73   0
  -4  -1   2   49.20    5.31   0
  -2  -6  -3    2.06    5.69   0
 -15  -2   1   43.92    5.97   0
 -15   2   2   -1.84    6.78   0
 -14  -7  -3  120.07    7.07   0
 -13  -7  -2   40.32    5.63   0
 -11  -6   0   15.09    6.02   0
 -11   1   3   85.98    6.66   0
 -10  -3   2   17.80    5.81   0
  -9  -5   1   15.68    5.24   0
  -9   0   3   30.03    5.35   0
  -8  -5   1  249.97    6.41   0
  -7  -7  -1    7.26    4.91   0
  -5  -4   1  471.77    7.68   0
  -3  -7  -5   11.05    7.58   0
   0  -4  -3    3.38    7.33   0
 -16  -5  -2    4.91    5.12   0
 -16  -4  -1    5.56    6.42   0
 -15  -5  -1   68.57    5.56   0
 -14   0   2   22.86    6.38   0
 -12  -8  -6   27.84    6.66   0
 -10  -7  -1   63.27    6.20   0
 -10  -6   0   21.94    6.63   0
  -9  -3   2   57.01    5.46   0
  -8  -7  -1  236.36    6.96   0
  -8  -3   2   32.77    4.79   0
  -7  -6   0   31.56    5.18   0
  -7   1   3  115.11    6.35   0
  -6   3   3  606.13   12.06   0
  -1  -2   0    2.33    5.22   0
 -16   0   1   19.44    6.48   0
 -13  -6  -1  110.39    6.11   0
 -13  -5   0  422.31    8.08   0
 -12  -8  -5    3.41    6.65   0
 -12  -4   1   24.79    6.05   0
 -11   2   3  384.85    8.98   0
 -10   1   3  299.62    8.31   0
  -9  -7  -1  198.88    6.61   0
  -9  -6   0    2.94    5.23   0
  -8  -6   0  163.00    6.26   0
  -6  -8  -6  109.45    8.83   0
  -6  -8  -4  118.89    7.68   0
 -13  -1   2    9.57    5.32   0
 -11  -8  -4   56.78    6.91   0
 -11   3   3   25.10    7.02   0
  -8   1   3   63.16    5.87   0
  -4  -7  -3  174.28    6.96   0
  -3  -4   0   17.70    4.63   0
  -1  -5  -3   44.55    6.64   0
 -15  -6  -3  124.50    6.19   0
 -14  -6  -2  317.50    7.50   0
 -14   1   2    7.59    6.49   0
 -13  -7  -3   77.13    6.90   0
 -11  -8  -6   47.37    7.95   0
 -11  -8  -5   98.18    7.37   0
  -9   1   3   53.75    5.48   0
  -6  -8  -5  197.83    7.99   0
  -2  -1   1  630.03   11.51   0
 -15  -3   0    0.14    6.04   0
 -15  -1   1   55.44    6.38   0
 -13  -3   1  107.03    6.46   0
 -12  -5   0    6.97    6.61   0
 -11  -4   1  193.04    6.30   0
 -10  -8  -4  115.50    7.00   0
 -10   2   3   24.15    6.07   0
  -7  -8  -6   84.63    8.26   0
  -7  -8  -4   88.72    6.60   0
  -7   2   3  731.21   10.94   0
  -6  -4   1 1642.63   11.95   0
  -6  -2   2 4620.24   19.92   0
  -5  -5   0 1231.93   10.93   0
  -4  -3   1  740.47    9.35   0
  -2  -3   0  114.03    6.32   0
 -14  -5  -1   88.64    5.86   0
 -12  -6  -1  196.66    6.95   0
 -11  -7  -2  529.21    8.29   0
 -10  -8  -6   70.35    7.64   0
 -10  -8  -5   67.60    7.21   0
  -8  -8  -4  687.41   10.18   0
  -7  -8  -5  198.58    8.54   0
  -5  -6  -1  295.89    6.75   0
  -3  -5  -1  299.59    7.14   0
  -2  -6  -4   72.14    6.89   0
   0  -2  -1 5176.37   46.04   0
 -16  -3  -1   74.42    6.75   0
 -16   2   1   60.98    7.18   0
 -15  -5  -2  121.90    6.52   0
 -15  -4  -1   85.40    6.55   0
 -14   2   2  475.24    9.65   0
 -13   0   2   12.32    6.13   0
 -12  -1   2   12.64    6.18   0
 -10  -4   1  523.93    7.84   0
 -10   3   3  304.14    9.05   0
 -10   4   3  358.89   10.09   0
  -9  -8  -6   10.21    7.03   0
  -9   2   3  313.56    8.04   0
  -8  -8  -6   38.14    7.14   0
  -8   2   3  737.02   10.75   0
  -7   3   3   16.14    6.51   0
  -7   4   3  187.31    8.99   0
 -16  -4  -2    0.20    5.22   0
 -14   3   2    9.35    7.55   0
 -13  -7  -5   41.80    6.62   0
 -13  -6  -2   24.26    6.40   0
 -11  -6  -1   54.41    6.82   0
 -11  -5   0   56.74    6.04   0
 -10  -7  -2   11.95    5.70   0
  -9  -8  -5  316.34    9.01   0
  -9  -2   2   76.04    5.90   0
  -8  -8  -5   -1.13    6.80   0
  -7  -7  -2  876.09   10.15   0
  -7  -4   1  412.38    7.11   0
  -7  -2   2   18.61    4.61   0
  -5  -1   2  190.04    6.45   0
  -4  -7  -4  206.71    7.84   0
  -3  -2   1  360.41    7.38   0
 -16  -1   0   14.15    5.91   0
 -15   0   1   93.34    6.85   0
 -14  -6  -3    1.73    5.98   0
 -12  -3   1  163.97    6.66   0
  -9   3   3  155.02    7.91   0
  -9   4   3   18.00    7.01   0
  -8  -7  -2   19.81    5.19   0
  -8  -2   2  369.85    6.91   0
  -8   3   3  102.83    7.23   0
  -6  -5   0    9.61    4.91   0
  -5  -7  -3  193.86    7.06   0
  -4  -7  -6  195.24    9.64   0
  -4   0   2  184.24    6.85   0
 -10  -6  -1   17.24    6.28   0
 -10  -5   0    2.61    5.26   0
  -8   4   3    2.91    6.53   0
  -6  -6  -1   -1.05    4.72   0
  -4  -7  -5  325.32    9.20   0
  -2  -6  -5    4.80    7.18   0
 -15  -5  -3   54.50    6.19   0
 -14  -1   1   84.25    6.35   0
 -13   1   2    4.20    6.33   0
 -11  -7  -3    2.03    6.24   0
  -2  -4  -1 2819.16   19.10   0
 -14  -6  -4    8.57    6.11   0
 -14  -5  -2   12.96    5.72   0
 -12  -7  -6   26.68    6.31   0
 -12  -7  -5  107.57    7.02   0
 -12   0   2   22.11    5.74   0
 -11  -3   1   28.62    5.74   0
  -9  -6  -1  191.69    6.55   0
  -9  -5   0  866.58    9.19   0
  -8  -6  -1  711.84    8.69   0
  -8  -5   0    7.98    5.02   0
  -7  -6  -1   77.59    5.58   0
  -7  -5   0  177.88    6.10   0
  -5  -3   1  304.10    6.76   0
  -3  -6  -3  620.47   10.11   0
 -15   1   1   49.73    6.47   0
 -14  -4  -1  109.53    6.02   0
 -13  -6  -3   90.12    6.39   0
 -12  -4   0  873.08    9.52   0
 -11  -7  -7   -7.43    7.01   0
 -10  -7  -3  252.27    7.41   0
  -4  -4   0 6253.57   23.81   0
 -16  -3  -2   -4.70    5.76   0
 -15  -3  -1   22.18    5.71   0
 -13   2   2   30.25    6.07   0
 -12  -5  -1  143.22    6.61   0
  -6  -1   2   76.38    4.97   0
  -5  -7  -4  147.40    6.82   0
  -4  -5  -1  465.55    8.30   0
  -1  -3  -1  196.60    7.87   0
 -11  -7  -6  216.53    7.96   0
 -11  -6  -2    4.40    6.23   0
 -10  -7  -7  231.73    8.95   0
 -10  -3   1  110.28    5.48   0
  -1  -5  -4  735.27   13.96   0
 -15   2   1   41.88    6.64   0
 -14   0   1  147.54    6.62   0
 -13  -6  -4   39.58    6.77   0
 -13  -3   0  285.33    6.94   0
 -13   3   2   22.20    6.58   0
 -12  -2   1  302.89    7.37   0
 -12   1   2   14.61    6.30   0
 -11  -7  -5    4.20    5.74   0
 -11  -4   0    2.60    6.14   0
  -7  -1   2  838.60    9.43   0
  -6  -3   1  197.46    6.02   0
  -5  -7  -6  193.52    8.60   0
  -5  -6  -2   71.49    5.91   0
 -16   1   0   11.73    5.65   0
 -14  -5  -3   89.22    5.93   0
 -14  -2   0    5.94    5.72   0
 -13  -5  -2    4.87    5.60   0
 -12  -6  -3  133.16    6.29   0
 -11  -5  -1  175.47    6.79   0
  -9  -7  -7   28.96    7.61   0
  -9  -3   1  226.45    6.14   0
  -6  -7  -4   27.98    5.81   0
  -5  -7  -5   87.97    7.14   0
 -15   3   1   17.90    6.34   0
 -13  -6  -6   61.02    6.29   0
 -13  -4  -1  135.54    6.59   0
 -10  -7  -6    3.54    6.83   0
 -10  -7  -5    7.63    6.14   0
 -10  -6  -2 1020.63   10.15   0
  -8  -7  -7   62.91    7.84   0
  -8  -3   1  344.13    6.75   0
  -7  -7  -7    2.51    7.58   0
  -7  -3   1   17.68    4.75   0
  -4  -2   1 2776.17   17.03   0
 -16  -3  -3   55.94    5.33   0
 -15  -4  -3   69.60    6.05   0
 -14  -4  -2   30.32    6.22   0
  -8  -7  -4   78.00    6.99   0
  -7  -7  -4   12.02    6.28   0
  -6  -7  -6   18.61    7.29   0
  -6  -6  -2 2510.78   14.96   0
  -5  -4   0   -1.64    4.18   0
  -5   0   2   90.87    5.64   0
 -16  -2  -2  152.00    6.87   0
 -16   2   0   11.24    6.70   0
 -14  -5  -4    9.75    5.96   0
 -14   1   1   94.61    6.58   0
 -12  -6  -7   10.80    6.78   0
 -12  -3   0    1.95    5.96   0
 -12   2   2  255.06    7.80   0
 -11  -2   1   69.12    5.52   0
 -10  -5  -1  166.32    6.44   0
 -10   0   2   68.30    5.46   0
  -9  -7  -6   95.43    7.21   0
  -9  -7  -5   75.98    6.68   0
  -6  -7  -5   13.75    6.85   0
  -5  -5  -1    1.86    4.68   0
  -3  -6  -4   48.90    6.39   0
  -3  -3   0  308.70    7.27   0
 -15   0   0   -3.73    5.84   0
 -12  -6  -4   47.33    6.33   0
 -12  -5  -2   19.59    6.38   0
 -11  -6  -3  257.36    6.99   0
 -11   1   2  467.19    8.42   0
  -9  -4   0   -9.60    5.17   0
  -8  -7  -6   88.74    7.20   0
  -8  -7  -5  192.89    7.54   0
  -8  -6  -2  211.65    6.31   0
  -7  -7  -6  344.21    9.23   0
  -7  -7  -5    5.64    6.48   0
  -7  -6  -2   12.15    4.83   0
 -16   3   0    8.28    6.77   0
 -15  -4  -4   38.75    5.36   0
 -14  -5  -5   48.39    6.28   0
 -13  -5  -3    7.67    5.39   0
 -13  -2   0   -6.21    6.15   0
 -13   0   1  156.75    7.10   0
 -12  -6  -6   85.21    7.23   0
 -12  -4  -1   25.16    5.91   0
  -9  -5  -1    3.41    5.32   0
  -6  -4   0  369.64    7.01   0
 -16   0  -1   18.80    5.73   0
 -14   2   1   17.33    6.43   0
 -12   3   2    8.89    6.44   0
 -10  -2   1   23.16    4.87   0
  -8  -4   0 2605.92   14.29   0
  -7  -4   0    7.37    4.69   0
  -6  -5  -1  299.27    6.69   0
  -3  -6  -6   65.80    7.83   0
  -3  -6  -5   10.22    6.18   0
  -2  -5  -3  742.14   11.59   0
 -14  -4  -3   76.50    6.76   0
 -11  -6  -7  262.81    9.04   0
 -11  -6  -4    2.96    6.41   0
 -11  -3   0    1.22    5.60   0
 -10  -6  -3   15.57    5.46   0
  -7  -5  -1  280.46    6.65   0
  -5  -2   1  460.36    7.78   0
  -3  -4  -1  743.70    9.86   0
  -3  -1   1  192.80    6.66   0
   0  -4  -4 4300.55   38.56   0
 -16  -2  -3   38.72    5.77   0
 -15   1   0    8.22    6.17   0
 -13  -5  -4  263.71    7.98   0
 -13  -4  -2    5.84    5.77   0
 -11  -5  -2  257.81    7.35   0
 -11   2   2   10.99    6.51   0
 -10   1   2   15.57    5.52   0
 -15  -3  -3   14.15    5.82   0
 -14  -2  -1   18.23    5.90   0
 -14   3   1   72.98    7.02   0
 -12  -5  -3   25.96    6.39   0
 -11  -6  -6    7.19    6.63   0
 -11  -4  -1  182.21    6.77   0
  -9  -6  -3  210.61    6.83   0
  -9  -2   1  244.74    6.23   0
 -16   1  -1   74.78    6.35   0
 -15  -2  -2    6.65    5.42   0
 -13   1   1   59.71    6.00   0
  -8  -2   1 1155.76   10.49   0
  -6  -2   1    0.84    4.61   0
  -4  -6  -4  237.85    7.41   0
  -2  -2   0  650.25   10.95   0
  -2   0   1 5130.05   34.37   0
 -14  -4  -4  144.56    6.34   0
 -12  -2   0   45.73    5.57   0
 -10  -6  -7    1.15    7.12   0
 -10  -5  -2   17.96    5.86   0
 -10  -3   0   30.66    5.52   0
  -7  -2   1  132.97    5.45   0
  -4  -5  -2   52.90    4.85   0
  -4  -3   0   19.71    4.63   0
 -15  -3  -4   -2.95    5.61   0
 -15   2   0    1.74    6.22   0
 -13  -1   0  396.72    7.83   0
 -12  -4  -2    9.06    6.47   0
 -11   3   2  563.59    9.55   0
  -9   1   2   13.06    5.01   0
 -16  -1  -3   39.51    6.35   0
 -16   2  -1   67.32    5.85   0
 -14  -4  -5   33.79    6.56   0
 -13  -4  -3    9.17    6.03   0
 -12  -5  -4   12.00    6.03   0
 -12  -3  -1  172.38    6.45   0
 -10  -6  -6  321.02    8.41   0
 -10  -4  -1  514.42    7.77   0
 -10   2   2 1660.09   13.70   0
  -4  -6  -5  400.98    9.47   0
 -15  -3  -5    5.14    5.53   0
 -15   3   0    2.25    6.44   0
 -13   2   1  121.86    7.15   0
 -12  -5  -7    4.50    5.83   0
 -11  -5  -8   46.44    7.66   0
  -9  -6  -7  124.90    7.62   0
  -9  -5  -2    0.08    5.21   0
  -9  -3   0  554.73    7.90   0
  -5  -6  -7  260.35    9.83   0
  -5  -6  -4  131.72    6.31   0
  -4  -6  -6  117.47    8.48   0
  -4  -4  -1    2.20    4.53   0
 -15  -2  -3  178.10    6.50   0
 -15  -1  -2  205.49    7.42   0
 -14  -3  -3  121.22    6.37   0
 -14  -1  -1   79.62    6.25   0
 -13  -3  -2   26.77    5.85   0
 -13  -2  -1  109.58    6.14   0
 -12  -5  -6    0.68    6.18   0
 -11   4   2   40.93    6.74   0
  -9  -6  -5   81.80    7.34   0
  -9  -4  -1  256.97    6.45   0
  -8   1   2   28.33    5.08   0
  -5  -5  -2   25.82    4.72   0
 -16   3  -1   79.17    6.54   0
 -15   4   0    5.76    6.64   0
 -14  -2  -2  472.83    7.94   0
 -14   1   0   11.78    5.27   0
 -12   1   1  169.28    6.81   0
  -9  -6  -6  134.51    7.03   0
  -8  -6  -7   37.04    7.09   0
  -8  -5  -2   36.35    5.08   0
  -8  -3   0    7.24    4.88   0
  -6  -6  -7   -0.16    8.06   0
  -6  -6  -4   24.50    6.07   0
  -6  -5  -2   78.91    5.77   0
  -5  -3   0  742.72    9.09   0
  -2  -5  -4  216.70    8.04   0
 -16  -1  -4   -8.43    5.20   0
 -13  -4  -7   15.62    6.29   0
 -13  -4  -4    4.16    5.33   0
 -12  -1   0   14.81    6.17   0
 -11  -5  -4   69.44    6.51   0
 -11  -4  -2   38.93    6.43   0
 -10  -5  -3  217.01    6.75   0
  -9  -1   1   72.84    5.43   0
  -8  -6  -5  197.56    7.67   0
  -7  -6  -7  439.87   10.22   0
  -7  -5  -2  374.02    7.04   0
  -7  -3   0   13.37    4.81   0
  -6  -3   0   45.50    5.18   0
  -5  -6  -6  199.65    8.62   0
  -5  -6  -5   70.39    6.99   0
  -4  -1   1  805.59   10.30   0
  -3   3   2 1128.04   24.03   0
  -1  -1   0 1619.50   21.64   0
 -16   0  -3   20.79    6.15   0
 -16   4  -1   15.79    5.96   0
 -14  -3  -4    5.75    6.16   0
 -12  -4  -3   18.32    5.82   0
 -11  -5  -7   28.33    6.60   0
 -11  -3  -1   33.41    5.77   0
 -10  -5  -8   45.29    7.72   0
 -10   3   2   19.75    5.97   0
  -9   2   2   69.71    5.61   0
  -8  -6  -6  131.28    7.64   0
  -5  -4  -1  472.73    7.80   0
  -2  -3  -1  360.75    8.19   0
 -16   5  -1   64.08    6.91   0
 -15  -2  -4   -2.65    5.71   0
 -13  -4  -5  271.34    7.57   0
  -7  -6  -6   10.06    7.18   0
  -7  -6  -5   13.45    5.98   0
  -7  -4  -1  395.82    7.24   0
  -6  -6  -6  666.70   10.96   0
  -6  -6  -5    7.16    5.85   0
  -6  -4  -1 1648.62   12.01   0
  -1  -4  -3  106.15    7.08   0
 -15  -2  -5   14.24    5.50   0
 -14  -3  -5   18.03    6.67   0
 -14   2   0    5.27    5.51   0
 -13   4   1  131.76    7.14   0
 -12  -4  -8  106.21    7.31   0
 -11  -5  -6  133.25    6.81   0
 -10  -2   0   71.74    5.25   0
  -9  -5  -3   11.00    4.91   0
  -8  -1   1  347.39    6.75   0
   0  -4  -5    1.48    9.23   0
 -16   2  -2  152.93    6.79   0
 -15   0  -2   15.90    5.72   0
 -14  -3  -6   -6.60    6.30   0
 -13  -3  -3   84.38    6.09   0
 -13  -1  -1   51.18    6.35   0
 -13   5   1   14.12    6.75   0
 -12  -3  -2    6.04    5.86   0
 -12   2   1  295.41    7.43   0
 -10  -5  -4   35.69    6.61   0
 -10  -4  -2   98.00    6.02   0
 -10   4   2   95.05    7.12   0
 -16   0  -4  167.34    6.83   0
 -14  -2  -3   16.65    5.58   0
 -14  -1  -2    5.32    6.28   0
 -13  -2  -2   27.40    6.43   0
 -12  -4  -4  489.23    8.31   0
 -10  -5  -7  130.15    7.82   0
 -10  -3  -1  106.47    5.86   0
  -9  -5  -8  150.69    8.09   0
  -8   2   2  373.97    7.68   0
  -7  -1   1  181.25    5.85   0
  -6  -1   1  310.10    6.81   0
  -2  -5  -5   63.32    7.56   0
 -14   3   0   17.90    6.58   0
 -12  -4  -7    8.89    6.41   0
 -11  -4  -3  123.64    6.61   0
 -11  -1   0   14.89    4.96   0
  -9   3   2   53.73    5.98   0
  -8  -5  -3   16.25    5.04   0
  -3  -2   0  108.24    5.73   0
  -2  -5  -6  316.28   10.74   0
 -16   3  -2    2.11    5.64   0
 -12  -4  -5    6.30    6.65   0
 -10  -5  -6   61.34    6.55   0
 -10   5   2   19.21    6.90   0
  -9  -4  -2   19.52    5.13   0
  -7   2   2   16.03    5.18   0
 -15  -1  -4   15.97    5.57   0
 -15   3  -1   24.08    6.14   0
 -14  -2  -4   15.04    6.34   0
 -13  -3  -4  199.34    6.61   0
 -12   3   1  156.16    7.12   0
 -11  -4  -8  101.19    7.32   0
  -9  -5  -4  543.28    8.83   0
  -9   0   1  335.43    7.19   0
  -8  -5  -8   12.62    7.57   0
  -5   2   2  121.54    6.50   0
  -3  -5  -4  422.35    9.27   0
  -3  -4  -2   88.85    5.83   0
 -15   0  -3   67.36    6.62   0
 -14   4   0  177.82    7.13   0
 -11  -2  -1   68.55    5.67   0
  -9  -5  -7   -1.18    6.81   0
  -9  -3  -1  215.17    6.22   0
  -6   2   2 4566.75   23.83   0
 -16   1  -4    9.20    5.57   0
 -16   4  -2    0.71    5.83   0
 -15  -1  -5   17.64    5.67   0
 -13  -3  -6   43.16    6.51   0
 -13   2   0    2.26    5.82   0
 -12  -3  -3   64.73    6.25   0
 -11  -4  -4  111.41    6.27   0
 -11   2   1   58.41    6.05   0
 -10  -4  -3  364.16    7.66   0
  -8  -4  -2   58.58    6.05   0
  -7  -5  -8   91.05    8.22   0
  -3  -5  -7   27.04    8.78   0
 -14  -2  -6  172.22    6.70   0
 -14  -2  -5    8.79    5.47   0
 -14  -1  -3  128.63    6.03   0
 -14   0  -2   25.94    6.28   0
 -14   5   0    5.03    6.39   0
 -13  -2  -3  131.96    6.52   0
 -13   0  -1  157.29    6.60   0
 -12  -1  -1  153.99    6.43   0
 -12   4   1   22.82    6.24   0
 -11  -4  -7   59.30    6.99   0
 -10  -1   0   12.07    4.75   0
  -9  -5  -6   12.09    6.44   0
  -9   4   2   21.74    5.56   0
  -8   3   2   30.90    5.59   0
  -6  -5  -8  112.70    8.38   0
  -3  -3  -1   -0.78    4.35   0
  -3   0   1 1194.90   14.30   0
 -14   6   0   -0.93    6.51   0
 -13  -1  -2    3.11    6.08   0
 -12  -3  -8   19.66    6.14   0
 -12  -2  -2  260.98    7.04   0
 -11  -4  -5  138.02    7.50   0
  -8  -5  -7   13.78    6.65   0
  -8  -3  -1  331.97    6.91   0
  -8   0   1   11.70    4.89   0
  -7  -2   0   61.30    5.00   0
  -4  -4  -2  114.78    5.91   0
  -4  -2   0  394.35    7.70   0
 -16   3  -3   55.31    6.33   0
 -15   0  -4   49.34    5.95   0
 -11   0   0    2.62    5.10   0
 -10  -4  -8   93.15    7.87   0
  -7  -4  -2   67.73    5.30   0
  -4  -5  -4   56.04    5.60   0
  -3  -5  -5   88.80    6.84   0
 -15   1  -3   41.51    6.34   0
 -15   6  -1   30.88    6.47   0
 -12  -3  -4   26.85    5.95   0
 -12   5   1  135.52    7.28   0
 -10  -3  -2   20.67    5.27   0
 -10  -2  -1   17.17    5.27   0
  -9  -4  -3   16.34    5.58   0
  -9   5   2    3.16    6.45   0
  -8  -5  -6   20.30    6.29   0
  -7  -3  -1   19.39    4.86   0
  -6  -4  -2  223.16    6.25   0
  -6  -2   0  152.52    5.80   0
  -5  -4  -2   57.22    5.09   0
  -5  -2   0   12.59    4.60   0
  -3  -5  -6  183.44    8.73   0
 -15   0  -5   79.39    6.41   0
 -14  -1  -4    0.83    5.91   0
 -13  -2  -4   77.76    6.13   0
 -13   3   0  271.79    7.52   0
 -11  -3  -3   30.27    6.09   0
 -11   3   1   33.36    6.46   0
 -10  -4  -4  201.85    6.63   0
  -7  -5  -7   26.80    6.81   0
  -7   0   1  517.84    8.07   0
  -4  -5  -7   33.53    7.76   0
  -4  -3  -1  760.70    9.49   0
 -12  -3  -5  156.12    6.96   0
 -10  -4  -7   41.93    6.91   0
  -9  -1   0  832.92    8.95   0
  -9   6   2   51.78    7.17   0
  -7  -5  -6  184.86    7.91   0
  -7  -5  -5   93.76    6.79   0
  -7   3   2  978.24   11.76   0
  -6  -5  -7  252.25    8.64   0
  -6  -3  -1  203.78    6.13   0
  -5  -5  -7    0.18    7.82   0
 -15   3  -2  247.29    6.98   0
 -14  -1  -5   40.27    6.52   0
 -14   0  -3  105.29    6.09   0
 -14   1  -2    4.16    5.89   0
 -14   3  -1   79.06    6.00   0
 -13  -2  -5   64.94    6.34   0
 -11  -2  -2   12.25    6.22   0
 -11  -1  -1  123.62    5.94   0
 -10  -4  -5  134.03    7.30   0
 -10   2   1   17.56    5.42   0
  -9  -4  -8    7.09    7.01   0
  -8   4   2   69.69    6.17   0
  -6  -5  -5   67.56    6.69   0
  -5  -3  -1  291.56    6.83   0
  -4  -5  -5  758.98   11.02   0
  -4   0   1    5.99    4.55   0
  -1  -2  -1  647.09   13.17   0
 -15   1  -4   19.12    6.37   0
 -14  -1  -6    0.22    5.94   0
 -13  -2  -6  104.84    6.52   0
 -13  -1  -3   43.97    6.46   0
 -13   4   0   -0.43    6.26   0
 -12  -2  -3  193.75    6.91   0
 -12   0  -1   22.94    5.34   0
 -11  -3  -8   30.83    6.70   0
 -10  -3  -9    7.72    7.01   0
  -9  -3  -2   52.71    5.46   0
  -8  -4  -3   12.36    4.72   0
  -6  -5  -6  198.68    8.15   0
  -6   0   1 2003.85   14.10   0
  -5  -5  -5    5.87    5.35   0
  -4  -5  -6   44.62    6.67   0
  -4   3   2   87.16    7.82   0
  -1  -4  -4  161.43    8.41   0
 -15   2  -3  174.28    6.71   0
 -15   4  -2   14.34    6.29   0
 -13   0  -2    9.82    5.42   0
 -12  -1  -2   23.86    5.78   0
 -11  -3  -4   16.40    6.11   0
 -10   0   0  380.66    7.01   0
  -9  -4  -4   11.09    5.09   0
  -9  -2  -1  242.45    6.38   0
  -6   3   2   26.38    5.64   0
  -5  -5  -6   50.90    6.90   0
  -5   0   1  701.94    9.47   0
 -14   4  -1  107.36    6.98   0
 -12  -2  -8   36.37    6.65   0
 -11   4   1  183.13    7.15   0
 -10  -3  -3  311.05    7.12   0
  -8  -1   0   -0.37    4.61   0
  -5   3   2  306.69    8.97   0
 -15   1  -5   17.71    4.94   0
 -14   0  -4  160.38    6.53   0
 -11  -3  -7   -6.11    6.47   0
  -9  -4  -7   30.66    6.60   0
  -8  -4  -8  212.96    8.69   0
  -7  -4  -3  175.74    6.14   0
 -15   5  -2  131.24    6.63   0
 -13  -1  -4  272.48    7.56   0
 -13   6   0   -1.29    6.78   0
 -12  -2  -4   47.00    6.16   0
 -11  -3  -5   15.89    5.93   0
  -8  -3  -2   28.54    5.12   0
 -15   2  -4    2.52    6.04   0
 -15   6  -2    4.24    6.03   0
 -14   0  -5   37.50    6.61   0
 -14   1  -3  145.22    6.27   0
 -14   5  -1   96.27    6.68   0
 -12   3   0    3.42    5.49   0
 -10  -3  -8   10.81    6.51   0
 -10  -2  -2 1671.89   11.89   0
 -10  -1  -1  155.13    5.91   0
 -10   3   1  112.95    5.89   0
  -9  -3  -9    3.14    6.94   0
  -8  -4  -4 1366.41   11.42   0
  -8  -2  -1 1168.60   10.26   0
  -6  -4  -3 1052.71   10.50   0
  -2  -1   0    1.31    4.92   0
 -14   0  -6   28.92    5.54   0
 -13  -1  -7    6.00    5.85   0
 -12  -2  -5   85.39    6.22   0
 -12   1  -1  155.56    6.65   0
 -11  -2  -3  404.68    7.82   0
 -16   3  -1   80.17    6.41   0
 -15   3   0    5.61    5.41   0
 -14   0  -1  140.45    6.26   0
 -13  -1  -1   57.91    6.42   0
 -13   2   1  119.97    6.06   0
 -10  -4  -6   58.11    7.51   0
  -9  -3  -1  218.08    5.96   0
  -9   4   3   13.46    5.09   0
 -15  -1  -5   13.85    5.87   0
 -15   0  -2   15.39    5.73   0
 -15   1  -1   55.48    6.08   0
 -15   7   1    4.03    6.18   0
 -14  -2  -5   11.16    6.15   0
 -13   0   0    5.97    6.20   0
 -13   5   2   -8.54    5.82   0
 -11  -3  -2  550.73    8.04   0
 -11   0   1  212.15    6.38   0
 -10   5   3  225.05    7.33   0
  -9  -1   1   77.25    5.63   0
  -7   3   3   12.12    4.89   0
  -6   3   3  608.98    8.79   0
  -4  -1   1  811.23    9.83   0
 -16   5   0    4.47    5.86   0
 -15   6   1   43.00    5.56   0
 -14  -2  -6  164.33    7.82   0
 -14   1   0   12.43    5.35   0
 -13  -2  -2   28.16    5.80   0
 -10  -2   0   63.99    5.78   0
  -8   3   3  107.98    5.95   0
 -16   1  -2    9.36    5.73   0
 -12  -2  -1  301.58    7.11   0
 -12  -1   0   21.58    5.76   0
 -11  -4  -5  163.03    7.93   0
 -11   7   3    7.38    6.06   0
 -10  -3  -1  109.14    5.98   0
 -10   1   2   21.32    4.59   0
  -5   3   3  197.00    6.75   0
 -16   2  -1   60.20    5.52   0
 -15  -1  -3   42.57    5.66   0
 -15   2   0    2.24    5.30   0
 -15   5   1   63.53    6.25   0
 -14  -2  -3    2.35    6.50   0
 -13  -3  -5   33.63    6.69   0
 -13   4   2    8.15    5.41   0
 -11  -4  -4  103.99    6.50   0
 -11   6   3  270.65    7.70   0
  -7   0   2   64.67    5.27   0
  -3  -4  -3  174.13    7.85   0
  -3  -2   0  110.35    5.56   0
 -16   0  -3    4.28    5.76   0
 -13  -3  -6   31.19    6.70   0
 -11  -4  -6  116.70    7.80   0
  -9  -4  -2   25.15    5.20   0
  -9   3   3  141.75    6.08   0
  -6   0   2  174.93    5.67   0
 -14  -1  -1   73.55    6.69   0
 -14   2   1   30.61    5.90   0
 -14   7   2    6.57    6.39   0
 -12  -3  -2   11.46    5.40   0
 -12   0   1   24.93    5.29   0
 -11  -2   0   18.85    5.55   0
 -11   5   3  125.66    6.66   0
  -3  -3  -1   -1.98    4.64   0
  -3   1   2  987.94   12.16   0
 -16   3   0    4.67    5.82   0
 -15  -1  -2  204.31    6.71   0
 -15   0  -1   93.28    6.08   0
 -14   0   0  235.94    7.40   0
 -11  -3  -1   36.11    5.76   0
 -11   1   2  464.03    7.71   0
  -8  -5  -5  427.71    9.77   0
  -7  -5  -5   97.69    7.33   0
  -7  -5  -4  146.50    7.10   0
  -6  -5  -5   72.76    7.63   0
  -5   0   2   98.77    5.41   0
 -16   0  -2   -5.30    5.54   0
 -15  -2  -5   12.12    5.84   0
 -15   1   0   10.92    5.26   0
 -14  -2  -2  473.57    8.38   0
 -14   5   2   -0.32    5.88   0
 -13  -2  -1  121.53    6.17   0
 -13  -1   0  390.37    7.58   0
 -10  -4  -2   96.59    5.85   0
 -10   3   3  311.41    7.41   0
  -8  -5  -4   16.06    6.62   0
  -8  -3   0    0.43    4.68   0
  -7  -3   0   19.82    4.44   0
  -6  -5  -4  130.97    6.66   0
  -6  -3   0   37.82    4.85   0
 -16   1  -1   78.18    5.50   0
 -12  -4  -4  517.29    8.59   0
 -12   7   3   88.69    7.11   0
 -11   4   3  116.13    6.35   0
  -7  -2   1  136.73    5.28   0
 -14  -3  -5   23.88    6.08   0
 -14  -3  -4    2.25    6.20   0
 -12  -4  -6   15.62    7.15   0
 -12   6   3  122.54    6.77   0
 -10   0   2   64.22    5.00   0
  -9  -5  -5    8.81    5.76   0
  -9  -5  -4  537.65    9.29   0
  -9  -3   0  569.58    7.64   0
  -8  -5  -6   12.20    7.57   0
  -8  -2   1 1147.68    9.74   0
  -7  -4  -1  398.31    7.40   0
  -6  -2   1    1.42    4.45   0
  -4   3   3  166.26    6.61   0
  -3  -1   1  197.39    6.47   0
 -16  -1  -3   39.56    6.47   0
 -15  -2  -3  177.90    6.54   0
 -14   1   1   90.04    5.97   0
 -14   4   2   30.82    5.52   0
 -13  -3  -2   32.78    5.77   0
 -12  -2   0   48.34    5.86   0
 -12   5   3   29.48    5.79   0
 -11  -4  -2   38.74    6.20   0
  -9  -2   1  243.96    6.14   0
  -8  -5  -3   23.36    5.45   0
  -8  -4  -1   12.30    4.60   0
  -7  -5  -3  187.15    6.44   0
  -6  -4  -1 1640.99   12.38   0
  -5  -5  -5    4.19    6.40   0
  -5  -3   0  769.85    9.07   0
  -1  -2  -1  645.12   15.26   0
 -16   5   1   65.37    5.84   0
 -14  -3  -6    1.59    6.42   0
 -12   1   2   25.73    5.44   0
 -11   3   3   24.55    5.57   0
 -10  -3   0   35.95    5.10   0
  -9  -5  -6   17.45    7.63   0
  -9  -4  -1  248.56    5.99   0
  -6  -5  -3  417.43    8.38   0
  -5  -5  -4  725.13   11.07   0
  -3   4   3  167.39    8.69   0
 -15  -1  -1   52.69    5.71   0
 -12  -1   1  158.11    6.30   0
 -12   4   3    7.62    6.06   0
 -11   0   2   48.31    5.33   0
 -10  -5  -5   70.21    6.49   0
 -10  -5  -4   40.84    6.46   0
 -10  -2   1   23.48    5.39   0
  -9  -5  -3    7.70    5.73   0
  -5  -2   1  471.20    7.47   0
  -4   0   2  184.32    5.82   0
  -2  -4  -4  233.30   12.59   0
  -1  -1   0 1633.97   21.92   0
 -16   0  -1   17.98    5.51   0
 -16   4   1   22.81    5.33   0
 -15  -2  -2  -13.42    6.24   0
 -15   0   0    6.70    4.66   0
 -14  -2  -1   19.30    5.45   0
 -14  -1   0   13.33    5.30   0
 -14   3   2   15.66    5.24   0
 -13  -4  -5  270.42    7.99   0
 -13  -4  -4    2.29    6.26   0
 -10  -4  -1  533.57    7.84   0
 -16   1   0    8.31    5.96   0
 -15   5   2  127.78    7.06   0
 -15   6   2    0.40    5.75   0
 -13  -2   0    7.05    6.09   0
 -12  -4  -2   14.59    6.02   0
 -11  -3   0    2.17    5.62   0
 -10  -5  -6   67.80    7.48   0
 -10  -5  -3  216.48    7.50   0
  -7  -1   2  828.49    8.65   0
  -5  -4  -1  467.64    7.61   0
 -14  -3  -2   17.50    6.22   0
 -14   0   1  144.32    6.26   0
 -13  -4  -6    3.46    7.04   0
 -13  -3  -1  106.06    6.40   0
 -13   1   2    0.31    5.84   0
 -13   6   3   98.40    6.60   0
 -11  -5  -5   58.45    6.92   0
 -11  -5  -4   62.08    6.80   0
 -11  -2   1   74.20    5.89   0
  -9  -1   2   19.34    4.52   0
  -6  -1   2   73.20    5.36   0
  -5  -5  -3    3.05    5.22   0
 -15  -3  -5    9.09    5.89   0
 -15  -3  -4    1.03    5.87   0
 -15   1   1   46.27    6.38   0
 -15   4   2   14.39    5.89   0
 -13  -1   1   48.65    5.80   0
 -13   5   3    9.72    5.65   0
 -12   0   2   26.91    5.57   0
 -12   3   3   77.12    5.38   0
 -11  -4  -1  195.93    6.57   0
  -4  -3   0   16.39    4.58   0
 -11  -5  -3  117.16    6.96   0
 -10  -1   2   19.40    4.93   0
  -8   6   4  125.25    7.65   0
 -16  -1  -1   79.58    6.17   0
 -15  -2  -1   40.63    5.61   0
 -13   4   3   12.40    6.06   0
 -12  -3   0    5.66    5.47   0
  -7   6   4   25.68    6.70   0
  -4  -5  -5  767.77   15.05   0
  -4  -5  -4   55.44    7.11   0
  -4  -2   1 2676.84   16.04   0
 -16   0   0  292.00    6.98   0
 -14  -4  -5   30.02    7.04   0
 -14  -4  -4  139.27    6.97   0
 -14  -2   0    0.07    5.85   0
 -13  -4  -2    7.97    5.63   0
 -12  -5  -4    2.97    6.63   0
 -12  -2   1  308.24    7.20   0
 -11  -1   2  477.35    7.68   0
  -9   6   4   92.76    7.00   0
  -8  -4   0 2681.89   14.34   0
  -8   5   4   17.60    6.27   0
  -5  -1   2  198.92    6.23   0
  -2  -2   0  620.59   10.63   0
 -14  -3  -1   72.21    6.00   0
 -13   3   3   70.98    6.00   0
 -12  -5  -5  195.21    8.03   0
 -12  -4  -1   27.30    5.33   0
  -9  -4   0    0.58    4.65   0
  -9  -3   1  223.46    5.94   0
  -9   5   4  544.06    9.59   0
  -8  -3   1  345.72    6.72   0
  -7  -4   0    6.90    4.41   0
  -7  -3   1   18.70    4.56   0
  -7   5   4  157.90    7.35   0
  -4  -4  -1   -0.84    4.87   0
 -15  -3  -2  243.93    6.92   0
 -15   0   1   86.81    5.74   0
 -14  -1   1   93.38    5.62   0
 -14   1   2    6.23    5.31   0
 -14   6   3   11.60    6.67   0
 -12  -5  -3   41.92    5.99   0
 -10   6   4   15.39    6.46   0
 -14   5   3   90.81    6.45   0
 -13  -3   0  281.59    7.15   0
 -10  -3   1  107.07    5.43   0
 -10   5   4   37.19    6.53   0
  -9   4   4    9.08    5.84   0
  -8   4   4 1396.03   12.61   0
  -6  -4   0  373.66    7.31   0
  -6  -3   1  190.64    6.26   0
  -6   6   4   37.29    7.15   0
  -2  -3  -1  373.87    9.03   0
 -16   1   1   80.60    5.81   0
 -16   4   2   11.07    5.44   0
 -14   4   3   74.93    6.50   0
 -13  -2   1  121.21    6.02   0
 -12  -1   2   26.06    5.16   0
  -9  -2   2   71.96    5.65   0
  -9   0   3   28.35    4.97   0
  -8  -5  -1  257.69    6.52   0
  -8  -2   2  379.17    6.73   0
  -8   0   3    2.47    4.52   0
  -7   4   4  209.73    6.77   0
  -4  -5  -3   23.95    5.43   0
  -2  -4  -3 1732.56   21.70   0
 -13  -5  -5    3.23    6.95   0
 -13  -5  -4  283.40    7.90   0
 -13  -4  -1  135.60    6.53   0
 -13   2   3  127.08    6.31   0
 -11  -4   0    1.79    5.50   0
 -11  -3   1   35.32    5.49   0
 -11   6   4    5.02    6.83   0
 -10   0   3  452.52    7.63   0
 -10   4   4  190.31    7.16   0
  -9  -6  -4   93.08    7.34   0
  -8  -6  -4  114.39    7.20   0
  -7  -2   2   13.78    4.46   0
  -7   0   3  181.75    5.57   0
  -6   5   4  141.26    7.14   0
  -3   0   2  101.65    5.22   0
  -3   3   3    5.38    5.73   0
 -16  -2  -1   58.50    5.30   0
 -16  -1   0    7.34    5.25   0
 -15  -4  -4   39.46    5.89   0
 -15  -2   0    8.63    5.18   0
 -14   0   2   30.96    5.93   0
 -13  -5  -3   10.05    5.75   0
 -11   5   4   54.18    6.62   0
 -10  -5  -1  157.61    5.94   0
 -10  -2   2 1698.65   11.41   0
  -8  -6  -5  199.25    8.65   0
  -7  -6  -4   28.91    6.28   0
 -16   3   2    5.13    4.86   0
 -15  -4  -3   65.19    6.28   0
 -15  -3  -1   25.27    5.53   0
 -15  -1   1   51.51    5.70   0
 -14   3   3  132.33    6.67   0
 -10  -6  -4   10.28    6.38   0
  -9   3   4  357.16    7.82   0
  -8  -6  -3  446.76    8.21   0
  -8   3   4  108.63    5.78   0
  -2   1   2  155.68    7.10   0
 -16  -3  -2    1.09    6.18   0
 -14  -3   0   15.47    5.50   0
 -14  -2   1   25.11    5.98   0
 -13  -1   2    3.61    5.03   0
 -12  -4   0  861.09    9.21   0
 -11  -5  -1  168.48    6.64   0
 -11  -2   2    7.18    5.35   0
 -11   4   4  113.92    6.27   0
 -10  -6  -5    4.96    6.54   0
 -10  -6  -3   11.15    5.79   0
  -7   3   4   36.58    5.27   0
  -6  -5  -1  292.48    6.35   0
  -6  -2   2 4588.89   18.50   0
  -6   0   3 1315.46   10.75   0
  -6   4   4  246.50    7.32   0
  -5  -4   0   -2.60    4.46   0
  -4  -1   2   53.74    4.69   0
  -3  -3   0  311.48    7.08   0
  -2  -1   1  640.53   10.69   0
 -15   5   3   44.86    6.73   0
 -14  -4  -1  115.88    6.79   0
 -11  -6  -4    0.09    6.80   0
  -7  -6  -3  437.29    8.60   0
 -16   2   2  138.68    6.26   0
 -15   4   3   66.92    7.03   0
 -14  -5  -4   14.74    5.91   0
 -14   2   3   21.37    5.56   0
 -12   5   4    7.26    6.39   0
 -11  -6  -5    5.37    6.92   0
 -11   3   4    6.71    6.45   0
  -6  -6  -4   34.26    6.34   0
 -14  -5  -5   53.03    6.76   0
 -12  -5  -1  141.52    6.12   0
 -12   4   4  491.02    8.89   0
 -11  -6  -3  262.61    7.55   0
  -9  -4   1  260.02    6.12   0
  -9  -1   3   56.65    4.74   0
  -9   2   4  142.73    5.89   0
  -8   2   4  100.44    5.97   0
  -3  -2   1  357.80    7.45   0
 -16  -3  -1   79.95    6.31   0
 -16  -2   0   20.57    5.29   0
 -15   0   2    9.37    5.48   0
 -14  -1   2   15.07    5.40   0
 -12  -6  -4   63.45    6.84   0
 -10  -4   1  526.97    7.57   0
 -10  -1   3  305.16    6.37   0
 -10   2   4   17.58    5.47   0
  -9  -5   0  891.95    9.22   0
  -8  -4   1   13.60    4.68   0
  -8  -1   3   53.91    4.93   0
  -6  -6  -5    1.68    7.04   0
  -6  -6  -3    0.59    5.58   0
  -4  -5  -2   55.72    5.22   0
 -16  -1   1   79.48    6.12   0
 -15  -3   0    1.45    5.19   0
 -15   3   3   17.77    5.60   0
 -12  -6  -3  125.68    6.94   0
 -12   3   4   26.53    6.47   0
 -10  -5   0    2.43    4.83   0
  -9  -3   2   56.95    4.97   0
  -8  -5   0    6.48    4.55   0
  -7  -4   1  402.80    6.87   0
  -7  -1   3  119.85    5.59   0
  -7   2   4   37.79    5.28   0
  -6   3   4   45.41    5.34   0
  -5  -2   2  128.64    5.27   0
  -5   0   3   37.39    4.99   0
  -3  -4  -1  752.73   10.48   0
 -15  -4  -1   87.75    6.45   0
 -13  -5  -1   19.12    5.79   0
 -13  -2   2   23.50    5.52   0
 -13   5   4  277.56    8.37   0
 -12  -6  -5   57.32    7.27   0
 -11  -4   1  186.28    6.43   0
 -11  -1   3   88.45    5.52   0
 -11   2   4    4.49    5.39   0
 -10  -3   2   24.66    5.01   0
  -8  -3   2   26.65    4.82   0
  -7  -5   0  181.33    6.20   0
  -5   5   4  764.17   13.04   0
 -15   2   3  183.52    6.79   0
 -14  -4   0  193.64    6.54   0
 -14  -3   1   70.61    6.20   0
 -13   4   4    3.94    6.52   0
 -11  -5   0   60.78    5.36   0
 -11  -3   2  547.93    8.49   0
  -1   0   1 1573.70   21.30   0
 -15  -5  -4   26.03    5.70   0
 -15  -5  -3   54.14    5.95   0
 -12  -4   1   27.72    5.66   0
 -12  -1   3   48.14    6.04   0
  -9   1   4  520.48    8.02   0
  -7  -3   2  992.22    9.20   0
  -6  -4   1 1640.62   11.78   0
  -4  -4   0 6199.26   23.76   0
  -4  -3   1  746.94    9.01   0
  -3  -5  -4  446.96   12.72   0
 -16   0   2    4.53    5.55   0
 -15  -1   2  200.59    6.38   0
 -13  -6  -3   98.14    6.90   0
 -13   3   4  194.32    6.88   0
 -12  -5   0   11.04    5.34   0
 -12   2   4   49.97    6.13   0
 -10   1   4   32.06    5.32   0
  -8   1   4   54.30    5.43   0
  -6  -6  -2 2466.02   15.68   0
  -6  -1   3  661.17    8.09   0
  -5   4   4   57.43    6.36   0
 -16  -3   0    0.98    5.06   0
 -14  -5  -1   83.63    6.18   0
 -14  -2   2  470.37    7.52   0
 -13  -6  -5   61.25    7.17   0
 -12  -3   2   13.86    5.65   0
 -11   1   4   33.96    5.60   0
  -6  -5   0   10.56    4.37   0
  -6   2   4   49.91    5.36   0
 -16  -2   1   66.25    5.41   0
 -16   3   3   48.81    5.76   0
 -13  -6  -2   15.28    6.13   0
 -13  -1   3   46.07    5.99   0
 -10  -2   3   18.73    4.78   0
  -9  -2   3  316.26    6.52   0
  -6  -3   2   22.13    4.77   0
  -5  -6  -3  418.09    9.00   0
  -3  -5  -3  196.25    8.45   0
 -16  -4  -1    9.89    5.57   0
 -15  -4   0   -1.29    5.05   0
 -15  -3   1   11.38    5.50   0
 -14   4   4  142.33    7.17   0
 -13  -5   0  411.53    7.49   0
 -13   2   4   76.85    6.33   0
 -12   1   4   15.01    5.61   0
 -11  -2   3  386.39    7.42   0
  -8  -2   3  739.77    8.24   0
 -16   2   3   37.83    5.50   0
 -14  -6  -4   10.41    6.70   0
 -14  -6  -3    3.79    6.07   0
 -13  -3   2   30.07    5.55   0
  -9  -7  -4  169.03    7.93   0
  -5   3   4  439.50    8.73   0
  -3  -1   2  986.33   10.86   0
 -16  -1   2    5.70    5.41   0
 -15  -5  -1   72.83    6.37   0
 -15  -2   2   -1.76    5.84   0
 -14   3   4    4.72    6.01   0
 -10  -7  -4    9.33    6.51   0
 -10  -7  -3  255.78    7.90   0
 -10  -5   1  154.25    6.08   0
  -9  -7  -3  142.11    7.19   0
  -9  -5   1   12.07    4.96   0
  -7  -2   3  730.08    8.21   0
  -5  -4   1  480.33    7.50   0
  -4  -2   2  567.97    8.00   0
 -14  -6  -2  322.62    7.64   0
 -14  -5   0   11.90    5.89   0
 -14  -4   1  116.02    5.80   0
 -14  -1   3  116.52    6.09   0
 -11  -7  -4    6.18    6.92   0
 -11  -5   1  163.57    6.39   0
 -10  -4   2   97.34    5.37   0
  -8  -7  -4   90.25    7.46   0
  -8  -7  -3  135.59    7.54   0
  -5  -1   3   46.58    4.88   0
  -4   0   3    5.93    4.50   0
 -16   1   3   40.26    5.63   0
 -14  -3   2   16.67    5.70   0
 -14   2   4   10.17    5.94   0
 -13   1   4  256.25    6.66   0
 -11  -4   2   36.64    5.81   0
 -10  -6   0   19.53    5.17   0
  -9  -6   0   -1.20    4.87   0
  -8  -4   2   64.34    4.99   0
  -5  -5   0 1254.52   10.83   0
 -16  -3   1   70.00    5.79   0
 -13  -2   3  131.71    6.03   0
 -12  -7  -4   26.99    6.92   0
 -12  -7  -3   94.84    6.90   0
 -12  -4   2   14.40    5.96   0
 -11  -6   0   13.02    5.38   0
 -10  -7  -2    9.39    5.81   0
  -9  -7  -2  113.33    6.58   0
  -7  -5   1  273.72    6.41   0
  -5  -3   2  318.57    6.52   0
 -15  -6  -3  130.34    6.70   0
 -12  -6   0   71.07    6.19   0
 -11  -7  -2  516.27    8.38   0
  -8  -7  -2   18.24    5.91   0
  -7  -7  -4    7.01    7.22   0
  -7  -7  -3    1.90    6.01   0
  -7  -4   2   70.88    5.27   0
  -6  -2   3    7.04    4.84   0
  -5   2   4  209.54    6.88   0
  -3  -5  -2  313.94    8.20   0
 -16  -2   2  141.23    6.52   0
 -15  -4   1   77.09    5.79   0
 -15   3   4    6.95    5.79   0
 -14   1   4    9.89    5.95   0
 -13  -5   1   12.21    5.63   0
 -12  -7  -2    1.71    5.88   0
 -11  -3   3   22.69    5.78   0
  -9  -3   3  153.14    5.77   0
  -2  -3   0  110.88    5.67   0
  -2   0   2  560.60    9.94   0
 -15  -6  -2    7.71    5.55   0
 -15  -5   0   20.03    5.62   0
 -15  -3   2  238.46    6.94   0
 -14  -2   3   11.82    6.10   0
 -13  -7  -4  101.51    7.67   0
 -13  -7  -3   79.90    6.70   0
 -13  -4   2    9.77    5.54   0
 -13   0   4    4.55    5.15   0
  -8  -3   3  106.97    5.20   0
  -7  -6   0   33.62    4.98   0
  -3  -4   0   20.85    5.01   0
  -3  -3   1   -0.10    4.28   0
 -15   2   4   -0.10    6.00   0
 -13  -6   0    4.50    5.59   0
 -12  -3   3   70.30    5.58   0
 -10   4   5  144.16    7.10   0
  -9   4   5  538.58    9.80   0
  -8  -1   4   55.77    5.68   0
  -7  -7  -2  888.11   10.25   0
  -6  -5   1  286.58    6.30   0
 -14  -5   1   80.25    6.05   0
 -11   4   5  134.72    7.43   0
 -10   3   5   15.68    5.89   0
  -4  -6  -3 1039.41   13.37   0
  -2  -2   1    2.03    4.47   0
 -16  -4   1   15.09    5.81   0
 -14  -4   2   32.62    5.45   0
 -14   0   4  177.83    6.43   0
 -13  -3   3   76.38    5.99   0
 -11   3   5   19.47    6.01   0
 -10  -5   2   21.30    5.90   0
  -9   3   5   71.02    6.21   0
  -6  -4   2  220.32    5.53   0
  -4  -6  -4  249.54    9.66   0
 -15  -2   3  170.84    6.68   0
 -15   1   4   17.71    5.31   0
 -14  -7  -4    4.00    6.75   0
 -14  -7  -3  109.91    7.29   0
 -14  -6   0   -0.23    5.70   0
 -12   4   5   17.81    6.31   0
 -11  -6   1   52.60    5.50   0
 -11  -5   2  258.94    6.98   0
  -9  -6   1  182.94    6.17   0
  -9  -5   2   11.58    4.95   0
  -8   4   5    5.63    6.23   0
  -7  -1   4   98.28    5.53   0
  -6  -7  -3  445.49    9.08   0
  -6  -6   0   83.32    5.09   0
  -5   1   4  716.42    9.45   0
 -14  -7  -2    1.91    6.27   0
 -12  -6   1  185.37    6.88   0
 -12  -5   2   21.86    5.48   0
 -12   3   5  154.34    7.04   0
 -11   2   5   16.23    5.89   0
  -9   2   5   84.85    6.70   0
  -8   3   5  363.25    8.18   0
  -5  -2   3  735.47    8.46   0
  -4  -1   3  106.72    5.00   0
 -15  -5   1   68.89    5.31   0
 -14  -3   3  121.66    6.38   0
 -12   2   5   91.76    6.59   0
 -11  -2   4    8.98    5.28   0
 -10  -4   3  357.20    7.18   0
 -10  -2   4   15.64    5.34   0
  -9  -2   4  151.69    5.68   0
  -8  -6   1  711.08    8.33   0
  -6  -7  -2    9.72    5.60   0
  -4  -6  -2  223.06    7.46   0
  -4  -3   2   92.56    5.13   0
 -15  -4   2    7.35    5.50   0
 -15   0   4   44.34    5.89   0
 -13  -6   1  100.47    6.13   0
 -13  -5   2   -4.05    5.73   0
 -13   3   5   38.75    6.58   0
 -12  -2   4   54.32    6.02   0
 -11  -7   0    0.82    5.68   0
 -11  -4   3  129.13    5.88   0
 -10  -7   0   15.60    5.79   0
 -10   1   5   34.94    6.21   0
  -4   4   4 3003.81   24.80   0
  -3  -2   2   50.88    4.68   0
  -1  -2   0    2.55    4.87   0
 -15  -6   0    3.74    5.78   0
 -12  -7   0    2.24    5.93   0
 -12  -4   3   15.94    5.33   0
 -11  -8  -3   88.54    7.27   0
 -11   1   5   37.46    6.22   0
 -10  -8  -3  165.54    7.66   0
  -9   1   5   24.96    5.52   0
  -8  -2   4   97.46    5.23   0
  -6  -3   3  606.14    7.70   0
  -5  -5   1    3.19    4.57   0
  -4   3   4  281.19    8.44   0
 -16  -2   3   35.09    5.51   0
 -15  -7  -2  228.36    7.18   0
 -13   2   5   66.74    6.40   0
 -12   1   5  201.58    7.30   0
 -11  -8  -4   48.84    7.40   0
 -10  -8  -4  118.81    7.70   0
  -9  -8  -3   10.09    6.56   0
  -8  -7   0    5.74    5.03   0
  -8  -4   3    8.59    4.65   0
  -7  -6   1   88.77    5.26   0
  -7  -5   2  369.20    6.79   0
  -7   4   5  325.11    8.81   0
  -5  -4   2   55.79    4.82   0
  -4   5   4   58.95    9.41   0
 -16  -5   1   66.05    5.38   0
 -15  -3   3   15.81    5.38   0
 -14  -6   1   13.62    5.86   0
 -14  -5   2   14.55    5.45   0
 -13  -7   0  131.35    7.07   0
 -13  -4   3   12.79    5.07   0
 -12  -8  -3    2.10    6.54   0
 -11  -8  -2   16.15    6.41   0
 -10  -8  -2  102.22    6.93   0
  -9  -8  -4    3.45    6.82   0
  -9  -8  -2   14.88    6.16   0
  -7   3   5    9.43    5.25   0
  -6  -1   4  118.51    4.89   0
  -3   0   3  187.99    6.34   0
 -16  -4   2    0.34    4.51   0
 -15  -1   4   16.61    5.59   0
 -13   1   5   13.58    6.37   0
 -12  -8  -2    7.50    6.32   0
 -11   0   5  190.15    6.45   0
  -8  -8  -3    6.23    6.49   0
  -8   1   5  447.15    7.64   0
  -7  -2   4   43.36    5.21   0
  -5  -6   0    7.74    4.53   0
 -15  -7  -1    3.43    5.95   0
 -14  -4   3   84.95    5.73   0
 -14   2   5    9.83    6.33   0
 -13  -8  -3   14.89    6.50   0
 -11  -6   2   -2.12    6.18   0
 -11  -3   4   10.66    5.15   0
 -10  -6   2  999.05    9.75   0
 -10  -3   4   28.01    5.08   0
  -9   0   5  663.67    9.03   0
  -7  -4   3  181.04    5.79   0
  -7   2   5   49.74    5.57   0
  -4   2   4  224.65    7.28   0
  -1  -3  -1  199.08    8.38   0
 -15  -5   2  127.64    6.35   0
 -13  -8  -2    8.47    6.00   0
 -12  -6   2  149.37    7.07   0
 -12  -3   4   22.18    5.82   0
 -12   0   5   18.78    5.28   0
 -11  -8  -1  121.88    6.52   0
 -11  -7   1   -1.54    5.78   0
 -10  -8  -1  235.25    7.03   0
 -10  -7   1   56.35    6.04   0
  -9  -6   2   50.86    5.32   0
  -9  -3   4  366.55    6.63   0
  -8  -8  -4  679.22   12.03   0
  -8  -8  -2   20.35    6.15   0
  -6  -6   1    2.25    5.03   0
  -6  -5   2   76.39    5.13   0
  -5  -7  -3  195.37    7.35   0
 -16  -3   3   46.58    6.13   0
 -15  -6   1   44.17    5.51   0
 -12  -8  -1    3.22    5.40   0
 -11  -5   3  116.21    6.31   0
 -10  -5   3  221.93    6.67   0
  -9  -8  -1  162.25    6.62   0
  -9  -7   1  203.85    6.75   0
  -5  -7  -2  363.61    8.25   0
  -5  -3   3  195.82    5.74   0
  -2  -1   2  155.84    5.97   0
 -14  -8  -3   38.29    7.08   0
 -14   1   5   38.99    6.50   0
 -13  -6   2   17.43    5.41   0
 -13  -3   4  196.16    6.64   0
 -13   0   5  317.31    7.30   0
 -12  -5   3   25.61    5.77   0
  -9  -5   3    8.43    5.16   0
  -8  -6   2  196.05    5.99   0
  -8  -3   4  110.71    5.30   0
  -8   0   5    4.80    5.27   0
  -7   1   5   52.85    5.42   0
  -5  -7  -4  153.08    8.85   0
  -4  -2   3 1703.52   12.33   0
 -15  -4   3   71.56    5.67   0
 -14  -8  -2   36.25    6.43   0
 -13  -8  -1   95.76    6.12   0
 -13  -7   1  109.36    5.88   0
 -13  -5   3    7.22    6.01   0
 -12  -1   5  192.90    6.75   0
 -11  -1   5   39.43    5.59   0
  -8  -8  -1   -0.20    6.03   0
  -8  -7   1  236.51    6.62   0
  -7  -8  -3  121.88    7.51   0
  -3  -4   1  760.37    9.12   0
  -1  -1   1    2.09    4.61   0
 -15   2   5    4.28    5.57   0
 -14  -6   2  317.23    7.48   0
 -14  -3   4   -0.55    5.87   0
 -14   0   5   33.08    5.94   0
  -8  -5   3   23.76    5.10   0
  -7  -8  -2   24.70    6.25   0
  -6  -4   3 1066.59    9.55   0
  -6  -2   4   56.55    4.66   0
  -5  -1   4  722.04    8.64   0
  -4  -5   1  482.84    7.59   0
  -4   1   4  156.24    5.80   0
 -14  -8  -1   50.65    6.31   0
 -13  -1   5   20.52    5.75   0
 -11  -4   4  114.13    6.32   0
 -10  -4   4  199.99    6.66   0
  -7  -8  -4   81.37    8.03   0
  -7  -3   4   34.19    4.95   0
  -6   3   5    8.05    5.51   0
  -4  -4   2  112.31    5.35   0
  -3  -5   0  779.71    9.84   0
 -15   1   5   19.20    5.76   0
 -14  -5   3   98.26    5.52   0
 -12  -4   4  488.04    7.66   0
  -7  -6   2    9.86    4.89   0
  -7   0   5  421.59    7.52   0
  -6   2   5   -2.48    4.88   0
  -6   4   5  420.75    9.79   0
  -3  -3   2 1145.25   10.70   0
  -2  -3   1  368.61    7.52   0
  -9  -4   4   15.21    5.11   0
  -7  -8  -1  226.91    7.05   0
  -7  -7   1    5.29    4.49   0
  -5  -6   1  290.67    6.39   0
  -5  -5   2   21.14    4.78   0
  -4  -6   0  393.04    7.51   0
  -3  -1   3   94.20    4.99   0
  -2  -4   0  408.29    8.04   0
 -15  -6   2    0.85    5.05   0
 -15   0   5   74.79    5.97   0
 -14  -1   5   42.14    5.92   0
 -13  -4   4    1.28    5.34   0
 -11  -7   2  505.82    7.89   0
 -10  -7   2   -2.30    6.04   0
  -7  -5   3  197.42    5.79   0
 -15  -7   1   -0.47    5.60   0
 -12  -6   3  122.68    6.50   0
 -11  -9  -3   87.77    7.64   0
 -11  -9  -2  103.26    6.81   0
 -11  -6   3  260.34    6.92   0
 -10  -6   3    7.05    5.83   0
  -8  -4   4 1352.16   10.42   0
  -6   1   5   29.69    4.87   0
  -3  -6  -3  614.84   12.33   0
  -3  -6  -2   27.61    6.09   0
 -14  -4   4  138.18    6.04   0
 -13  -7   2   50.76    5.15   0
 -12  -9  -3   21.47    7.61   0
 -12  -9  -2   11.82    6.41   0
 -11  -8   1  122.13    6.87   0
 -10  -9  -3  124.12    7.65   0
 -10  -9  -2   14.76    6.32   0
  -9  -7   2  110.97    6.13   0
  -9  -6   3  218.66    7.21   0
  -6  -8  -3  448.75    9.66   0
  -6  -8  -2  196.76    7.54   0
  -2  -5  -2  127.44    7.08   0
  -2   2   3   -0.79    5.66   0
 -15  -1   5   21.87    5.34   0
 -13  -6   3   92.71    5.80   0
 -11  -9  -1  121.91    7.01   0
  -9  -9  -3    4.38    6.94   0
  -9  -9  -2    5.75    7.02   0
  -6  -6   2 2507.30   13.83   0
  -6  -3   4   53.23    4.71   0
  -5  -4   3   25.96    4.53   0
  -5  -2   4  221.47    6.17   0
  -4  -3   3  170.03    5.57   0
 -14  -7   2   10.71    5.57   0
 -14  -2   5    4.53    5.77   0
 -13  -9  -3    1.10    6.68   0
 -13  -9  -2    5.08    6.52   0
 -12  -9  -1   88.71    6.76   0
 -12  -5   4   11.73    5.68   0
 -11  -5   4   59.66    5.62   0
 -11   2   6    2.20    6.23   0
 -10  -9  -1  122.42    6.63   0
 -10  -5   4   38.20    5.98   0
  -9  -8   1  161.20    6.75   0
  -8  -7   2   25.88    5.55   0
  -6  -7   1   91.43    5.65   0
 -15  -4   4   31.58    5.71   0
 -14  -6   3   19.16    5.34   0
 -13  -9  -1   -0.13    6.25   0
 -12   2   6  136.32    7.33   0
 -10  -3   5   17.30    5.39   0
 -10   2   6  466.47    9.20   0
  -9  -9  -1   -4.13    5.89   0
  -8  -6   3  472.70    7.27   0
  -7  -4   4  196.40    5.79   0
  -6  -8  -1  707.72    9.42   0
  -6  -5   3  434.15    6.98   0
  -6   0   5  516.38    7.99   0
  -4  -7  -2   66.28    6.23   0
  -2  -2   2 9740.54   31.75   0
 -14  -9  -2    2.35    6.44   0
 -13  -5   4  272.69    6.74   0
 -12   1   6    7.76    6.43   0
 -11   1   6  210.77    7.24   0
 -10   1   6   53.69    6.09   0
  -9  -5   4  557.68    8.17   0
  -9  -3   5   74.08    6.09   0
  -8  -9  -2   19.53    6.87   0
  -8  -8   1   -7.06    5.66   0
 -15  -7   2  234.19    6.69   0
 -15  -2   5    1.84    5.34   0
 -12  -9   0   10.54    6.00   0
  -4  -1   4  159.38    5.89   0
  -3  -2   3 1107.34   10.44   0
 -15  -6   3  129.47    5.78   0
 -14  -5   4    6.07    5.42   0
  -7  -7   2  886.84    9.05   0
  -4  -5   2   53.07    4.99   0
  -3  -5   1  299.51    6.74   0
   0  -2   1 5080.97   29.28   0
   1  -4   5  843.47    9.34   0
   1   0   7   27.74    5.23   0
   2  -6   4   60.18    4.72   0
   2   0   8  121.26    6.96   0
   3  -6   6   63.72    5.96   0
   4  -8   4 1385.65   11.43   0
   4  -7   6  188.60    7.13   0
   4  -6   7   95.04    6.35   0
   4  -2   9   16.65    5.87   0
   7  -8   7   49.43    6.21   0
   7  -7   8   39.18    5.81   0
   8 -10   4  112.88    6.75   0
   0   4   5   -1.46    8.44   0
   1  -5   3   45.47    5.27   0
   1  -3   6  343.57    7.02   0
   1   3   7   11.22    6.52   0
   2  -6   1   -0.25    5.23   0
   4  -8   1   11.25    5.51   0
   5  -7   7   26.35    6.39   0
   6  -9   5   91.39    6.55   0
   6  -2  10   98.87    6.65   0
   7  -9   6   81.77    7.18   0
   7  -3  10   81.39    6.34   0
   8 -10   1  235.23    9.42   0
   8  -6   9   -0.83    5.91   0
  10  -9   7   64.49    6.64   0
   0  -3   3  201.34    6.11   0
   1  -5   2  197.25    6.35   0
   2  -5   6  310.85    7.19   0
   2  -1   8  147.07    6.75   0
   3  -7   5   12.62    5.38   0
   5  -9   2    0.03    5.95   0
   5  -8   6   19.13    6.19   0
   7 -10   2    6.46    7.28   0
   7 -10   3  235.88    7.52   0
   9  -8   8    4.50    5.71   0
   0  -3   2  107.38    5.61   0
   0  -2   5  905.21    9.94   0
   1  -5   4  734.91    8.85   0
   1  -1   7    1.39    5.07   0
   2  -6   5   -1.15    5.04   0
   3   1   9    0.66    6.64   0
   4  -8   5    4.41    5.70   0
   4  -5   8   37.57    5.45   0
   5  -9   4  540.35    9.02   0
   5   0  10   17.40    6.57   0
   6  -8   7   43.81    6.81   0
   7  -6   9   14.24    6.42   0
   2  -4   7  161.56    6.09   0
   3  -4   8  179.74    7.21   0
   3   0   9  316.70    8.12   0
   4  -3   9  254.51    7.47   0
   5  -1  10   65.13    7.48   0
   6  -9   0    5.43    6.36   0
   6  -7   8    8.24    5.74   0
   7  -4  10   73.47    6.47   0
   8  -9   7    8.54    6.45   0
   8  -8   8  124.71    7.42   0
   0   0   6   14.26    5.28   0
   0   1   6  143.18    6.74   0
   2  -2   8   49.58    6.23   0
   3  -1   9    4.57    6.47   0
   5  -9   1    5.68    6.66   0
   6  -9   6  130.60    7.05   0
   6  -3  10   21.51    5.99   0
  11 -11   3   -6.30    7.34   0
   0   2   6  175.53    7.28   0
   6 -10   3   12.50    6.60   0
   7 -10   1   62.62    7.25   0
  10 -11   2    2.35    8.07   0
  10 -11   4    0.07    7.05   0
  11 -11   4    7.12    6.77   0
   1  -5   5   23.91    5.10   0
   1  -4   6  120.39    5.50   0
   2  -7   3  730.10    8.99   0
   3  -8   3  106.42    6.01   0
   3  -7   6  385.16    7.57   0
   3  -6   7  487.69    8.52   0
   4  -7  -1  407.51   10.43   0
   4  -7   7   59.31    6.22   0
   5  -5   9    3.42    5.78   0
   5  -2  10  106.08    7.15   0
   6  -6   9    6.02    6.42   0
   7  -9   7   15.56    6.01   0
   7  -8   8   79.36    6.39   0
   9 -11   3   93.22    7.33   0
   0  -3   5  909.32    9.49   0
   1  -5   1   57.20    5.28   0
   1  -4   0    4.33    4.58   0
   2  -7   4   41.14    5.33   0
   3  -8   4  108.10    5.76   0
   3  -7   0   20.96    5.74   0
   3  -2   9   15.28    5.98   0
   4  -8   6   15.26    6.31   0
   4  -6   8  101.03    6.13   0
   5  -8   7    2.71    5.97   0
   6 -10   2  998.32   11.31   0
   6  -4  10   59.42    6.62   0
   9 -11   2  103.12    8.44   0
   9 -11   4   67.66    7.10   0
   2  -7   2   18.11    4.83   0
   2  -6   6 1083.59   10.22   0
   2  -5   7  391.98    7.31   0
   3  -5   8  149.04    7.19   0
   4  -8   0 2713.62   18.76   0
   5  -7   8   96.12    6.34   0
   7  -7   9    6.10    6.31   0
  10 -11   5    3.67    6.46   0
   0  -4   3    7.03    4.18   0
   0  -4   4 4154.50   18.48   0
   1  -6   3  668.70    8.73   0
   5  -9   6   21.62    5.92   0
   5  -3  10   75.41    6.87   0
   6 -10   5    3.92    5.91   0
   7 -10   6    6.83    6.34   0
   8 -11   3   95.94    7.56   0
   8 -11   4   47.24    7.07   0
   9 -11   5   48.37    7.05   0
   9  -9   8  117.89    6.09   0
   0  -3   1 1206.31   13.44   0
   1  -6   4  106.48    5.76   0
   2  -7   5   49.16    5.56   0
   3  -8   5  348.42    7.06   0
   3  -3   9    7.95    5.80   0
   4  -1  10   43.80    7.07   0
   5  -8  -1  254.50    9.48   0
   6  -9   7  135.33    6.23   0
   6  -8   8   65.33    6.41   0
   8 -11   2   23.87    7.33   0
   9 -10   7   73.50    7.10   0
   0  -4   2  188.31    6.15   0
   1  -6   2   73.01    5.40   0
   1  -5   6  116.68    5.82   0
   4  -9   5  521.42    8.62   0
   5 -10   3  222.94    7.90   0
   5  -6   9   22.52    6.25   0
   6 -10   1    8.01    6.51   0
   8  -9   8    6.63    5.28   0
  -1   0   3  115.85    6.19   0
   1   1   8  200.31    8.11   0
   3  -8   1  355.41    7.96   0
   3  -7   7    2.05    5.87   0
   4  -2  10   68.03    6.78   0
   5  -4  10    6.97    6.47   0
   6  -7   9   14.40    5.99   0
   7 -11   3    0.33    6.99   0
   7 -10   0   31.74    7.92   0
   8 -11   5   87.19    6.69   0
   8  -8   9    1.14    5.33   0
   0  -4   5   -1.70    4.80   0
   0  -3   6  266.15    6.88   0
   1  -6   5   20.64    5.23   0
   1  -4   7   22.95    5.43   0
   1  -1   8  205.20    7.12   0
   2   0   9   18.29    6.21   0
   4  -8   7   -6.27    5.83   0
   4  -7   8  160.56    6.66   0
   5 -10   2   26.88    6.23   0
   5  -9   0  873.60   12.04   0
   6 -10   6  307.57    7.92   0
   7 -11   4   11.00    5.70   0
   7  -9   8   85.87    6.79   0
   9 -11   6   64.53    7.03   0
   2  -7   6   35.53    5.47   0
   2  -6   7   -2.84    5.63   0
   2  -1   9   16.08    6.31   0
   2   1   9   15.10    6.48   0
   3  -8   6   89.25    6.45   0
   3  -6   8   30.11    5.67   0
   4  -9   1  249.54    7.40   0
   5 -10   5   67.88    6.48   0
   5  -8   8    4.10    6.47   0
   7 -11   2  513.45   10.30   0
  -1  -1   3    2.22    4.30   0
  -1  -1   4  697.26    9.37   0
   0   0   7    3.05    5.52   0
   1  -2   8  156.02    6.79   0
   4  -9   6    3.11    5.88   0
   4  -3  10   63.81    6.79   0
   5  -9   7    5.78    6.01   0
   6  -2  11   -5.90    7.03   0
   7  -8   9   78.49    5.73   0
   8 -11   1  128.23    8.64   0
   0  -5   3   43.71    5.21   0
   0  -5   4   68.06    5.42   0
   0  -1   7   25.21    5.34   0
   0   1   7   21.89    5.63   0
   2  -8   3  739.44    8.92   0
   2  -8   4  100.05    5.70   0
   2  -5   8  190.44    7.28   0
   2  -2   9    3.19    6.03   0
   3  -9   3  140.56    6.63   0
   3  -9   4  356.69    7.39   0
   4  -6  -2  226.56   12.63   0
   4  -6   9   16.48    6.30   0
   5  -7  -2  377.36   14.18   0
   5  -7   9   10.59    6.26   0
   1  -6   6  160.00    6.34   0
   2  -5  -1  474.53   11.44   0
   5 -10   6   53.15    6.89   0
   6 -11   3  253.88    8.25   0
   6 -11   4    1.16    6.11   0
   6  -9   8   96.90    6.35   0
  10 -12   4   51.35    8.09   0
  -1  -2   3 1301.73   12.21   0
  -1  -2   4  178.07    5.84   0
   0  -5   5 1016.49    9.73   0
   0  -4   6   17.99    4.76   0
   1  -6   1  309.87    7.56   0
   1  -5   7    9.20    4.93   0
   3  -9   5   74.86    5.92   0
   3   0  10  103.36    7.37   0
   4  -4  10   78.15    6.85   0
   6 -10   7    1.44    5.91   0
   6  -9  -1  195.35    9.53   0
   6  -8   9   -2.24    6.07   0
   9 -12   4    1.70    8.02   0
  -1   1   5   -0.79    5.49   0
   0   2   7  208.11    8.49   0
   2  -3   9   23.80    5.43   0
   3  -8   7   29.57    6.11   0
   3  -7   8   61.20    6.36   0
   3  -1  10  102.04    7.18   0
   6 -11   2   -5.20    7.35   0
   9 -12   3   19.45    7.23   0
  -1  -2   5   26.49    4.88   0
   0  -5   2   99.77    5.51   0
   0  -4   1    2.17    4.35   0
   1  -7   5   59.41    5.47   0
   2  -7   7  649.29    8.92   0
   3  -2  10   29.45    6.29   0
   4 -10   5  147.12    6.66   0
   4  -9   7   30.63    6.13   0
   6 -10   0   25.39    7.82   0
   9 -12   5  142.04    7.59   0
  -1  -3   4  388.26    7.23   0
  -1  -1   2  794.41   11.75   0
  -1   0   2   97.63    6.56   0
   1  -7   2  832.25    9.50   0
   2  -8   6  191.57    7.00   0
   2  -6   8   53.25    6.17   0
   3  -9   6   72.38    6.35   0
   4 -10   2   89.29    6.71   0
   5  -9   8  154.70    6.88   0
   5  -2  11  114.90    7.56   0
   7 -10   8   -2.76    5.72   0
   8 -12   3    2.87    7.19   0
   8 -12   4  273.36    8.66   0
   0  -5   6   55.68    5.48   0
   3  -8   0    6.60    5.59   0
   3  -3  10  104.98    7.33   0
   4  -5  10   11.03    6.04   0
   5 -11   3  116.27    7.00   0
   5 -10   7  134.84    6.89   0
   5  -8   9  225.42    7.49   0
   6 -11   6   -4.95    6.26   0
   8 -12   5    1.56    6.67   0
  -1  -3   5   34.80    5.40   0
   0  -6   3 1326.51   10.99   0
   0  -6   4  345.82    7.11   0
   1  -7   6  325.38    7.03   0
   1  -6   7  417.61    7.72   0
   3  -6   9   14.80    5.77   0
   4 -10   6   71.95    6.11   0
   5  -3  11    4.13    6.38   0
  -1  -2   2  156.29    6.09   0
   0  -4   7   -3.01    5.18   0
   2  -9   4  148.49    6.08   0
   3  -9   1  218.75    7.43   0
   4  -9   0   -1.88    5.97   0
   6 -10   8   41.92    6.28   0
   7 -12   3   90.72    7.71   0
   7 -12   4   32.41    6.90   0
   8 -12   2    7.62    7.50   0
  -1   0   6  142.85    6.19   0
  -1   2   5   24.76    6.21   0
   1  -5   8  210.52    7.26   0
   1  -1   9    6.49    6.21   0
   2  -9   5   91.44    6.64   0
   2  -7   0   58.10    5.65   0
   3 -10   4   28.70    6.11   0
   3  -8   8   69.59    6.76   0
   3  -4  10   83.03    6.66   0
   5 -11   2  246.26    8.84   0
   5  -4  11    4.31    6.09   0
   6 -11   1   50.18    7.63   0
   6  -9   9   37.01    5.80   0
   7 -12   5   96.88    7.28   0
  -1  -4   4  160.25    5.93   0
   0  -1   8  124.47    7.31   0
   1  -8   4   56.63    5.43   0
   1  -2   9    7.67    6.48   0
   1   0   9  449.45    9.74   0
   2  -8   7   68.02    6.39   0
   2  -7   8   13.98    5.92   0
   3 -10   5   16.74    5.51   0
   3  -9   7   28.36    6.18   0
   4  -9   8   -2.66    5.77   0
   4  -8  -1   13.91    6.88   0
   6 -11   7  261.70    7.98   0
  -1  -4   3  109.79    5.55   0
  -1  -4   5  829.24    9.10   0
  -1   1   6  255.16    7.77   0
   0  -2   8  120.93    6.53   0
   0   0   8  567.59    9.87   0
   1  -8   3   57.58    5.14   0
   1  -8   5  452.11    7.73   0
   3  -7  -1   18.94    6.50   0
   4 -10   1  506.71    9.33   0
   4 -10   7   31.21    6.47   0
   4  -8   9    7.89    6.22   0
   4  -2  11    5.05    6.64   0
  -1  -3   2  978.85   10.88   0
  -1  -3   6  342.31    7.15   0
   0  -6   2  184.57    6.13   0
   0  -6   6  109.97    5.97   0
   0  -5   7   51.10    5.30   0
   0  -2   0  984.16   16.56   0
   1  -3   9    0.90    5.62   0
   1   1   9    0.78    6.94   0
   2  -9   6  204.68    7.63   0
   2  -1  10   75.62    7.44   0
   3  -7   9   -0.33    5.70   0
   3  -5  10   81.08    6.34   0
   5 -10   8   35.98    6.61   0
   6 -12   4   63.75    6.45   0
   6 -12   5   52.66    6.81   0
   7 -12   2    7.09    7.31   0
   0  -7   4  248.20    6.57   0
   0  -5   1  695.79    9.56   0
   0  -3   8  213.94    7.44   0
   0   1   8  125.69    8.02   0
   2  -2  10  122.80    6.88   0
   2   0  10   79.11    7.35   0
   3 -10   2   20.63    5.96   0
   4 -11   3  130.87    7.09   0
   4  -3  11   17.14    6.51   0
   5 -10   0   -1.87    7.30   0
   6 -12   3  117.38    7.90   0
   0  -7   5  423.07    7.46   0
   1  -8   6   49.49    6.08   0
   1  -6   8   83.65    6.24   0
   2  -3  10   30.50    6.63   0
   5 -11   7   14.47    6.73   0
   5  -9  -1    8.68    7.63   0
  -1  -5   4  711.68    8.66   0
  -1  -4   6  118.99    5.53   0
   0  -7   3  185.39    6.01   0
   1  -8   2   34.97    4.84   0
   1  -4   9  361.79    7.73   0
   4 -11   6  110.61    7.17   0
   4  -4  11   -0.88    6.18   0
   9 -13   4  210.24    8.47   0
  -1  -2   7  653.09    9.14   0
  -1  -1   7   -2.53    5.17   0
   0  -6   7  138.57    6.36   0
   2  -8   8   72.88    5.90   0
   3  -9   8  125.70    6.35   0
   5 -12   4   10.75    6.32   0
   5 -11   1  170.65    8.17   0
   5  -8  10    3.24    5.95   0
   6 -12   2  152.39    8.28   0
   6 -11   8    6.48    6.28   0
   8 -13   4    6.77    7.66   0
  -1  -5   3   46.05    5.14   0
  -1  -4   2   49.39    4.85   0
  -1   0   7   24.94    5.87   0
  -1   2   6  274.74    8.80   0
   0  -7   6  237.80    6.68   0
   2 -10   4   16.80    5.92   0
   2 -10   5    3.29    6.10   0
   2  -9   7  183.62    6.71   0
   2  -4  10   71.44    6.21   0
   3 -10   7  243.43    7.33   0
   3  -8   9  143.36    6.54   0
   4 -11   2   38.93    6.78   0
   4 -10   8   87.66    6.29   0
   4  -9   9  272.92    7.39   0
   8 -13   5  170.90    7.62   0
   0  -3   0   12.08    5.23   0
   0   2   8  118.43    8.29   0
   1  -9   4  530.57    8.07   0
   1  -8   7   10.36    5.97   0
   1  -7   8   92.02    6.39   0
   3  -2  11  218.81    8.66   0
   4  -5  11   11.58    5.94   0
   5 -12   3   35.97    7.03   0
   8 -13   3   19.56    8.06   0
  -1  -5   6  117.61    5.60   0
   1  -9   3   55.32    5.23   0
   2  -6  -1    0.30    5.93   0
   3 -11   5   10.15    6.30   0
   3  -3  11   -0.48    7.05   0
   4 -11   7   63.06    6.15   0
   5 -10   9   32.43    6.27   0
  -1  -6   4  113.55    5.58   0
  -1  -6   5   22.93    5.20   0
   0  -8   4 1828.96   12.46   0
   0  -7   2   71.19    5.22   0
   1  -9   6   49.36    6.18   0
   2 -10   6  454.69    8.26   0
   2  -5  10  102.52    6.24   0
   3  -9   0  550.00    9.88   0
  -1   1   7   -2.08    5.24   0
   0  -8   5   -2.36    5.27   0
   0  -7   7   52.40    5.64   0
   0  -6   1 1969.55   14.28   0
   3 -11   6  241.40    7.42   0
   3 -10   1  107.05    6.62   0
   3  -4  11   22.74    7.03   0
   7 -13   3   76.83    7.65   0
  -1  -6   3  667.64    8.45   0
   0  -8   3    2.29    5.36   0
   0  -3   9  323.50    8.03   0
   0  -2   9   14.33    6.36   0
   0  -1   9  436.21    8.81   0
   1  -2  10   73.16    7.25   0
   2  -9   8  126.05    6.64   0
   2  -8   0  133.61    6.59   0
   3 -10   8    6.01    6.60   0
   4 -12   4  488.01    8.85   0
   5 -12   2   21.85    6.79   0
  -2  -2   4   78.16    5.44   0
  -2  -2   5    3.46    4.42   0
  -1  -6   6  161.88    6.10   0
  -1  -5   2  192.05    6.17   0
   0  -6   8  115.42    6.24   0
   0   0   9   -2.58    7.14   0
   1  -8   8   33.53    6.49   0
   1  -3  10  103.61    7.10   0
   1  -1  10   90.33    7.45   0
   2  -8   9    0.89    6.43   0
   3  -9   9   10.03    5.77   0
   4 -10   0  261.59    8.62   0
   5 -12   7    9.40    6.47   0
   6 -13   4   46.47    7.32   0
   6 -13   5   66.08    7.31   0
  -2  -3   5   28.99    5.20   0
  -2  -1   4  174.04    6.38   0
  -1  -2   8  144.95    6.63   0
   0  -4   9    1.64    5.73   0
   1  -9   7   18.36    5.86   0
   3 -11   2  562.85    9.38   0
   3 -11   7    6.64    5.92   0
   3  -5  11    1.15    6.07   0
   4 -12   3   15.71    6.73   0
   4 -11   1  179.76    8.26   0
   4 -11   8   88.17    6.54   0
   4 -10   9    4.14    5.57   0
  -1  -7   5   60.33    5.41   0
  -1  -3   8  150.81    6.71   0
  -1  -1   8  203.73    7.57   0
   0  -4   0 9719.73   37.46   0
   1 -10   5   31.81    6.27   0
   1  -4  10   46.95    6.61   0
   6 -13   3  105.62    8.01   0
   6 -13   6   67.89    6.57   0
  -2  -4   5  710.63    9.02   0
  -1  -7   4   99.19    5.50   0
  -1  -2   1  637.64   10.79   0
   0  -8   7    5.88    6.29   0
   1 -10   4   27.48    5.55   0
   1  -7   9    9.08    5.69   0
   2 -11   5   23.12    6.01   0
   3  -8  10   34.86    6.00   0
  -2  -4   4  221.89    6.24   0
  -2  -2   3    6.06    4.80   0
  -2  -1   6  275.97    7.15   0
  -2   0   5  880.43   10.68   0
  -1  -6   7  425.49    7.72   0
  -1  -3   1  192.98    6.64   0
  -1   0   8  138.17    7.01   0
   0  -9   4   21.84    5.72   0
   0  -9   5  648.57    8.76   0
   1  -5  10   70.74    6.69   0
   2 -11   6    9.59    6.26   0
   2  -3  11  226.48    8.21   0
   4 -12   7    3.67    6.53   0
   5 -13   5   -1.07    7.01   0
  -2  -3   3 1112.83   10.74   0
  -1  -7   3  124.17    5.48   0
  -1  -6   2   73.49    5.27   0
  -1  -1   1    1.93    4.69   0
  -1   2   7  659.78   11.87   0
   0  -8   2  106.25    5.35   0
   2 -10   8   50.69    6.76   0
   3 -12   4   22.74    6.97   0
   3  -8  -1  342.74    9.87   0
   4  -9  -1  257.53    9.81   0
   5 -13   6    6.60    6.47   0
   5 -11   0   60.29    8.45   0
  -2  -5   5   63.50    5.31   0
  -2  -4   6  181.66    6.06   0
  -2  -1   3 1300.87   12.87   0
   0  -7   1  512.93    8.30   0
   1  -9   8  155.43    6.47   0
   2  -9   9   41.38    5.94   0
   2  -4  11   -1.69    6.45   0
   3 -12   6   17.83    6.75   0
   3 -11   8   30.69    6.52   0
   3 -10   9    8.66    5.31   0
   5 -13   3   10.91    6.98   0
  -2  -5   4  216.49    6.07   0
  -2  -4   3 1718.47   12.51   0
  -2   0   6  181.04    6.85   0
  -1  -4   1  798.48   10.08   0
   0  -9   3   30.92    5.15   0
   1 -10   7  218.38    7.54   0
   1  -8   9  219.82    7.82   0
   1  -6  10   38.16    6.20   0
   2 -11   7  387.93    8.08   0
   3 -12   3   73.20    6.74   0
   5 -12   1  139.08    8.23   0
   6 -13   2   19.36    7.92   0
  -2  -5   6  314.95    6.63   0
  -2  -2   7    1.77    5.29   0
  -1  -8   4   47.56    6.03   0
  -1  -8   5  447.64    7.71   0
   0  -8   8  253.24    7.37   0
   2 -10   1   19.66    5.46   0
   2  -5  11  115.92    6.97   0
   3  -9  10   49.48    6.00   0
   4 -13   5  268.35    8.16   0
   4  -7  -2   68.75   11.12   0
   7 -14   4   10.32    7.64   0
  -1  -8   6   56.54    5.88   0
  -1  -6   8   79.99    6.66   0
   0  -9   7   40.76    6.29   0
   0  -5   0    6.10    4.93   0
   1  -9   1   75.95    6.07   0
   3 -12   7   38.27    6.78   0
   4 -13   4    1.52    6.82   0
   4 -12   8   92.43    6.38   0
  -2  -6   5    3.94    5.00   0
  -2  -5   3  725.69    8.72   0
  -2  -1   7  648.98    9.45   0
  -2   1   5   28.10    5.58   0
   0  -3  10   92.03    6.96   0
   0  -2  10   73.94    7.26   0
   1 -11   5   44.97    5.94   0
   2 -11   2   -1.51    6.33   0
   3 -11   1   40.74    6.85   0
  -2  -6   4   55.11    5.33   0
  -2  -6   6 1104.08   10.45   0
  -2   0   3 2222.67   17.85   0
  -1  -8   3   57.88    5.95   0
  -1  -7   2  824.67    9.63   0
  -1  -3   9    5.91    6.29   0
  -1  -2   9   12.98    6.14   0
   0 -10   5  180.59    6.53   0
   0  -4  10  101.71    6.83   0
   1 -11   4   36.02    6.10   0
   1 -11   6  213.91    7.43   0
   2  -9   0    9.76    5.90   0
   2  -6  11    2.99    6.02   0
   3 -10   0   41.55    6.32   0
   6 -14   4   19.55    7.71   0
   6 -14   5    6.79    6.75   0
  -2  -5   7  397.50    7.64   0
  -2   1   4  173.37    7.32   0
  -1  -8   7   15.35    6.62   0
  -1  -5   1   60.03    5.11   0
  -1  -4   9  358.38    7.93   0
  -1  -1   9    0.99    6.64   0
   0 -10   4  256.80    6.87   0
   0 -10   6   52.38    6.44   0
   0  -1  10   57.75    7.26   0
   1 -10   8   26.47    5.86   0
   1  -9   9    1.36    6.34   0
   2 -12   6  141.33    7.42   0
   2 -11   8    6.04    5.59   0
   2 -10   9    1.66    5.28   0
   3 -12   2    6.06    7.41   0
   4 -13   3   11.17    6.66   0
  -2   0   7  206.78    7.19   0
  -2   1   6  275.92    8.03   0
  -1  -7   8   79.04    6.26   0
   0  -5  10   21.40    6.29   0
   1  -3  11    2.78    7.08   0
  -2  -7   5   55.69    5.40   0
  -2  -6   3    1.34    4.80   0
  -1  -9   5   21.64    5.69   0
   0  -9   8   14.41    5.45   0
   1 -11   7   17.08    5.37   0
   1  -8   0    5.04    5.57   0
   1  -4  11    4.50    6.48   0
   2  -9  10   86.15    6.24   0
   3 -13   5   31.91    6.81   0
   4 -12   1   18.84    7.42   0
   4 -11   0    2.80    7.55   0
   5 -14   5   59.13    6.91   0
   6 -14   3    9.85    8.15   0
  -2  -7   4   39.87    5.05   0
  -2  -7   6   27.26    5.68   0
  -2  -6   7    0.93    5.25   0
  -2  -4   8   97.98    6.78   0
  -2  -3   2   45.02    4.43   0
  -2  -3   8   67.28    6.12   0
  -2  -2   8   54.81    6.69   0
  -1  -9   4  517.24    8.00   0
  -1  -9   6   48.28    6.32   0
   0 -10   3  438.73    7.85   0
   0 -10   7   44.75    6.13   0
   0  -8   9    9.89    5.90   0
   1  -5  -1   57.12    6.51   0
   2 -12   3  195.35    6.94   0
   2 -12   7   19.11    6.07   0
   3 -13   4  195.89    7.62   0
  -2  -4   2  564.00    8.36   0
  -2  -2   2 9999.99   33.15   0
  -1   0   9  451.50   10.18   0
   0  -6  10   58.96    6.05   0
   1  -5  11    1.12    6.76   0
  -2  -1   8  151.89    7.36   0
  -1  -9   7    9.54    6.53   0
  -1  -6   1  313.56    6.91   0
   3 -13   7    7.29    6.76   0
   4 -13   2    6.21    7.42   0
  -3  -3   5    1.68    4.93   0
  -2  -7   7  620.49    8.72   0
  -2  -5   2  119.85    5.63   0
  -1  -9   3   61.77    5.13   0
  -1  -8   2   29.31    4.72   0
   0 -11   5  180.38    6.65   0
   1 -12   5  201.33    7.13   0
   1 -11   8   42.02    7.04   0
   1 -10   9   16.58    5.92   0
   1  -6  11  126.33    6.87   0
   2 -11   9   15.58    5.40   0
   3 -13   3   68.57    7.64   0
   4 -14   5   24.51    6.83   0
   5 -14   3   90.56    8.41   0
  -3  -4   5  651.01    8.30   0
  -2  -8   5  334.70    7.13   0
  -2  -8   6  185.91    7.35   0
  -2  -7   3  741.38    8.74   0
  -1   0   1 1570.14   22.38   0
   0 -11   4  120.49    6.79   0
   0 -11   6  132.06    6.71   0
   0 -10   8  108.21    5.98   0
   1 -12   6    4.34    6.28   0
   1 -11   2  468.16    8.95   0
   2 -12   8   35.89    5.30   0
   2 -11   1   67.39    6.71   0
   4 -14   6   25.96    6.69   0
  -3  -5   5   81.96    6.03   0
  -3  -4   6  213.07    6.50   0
  -3  -3   4  177.45    5.82   0
  -2  -8   4  104.91    5.78   0
  -2  -1   2  155.40    6.08   0
  -2   1   7  679.98   11.24   0
  -1 -10   5   37.89    5.99   0
   2 -12   2  246.34    8.37   0
   3  -9  -1  221.56    8.89   0
  -3  -4   4  282.61    6.54   0
  -2   0   8  117.06    7.80   0
  -1 -10   4   29.78    5.43   0
  -1 -10   6   45.31    6.34   0
  -1  -4  10   36.67    6.97   0
  -1  -3  10  104.13    7.36   0
   0 -11   7   54.48    5.85   0
   1 -12   7   22.71    6.00   0
   2 -13   4   72.91    6.66   0
  -3  -5   4  453.44    7.44   0
  -3  -2   4   78.46    4.96   0
  -2  -8   7   72.90    5.93   0
  -2  -7   8    9.53    6.49   0
  -2  -6   2 4584.52   19.31   0
  -1  -9   8  150.92    6.36   0
  -1  -7   1  175.39    6.17   0
  -1  -5  10   72.14    6.59   0
  -1  -2  10   76.51    7.22   0
   1 -12   3   53.92    6.93   0
   2 -10   0   74.47    6.40   0
   3 -12   1  163.88    7.70   0
  -3  -6   5    9.43    5.00   0
  -3  -3   7   -5.49    5.10   0
  -3  -1   6  346.65    7.34   0
  -2  -4   9    6.23    6.22   0
  -2  -3   9   21.20    6.21   0
  -1 -10   7  206.00    6.95   0
  -1  -8   9  201.60    6.92   0
   0  -4  11   -3.93    6.40   0
   1  -6  -1  316.12    9.29   0
   2 -13   7   81.72    6.67   0
   2  -8  -1 1154.68   14.82   0
   3 -14   5   30.98    6.77   0
   4 -14   3   79.62    8.29   0
  -3  -2   7  759.37    9.66   0
  -2  -9   5   92.50    6.10   0
  -2  -8   3  742.26    8.80   0
  -2  -5   9   25.85    5.85   0
  -2  -2   9   -0.88    6.14   0
  -1  -9   2   15.73    5.70   0
  -1  -6  10   41.99    6.52   0
   0  -5  11   12.40    6.33   0
   1 -11   9    0.92    4.92   0
   1  -9   0  846.00   10.95   0
   2 -13   3  126.47    7.53   0
   3 -14   6    6.31    6.67   0
   3 -13   2   28.63    6.58   0
   3 -11   0    3.58    7.17   0
  -3  -6   4   46.57    5.29   0
  -2  -9   4  156.65    6.32   0
  -1 -10   3  307.81    6.88   0
   0 -12   5   15.97    6.67   0
   0 -11   8  117.43    6.81   0
   0 -10   9   -0.34    5.96   0
   1 -12   8    2.99    5.42   0
   3 -14   4    7.11    7.06   0
   3  -6  -2   27.25   11.37   0
  -3  -7   5    3.67    5.31   0
  -3  -7   6  389.55    7.42   0
  -3  -6   7  508.91    8.27   0
  -3  -4   3  171.61    5.78   0
  -3  -3   3    1.86    4.58   0
  -2  -9   7  177.79    7.44   0
  -2  -8   8   64.07    6.01   0
  -2  -7   2   17.89    4.78   0
  -1 -11   5   45.19    6.38   0
   0 -12   6   14.36    6.37   0
   0  -6  11    3.54    5.90   0
  -3  -5   3  195.81    6.01   0
  -3  -1   7   11.89    5.89   0
  -2  -1   9   17.09    6.71   0
  -1 -11   6  212.75    6.99   0
  -1 -10   8   24.01    5.26   0
  -1  -9   9    4.42    6.27   0
  -1  -7  10   76.72    6.63   0
   4 -13   1  134.56    9.28   0
   5 -15   4   29.56    7.16   0
  -3  -7   4   31.32    5.12   0
  -3  -4   8  172.72    7.02   0
  -3  -3   8   96.61    6.29   0
  -3  -2   3 1129.65   11.18   0
  -3   0   5  896.21   11.07   0
  -1 -11   4   37.18    5.77   0
   0 -12   7    0.36    5.32   0
   1 -13   4  262.74    7.69   0
   1 -13   7    1.66    6.65   0
   1 -12   2   20.94    6.13   0
  -3  -7   7    5.49    5.36   0
  -3  -6   3  608.55    8.16   0
  -2 -10   5    1.38    5.66   0
  -2 -10   6  466.65    8.77   0
  -2  -9   3  314.30    6.84   0
  -2   1   8  150.46    8.26   0
  -1 -11   7   12.22    5.66   0
   1 -11   1  129.36    7.03   0
   2 -14   5   11.11    6.90   0
  -3  -8   5  358.26    7.23   0
  -3  -8   6   85.36    6.43   0
  -3  -2   8   60.58    6.56   0
   0 -10   1  617.34    9.23   0
   0  -8   0 3754.41   20.08   0
   4 -14   2   40.00    7.82   0
  -2 -10   4   23.53    5.65   0
  -2  -8   2  373.69    7.14   0
  -2  -4   1 2764.09   16.93   0
  -2   0   2  553.32   10.69   0
   0 -12   8  104.70    6.86   0
   1 -13   3   44.26    6.44   0
   2 -14   4    5.21    6.18   0
   2 -13   2   29.15    6.74   0
   4 -15   4   38.83    7.28   0
  -3  -8   4  107.84    5.75   0
  -3  -8   7   22.10    5.71   0
  -3  -7   3   16.55    5.04   0
  -3  -7   8   68.13    6.37   0
  -2  -5   1  472.42    7.87   0
  -2  -5  10   95.40    6.92   0
  -2  -4  10   69.23    6.60   0
  -2  -3   1  356.60    7.56   0
  -1 -11   8   50.77    5.92   0
  -1 -10   9   23.12    5.87   0
  -1  -4   0    1.72    4.19   0
   1  -7  -1  167.87    7.57   0
  -3  -1   8  146.85    7.25   0
  -3   0   7   13.60    5.71   0
  -1 -12   5  186.67    7.63   0
  -1 -12   6   11.75    6.31   0
  -1  -5   0 1266.46   12.59   0
  -1  -5  11   -3.32    6.35   0
  -1  -4  11    9.17    6.64   0
   0 -13   6   -3.18    6.41   0
   3 -15   5    3.43    7.07   0
  -4  -5   5  773.78    8.64   0
  -4  -5   6   43.74    5.02   0
  -4  -4   5   -1.79    4.80   0
  -4  -4   6   28.50    5.27   0
  -3  -9   5   76.12    6.29   0
  -3  -9   6   80.46    6.32   0
  -3  -4   9  253.92    8.42   0
  -3  -1   3   92.28    5.17   0
  -2  -6   1    3.88    4.51   0
  -2  -6  10   82.75    6.73   0
  -1  -6  11  121.61    7.39   0
  -1  -3   0  711.98   11.16   0
   1 -10   0    8.36    6.06   0
   2 -14   3   23.65    7.22   0
   2 -11   0   26.35    6.74   0
   3 -13   1  100.39    8.03   0
   3 -10  -1  110.27    8.58   0
  -4  -6   6  108.44    6.10   0
  -4  -3   5  669.81    8.36   0
  -3  -8   8   75.73    6.63   0
  -3  -5   9    7.60    5.81   0
  -3  -4   2   84.92    5.39   0
  -3  -3   9    0.70    6.48   0
  -2 -11   5   21.64    5.80   0
  -2 -11   6   -6.57    6.51   0
  -2 -10   3   21.16    5.00   0
  -2 -10   8   47.81    5.47   0
  -2  -9   9   36.86    6.40   0
  -2  -2  10  118.11    7.82   0
  -1 -12   7   15.59    5.54   0
  -1  -6   0   -0.25    4.93   0
   0 -13   7   18.80    6.27   0
   1 -14   5   38.44    6.83   0
   2  -9  -1  244.14    8.75   0
   3 -15   4    1.26    7.63   0
   3 -14   2    8.86    7.89   0
  -4  -6   5  415.37    7.28   0
  -3  -9   7   29.04    5.74   0
  -3  -8   3  104.33    5.73   0
  -3  -6   9   18.28    5.84   0
  -3  -5   2  321.25    6.76   0
  -2  -9   2   72.00    5.53   0
  -2  -7  10    8.34    6.32   0
  -4  -6   7   96.16    6.67   0
  -4  -5   4   60.17    5.20   0
  -4  -4   4 3002.88   15.48   0
  -4  -3   7   18.19    5.66   0
  -4  -2   6  180.73    6.57   0
  -3  -6   2   23.57    4.89   0
  -3  -3   2 1152.29   10.98   0
  -2 -11   4   12.44    5.66   0
  -2 -11   7  379.91    7.69   0
  -2  -7   1  128.44    6.09   0
  -2  -2   1    1.65    4.62   0
  -1 -11   9    6.83    5.98   0
   0 -12   2   23.56    6.06   0
   0  -9   0    9.07    5.75   0
   1 -14   4   11.37    6.85   0
   3 -12   0    7.89    7.76   0
  -4  -7   5  332.14    7.04   0
  -4  -7   6  196.47    6.43   0
  -4  -6   4  240.08    6.35   0
  -4  -3   4  289.99    6.44   0
  -3  -2   9   20.49    6.42   0
  -3   1   6  344.40    8.97   0
  -1 -12   8    8.89    5.61   0
   1 -13   2   10.85    6.90   0
   1 -12   1  164.52    8.12   0
   2 -15   5    9.72    6.56   0
  -4  -7   7   57.33    6.31   0
  -3 -10   5   14.23    5.82   0
  -3   0   8  219.04    8.47   0
  -3   1   5   37.44    5.70   0
  -2  -8  10   61.96    6.07   0
   0 -13   3   12.30    6.17   0
   0 -11   1  208.82    7.53   0
  -4  -8   6   21.95    6.33   0
  -4  -7   4  204.71    6.30   0
  -4  -5   8   23.13    6.33   0
  -4  -4   8  381.75    7.99   0
  -4  -2   7  155.60    6.33   0
  -3  -9   3  147.94    5.86   0
  -3  -7   2  997.47    9.59   0
  -2 -10   9    3.88    5.78   0
  -1 -13   6   23.54    6.06   0
   1  -8  -1  353.47    9.03   0
   3 -15   3    8.80    8.11   0
  -4  -8   5    2.90    5.51   0
  -4  -3   8  175.78    7.62   0
  -4  -2   4  225.02    6.46   0
  -3  -2   2   50.49    4.82   0
  -2 -12   5   89.82    6.94   0
  -2 -11   3  379.54    8.42   0
  -1 -10   1  152.56    6.57   0
   2 -15   4    2.16    7.56   0
   2 -13   1  110.63    8.28   0
  -4  -8   7    4.69    5.33   0
  -4  -5   3   24.90    4.81   0
  -4  -1   6  112.49    6.03   0
  -3  -1   9   -0.07    6.26   0
  -3   1   7   10.58    6.83   0
  -2 -12   7   18.98    6.41   0
  -2  -8   1 1137.32   10.59   0
   2 -14   2  480.55    9.99   0
  -4  -8   4 1385.25   10.94   0
  -4  -6   3 1056.57    9.85   0
  -4  -4   3    4.20    4.57   0
  -3 -11   6  243.00    8.00   0
  -3 -10   8    7.86    5.63   0
  -3  -8   2   26.39    5.39   0
  -3  -6  10   20.63    6.10   0
  -3  -5  10   74.66    6.74   0
  -3  -4  10   71.98    6.96   0
  -2  -6  11   -3.98    6.75   0
  -2  -5  11  116.20    7.18   0
  -1  -2   0    4.31    5.00   0
   0 -14   4  172.13    7.64   0
   1 -11   0   15.45    6.65   0
   3  -7  -2 1004.48   23.94   0
  -4  -9   6    5.60    5.80   0
  -4  -2   8  101.97    7.18   0
  -4  -1   7   18.74    6.01   0
  -3 -11   5    9.75    5.92   0
  -3  -9   9    8.13    5.58   0
  -2 -11   9   17.81    6.12   0
   1 -15   5   19.93    6.34   0
  -4  -8   8  206.22    7.02   0
  -4  -7   3  191.12    5.98   0
  -4  -3   3  168.98    5.81   0
  -3 -11   7    4.62    5.77   0
  -3  -7  10   94.38    6.40   0
  -2 -12   8   41.60    6.21   0
   0 -10   0  381.54    8.93   0
   2 -15   3  173.46    8.77   0
  -4  -6   9    7.42    5.81   0
  -4  -5   9  361.92    8.42   0
  -4  -4   9   -4.01    6.46   0
  -3 -11   4   15.19    5.50   0
  -3   1   4  377.23    9.02   0
  -1 -12   2   17.77    6.39   0
   0 -13   2   13.60    6.91   0
   1 -15   4   10.81    6.87   0
   2 -10  -1   22.21    7.13   0
  -5  -5   6   52.67    5.45   0
  -4  -9   4    6.94    5.56   0
  -1 -13   3   44.06    6.07   0
   0 -12   1   26.36    6.74   0
   0  -6  -1 1966.19   17.51   0
  -5  -6   5   68.98    5.36   0
  -5  -5   5    3.88    4.64   0
  -5  -4   5  772.71    9.35   0
  -4 -10   5  142.75    6.55   0
  -4 -10   6   67.56    6.10   0
  -4  -9   8    2.60    5.71   0
  -4  -8   3    1.90    5.07   0
  -4  -7   9  128.69    6.43   0
  -4  -3   9  253.24    7.75   0
  -3 -11   8   36.71    5.45   0
  -3 -10   9   11.07    5.85   0
  -3  -9   2   55.88    5.14   0
  -2 -13   5   71.50    6.48   0
  -2 -13   7   83.43    6.79   0
  -1 -11   1  125.25    6.79   0
   0 -14   3  106.23    7.68   0
   1 -14   2   -0.28    7.55   0
   1 -13   1   52.36    7.53   0
   1  -9  -1   78.17    6.77   0
  -5  -7   5   82.78    6.44   0
  -5  -7   6  181.31    6.57   0
  -5  -6   7  257.60    7.13   0
  -4  -2   3 1728.00   12.86   0
  -4  -1   8  101.11    7.20   0
  -4   0   6   19.85    5.39   0
  -3 -12   5  163.46    7.22   0
  -3 -12   6   23.27    5.41   0
  -3  -5   1  300.64    6.76   0
  -2  -1   1  631.11   10.94   0
  -5  -7   7   26.52    5.89   0
  -3 -12   7   40.28    5.97   0
  -3  -6   1  197.04    6.15   0
  -3  -1   2  997.95   11.42   0
  -1 -14   4   11.30    6.29   0
  -1  -9   0  832.61   10.31   0
   0 -15   5   71.21    6.78   0
   0  -7  -1  517.48    9.77   0
  -5  -8   6   14.64    5.64   0
  -5  -6   4  134.60    5.86   0
  -5  -5   4  738.33    8.61   0
  -5  -3   7   31.95    5.81   0
  -4 -10   4  201.83    6.73   0
  -4  -9   3   22.29    5.26   0
  -4   0   5    1.14    5.33   0
  -3 -11   3   27.75    5.98   0
  -3  -4   1  744.49    9.25   0
  -5  -8   5  444.39    8.04   0
  -5  -8   7   -2.31    5.97   0
  -5  -7   4  155.88    5.94   0
  -5  -5   8  199.39    7.25   0
  -5  -4   4   65.73    5.04   0
  -4 -11   6  112.12    6.38   0
  -4 -10   8   85.66    6.27   0
  -4  -6   2  216.53    6.20   0
  -4  -5   2   56.16    4.51   0
  -4   0   7    3.16    5.59   0
  -3 -12   4   24.46    6.39   0
  -3 -10   2   17.38    5.94   0
  -3  -7   1   19.60    4.55   0
   0 -15   4   52.51    6.69   0
  -5  -4   8   37.80    6.11   0
  -5  -2   6  310.98    7.34   0
  -4 -11   5  143.83    6.64   0
  -4 -11   7   58.96    6.61   0
  -4  -7   2   65.38    5.28   0
  -4  -6  10   59.64    7.17   0
  -4  -5  10   20.33    6.99   0
  -4  -4   2  120.32    5.50   0
  -3 -12   8   13.92    5.78   0
  -2  -6   0  151.90    5.89   0
  -2  -5   0   14.02    4.59   0
   0 -11   0    0.86    6.63   0
  -5  -9   5    4.56    6.54   0
  -5  -9   6   16.97    5.87   0
  -5  -8   4   16.13    5.36   0
  -5  -3   4  441.00    7.69   0
  -4  -7  10   68.35    6.34   0
  -3  -8   1  339.74    7.29   0
  -2 -14   6  162.07    7.47   0
  -1 -13   2   11.83    6.64   0
  -5  -8   8    9.13    6.01   0
  -5  -3   8  156.86    7.51   0
  -5  -2   7  402.21    8.42   0
  -4 -11   4  107.24    6.66   0
  -4 -10   3  362.10    7.79   0
  -4  -8   2   71.65    5.82   0
  -3 -13   6   46.54    6.26   0
  -3  -3   1    1.62    4.45   0
  -2 -13   3  128.05    7.05   0
  -2  -4   0  393.26    7.84   0
  -1 -14   3  133.30    7.35   0
   0 -14   2   26.71    6.63   0
   0  -8  -1   10.56    5.93   0
  -4 -11   8   95.19    6.25   0
  -4 -10   9    6.73    6.04   0
  -4  -8  10   71.59    6.24   0
  -4  -3   2   87.96    5.27   0
  -3 -13   5   32.87    6.21   0
  -3 -13   7    7.69    5.62   0
  -1 -15   5   19.40    6.42   0
  -1 -10   0    4.60    6.19   0
   0 -13   1  153.60    7.91   0
  -5 -10   6   63.99    6.12   0
  -5  -9   4  546.47    8.39   0
  -5  -6   3  430.75    7.31   0
  -5  -6   9   29.37    6.36   0
  -5  -5   9   -6.39    6.48   0
  -4 -12   6   30.69    5.99   0
  -4  -3  10   65.29    7.60   0
  -4  -1   3  103.29    5.35   0
   0 -15   3   71.26    8.06   0
   1 -10  -1  152.31    8.61   0
  -5 -10   7  138.05    6.07   0
  -5  -7   9    6.18    5.63   0
  -5  -4   3   21.92    4.70   0
  -5  -4   9  363.43    8.73   0
  -4 -12   5   13.26    5.55   0
  -4 -12   7    0.86    5.84   0
  -2 -14   4   13.57    5.83   0
  -2 -11   1   73.19    6.69   0
  -2   3   5   27.32    9.66   0
   0  -3  -1 1207.27   19.35   0
  -6  -6   6  668.06    9.45   0
  -5  -8   3   24.88    5.72   0
  -5  -2   4  209.93    6.28   0
  -5  -2   8  183.32    7.75   0
  -5  -1   6  113.41    6.57   0
  -4  -9   2   24.73    4.89   0
  -1 -15   4   21.02    6.57   0
   1 -15   2  211.47    9.40   0
   1 -14   1   84.86    8.69   0
  -6  -7   6   24.67    5.52   0
  -6  -6   5   -1.67    5.40   0
  -6  -5   6  196.83    6.84   0
  -5 -10   8   40.63    6.58   0
  -4 -11   3  120.24    6.67   0
  -6  -8   6  121.69    6.69   0
  -6  -7   5   14.60    5.65   0
  -6  -7   7  439.20    8.13   0
  -6  -5   5   78.40    5.30   0
  -5 -11   6  130.68    6.30   0
  -5 -10   4   40.04    5.96   0
  -5  -3   9    4.13    6.68   0
  -5  -1   5   27.49    5.06   0
  -5  -1   7    9.82    6.14   0
  -4 -12   4  491.62    8.58   0
  -4 -12   8   97.44    5.57   0
  -3 -14   6   12.12    6.89   0
  -2  -3   0  110.99    6.13   0
  -6  -8   5  199.10    7.34   0
  -6  -8   7   40.21    6.55   0
  -6  -4   5  413.79    7.83   0
  -6  -4   7   90.04    6.46   0
  -5 -11   5   65.30    6.61   0
  -5 -11   7   22.61    5.78   0
  -5  -9   3   11.61    5.48   0
  -5  -3   3  192.37    5.91   0
  -4   1   6  120.01    7.01   0
  -2 -14   3   25.35    6.84   0
  -2 -13   2   28.06    6.44   0
  -2  -9   0   10.23    5.54   0
  -1 -14   2   -1.27    6.68   0
   0 -12   0 1146.48   13.33   0
  -4 -13   6   -6.04    5.97   0
  -4 -10   2   98.47    5.84   0
  -4  -2   2  560.52    8.29   0
  -3  -2   1  361.01    7.63   0
  -2 -15   5    3.53    6.20   0
  -1 -11   0   23.03    6.72   0
  -6  -9   6  133.33    6.25   0
  -6  -7   4   28.24    5.33   0
  -6  -6   4   39.62    5.19   0
  -6  -5   4  142.00    5.60   0
  -6  -5   8  115.31    6.09   0
  -5 -11   8   43.37    6.40   0
  -5  -7  10   64.59    6.61   0
  -5  -6  10   57.69    7.14   0
  -5  -5  10   59.58    7.15   0
  -4 -13   5  268.74    7.75   0
  -4 -13   7    6.71    4.97   0
  -4  -6   1 1613.76   11.99   0
  -4   1   7   17.97    6.50   0
  -1 -15   3   35.74    7.28   0
  -1 -13   1   54.27    7.02   0
   1 -13   0  392.33   10.81   0
  -6  -9   5   86.69    6.27   0
  -6  -8   4  126.68    6.65   0
  -6  -4   8  102.39    7.03   0
  -6  -3   7  495.41    8.58   0
  -5 -11   4   59.62    5.90   0
  -5 -10   3  219.03    7.13   0
  -5  -6   2   75.12    5.30   0
  -5  -1   8  216.46    8.79   0
  -4  -7   1  392.77    7.20   0
  -4  -5   1  464.50    7.62   0
  -4   1   5  830.81   11.73   0
  -3   0   2  103.01    5.61   0
  -2 -12   1  301.31    8.04   0
  -6  -4   4  246.84    6.13   0
  -5 -12   6    4.44    5.65   0
  -5 -12   7    3.04    6.17   0
  -5  -7   2  355.75    7.17   0
  -5  -5   2   19.57    4.74   0
  -5  -4  10    8.00    7.30   0
  -5  -2   9   25.81    6.93   0
  -4  -8   1   11.79    5.39   0
  -2 -15   4   -1.52    6.15   0
  -1  -7  -1  171.02    6.85   0
  -6 -10   6  299.20    7.50   0
  -6 -10   7    1.44    5.90   0
  -6  -9   8   92.61    6.34   0
  -5 -12   5  189.21    6.62   0
  -5  -8   2   38.27    5.07   0
  -5  -2   3  747.26    9.22   0
  -2 -10   0   73.54    6.03   0
  -1  -1   0 1646.26   21.45   0
   1 -11  -1  131.62    8.34   0
   2  -6  -2 4735.23   50.98   0
  -6 -10   5   11.32    5.61   0
  -6  -9   4   96.26    6.47   0
  -6  -7   9    9.35    6.26   0
  -6  -6   9   -1.04    6.02   0
  -6  -3   8   31.47    6.84   0
  -4  -4   1    6.04    4.59   0
  -3 -11   1   32.65    6.04   0
  -3  -7   0   15.87    4.88   0
  -3  -6   0   43.26    4.85   0
  -1  -8  -1  358.20    8.49   0
   0 -16   3   13.34    7.35   0
   0 -10  -1  598.39   10.65   0
  -6  -8   9    1.60    6.10   0
  -6  -7   3  456.78    7.52   0
  -6  -6   3   -0.36    4.85   0
  -6  -5   9   26.70    6.45   0
  -6  -2   6 1073.78   11.02   0
  -5 -11   3  121.47    6.71   0
  -5  -4   2   52.47    4.47   0
  -5   0   6   46.33    5.87   0
  -4 -14   6   29.69    6.47   0
  -4  -9   1  251.23    6.72   0
  -3  -5   0  769.14    9.71   0
   2  -7  -2   18.08    9.53   0
  -6 -11   6    5.16    5.74   0
  -6 -10   4   12.77    6.51   0
  -6 -10   8   42.77    6.27   0
  -6  -5   3  436.15    7.39   0
  -6  -3   4   49.35    4.86   0
  -6  -2   7    2.79    6.12   0
  -5   0   7   50.31    6.96   0
  -3 -15   5    8.64    6.37   0
  -3 -14   3  127.50    7.34   0
  -3 -13   2   27.78    6.36   0
  -2 -15   3  172.14    8.13   0
  -2 -14   2  465.39    9.76   0
  -1 -12   0   13.46    6.94   0
  -7  -7   6  340.03    7.59   0
  -7  -6   6   27.29    5.78   0
  -6 -11   5    7.33    5.88   0
  -6 -11   7  259.81    6.90   0
  -6  -8   3  463.32    7.61   0
  -6  -4   9   10.22    6.40   0
  -5 -13   6   12.64    6.37   0
  -5   0   5 1018.37   11.56   0
  -1 -15   2  201.64    8.75   0
   0 -13   0   -2.39    7.87   0
  -7  -8   6   88.83    5.98   0
  -7  -7   5   -2.60    5.33   0
  -7  -6   5   11.00    5.25   0
  -6  -9   3  214.09    7.42   0
  -5 -13   5    3.12    5.87   0
  -3 -15   4    8.73    6.38   0
  -2 -13   1  121.47    7.57   0
  -2 -11   0   26.01    6.74   0
  -1  -9  -1   76.12    6.48   0
  -7  -8   5  190.22    6.87   0
  -7  -8   7   44.60    6.23   0
  -6 -11   8    7.66    5.94   0
  -6  -4   3 1051.24    9.80   0
  -6  -2   8   52.11    6.75   0
  -5  -3   2  308.27    6.68   0
  -4  -3   1  729.28    9.19   0
  -4   1   4  158.24    7.20   0
  -3 -12   1  169.86    7.17   0
  -3  -4   0   25.84    5.14   0
  -2   0   1 5105.70   32.35   0
  -1 -16   3   42.78    8.00   0
  -1  -4  -1  809.48   12.23   0
  -7  -9   6   87.50    6.07   0
  -7  -9   7   12.56    6.66   0
  -7  -7   8   45.29    6.22   0
  -7  -6   8    8.03    5.68   0
  -6 -12   6   97.37    6.81   0
  -6 -11   4    2.12    5.93   0
  -6  -3   9    6.05    6.88   0
  -2  -2   0  635.97   10.71   0
   2  -8  -2  386.42   14.64   0
  -7  -9   5   69.67    6.51   0
  -7  -7   4    4.04    5.89   0
  -7  -5   8   96.77    6.69   0
  -7  -4   7   52.39    6.08   0
  -6 -12   5   62.61    6.15   0
  -6 -12   7   14.33    5.76   0
  -6 -10   3   10.31    5.57   0
  -6  -7  10    1.61    6.25   0
  -6  -6  10   67.72    6.72   0
  -5 -13   4  274.78    7.57   0
   0 -11  -1  218.63    9.22   0
  -7 -10   6   -0.11    5.20   0
  -7  -8   4   80.86    6.31   0
  -7  -6   4   24.86    5.28   0
  -7  -4   5  333.07    7.17   0
  -6  -5  10   69.13    7.53   0
  -6  -1   6  159.80    6.65   0
  -5 -11   2  248.94    7.81   0
  -5  -1   3   45.40    5.17   0
  -3  -1   1  198.25    6.59   0
  -7 -10   5   16.55    6.19   0
  -7 -10   7  218.07    7.09   0
  -7  -5   4  157.00    5.94   0
  -6  -7   2    8.46    5.00   0
  -6  -3   3  613.99    8.04   0
  -6  -1   7  427.76    9.02   0
  -5  -7   1  281.26    6.46   0
  -5  -6   1  302.01    6.52   0
  -4 -14   3   88.24    7.04   0
  -3 -15   3    6.12    6.76   0
  -3 -14   2   13.01    7.01   0
  -3 -10   0   39.96    5.63   0
  -1 -10  -1  147.31    7.64   0
  -7  -9   4  166.83    6.89   0
  -7  -4   8  154.53    7.38   0
  -7  -3   6  395.39    8.30   0
  -6 -12   4   57.57    6.90   0
  -6  -6   2 2510.10   14.03   0
  -6  -1   5   27.05    5.20   0
  -5 -14   5   51.10    6.30   0
  -5  -8   1  248.98    6.34   0
  -5   0   4   63.97    5.46   0
  -4 -13   2   15.01    6.23   0
  -7 -11   6  224.14    7.43   0
  -7  -7   9    0.62    5.91   0
  -7  -6   9    4.67    6.26   0
  -7  -4   4  205.82    6.43   0
  -6 -13   6   66.39    5.90   0
  -6 -11   3  263.54    7.16   0
  -6  -5   2   80.69    5.29   0
  -5  -5   1   -2.33    4.60   0
  -2 -16   3   42.01    7.92   0
  -2 -12   0   52.52    6.97   0
  -1 -13   0  390.46   10.14   0
  -7 -11   5    0.90    6.29   0
  -7 -11   7    3.39    5.80   0
  -7  -5   9    5.89    7.12   0
  -6 -13   5   63.78    6.86   0
  -6  -9   2   42.59    5.55   0
  -5  -9   1    6.43    5.20   0
  -5  -2   2  123.47    5.53   0
  -4 -15   4   28.48    6.24   0
  -4  -7   0    1.82    5.26   0
  -3 -13   1  108.32    7.76   0
  -2 -14   1   17.28    7.34   0
  -2  -8  -1 1155.06   11.96   0
  -7  -8   3  133.35    6.12   0
  -7  -6   3  469.15    7.46   0
  -6  -1   8   88.15    7.19   0
  -4  -6   0  373.63    7.25   0
  -3 -11   0    5.39    6.04   0
  -3  -3   0  311.84    7.16   0
  -8  -8   6   22.67    6.37   0
  -7  -3   8   60.68    6.20   0
  -6 -10   2  978.24   10.50   0
  -6  -4   2  220.04    6.06   0
  -4 -12   1   23.41    6.40   0
  -4  -2   1 2812.85   16.86   0
  -8  -8   7    0.03    5.93   0
  -8  -7   5  186.97    7.09   0
  -7 -12   6   31.02    5.98   0
  -7  -9   3  149.44    6.77   0
  -7  -5   3  189.81    6.29   0
  -7  -4   9  135.38    7.79   0
  -7  -2   6   39.78    5.84   0
  -6 -13   4   50.21    6.28   0
  -6 -12   3  123.37    6.91   0
  -6  -2   3   -3.53    5.03   0
  -5  -4   1  471.90    7.22   0
  -5   1   6  115.71    7.45   0
  -4  -5   0   -0.17    5.25   0
  -2  -9  -1  244.89    7.33   0
  -8  -9   6    4.12    5.49   0
  -8  -9   7    6.19    6.33   0
  -8  -8   5    8.19    5.56   0
  -8  -6   5  186.27    6.55   0
  -8  -5   7    0.88    6.00   0
  -7 -12   5   84.70    6.55   0
  -7  -3   4   35.91    5.05   0
  -7  -2   7  641.57   10.07   0
  -5   1   7    8.18    7.49   0
  -1 -11  -1  128.57    7.96   0
   0 -12  -1   23.37    8.20   0
   1  -7  -2  832.18   16.48   0
  -8  -9   5  314.64    7.93   0
  -8  -7   8   81.58    6.61   0
  -7  -2   5   43.36    5.57   0
  -5 -14   3   90.79    7.05   0
  -4 -15   3   68.90    7.04   0
  -4 -14   2   31.40    6.94   0
  -8 -10   6   64.74    5.62   0
  -8 -10   7   26.81    6.45   0
  -8  -7   4   87.74    6.80   0
  -8  -6   8   64.28    6.13   0
  -7  -4   3  187.68    6.02   0
  -6 -14   5    3.34    6.39   0
  -6 -11   2   -2.13    6.08   0
  -6   0   6  107.99    6.59   0
  -5 -13   2    0.23    6.36   0
  -5   1   5   23.79    5.70   0
  -4 -10   0  263.95    7.55   0
  -3 -16   3   47.94    7.30   0
  -2 -13   0   -3.22    7.32   0
   1  -8  -2   29.48    7.70   0
  -8  -8   4  673.36    9.17   0
  -8  -5   8    9.89    6.68   0
  -8  -4   6   17.70    5.79   0
  -8  -4   7   -6.67    5.92   0
  -7  -3   9    5.78    6.93   0
  -7  -2   8   18.25    6.81   0
  -6  -3   2   24.83    4.88   0
  -6   0   7  132.83    7.84   0
  -5 -15   4   26.46    6.57   0
  -3 -12   0    0.76    7.00   0
  -2 -10  -1   22.42    5.76   0
  -1  -3  -1  200.28    7.89   0
  -8 -11   6   59.21    6.69   0
  -8  -9   4   -2.92    5.97   0
  -7 -11   3    2.36    5.67   0
  -7  -7   2  896.29    9.25   0
  -6  -8   1  713.11    8.59   0
  -6  -7   1   94.88    5.52   0
  -5  -3   1  301.79    6.83   0
  -4 -13   1  137.27    7.61   0
  -4  -4   0 6249.98   23.68   0
  -4   0   2  182.50    6.61   0
   1  -6  -2   72.76    9.01   0
  -8 -11   7   48.08    6.53   0
  -8  -7   9   77.24    6.80   0
  -8  -5   4   20.87    5.02   0
  -7 -13   5   36.46    6.13   0
  -7  -8   2   22.20    5.46   0
  -7  -6   2   12.96    4.97   0
  -6  -9   1  191.70    6.65   0
  -6   0   5  512.23    8.92   0
  -2 -15   1   35.00    8.18   0
  -8 -10   4  109.02    6.62   0
  -8  -6   9    4.25    6.65   0
  -8  -4   8  213.91    7.42   0
  -7  -3   3   14.15    5.25   0
  -5 -12   1  128.52    7.41   0
  -5  -1   2  188.13    6.53   0
  -4 -11   0   -0.14    6.06   0
  -3  -8  -1  341.52    8.09   0
  -2  -4  -1 2802.36   19.27   0
  -8  -3   6   89.10    6.47   0
  -7 -13   4  107.87    7.22   0
  -7  -5   2  360.84    7.01   0
  -7  -1   6  322.37    8.53   0
  -6  -5   1  289.02    6.56   0
  -5  -8   0    3.65    5.77   0
  -5  -7   0  179.36    6.39   0
  -1 -12  -1  157.56    9.02   0
   1  -9  -2   16.31    7.68   0
  -8 -11   4   57.48    6.30   0
  -8  -8   3   -0.48    5.84   0
  -8  -6   3  461.18    8.03   0
  -8  -5   9  227.91    8.20   0
  -8  -4   4 1376.22   10.99   0
  -7 -12   3   91.49    6.52   0
  -7 -10   2    0.68    5.69   0
  -7  -1   7   12.66    6.69   0
  -6  -1   3  668.51    8.81   0
  -5 -15   3   53.37    6.57   0
  -5 -14   2   17.55    6.80   0
  -4 -15   2   17.89    7.21   0
  -3  -9  -1  211.16    7.08   0
  -2 -11  -1   72.31    6.90   0
  -9  -8   6   -2.73    6.01   0
  -8 -12   5    2.44    5.50   0
  -8  -9   3   12.50    5.81   0
  -7  -1   5   56.71    5.65   0
  -5  -6   0    8.71    4.70   0
  -3 -13   0  280.48    8.76   0
  -3  -2   0  115.94    5.72   0
  -9  -9   6    9.21    5.88   0
  -9  -9   7   -1.74    6.00   0
  -9  -8   5  310.28    7.37   0
  -9  -7   5   64.58    5.82   0
  -9  -6   7  132.98    6.81   0
  -8 -10   3  162.18    7.16   0
  -8  -5   3   16.37    5.66   0
  -5   1   4  713.01   10.78   0
  -4 -14   1  109.31    7.93   0
  -2 -14   0    5.78    8.21   0
  -9 -10   6   51.05    6.56   0
  -9  -9   5    2.26    5.46   0
  -8  -4   9    5.41    7.23   0
  -8  -3   8   78.84    6.97   0
  -7 -11   2  509.70    8.56   0
  -7  -4   2   69.87    5.20   0
  -6  -2   2 4642.89   19.61   0
  -6   0   4  349.73    7.47   0
  -5  -5   0 1267.12   11.30   0
  -4 -12   0  854.23   11.31   0
  -4  -1   1  815.71   10.11   0
  -3 -15   1   24.97    7.95   0
  -3 -10  -1  110.87    7.30   0
   0  -8  -2  111.00    8.06   0
   0  -7  -2   66.59    7.79   0
  -9 -10   5   82.32    6.64   0
  -9 -10   7   65.24    6.46   0
  -9  -8   8    1.42    5.42   0
  -9  -7   8   80.90    6.65   0
  -9  -5   7   -2.90    5.93   0
  -8 -12   4  270.12    7.41   0
  -5 -13   1   19.38    6.71   0
  -3  -5  -1  303.74    7.13   0
  -2  -1   0    2.87    4.85   0
  -9  -8   4   -2.20    6.14   0
  -9  -7   4  156.41    6.52   0
  -9  -5   5    0.73    5.96   0
  -8 -13   5  178.98    7.22   0
  -8 -11   3   96.50    6.19   0
  -8  -2   6  175.92    7.20   0
  -7  -2   3  736.51    8.70   0
  -5  -2   1  476.70    7.80   0
   0  -2  -1 5291.73   50.07   0
  -9 -11   6   65.77    5.77   0
  -9  -9   4  397.62    7.94   0
  -9  -6   4   94.30    6.03   0
  -8  -4   3    7.66    4.73   0
  -8  -2   7   78.71    6.28   0
  -7  -7   1    2.93    5.16   0
  -5 -11   0   65.11    6.63   0
  -3   0   1 1207.74   14.04   0
  -2 -12  -1  299.46    9.43   0
   0  -9  -2   35.50    7.53   0
  -9 -11   5   42.51    6.40   0
  -9 -10   4   21.82    6.43   0
  -9  -5   8  144.76    7.15   0
  -9  -4   6    5.14    5.66   0
  -9  -4   7   29.40    6.61   0
  -8  -9   2   15.63    6.34   0
  -8  -8   2   13.24    5.77   0
  -8  -7   2   21.15    5.36   0
  -7  -9   1  196.00    6.52   0
  -6 -12   1  193.08    7.36   0
  -5 -15   2  120.25    7.83   0
  -3 -11  -1   31.47    7.27   0
  -9  -5   4  544.94    8.06   0
  -8 -13   4    6.07    6.02   0
  -8 -12   3    2.03    6.72   0
  -8  -6   2  197.88    6.41   0
  -7  -6   1   85.59    5.57   0
  -7  -3   2  989.20    9.51   0
  -6 -15   3  133.53    6.77   0
  -6 -14   2  309.56    8.44   0
  -5  -4   0    0.84    4.64   0
  -4 -16   2    5.38    7.67   0
   0  -6  -2  174.90    9.22   0
  -9  -6   9   35.84    7.16   0
  -8 -10   2  103.13    6.29   0
  -8  -2   8   64.27    7.13   0
  -7 -10   1   59.36    6.35   0
  -6  -8   0  161.25    6.18   0
  -6  -7   0   30.32    5.38   0
  -6  -3   1  193.42    6.15   0
  -6   1   6  167.10    7.99   0
  -4 -13   0    3.78    6.58   0
  -4  -9  -1  252.72    7.32   0
  -3 -14   0   13.62    7.81   0
  -9 -12   5  151.28    6.40   0
  -9 -11   4   62.64    6.28   0
  -9  -8   3   17.38    5.84   0
  -9  -7   3  134.15    6.82   0
  -9  -4   8    8.10    6.92   0
  -8  -5   2   37.84    5.73   0
  -7  -5   1  264.97    6.62   0
  -7   0   6  243.03    7.93   0
  -5 -14   1   90.42    7.35   0
  -4 -15   1   83.39    7.64   0
  -4  -6  -1 1651.59   12.90   0
 -10  -8   6   76.61    6.55   0
  -9  -6   3  210.23    6.78   0
  -9  -3   6   68.71    6.31   0
  -8 -11   2   24.36    6.46   0
  -8  -3   3   98.42    5.34   0
  -7   0   7   48.45    7.40   0
  -6  -6   0   84.74    5.31   0
  -5 -12   0    6.42    6.83   0
  -4 -10  -1  504.54    8.86   0
  -3  -4  -1  743.40    9.82   0
  -2  -3  -1  360.23    8.13   0
  -1  -8  -2   30.10    6.00   0
   0 -10  -2   69.67    8.54   0
 -10  -9   6   42.26    6.25   0
  -9 -10   3  130.50    7.05   0
  -9  -5   9    1.87    6.33   0
  -9  -4   4   17.09    5.47   0
  -9  -3   7   19.54    6.33   0
  -7   0   5  420.73    8.65   0
  -6   1   5   23.66    5.92   0
  -1  -9  -2   16.26    7.13   0
  -1  -7  -2  829.20   12.49   0
 -10 -10   6  153.99    7.18   0
 -10  -9   5   75.35    5.43   0
 -10  -6   7    7.70    6.22   0
  -9 -12   4    6.81    5.63   0
  -9  -5   3    8.43    5.67   0
  -8  -1   6   50.14    6.47   0
  -6  -1   2   68.23    5.13   0
  -5   0   2   98.70    5.76   0
  -3 -12  -1  162.67    7.87   0
   1  -5  -2  191.19   13.27   0
 -10 -10   5    4.36    5.46   0
 -10  -6   5    7.84    5.75   0
  -8  -4   2   65.51    5.44   0
  -8  -1   7   14.47    6.72   0
  -7  -4   1  410.74    7.17   0
  -6 -15   2    1.03    6.89   0
  -6 -11   0   19.97    6.44   0
  -6  -5   0   11.80    4.61   0
  -4  -5  -1  469.71    8.20   0
 -10  -9   4   25.16    6.42   0
 -10  -8   4  117.79    6.39   0
 -10  -7   8    2.71    5.86   0
 -10  -5   6   61.90    6.45   0
  -9  -3   8  125.81    7.73   0
  -8  -1   5  455.13    8.21   0
  -7  -2   2   16.66    4.74   0
  -4 -11  -1  181.94    7.93   0
  -4  -2   0  396.64    7.69   0
 -10 -11   5   10.10    6.01   0
 -10  -6   8   40.56    6.71   0
 -10  -5   7  128.29    7.15   0
  -9 -13   4  215.01    7.63   0
  -9  -8   2   23.23    6.04   0
  -8  -9   1  167.40    6.43   0
  -8  -8   1    6.07    5.26   0
  -8  -7   1  235.80    6.64   0
  -7 -14   2   10.58    6.36   0
  -5 -13   0  418.91    9.30   0
  -5  -3   0  754.76    9.13   0
  -1 -10  -2   15.15    7.56   0
  -1  -6  -2   68.55    6.55   0
 -10 -10   4   11.52    5.93   0
 -10  -6   4    9.80    5.50   0
  -9 -12   3   11.97    6.05   0
  -9  -9   2    7.50    6.04   0
  -9  -4   3   11.89    4.97   0
  -9  -2   6  213.45    8.18   0
  -8  -2   3  741.55    9.28   0
  -7   0   4  252.19    7.09   0
  -6 -14   1   13.93    6.85   0
  -6  -2   1    1.65    4.52   0
  -5  -9  -1   10.33    5.85   0
  -5  -1   1   59.04    4.90   0
 -10  -5   8   45.30    7.26   0
 -10  -4   6   64.29    6.08   0
  -9 -10   2   12.23    5.61   0
  -9  -2   7  177.88    7.84   0
  -8 -10   1  239.97    7.20   0
  -8  -6   1  702.35    8.54   0
  -7  -8   0   -1.65    4.97   0
  -6 -12   0   68.14    6.69   0
  -2  -8  -2  382.59    8.93   0
 -10 -11   4    3.05    5.81   0
 -10  -8   3  152.94    7.35   0
 -10  -5   4   42.82    5.81   0
 -10  -4   7   31.34    6.47   0
  -9  -2   5   95.23    6.31   0
  -8  -3   2   34.81    5.40   0
  -8  -1   4   55.01    5.81   0
  -7 -13   1  106.97    7.14   0
  -7  -9   0  219.20    6.94   0
  -6  -4   0  374.21    7.06   0
  -6   1   4  114.05    6.33   0
  -5 -10  -1  161.20    7.11   0
  -4 -12  -1   25.06    6.84   0
  -3 -13  -1  106.39    8.14   0
  -3  -1   0  700.62   10.55   0
  -2  -9  -2   70.66    6.45   0
  -2  -7  -2   15.14    5.89   0
   0  -5  -2   96.34    8.37   0
 -10  -9   3  123.51    6.69   0
 -10  -7   3  248.79    7.37   0
  -9 -11   2  100.99    7.02   0
  -7  -3   1   22.87    4.75   0
  -5  -6  -1  302.75    6.85   0
 -10 -10   3   -5.95    5.64   0
 -10  -6   3    6.68    6.02   0
  -9 -13   3   -2.88    6.44   0
  -9  -5   2    8.02    5.08   0
  -8  -5   1  256.04    6.54   0
  -7  -6   0   33.61    5.18   0
  -4  -4  -1    1.64    4.42   0
  -2 -10  -2 1695.03   16.50   0
 -11  -9   5   49.15    6.78   0
 -11  -9   6   64.83    6.27   0
 -11  -8   5   88.00    7.03   0
 -11  -8   7   57.99    6.53   0
 -10 -12   4   54.32    5.79   0
 -10  -4   8   89.05    7.61   0
  -9  -3   3  153.71    5.67   0
  -7 -15   2  224.93    8.13   0
  -5 -14   0   -0.10    7.26   0
  -5 -11  -1  167.21    7.76   0
  -4   0   1    2.28    4.36   0
  -3  -3  -1    0.67    4.39   0
  -1  -2  -1  637.44   13.27   0
 -11  -7   5    8.60    5.85   0
 -11  -7   7    0.26    6.02   0
 -11  -6   6   -2.74    6.08   0
 -10  -4   4  192.92    6.91   0
 -10  -3   6   21.06    6.44   0
  -9 -12   2    8.36    6.04   0
  -8 -14   2   43.73    6.73   0
  -6 -13   0    2.64    7.00   0
  -2  -6  -2 4598.78   25.09   0
 -11 -10   5    2.07    5.54   0
 -10  -3   5   12.56    6.14   0
 -10  -3   7  236.81    8.31   0
  -8   0   6   13.53    6.50   0
  -7 -14   1   47.22    6.95   0
  -7  -5   0  179.49    6.14   0
  -5  -5  -1    4.35    4.64   0
  -3  -8  -2   30.49    5.99   0
 -11  -9   4   71.94    5.74   0
 -11  -8   4   57.80    5.72   0
 -11  -7   4    7.28    6.26   0
  -9  -9   1    1.26    5.52   0
  -9  -8   1  159.93    6.73   0
  -9  -7   1  199.79    7.12   0
  -9  -4   2   19.94    5.14   0
  -8  -4   1   10.10    4.99   0
  -8   0   7    0.82    7.33   0
  -7  -1   2  824.77    9.19   0
  -7   1   6  322.47    9.30   0
  -4 -13  -1  138.51    8.31   0
  -3  -9  -2   50.77    6.62   0
  -1  -5  -2  187.56    7.94   0
 -11 -10   4    8.85    5.75   0
 -11  -5   6  137.67    6.79   0
 -10 -12   3   41.04    6.29   0
 -10  -8   2   99.67    6.36   0
 -10  -7   2    8.85    5.99   0
  -9 -10   1  126.10    6.45   0
  -9  -1   6   42.02    6.75   0
  -8  -2   2  368.41    7.44   0
  -8   0   5   10.27    5.40   0
  -7 -12   0    8.82    6.15   0
  -6 -10  -1    5.74    6.41   0
  -6  -7  -1   82.56    5.75   0
  -6  -3   0   39.86    5.03   0
  -6   0   2  176.81    6.49   0
  -5  -2   0   12.27    4.80   0
  -3  -7  -2  984.24   11.36   0
  -2 -11  -2   -0.83    7.62   0
 -11  -6   4   -0.96    6.09   0
 -11  -6   8   -0.25    6.38   0
 -11  -5   7   25.59    6.28   0
 -10 -10   2  454.67    7.96   0
  -9  -6   1  188.04    6.34   0
  -9  -1   5   26.69    6.12   0
  -9  -1   7   12.34    6.85   0
  -8 -13   1   91.95    7.20   0
  -8  -9   0    3.66    6.11   0
  -8  -8   0 1293.52   10.98   0
  -7   1   5   53.45    6.38   0
  -5   2   4  217.93    8.48   0
  -3 -10  -2   15.12    6.55   0
 -11 -11   4    4.50    5.59   0
 -10  -6   2 1030.97   10.22   0
 -10  -4   3  351.89    7.18   0
  -8  -7   0    1.99    5.05   0
  -7  -2   1  134.06    5.58   0
  -6 -14   0   -0.54    7.55   0
  -6  -6  -1    0.65    4.57   0
  -6  -1   1  322.84    7.27   0
  -4   2   3 1671.85   18.26   0
 -11  -8   3   98.08    6.56   0
 -11  -5   4   57.88    6.55   0
 -10 -13   3   60.39    6.91   0
 -10 -11   2    1.82    6.01   0
  -9  -2   3  319.80    7.10   0
  -7  -4   0   -1.43    4.90   0
  -6 -11  -1   55.54    6.40   0
  -2   1   1  632.40   14.36   0
 -11 -10   3  145.74    6.67   0
 -11  -7   3    6.73    5.57   0
 -11  -5   8   49.57    7.37   0
 -11  -4   6  111.68    6.41   0
 -10  -2   6  469.26    9.09   0
  -9  -5   1   11.00    5.23   0
  -9  -3   2   52.57    5.12   0
  -8  -6   0  170.20    6.21   0
  -8  -3   1  341.95    6.89   0
  -8   0   4 1812.33   13.77   0
  -7 -15   1   -0.27    7.54   0
  -7 -13   0  136.87    8.00   0
  -6   1   3  656.53    9.59   0
  -5  -4  -1  458.80    7.80   0
  -4  -3  -1  736.94    9.48   0
  -4  -1   0    1.48    4.45   0
  -3 -11  -2  547.45   11.62   0
  -2  -2  -1   -0.58    4.89   0
 -11  -6   3  270.33    7.45   0
 -11  -4   7   53.80    7.12   0
 -10 -12   2   89.21    6.80   0
 -10  -5   2   13.74    5.55   0
 -10  -2   5   13.08    5.60   0
 -10  -2   7   10.32    6.85   0
  -9 -14   2    6.96    6.60   0
  -9  -1   4  512.73    8.69   0
  -5 -13  -1   11.73    7.81   0
  -4  -9  -2   22.46    6.27   0
  -4  -8  -2   63.67    5.91   0
 -12  -9   5  149.69    7.10   0
 -12  -8   5    3.77    6.32   0
 -11 -11   3  -10.09    5.31   0
  -6  -5  -1  297.12    6.68   0
  -4  -7  -2   66.04    5.86   0
 -10  -3   3  306.29    7.11   0
  -8 -12   0  473.27    9.00   0
  -8  -5   0    5.78    5.02   0
  -7   1   4   91.16    6.29   0
  -5   0   1  698.43    9.68   0
 -12  -6   6   92.16    6.71   0
 -11 -12   3   58.25    6.77   0
 -10  -9   1  126.72    6.35   0
 -10  -8   1  241.48    7.17   0
 -10  -7   1   60.98    6.95   0
  -9  -4   1  245.99    6.45   0
  -7 -10  -1   68.32    6.22   0
  -7  -7  -1   -0.18    5.13   0
 -12 -10   4   46.15    6.03   0
 -12  -9   4    8.22    5.30   0
 -11  -9   2  101.59    6.50   0
 -11  -3   5    8.39    5.96   0
 -11  -3   6  241.96    7.84   0
 -10 -10   1   -8.18    5.85   0
 -10  -4   2   92.74    5.56   0
  -9 -13   1   -3.23    6.20   0
  -9  -9   0  649.61    9.13   0
  -9  -8   0    2.80    5.53   0
  -7  -3   0   19.26    4.73   0
  -6  -2   0  156.51    5.85   0
  -6   2   5    0.27    6.16   0
 -11 -10   2    2.77    5.28   0
 -11  -3   7    0.57    6.81   0
 -10 -11   1   46.38    6.78   0
 -10  -6   1    4.37    5.85   0
  -9  -7   0  213.12    6.75   0
  -8  -1   2   29.24    4.80   0
  -7 -11  -1    1.93    6.25   0
  -7  -6  -1   83.98    5.50   0
  -4 -11  -2   41.16    7.24   0
  -3 -12  -2   12.74    8.05   0
 -12  -6   4   63.77    5.96   0
 -12  -5   6    1.83    6.43   0
 -11 -11   2  309.29    8.29   0
 -11  -6   2    8.87    6.46   0
  -9  -2   2   75.69    5.07   0
  -9   0   6   16.19    6.86   0
  -8 -13   0   -2.32    6.91   0
  -8  -4   0 2665.93   14.41   0
  -7   0   2   66.29    5.19   0
  -6 -13  -1  104.31    8.19   0
  -6  -4  -1 1652.73   12.44   0
  -5  -9  -2    3.44    5.67   0
  -5  -8  -2   35.73    5.65   0
  -3  -2  -1  362.20    7.91   0
 -12  -9   3   17.77    6.35   0
 -12  -8   3    6.12    5.68   0
 -12  -5   7    5.05    6.75   0
 -11  -4   3  123.06    6.50   0
 -10  -1   6   45.35    6.91   0
  -9  -6   0    0.38    5.64   0
  -9   0   5  672.92   10.39   0
  -8  -2   1 1157.28   10.14   0
  -7  -1   1  180.77    5.86   0
  -5 -10  -2   23.70    7.15   0
  -5  -3  -1  295.95    6.87   0
 -12 -10   3   35.02    6.74   0
 -12  -7   3   84.75    6.45   0
 -10  -5   1  147.10    6.31   0
 -10  -1   5   28.28    6.56   0
  -9 -14   1   74.90    6.51   0
  -7 -12  -1  116.39    7.91   0
  -5  -1   0 1225.50   11.46   0
 -11 -12   2    6.55    6.09   0
 -11  -5   2  247.07    6.84   0
 -10  -3   2   10.79    5.05   0
  -8  -8  -1    1.02    5.57   0
  -8   1   5  462.10    9.57   0
  -4 -12  -2    7.69    7.84   0
  -3   1   1  194.21    7.32   0
  -2   0   0  985.20   14.84   0
 -12  -6   3  119.73    6.42   0
 -12  -4   5   13.28    5.74   0
 -12  -4   6   28.17    6.39   0
 -11  -2   6    3.79    6.43   0
  -9 -12   0   15.08    5.65   0
  -9  -5   0  880.41    9.22   0
  -8  -7  -1  233.55    6.54   0
  -7   1   3  119.29    6.25   0
  -6   2   4   56.78    6.21   0
  -5 -11  -2  258.48    8.58   0
 -12  -4   7   -1.38    6.94   0
 -11  -8   1  126.74    6.56   0
 -11  -2   5   17.62    6.66   0
 -10 -13   1   71.22    6.92   0
 -10  -1   4   38.95    5.84   0
  -9   0   4   20.40    5.38   0
  -8 -14   0  112.09    8.04   0
  -7 -15   0    0.05    7.07   0
  -6   0   1 2001.19   14.13   0
  -5   2   3  732.98   11.47   0
 -11  -7   1    4.57    5.80   0
 -11  -2   7  389.36    9.66   0
 -10  -9   0   -2.84    5.80   0
 -10  -8   0  147.70    6.30   0
 -10  -4   1  507.17    7.84   0
  -8  -6  -1  718.69    9.07   0
  -8  -3   0   -5.36    5.09   0
  -7 -13  -1  103.77    8.14   0
  -7  -2   0   59.96    5.02   0
  -6 -14  -1   14.64    8.02   0
  -6  -9  -2   44.26    6.34   0
  -6  -8  -2  205.15    7.19   0
  -4  -2  -1 2782.03   17.12   0
 -13  -9   4  195.84    7.21   0
 -13  -8   4   -0.35    6.52   0
 -12 -10   2   81.35    6.50   0
 -12  -9   2    7.31    5.84   0
 -12  -8   2    3.55    5.69   0
 -10  -7   0   34.08    5.90   0
  -9 -13   0  315.86    8.55   0
  -8   1   4   53.57    6.14   0
  -6 -10  -2  990.27   11.66   0
   0  -4  -2  184.95   10.16   0
 -13  -7   4   95.78    6.93   0
 -13  -6   6   62.64    6.26   0
 -12  -7   2    7.93    6.02   0
 -11 -11   1   -1.03    5.75   0
 -11  -6   1   44.71    6.36   0
 -11  -2   4    6.90    5.57   0
  -9  -1   2   20.88    5.45   0
  -6  -3  -1  200.00    6.15   0
  -5 -12  -2   21.73    7.41   0
  -3  -4  -2   82.11    5.88   0
  -3   0   0   11.87    4.85   0
 -12 -11   2   -4.76    6.42   0
 -12  -3   5  161.18    7.17   0
 -10  -6   0   29.92    5.73   0
 -10  -2   2 1688.36   12.31   0
  -9  -4   0   -6.96    5.12   0
  -8 -12  -1    0.74    7.08   0
  -6 -11  -2    5.98    7.20   0
  -6  -1   0    2.79    4.64   0
  -5  -5  -2   26.00    5.14   0
 -12  -4   3    7.13    6.33   0
  -8  -5  -1  252.90    6.58   0
  -8  -1   1  344.67    6.83   0
  -4   1   1  810.96   11.11   0
 -13 -10   3   58.45    6.35   0
 -13  -9   3   -2.06    5.27   0
 -13  -8   3   20.32    5.23   0
 -13  -5   5    8.76    6.27   0
 -13  -5   6   16.34    5.93   0
 -12  -3   4   27.64    6.42   0
 -12  -3   7   33.60    7.59   0
 -11  -5   1  172.31    6.75   0
 -10  -3   1   98.12    6.33   0
  -9  -7  -1  202.99    6.98   0
  -9   0   3   30.92    5.55   0
  -7   2   5   46.32    6.95   0
 -12  -5   2   19.12    5.96   0
 -11  -3   2  572.88    8.14   0
 -10  -5   0    1.36    5.22   0
 -10   0   6   57.63    7.56   0
  -9 -14   0    1.06    6.75   0
  -7 -14  -1   44.79    8.40   0
  -7  -9  -2  116.64    7.15   0
  -5  -2  -1  463.12    7.91   0
  -4  -4  -2  112.53    5.77   0
 -11  -1   5   34.04    7.12   0
 -11  -1   6  207.91    8.20   0
 -10   0   5  182.71    7.30   0
  -9 -11  -1  122.56    6.44   0
  -8 -13  -1   97.63    7.71   0
  -7 -10  -2   13.17    6.16   0
  -6 -12  -2  157.58    8.93   0
  -4   0   0 9942.07   33.42   0
 -12 -10   1   74.17    6.83   0
 -12  -9   1   93.21    5.84   0
 -12  -8   1    4.86    5.79   0
 -11  -9   0   85.40    6.21   0
 -11  -8   0    1.66    5.41   0
  -9  -6  -1  196.16    6.30   0
  -9  -3   0  536.90    7.77   0
  -8  -2   0  128.11    5.69   0
  -8   1   3   62.51    5.89   0
  -7  -3  -1   13.10    5.39   0
  -7   0   1  509.82    7.87   0
 -13  -4   6    0.91    6.69   0
 -12  -7   1  130.45    6.40   0
 -11 -10   0   13.63    6.13   0
 -11  -7   0    9.30    5.99   0
 -10 -13   0   -5.42    6.19   0
 -10   0   4  250.75    7.97   0
  -9   1   5   25.24    6.75   0
  -8  -4  -1    9.75    5.12   0
  -7 -11  -2  501.84    9.77   0
  -6  -5  -2   75.97    5.16   0
 -13 -10   2   11.79    5.66   0
 -13  -9   2   -3.06    5.97   0
 -13  -8   2    3.42    5.50   0
 -13  -5   3    7.20    6.32   0
 -12 -11   1   70.81    6.78   0
 -12  -4   2   15.63    5.88   0
 -12  -2   5   95.74    6.95   0
 -11  -1   4   31.73    5.85   0
  -7  -6  -2    6.59    5.90   0
  -5  -4  -2   59.58    5.03   0
 -13  -7   2   57.69    5.50   0
 -13  -4   4    2.65    5.53   0
 -12  -6   1  182.95    6.99   0
 -11  -6   0   15.90    5.83   0
 -10  -4   0  252.38    6.61   0
  -7  -1   0   78.72    5.36   0
  -6  -2  -1   -1.13    4.83   0
  -5   1   1   54.24    4.91   0
  -4   4   6   20.26    7.34   0
  -2   3   8   64.42    7.18   0
   4   0   9   -0.27    5.84   0
   5  -3   3  200.33    7.28   0
   5  -2   7  391.74    8.16   0
   7  -2   7  629.03    9.87   0
  11  -2   4    8.17    8.24   0
  -2   1   6  282.22    7.40   0
   4  -1   8   87.33    7.04   0
   4   4  11    6.57    6.49   0
   5  -3   4  433.55    8.10   0
   6  -2   7    3.77    6.68   0
   8   0   9    7.96    5.92   0
  -1   2   8  140.29    7.19   0
   0   5  10   14.47    7.39   0
   2   6  11    3.98    6.89   0
   3  -2   6  115.36    6.13   0
   3   5  11    4.71    6.58   0
   5  -1   8  201.01    8.28   0
   5   0   9  471.70    8.54   0
   6  -3   4   50.02    5.61   0
   6   0   9    6.82    6.58   0
   7   0   9  172.70    7.27   0
   9  -2   1  243.36   10.01   0
   9   2  10   87.36    6.40   0
  13   0   6    2.50    7.64   0
  -2   2   7    1.99    5.75   0
  -1   1   7    7.14    5.79   0
   0  -1   5 1171.10   11.32   0
   2  -2   5    0.57    5.08   0
   2  -1   7  662.23    8.81   0
   2   3  10   33.59    6.37   0
   6  -1   8   90.71    7.18   0
   7  -1  -1  169.08   14.74   0
   7  -1   8   88.05    7.00   0
  10  -2   2 1625.10   17.16   0
  10  -2   5   -0.75    7.14   0
  12   0   7    1.47    7.06   0
  12   1   8    3.26    7.10   0
  14   1   6   10.25    8.40   0
  -1   4   9  368.21    8.82   0
   0  -1   2  106.81    6.68   0
   1   4  10   41.17    6.82   0
   2  -2   2 9717.36   35.25   0
   2   0   8  120.23    6.46   0
   8   2  10   62.50    6.58   0
  10   0   8  100.98    7.91   0
  12  -1   2   14.82    8.97   0
  12  -1   5  193.41    9.01   0
  13   1   7   -0.57    7.04   0
   0   3   9  310.23    8.97   0
   1  -1   6  267.58    6.93   0
   1   2   9   10.25    6.36   0
   4  -2   6  194.79    6.78   0
   4   5  11   15.83    6.02   0
   6   2  10   87.16    6.81   0
   7   2  10   12.26    5.79   0
   8  -2   6  180.06    7.25   0
  10  -1   0   13.00    8.62   0
  11  -1   6  213.11    8.34   0
  11   2   9   14.50    7.22   0
  -4   3   3  169.41   13.36   0
   0   6  10   60.49    8.38   0
   2  -2   4   79.09    5.89   0
   9   1   9    5.29    5.90   0
  10  -2   3   17.14    8.01   0
  10  -2   4   20.47    6.80   0
  12  -1   4   12.59    7.97   0
  -3   2   5   26.89    5.71   0
   0  -1   4  190.47    6.54   0
   2  -2   3    0.93    5.07   0
   3  -1   7   18.27    5.61   0
   3   0   8  225.50    7.58   0
   5  -2   6  329.73    7.52   0
   6  -2   6 1091.27   11.06   0
   9  -1   7    4.39    6.62   0
   9   0   8    7.52    7.19   0
   9   3  10   55.53    6.30   0
  12  -1   3   53.44    8.57   0
  -3   4   7   19.83    7.07   0
  -2   4   8   96.32    7.69   0
   0  -1   3  119.44    6.16   0
   1   0   7   30.83    6.17   0
   3  -2   5   27.86    4.94   0
   4   1   9  372.52    7.92   0
   8   1   9  220.05    7.64   0
  11  -1   1  125.54    9.88   0
  14   1   5   43.36    8.77   0
  -2   1   5   29.77    5.32   0
  -1   5   9    1.30    7.50   0
   1   5  10   76.95    7.05   0
   2  -1   0    3.14    7.75   0
   2   4  10   80.61    6.85   0
   4  -1   7   11.82    5.82   0
   5   1   9    4.15    5.96   0
   7   1   9    7.37    6.18   0
   8  -2   1 1123.20   14.58   0
   8   3  10   35.38    6.17   0
  10   2   9    0.27    6.47   0
  -1   3   8  142.23    7.99   0
   0   0   6   13.25    5.00   0
   0   2   8  127.31    7.29   0
   2  -1   6  284.64    7.20   0
   4  -2   1 2777.14   21.53   0
   6  -1  -1  326.19   17.40   0
   6   1   9   10.31    6.84   0
   7  -1   7   26.19    7.10   0
   7   3  10   89.97    7.35   0
   8  -2   5  335.37    8.25   0
   8   0   8  265.58    7.86   0
   9  -2   2   77.31    7.44   0
  11  -1   5   44.89    7.27   0
  13   0   4    1.89    8.45   0
  -3   3   6  454.64    9.41   0
   1  -1   5   -1.86    5.38   0
   1   3   9    0.98    6.44   0
   4  -2   5  710.65    9.23   0
   5  -1   7   13.47    5.81   0
   5   0   8   38.40    6.76   0
   6  -1   7  424.14    8.79   0
   6   3  10   13.19    6.41   0
   7   0   8  202.06    7.82   0
  13   0   3   16.06    8.44   0
  13   1   6   31.90    7.42   0
  14   2   6  173.43    8.68   0
   0   4   9    2.27    6.76   0
   1   6  10   44.91    7.80   0
   3  -2   2   46.21    5.55   0
   3  -2   4   82.60    5.36   0
   3   4  10   71.69    6.44   0
   6   0   8  122.13    7.24   0
   9  -2   3  314.08    8.61   0
   9   2   9   41.38    6.52   0
  10   1   8   32.25    6.94   0
  13   2   7   76.80    7.52   0
  -2   3   7  751.40   10.59   0
   2   1   8  148.67    7.23   0
   3   2   9   22.04    6.34   0
   6  -2   5    2.90    5.51   0
   7  -2   1  136.90    7.92   0
   9  -1   6   46.28    7.33   0
  11  -1   4   30.70    7.93   0
  -2   2   6 1817.94   14.90   0
  -2   5   8  182.21    9.08   0
  -1   2   7  662.54    9.59   0
  -1   6   9   19.90    7.19   0
   1  -1   1   -0.09    5.01   0
   3  -2   3 1144.58   11.91   0
   3  -1   6  351.32    7.79   0
   8   2   9    6.00    6.92   0
  11  -1   2  454.61   11.57   0
  12   0   5   13.63    7.85   0
  -3   2   4   79.48    7.24   0
   1   7  10   84.12    8.02   0
   4  -2   4  232.45    7.02   0
   4   2   9   17.78    6.43   0
   6  -2   1   -1.24    5.51   0
   7   4  10   78.66    7.46   0
   9   1   8  148.58    7.16   0
  10  -1   5   34.97    7.73   0
  10   3   9    7.18    6.70   0
  11  -1   3   84.82    8.66   0
  11   0   6  133.13    7.91   0
   3   1   8  155.14    6.59   0
   3   5  10   72.45    7.62   0
   5   2   9   24.70    6.22   0
   6   2   9    0.38    6.87   0
   6   4  10   54.28    6.94   0
   7  -2   4   43.69    5.90   0
   7   2   9   20.77    6.27   0
   8  -1   6   47.37    6.43   0
   9   0   7   38.13    6.71   0
  -1   0   2  100.10    7.15   0
  -1   0   3  126.06    6.54   0
   0   5   9  449.77    9.88   0
   1  -1   4  710.43    9.78   0
   1   0   6  148.14    6.18   0
   2  -1   5   30.44    5.39   0
   2   6  10   90.30    7.29   0
   3   0   7   16.85    5.88   0
   4  -2   2  577.21   10.12   0
   4  -1   6  113.04    6.19   0
   5  -2   4  217.34    6.92   0
   6  -2   4   52.70    5.74   0
   8   1   8   43.65    7.60   0
   9  -1   0  838.09   16.27   0
  13   1   5   20.06    7.73   0
  14   2   5   12.19    7.81   0
  -1   4   8  100.37    7.71   0
   0   0   5    6.39    5.61   0
   0   3   8  216.39    7.83   0
   1   4   9  367.87    8.70   0
   4  -2   3 1719.97   14.00   0
   4   1   8   88.34    7.18   0
   5  -1   6  116.76    6.43   0
   7  -1   6  323.40    7.62   0
   8   5  10    2.37    6.16   0
   9   3   9   12.08    6.35   0
  12   0   4  597.67   11.96   0
  12   1   6   10.35    7.56   0
  12   2   7   19.10    7.03   0
  13   3   7   14.31    7.01   0
  14   3   6    3.10    7.68   0
   1   1   7    2.53    5.61   0
   4   0   7    2.81    5.58   0
   6  -1   6  163.45    6.82   0
   7   1   8   86.77    7.15   0
   7   5  10   58.45    7.37   0
  10  -1   1  158.45    9.41   0
  10  -1   4   38.65    7.16   0
  10   2   8   44.37    6.90   0
  13   2   6  100.43    7.87   0
   2   7  10   11.23    8.13   0
   3   6  10   15.36    7.27   0
   5  -2   2  124.30    6.49   0
   5  -2   3  754.74   10.00   0
   5   1   8  208.15    7.55   0
   6  -2   3   -2.07    5.06   0
   6   5  10   66.34    7.48   0
   7   0   7   47.60    6.86   0
   8   3   9  145.90    8.23   0
  10   1   7  203.42    8.52   0
  -2   6   8   49.67    7.39   0
   1  -1   3   -1.01    5.02   0
   4   3   9  251.42    8.62   0
   5   0   7   49.31    6.18   0
   6   0   7  129.12    7.05   0
  11   0   5  187.61    7.66   0
  11   3   8   36.47    7.04   0
  12   0   2   26.37    8.80   0
  12   0   3   24.07    7.80   0
  14   2   4    4.58    9.16   0
  -2   4   7  150.75    7.65   0
   0   6   9    8.06    7.03   0
   1  -1   2  809.00   12.21   0
   3  -1   5   42.08    5.55   0
   5   3   9    1.66    6.97   0
   8  -1   5  450.86    9.30   0
   9   2   8  134.73    7.01   0
  10  -1   2   19.35    7.32   0
  -3   4   6  221.17    8.35   0
   0   1   6  148.39    6.03   0
   1   5   9    4.58    6.88   0
   2   0   6  185.76    6.45   0
   2   8  10   62.07    7.45   0
   4   6  10   54.05    6.73   0
   7   6  10    9.76    6.50   0
   9   0   6    9.97    7.30   0
   9   4   9  267.72    8.20   0
  -3   3   5    0.31    6.12   0
  -1   3   7   11.45    5.85   0
   2  -1   4  182.06    6.69   0
   2   1   7  674.75    8.93   0
   2   9  10   78.70    8.12   0
   3   2   8   62.75    6.83   0
   3   7  10   81.76    7.43   0
   4  -1   5  831.41    9.84   0
   7  -1   5   51.04    6.41   0
   9   1   7    8.87    6.33   0
  10   5   9   36.06    6.11   0
  12   1   5  191.83    8.92   0
  13   1   3   45.74    8.56   0
  13   4   7    3.12    7.03   0
  -1   5   8  210.92    8.66   0
   8   4   9   -0.73    7.09   0
  10   3   8    9.46    6.45   0
  14   3   5   23.52    7.97   0
  14   4   6   31.64    7.60   0
  -2   2   5    3.50    5.59   0
   0   0   4 5777.21   25.24   0
   0   4   8  466.30    9.15   0
   0   7   9  163.70    8.78   0
   1   0   5 1177.24   11.64   0
   3   0   6  266.56    7.24   0
   3   8  10   30.40    7.31   0
   4   2   8  107.54    7.20   0
   4   7  10   63.83    6.95   0
   5  -1   5   22.98    5.76   0
   6  -1   5   22.57    6.05   0
   7   2   8   21.27    6.93   0
   8   0   6   18.08    6.32   0
  11   0   4  134.56    7.68   0
  11   4   8   94.61    7.85   0
  12   2   6  137.78    7.85   0
  13   2   5   68.83    8.22   0
  13   3   6   42.14    7.73   0
  -2   3   6  111.63    6.46   0
   3   1   7   14.20    5.56   0
   4   4   9   -1.51    6.92   0
   5   2   8  190.54    7.80   0
   5   7  10   70.47    6.99   0
   6   2   8   53.93    6.80   0
   7   4   9  136.76    6.95   0
   8   1   7    1.97    6.47   0
   9   5   9    1.38    6.70   0
   1   6   9   15.74    7.30   0
   2   5   9   26.07    6.11   0
   4   8  10   68.96    7.00   0
   7   0   6  242.63    8.01   0
   8  -1   0    2.52    8.19   0
   9  -1   1   77.21    7.41   0
   9  -1   3   52.96    6.74   0
  10   2   7    0.07    6.71   0
   0   8   9    3.01    7.84   0
   2  -1   3 1324.30   13.01   0
   3  -1   4  398.57    8.03   0
   4   0   6   13.22    5.65   0
   4   1   7   15.48    6.05   0
   7   1   7   15.11    6.65   0
   9  -1   2   13.83    6.93   0
  11   0   3  118.95    8.98   0
   1   1   6  260.32    6.81   0
   5   1   7    4.17    6.09   0
   6   1   7  427.64    8.75   0
   8   5   9  220.87    7.86   0
  12   1   4   18.17    7.64   0
  -2   5   7  403.02    9.47   0
  -1   6   8   84.21    7.42   0
   7  -1   4  102.00    6.11   0
   8   3   8   70.52    7.05   0
   9   6   9   38.78    7.21   0
  10   4   8   82.36    7.06   0
  11   0   2   49.64    8.38   0
  11   1   5   38.40    7.18   0
  11   5   8   47.40    6.82   0
  13   2   4   78.68    8.53   0
   1   4   8   95.50    7.43   0
   1   7   9    0.79    6.65   0
   2  -1   1  657.75   13.25   0
   2   0   5  886.44   10.13   0
   2   6   9   -0.22    6.75   0
   3   3   8   94.23    7.15   0
   4  -1   4  158.95    6.02   0
  10   0   4  258.58    8.84   0
  -1   4   7   16.46    6.41   0
   0   5   8   44.71    7.03   0
   2  -1   2  157.26    6.89   0
   2   2   7    1.55    5.92   0
   5  -1   4  726.59    9.65   0
   6   5   9   34.77    6.50   0
   7   3   8   58.85    6.90   0
   9   1   6   42.71    6.55   0
  12   2   5   87.61    7.93   0
  12   3   6   20.61    7.26   0
  13   4   6   -4.75    7.54   0
  -3   2   2   46.98   10.18   0
  -1   1   4  706.04   10.64   0
   0   0   3    1.52    5.29   0
   0   1   5 1157.71   11.48   0
   4   3   8  173.45    7.07   0
   5   3   8  165.55    7.70   0
   8   0   5    0.58    5.75   0
   8   6   9    0.81    5.97   0
  13   3   5   33.95    7.92   0
  -3   5   6  183.83    8.74   0
   1   8   9  203.46    9.18   0
   2   1   6  279.84    7.01   0
   3  -1   3   89.60    6.11   0
   3   6   9   10.85    6.70   0
   8  -1   1  356.03    9.66   0
   8  -1   2   26.32    6.14   0
   8   2   7   65.18    7.27   0
  10   3   7  249.77    8.28   0
  11   6   8    9.46    6.97   0
  14   3   3  134.49    9.90   0
  -1   7   8   87.70    8.13   0
   2   7   9   15.53    7.11   0
   3   0   5  919.44   10.17   0
   3   2   7  769.70    9.89   0
   7   6   9    5.28    6.57   0
   8   1   6   45.95    6.54   0
  11   4   7   54.95    7.70   0
  13   2   3  132.90    9.68   0
   1   9   9   -2.71    7.92   0
   5   6   9   35.59    7.35   0
   6   6   9    1.95    7.26   0
   7   0   5  433.09    8.21   0
   7   2   7  636.47    9.97   0
   8   4   8  220.33    7.66   0
   8   7   9   72.32    7.56   0
  10   0   3  434.06    9.69   0
  10   2   6  458.98    9.17   0
  11   1   4   27.59    7.08   0
  12   1   1  165.05   10.29   0
  12   1   2   17.27    8.47   0
   1   5   8  208.65    7.91   0
   3   1   6  362.33    7.62   0
   4   0   5    2.58    5.54   0
   4   2   7  151.04    6.96   0
   6  -1   3  672.92    9.68   0
   6   0   5  526.62    8.59   0
   7   1   6  332.52    7.91   0
  10   0   0  390.35   12.15   0
  14   5   5   50.87    8.22   0
  -2   4   6  191.16    7.28   0
  -2   6   7    2.44    6.91   0
   2   8   9    4.59    6.96   0
   3   4   8  178.03    7.57   0
   3   7   9   -3.58    6.64   0
   5  -1   3   41.81    5.73   0
   5   0   5 1021.46   10.70   0
   5   2   7  389.35    8.27   0
   7   4   8  154.53    7.38   0
   9   5   8  161.52    7.38   0
  13   2   2   31.41    9.09   0
  -1   8   8   40.56    7.64   0
   3  -1   2 1015.26   12.49   0
   4   1   6  117.59    6.27   0
   4   4   8  378.55    8.75   0
   6   4   8  100.67    7.50   0
  10   6   8   39.05    6.29   0
  12   2   4   49.30    8.08   0
  -3   3   4  182.94    7.96   0
  -3   4   5  668.48   11.43   0
   0   4   7    0.23    6.15   0
   1   1   5    2.38    5.80   0
   2   9   9   44.35    7.71   0
   5   4   8   24.50    6.42   0
   6   7   9    5.97    6.46   0
   7  -1   1  174.06    8.23   0
   9   0  -1  334.60   14.15   0
   9   2   6  210.80    8.16   0
  10   0   1  615.76   12.28   0
  10   4   7   32.72    6.95   0
  11   5   7   11.11    7.38   0
  12   3   5  156.24    8.00   0
  13   4   5  267.66    9.18   0
  -2   3   5   20.93    6.20   0
  -1   5   7    8.73    6.53   0
   0   0   2  613.66   11.74   0
   1   2   6  283.23    6.96   0
   2   0   4  388.02    7.95   0
   2   3   7  755.83   10.22   0
   2  10   9    4.00    7.79   0
   3  -1   1  195.77    8.02   0
   6  -1   0    0.63    6.48   0
   7   8   9   73.72    7.43   0
   8   3   7   24.49    7.12   0
   8   5   8   -0.13    6.26   0
   0   7   8  192.59    8.77   0
   4  -1   2   48.81    6.22   0
   9   0   3   24.17    6.83   0
  10   7   8    3.49    5.75   0
  11   1   3   88.21    7.98   0
  13   6   6   63.50    7.66   0
  14   6   5    4.07    7.23   0
   1   6   8   77.80    7.20   0
   3   9   9    6.90    6.83   0
   5  -1   2  190.14    7.70   0
  14   4   3   91.72    9.34   0
  -3   6   6   64.14    7.77   0
  -2   7   7  638.06   12.03   0
   3   3   7   -0.75    5.56   0
   3  10   9    5.76    7.16   0
   7   0   4  239.54    7.16   0
   8   1   5  461.81    8.42   0
   8   2   6  178.88    7.35   0
   9   4   7   31.96    6.53   0
  10   3   6   12.86    6.91   0
  14   5   4    2.45    8.70   0
   0   1   4  184.45    7.32   0
   1   0   3  127.91    6.38   0
   2   2   6 1831.86   13.34   0
   3   0   4  333.19    7.79   0
   4   5   8   30.90    6.42   0
   4  10   9   -1.96    6.59   0
   5   5   8  197.70    7.88   0
   6   3   7  496.07    9.21   0
   6   5   8  107.24    7.24   0
   8   6   8   69.46    7.45   0
  10   5   7  137.92    7.80   0
  11   6   7  253.66    8.21   0
  12   2   3  199.18    9.04   0
  13   3   3   75.85    8.78   0
  -1   1   3   -1.29    5.02   0
   0   8   8  261.19    8.95   0
   2   1   5   30.56    5.32   0
   4  -1   1  835.36   12.80   0
   5   3   7   20.51    6.25   0
   5  10   9   41.92    6.61   0
   6   0   4  360.18    7.77   0
   9   7   8   75.07    7.08   0
  11   1   2  479.43   11.06   0
  11   2   4   17.98    7.23   0
  13   5   5   12.32    7.51   0
   2   6   8   45.09    6.89   0
   4   0   4 4139.76   19.82   0
   7   1   5   56.88    6.17   0
   7   2   6   35.42    6.41   0
   8   4   7   -6.86    7.41   0
   9   0   2   42.35    6.29   0
  12   4   5    9.53    7.19   0
  13   4   4    0.33    7.58   0
  -1   4   6  118.15    6.95   0
  -1   6   7  419.17    9.65   0
   0   2   5  904.22   10.62   0
   0   5   7   46.20    6.51   0
   1   7   8   93.96    7.44   0
   3   2   6  115.39    6.39   0
   6   2   6 1066.56   11.07   0
   9   3   6   74.37    6.81   0
   9   8   8    1.69    6.89   0
  11   1   0   19.54    8.98   0
  11   7   7    7.11    7.22   0
  12   3   4   28.83    7.43   0
  -2   8   7   71.60    8.19   0
   0   0   1    1.97    4.60   0
   2   4   7  146.46    7.49   0
   3   1   5   39.00    5.44   0
   4   2   6  190.59    6.83   0
   5   2   6  317.03    7.63   0
   6   1   5   32.25    6.01   0
   8   7   8   86.38    6.88   0
  10   1   3  301.93    8.79   0
  11   1   1  126.15    9.44   0
   0  10   8  106.24    8.72   0
   4   1   5  859.01    9.91   0
   4   6   8  105.50    7.07   0
   5   1   5   16.63    5.86   0
   5   6   8  118.71    7.78   0
   7   4   7   49.18    7.16   0
   9   0   0    6.45    7.83   0
   9   0   1  322.80    9.62   0
   9   2   5   92.67    7.31   0
   9   5   7    3.57    6.42   0
  10   4   6   54.69    7.82   0
  10   6   7    6.81    6.45   0
  12   2   2  262.79    9.81   0
  13   3   2   31.44    8.26   0
  14   6   4    6.93    8.07   0
   1   3   6  350.76    8.31   0
   1   8   8   42.38    7.66   0
   2   7   8   14.14    6.69   0
   7   7   8   38.53    6.80   0
  11   8   7   58.61    7.53   0
  13   6   5   62.49    7.85   0
  14   5   3   94.48    9.17   0
   2   0   3 2224.16   16.43   0
   3   4   7   25.00    5.67   0
   6   4   7   90.96    7.47   0
   7   0   3  188.15    6.78   0
   8   3   6   81.72    7.40   0
   8   8   8  128.90    6.83   0
   1   1   4  710.31   10.18   0
   4   4   7   -5.56    5.76   0
   5   4   7   25.76    6.67   0
   8   1   4   61.93    6.56   0
   8   5   7    2.39    6.93   0
  12   2   1  305.85   11.05   0
  -1   7   7   21.09    6.75   0
   1   9   8  158.66    8.19   0
   5   7   8   97.34    7.82   0
   7   8   8   72.25    7.53   0
   8   2   5  330.46    7.83   0
   8   9   8    6.71    6.70   0
   9   6   7  130.79    7.00   0
  10   7   7  216.71    7.52   0
  12   5   5  191.44    7.97   0
  13   4   3    4.25    8.01   0
  13   5   4  272.15    9.28   0
  -3   5   5   80.44    7.10   0
   1   2   5   22.41    5.37   0
   1  10   8   27.66    8.07   0
   2   3   6  117.43    6.69   0
   2   8   8   65.12    6.51   0
   6   0   3 1285.90   12.29   0
   9   4   6   -1.37    6.42   0
  10   1   2   21.16    7.54   0
  13   7   5   35.75    7.33   0
  14   7   4   16.17    7.53   0
  -2   4   5  686.85   10.98   0
   1   0   2  102.47    6.87   0
   1  11   8   46.26    7.37   0
   3   0   3  191.14    6.95   0
   7   5   7   33.79    6.72   0
   7   9   8   78.78    7.64   0
  10   8   7   27.12    6.64   0
  11   3   4    7.93    6.84   0
  12   4   4  486.84   10.05   0
   2   9   8  139.23    7.91   0
   4   0   3    3.13    5.56   0
   5   0   3   42.53    5.92   0
   5   8   8   13.43    7.49   0
   7   1   4   98.50    6.26   0
   7   2   5   43.50    6.24   0
  -2   6   6 1085.76   12.92   0
  -1   5   6  113.76    7.13   0
  -1   8   7   17.08    6.84   0
   2  10   8   42.75    8.11   0
   2  12   8   32.39    8.30   0
   3   3   6  455.39    8.11   0
   3   5   7   20.32    7.22   0
   6   5   7  261.67    8.08   0
   6   9   8   85.74    7.73   0
   7  10   8    4.42    6.80   0
   8   0  -1    9.06    8.60   0
   8   6   7   37.19    6.84   0
   9   3   5   69.80    7.12   0
   9   7   7   22.60    6.62   0
  10   9   7   64.77    6.88   0
   1   6   7  411.27    9.31   0
   2   1   4  178.71    6.72   0
   2  11   8    6.12    7.56   0
   3   9   8  123.07    7.67   0
   4   5   7   35.32    6.08   0
   5   5   7   -5.45    6.19   0
   8   0   1   10.89    6.09   0
   8   4   6   19.08    6.82   0
  11   7   6  216.88    8.52   0
  -4   7   5  333.89   11.07   0
  -2   3   4   79.55    6.38   0
   0   7   7   49.67    7.13   0
   3  10   8    7.18    7.17   0
   3  12   8   16.48    7.17   0
   6   1   4  106.84    6.28   0
  10   1   1  152.19    8.22   0
  10   4   5  134.77    8.25   0
  11   2   2    0.05    7.66   0
  13   4   2    1.61    8.68   0
   0   1   3  128.07    6.32   0
   3   1   4  390.79    8.04   0
   3   2   5   17.11    5.49   0
   3  11   8   35.71    6.94   0
   4  11   8   96.52    7.37   0
   4  12   8   91.39    7.73   0
   5   2   5   68.52    6.10   0
   5  11   8   55.77    7.49   0
   7   6   7  421.23    8.88   0
   8   0   0 3734.54   27.17   0
   9   5   6   25.24    6.70   0
   9   8   7    9.56    6.50   0
  10   1  -1  155.28   10.83   0
  10   2   3   21.24    6.69   0
  10   6   6  294.87    8.70   0
  12   3   2    8.29    7.79   0
  -1   9   7    5.04    8.00   0
   4   1   4  168.50    6.63   0
   4   2   5  685.13    9.29   0
   5   1   4  732.28    9.56   0
   7   4   6  196.47    7.76   0
   8   7   7   46.71    6.73   0
  11   8   6   55.41    7.76   0
  13   5   3   15.27    7.32   0
  14   7   3  100.10    8.61   0
  -3   4   4  276.28    8.93   0
   6   6   7   -6.70    7.03   0
   8   3   5  354.02    7.98   0
   9   1   2   13.42    6.27   0
   9   9   7    0.22    6.52   0
  10   1   0   10.99    8.02   0
  12   5   4    3.73    6.58   0
  14   6   2  313.24   11.37   0
  -1   1   2  813.91   14.92   0
  -1  10   7  214.44    9.38   0
   0   8   7   -1.36    7.75   0
   3   6   7  480.33    9.42   0
   5   6   7  261.02    7.71   0
   7   0  -2   69.35   14.71   0
   8   2   4  106.68    6.31   0
   9  10   7   61.64    7.32   0
  11   9   6   66.08    7.65   0
  12   4   3   12.80    7.92   0
  13   7   4   96.25    8.08   0
  -2   7   6   36.33    7.01   0
   0   2   4  387.32    8.14   0
   1   7   7   17.69    6.31   0
   2   4   6  189.14    6.86   0
   4   6   7   86.72    6.73   0
   6   4   6  125.68    6.65   0
   7   7   7   -7.56    6.97   0
   8   5   6   10.21    6.92   0
   8   8   7    0.32    6.39   0
  11   2   1   66.88    8.20   0
  13   4   1  142.41    9.37   0
   3   4   6  217.99    7.33   0
   5   4   6   39.35    6.21   0
   7   0   1  510.60   10.53   0
   9   4   5  525.96    9.01   0
   9   6   6  131.57    7.30   0
  12   3   1  170.05   10.24   0
  14   8   3   41.59    7.76   0
  -3   6   5   10.87    6.35   0
  -1   6   6  157.51    7.19   0
   4   4   6   27.01    5.88   0
   5   0   2   99.64    6.21   0
   6   7   7  428.71    8.86   0
   8   9   7   15.22    6.40   0
  10   5   5   69.26    7.13   0
  13   6   3  102.45    8.76   0
   0   9   7   37.88    7.28   0
   1   3   5   34.98    5.37   0
   3   0   2  103.38    6.28   0
   4   0   2  178.63    7.43   0
   5   7   7   34.49    6.89   0
   7   2   4   37.95    6.44   0
   7   5   6  196.89    7.65   0
   8  10   7   20.87    6.20   0
   8  11   7   60.02    7.16   0
   9   3   4  360.92    8.90   0
  12   6   4   66.29    7.46   0
  13   5   2   -2.00    8.24   0
  -2   5   5   71.38    6.78   0
   0  10   7   49.82    7.66   0
   1   1   3   -1.93    5.14   0
   1   8   7   10.65    6.66   0
   4   7   7   52.73    6.69   0
   6   3   5    6.25    5.84   0
  10   2   2 1665.45   15.07   0
  11   2   0   26.01    8.57   0
  14   7   2    9.18    8.04   0
   0  11   7   62.52    8.23   0
   8   4   5    5.43    6.74   0
   8   6   6  129.39    7.64   0
   9   1   1   75.90    7.45   0
   9   7   6   97.69    7.24   0
  10   9   6   43.89    7.46   0
  11   7   5   -3.42    6.86   0
  12   3   0    1.33    9.24   0
  13   9   4  214.03    8.50   0
  -2   8   6  183.20    8.60   0
   1   9   7    9.44    7.12   0
   2   3   5   28.20    5.36   0
   6   1   3  670.34    9.54   0
   6   5   6  185.97    7.56   0
   7  10   7  214.85    8.65   0
  10  10   6  161.70    7.46   0
  11   3   2  575.94   11.53   0
  12   4   2    7.18    7.71   0
  12   5   3   29.71    7.69   0
   1  13   7    9.57    7.56   0
   2   5   6  329.52    8.23   0
   3   3   5    0.62    6.02   0
   4   8   7    1.50    7.10   0
   5   3   5   81.40    6.20   0
   5   8   7    4.42    6.75   0
   6   2   4   56.75    5.80   0
   6   9   7  129.35    8.15   0
   7   0   0    4.65    6.61   0
   7  11   7    3.37    7.24   0
   9   5   5   -1.34    6.13   0
  11   4   3  124.06    8.04   0
  12   7   4   25.93    7.33   0
  -1   7   6  324.93    9.30   0
   0   6   6  107.37    7.08   0
   1   0   1 1582.01   20.84   0
   1  10   7  207.37    9.02   0
   1  12   7   15.49    8.04   0
   4   3   5  669.24    9.33   0
   5   5   6   48.56    6.65   0
   9   8   6    6.83    6.44   0
  11   8   5   92.18    7.27   0
  14   8   2   47.11    7.91   0
   1  11   7   22.37    7.12   0
   2   1   3 1337.68   13.08   0
   2   9   7  170.57    8.02   0
   2  13   7   79.14    7.71   0
   4   5   6   43.58    5.99   0
   5   1   3   41.41    5.81   0
   5   9   7   -1.82    6.68   0
   7   4   5  338.28    8.39   0
   7   6   6   15.68    6.80   0
   8   3   4  103.49    6.39   0
   8   7   6   86.58    7.31   0
  13   5   1   13.67    8.48   0
  -2   9   6  212.03    9.00   0
  -1   2   3 1311.46   14.79   0
   2   2   4   72.83    6.06   0
   2  10   7   11.82    6.98   0
   3  13   7   12.67    7.04   0
   5   2   4  219.81    6.90   0
   8   2   3  726.58   10.04   0
   9   9   6   11.93    6.54   0
  11   9   5   43.49    7.66   0
  13   6   2   14.79    7.47   0
   2  11   7  392.08    9.49   0
   2  12   7   19.24    7.53   0
   3   1   3   92.63    6.12   0
   3   2   4   77.69    6.08   0
   3  10   7  245.79    8.47   0
   4   1   3  113.09    6.34   0
   4   2   4  229.97    6.92   0
   6   6   6  678.92   10.53   0
   7   0  -1  533.40   14.48   0
   9   1   0  849.51   13.63   0
   9  10   6   49.02    7.35   0
  10   2   1   27.94    7.20   0
  13   8   3   11.62    7.23   0
  -3   7   5    9.40    7.30   0
  -2  10   6  464.77   10.89   0
   3  12   7   26.02    7.02   0
   4  12   7    4.57    6.48   0
   8   5   5  430.11    9.05   0
   8   8   6   29.51    6.59   0
   9   4   4    8.96    6.40   0
   9   6   5   96.49    7.42   0
   9  11   6   62.73    6.59   0
  11  10   5    6.19    6.83   0
  -1   8   6   53.77    7.56   0
   5   0   1  721.33   11.62   0
   5   6   6  198.91    7.93   0
   7   7   6  333.98    8.46   0
   9   2   2   67.49    6.66   0
  11   3   1   31.87    8.21   0
  12   4   1   24.19    7.39   0
  13   9   3   -0.59    6.99   0
  -2   4   4  233.21    8.10   0
  -1   5   5   16.40    5.93   0
   0   7   6  247.41    7.78   0
   1   4   5  867.81   10.08   0
   2   6   6 1085.57   11.30   0
   7   3   4   26.38    6.09   0
   8   9   6    2.45    7.25   0
  10   8   5   81.32    7.82   0
  12   5   2   23.76    7.54   0
  -2   6   5    5.64    5.97   0
   3   6   6   65.62    6.06   0
   5   4   5  767.86    9.72   0
   7   2   3  731.73    9.77   0
   9   1  -1   73.46    8.90   0
  11   5   3  114.81    7.80   0
  13   7   2   59.48    7.87   0
  13  10   3   60.49    7.59   0
  -3   5   4  443.66   10.04   0
   2   4   5  692.88    9.37   0
   7   5   5   90.27    6.78   0
   7   8   6   83.03    7.44   0
   8  10   6   65.85    6.85   0
   8  11   6   55.09    7.42   0
   8  12   6   26.38    5.80   0
  10   3   2   13.72    6.72   0
  11   4   2   42.91    7.16   0
  12   7   3   88.95    7.67   0
  13   6   1  107.68    9.25   0
  -1   9   6   47.59    7.15   0
   0   1   2  100.20    7.20   0
   0   3   4  343.58    7.87   0
   2   0   1 4991.98   32.56   0
   3   4   5  664.05    9.15   0
   4   0   1    2.23    5.43   0
   6   0   0  694.54   13.25   0
   8   4   4 1364.53   12.41   0
   9   7   5   70.17    6.77   0
   0   8   6   20.17    6.49   0
   5   7   6  190.83    7.34   0
   6   1   2   76.28    6.35   0
   6   3   4   46.94    6.05   0
   7   9   6   96.61    7.46   0
   9   5   4  531.40    9.57   0
  10   2   0   70.26    7.48   0
  10   6   4   21.15    6.64   0
  10  10   5    2.45    6.68   0
  10  11   5    6.74    7.49   0
  12   4   0  889.80   14.49   0
  -3   8   5  365.89   10.44   0
  -1  10   6   50.97    7.36   0
  -1  12   6    9.94    7.85   0
   3   0   1 1230.17   15.47   0
   4   7   6  191.90    7.69   0
   6   8   6  123.36    7.53   0
  13   8   2   -3.10    7.61   0
  -1  11   6  205.14    9.21   0
   3   7   6  395.29    8.71   0
   6   2   3   -0.87    5.32   0
   7  11   6  223.07    7.44   0
   7  12   6   30.70    6.92   0
   9   8   5  322.61    8.37   0
  11   3   0    4.16    8.07   0
  12   8   3   -2.46    7.09   0
   0   2   3 2205.73   17.45   0
   0   9   6   14.80    7.63   0
   1   3   4  398.53    8.44   0
   1   8   6   41.44    7.28   0
   5   3   4  456.51    8.10   0
   5   8   6   17.05    6.19   0
   6   9   6  130.68    7.83   0
   6  13   6   64.74    7.69   0
  12   5   1  142.19    8.87   0
  13   9   2    7.93    8.19   0
  -5   6   3  428.92   15.31   0
   0  13   6   -4.36    7.66   0
   1  14   6   14.35    7.66   0
   5   5   5   -2.53    5.79   0
   7   4   4  206.34    7.03   0
   7   6   5    8.19    6.45   0
   9   9   5    4.95    6.21   0
  10   7   4    8.31    7.12   0
  11  10   4    7.97    7.15   0
  12   9   3   16.52    7.68   0
  13   6   0    0.95    9.18   0
  13   7   1  101.50    9.37   0
  -1   6   5   26.75    6.08   0
   0  10   6   61.35    8.12   0
   0  12   6   19.05    8.09   0
   1   5   5   23.27    5.77   0
   4   3   4  277.52    7.28   0
   4   8   6   23.31    6.36   0
   4  14   6   22.32    7.29   0
   5   1   2  196.01    7.01   0
   6  11   6    3.80    7.22   0
   6  12   6   92.96    7.47   0
  10   2  -1   20.55    8.23   0
  11  11   4    6.48    7.12   0
  13  10   2   15.12    7.55   0
  -3   9   5   68.43    8.41   0
   0  11   6  140.42    8.00   0
   1   9   6   44.48    6.95   0
   1  13   6   22.46    8.45   0
   2   3   4   77.39    5.89   0
   3   3   4  187.54    6.76   0
   3  14   6    9.32    6.94   0
   4   5   5  774.00    9.79   0
   5   2   3  746.74    9.86   0
   5   9   6   27.26    6.16   0
   8   1   0    0.79    6.43   0
   8   5   4   11.54    5.97   0
   9   6   4   96.16    6.90   0
   9  11   5   43.32    7.24   0
  12  10   3   49.02    7.36   0
   2   5   5   68.13    6.02   0
   4  13   6   -4.24    7.05   0
   5  10   6   51.95    6.99   0
   5  11   6  125.81    8.37   0
  10   3   1  106.52    7.58   0
  10   4   2   85.13    7.61   0
  11   3  -1   32.74    8.85   0
  12   7   2   11.13    7.58   0
  12  11   3   61.34    7.47   0
  -4   7   4  207.10    9.37   0
  -3  10   5   12.89    8.23   0
   1   1   2  818.31   12.46   0
   1   2   3 1312.58   13.26   0
   1  10   6   52.22    6.92   0
   1  12   6   10.44    7.28   0
   2  13   6   95.39    7.63   0
   3  13   6   39.89    7.57   0
   7   7   5    0.91    7.11   0
   1  11   6  211.97    8.81   0
   2  10   6  449.89    9.78   0
   2  12   6  127.33    8.46   0
   3  12   6   27.58    7.08   0
   4   1   2   48.69    5.70   0
   4   2   3 1689.91   13.67   0
   4  10   6   59.89    7.14   0
   7   3   3   13.75    5.60   0
   8   9   5  317.39    8.50   0
   8  13   5  166.78    7.55   0
   2  11   6    4.09    6.93   0
   6   0  -1 1901.54   25.06   0
   7   2   2   16.41    5.20   0
   8  10   5   74.01    7.50   0
   8  12   5    2.61    7.25   0
   9   7   4  153.37    7.90   0
  10   9   4   23.54    6.98   0
  12   5   0   12.82    8.78   0
  12   6   1  195.01    9.42   0
  -2   8   5  328.73    9.18   0
   2   1   2  152.25    6.86   0
   2   2   3    0.11    5.06   0
   3   1   2 1006.68   12.23   0
   3   2   3 1125.85   11.74   0
   7   5   4  162.47    7.60   0
   7   8   5  196.80    7.70   0
  10  10   4   13.98    6.71   0
  10  11   4    2.14    7.55   0
  12   8   2    5.75    7.34   0
  13   7   0  141.10    9.11   0
  13   9   1    2.07    8.04   0
  -3   4   3  174.44    8.57   0
  -3   6   4   53.99    6.63   0
  -2   5   4  209.39    7.59   0
  -1   7   5   57.01    6.25   0
   5   4   4   62.16    6.18   0
   6   7   5    6.09    6.80   0
   8   4   3    3.98    5.39   0
   8   6   4  126.05    6.87   0
   9   5   3   11.56    6.14   0
  11   6   2    0.29    6.96   0
   0   4   4 4145.26   21.15   0
   7   9   5   68.76    7.86   0
   9   2   0   11.27    6.82   0
  13  10   1   58.83    8.52   0
   2   6   5   -6.51    5.84   0
   3   6   5    7.05    5.37   0
   6   3   3  618.66    9.10   0
   8   2   1 1105.14   12.91   0
   9   8   4   -3.57    6.30   0
  11   4   0    1.15    7.65   0
  12   9   2    8.06    7.02   0
  -2   9   5   92.57    7.74   0
   4   4   4 3027.97   16.69   0
   5   7   5   87.13    6.84   0
   6   8   5  186.31    7.87   0
   6  14   5    2.25    7.50   0
   7  10   5    3.05    6.82   0
   7  11   5    2.64    6.37   0
   7  12   5   84.01    6.92   0
   8   1  -1  351.26   11.50   0
  11   5   1  174.16    8.72   0
  12  10   2   87.09    7.99   0
  12  11   2   -3.32    7.28   0
  13   8   0    0.78    8.49   0
  -2  12   5   91.85    8.56   0
   1   4   4  158.18    6.43   0
   6   2   2 4601.55   22.40   0
   6   5   4  137.65    6.55   0
   8   7   4   78.70    7.55   0
   9  13   4  196.74    7.43   0
  10   3   0   37.35    7.25   0
  12   5  -1  137.32   10.07   0
  12   7   1  121.11    8.68   0
  -4   8   4 1396.96   16.73   0
  -2  10   5   -0.26    7.46   0
  -2  11   5   17.57    7.66   0
  -1   3   3   91.06    6.25   0
  -1   8   5  440.71    9.12   0
   2   4   4  220.06    6.96   0
   3   4   4  277.59    7.26   0
   3  15   5    3.43    7.31   0
   4   7   5  332.91    7.85   0
   6   9   5   84.11    8.00   0
   6  13   5   66.34    7.12   0
   7   6   4   24.96    6.14   0
   9   3   1  212.29    8.36   0
   9  10   4   29.17    6.50   0
   9  12   4    0.93    6.32   0
  10   4   1  509.27   10.40   0
  11   7   2  518.40   10.29   0
   2  15   5    2.12    7.43   0
   5   8   5  427.05    8.92   0
   6  12   5   61.67    7.41   0
   7   1   0   83.13    7.61   0
   7   4   3  187.37    6.76   0
   9   6   3  212.45    8.04   0
   9  11   4   63.38    6.47   0
  10   8   3  157.83    8.34   0
  13   9   0  314.33    9.97   0
  -1  13   5   20.22    8.09   0
   0  14   5   41.57    8.30   0
   2   7   5   48.94    5.95   0
   3   7   5   13.92    5.49   0
   5   3   3  186.69    6.83   0
   6  10   5   10.93    6.55   0
   8   5   3   25.66    5.53   0
  13  10   0   -0.41    8.72   0
  -1   9   5   25.49    7.09   0
   0   8   5    7.96    6.57   0
   5   5   4  738.56    9.43   0
   5  13   5    5.72    6.77   0
   8   8   4  678.78   10.10   0
  10  13   3   55.67    7.74   0
  11   8   2   19.69    7.45   0
  12   8   1    2.48    7.87   0
  -1  12   5  193.65    9.15   0
   2  14   5   18.07    7.16   0
   3  14   5   24.12    7.38   0
   4   8   5    3.23    5.85   0
   5  12   5  184.38    8.63   0
   8  13   4    2.23    6.65   0
  10   9   3  136.74    7.69   0
  10  12   3   43.77    7.69   0
  11   4  -1  191.47   10.08   0
  -4   9   4   13.93    7.97   0
  -3   7   4   36.35    6.80   0
  -1  10   5   41.29    7.41   0
  -1  11   5   38.38    7.76   0
   0  13   5  321.70    9.46   0
   4   3   3  170.67    6.71   0
   5   1   1   55.48    6.33   0
   5  10   5   65.44    6.70   0
   5  11   5   55.89    7.12   0
   7   3   2  973.54   11.41   0
   7   7   4    9.28    6.26   0
   8  12   4  259.19    9.13   0
   9   7   3  137.64    7.63   0
  10  10   3    8.41    7.01   0
  10  11   3  161.06    7.73   0
  12   9   1   92.05    8.25   0
  -2   6   4   48.05    6.54   0
   0   9   5  653.93   10.43   0
   2   8   5  341.42    8.20   0
   4   5   4   55.95    6.06   0
   4   9   5  516.16    8.96   0
   5   2   2  118.85    6.34   0
   7  14   4   15.76    7.11   0
   8  10   4  111.56    7.58   0
   8  11   4   55.74    6.63   0
   9   2  -1  246.83    9.81   0
  12   7   0    2.17    7.85   0
  12  10   1   71.88    7.91   0
   0   3   3  199.49    6.88   0
   0  12   5   17.79    7.39   0
   1  13   5   14.40    7.97   0
   2  13   5   70.23    7.68   0
   4  10   5  143.58    7.45   0
   4  11   5  155.28    8.21   0
   4  12   5    1.08    7.00   0
   6   4   3 1028.44   10.76   0
   8   1  -2   31.02    8.64   0
  10   3  -1  109.39    8.76   0
  11   5   0   62.65    7.79   0
  12  11   1   69.78    7.84   0
   0  10   5  173.33    7.74   0
   0  11   5  185.06    8.62   0
   3   3   3    4.91    5.44   0
   3   5   4  434.97    8.20   0
   3   9   5   66.23    7.11   0
   8   4   2   64.39    6.26   0
   8   6   3  448.82    8.50   0
  12   6  -1  195.14    9.97   0
  -1   2   2  151.58    7.86   0
   1   3   3   96.27    6.55   0
   1   5   4  720.74    9.61   0
   1  10   5   39.66    7.18   0
   1  11   5   44.80    6.97   0
   1  12   5  190.82    8.48   0
   2   5   4  220.96    7.38   0
   2  12   5   90.93    7.67   0
   3  10   5   19.98    6.69   0
   5   6   4  134.32    6.44   0
   6   7   4   26.84    6.01   0
   7  13   4  104.05    6.79   0
   9   8   3    5.44    6.25   0
  10   5   1  154.62    8.05   0
  11   7   1   -1.10    6.96   0
   2   3   3 1119.31   11.89   0
   3   0   0    9.25    7.41   0
   6   0  -2  191.59   14.45   0
   7  12   4   32.08    7.19   0
  10   4   0  262.81    9.42   0
  12   8   0  476.63   10.87   0
   4   2   2  573.91    9.39   0
   7  10   4   16.39    6.84   0
   7  11   4   10.42    6.50   0
   9   4   1  249.16    8.29   0
   9   9   3   -3.01    6.22   0
   9  12   3   14.22    6.61   0
  -3   8   4  101.32    7.25   0
   4   1   1  823.85   12.15   0
   4   6   4  243.19    7.39   0
   5   4   3   22.83    5.65   0
   8   7   3  130.60    6.75   0
   9   3   0  557.55   10.27   0
   9  11   3   93.43    6.74   0
  -1  15   4   18.59    8.24   0
   5   0  -1  714.32   16.98   0
   5   7   4  157.94    7.49   0
   6   3   2   28.31    5.59   0
   6   8   4  132.90    7.43   0
   6  13   4   48.21    6.83   0
   8  14   3   44.68    6.82   0
  10  13   2    6.67    7.37   0
  11   8   1  129.61    7.87   0
  12   9   0   16.08    7.57   0
  -2   7   4   42.23    5.85   0
   5  14   4    0.38    7.14   0
   6   5   3  441.45    8.82   0
   7   6   3  459.87    8.57   0
  10  12   2   90.51    7.69   0
  11   6   0   19.56    7.55   0
  12  10   0   61.92    7.95   0
  12  11   0   -6.79    7.49   0
  -3   9   4  355.83   10.03   0
  -3  12   4   22.57    8.61   0
   0  15   4   54.33    7.67   0
   3   2   2   46.14    5.77   0
   3   6   4   52.03    5.80   0
   3  15   4    0.94    7.29   0
   6  10   4   21.08    7.32   0
   6  12   4   51.98    6.57   0
   8   5   2   28.56    6.69   0
   8   8   3    7.09    6.10   0
   8  13   3    8.39    7.30   0
   9   2  -2   67.67    8.86   0
  10   3  -2   20.59    8.00   0
  10   6   1    8.38    7.30   0
  11   5  -1  176.37    9.20   0
  11   9   1  134.63    7.83   0
  11  12   1   76.16    7.84   0
  -3   5   3  189.87    8.48   0
   2   6   4   47.71    6.31   0
   2  15   4    8.25    6.92   0
   4   4   3    2.10    5.35   0
   6   2   1    1.94    5.84   0
   7   1  -1  165.75    9.07   0
   7   4   2   67.46    5.83   0
  11  10   1   42.74    7.37   0
  11  11   1    0.94    7.15   0
  -4   6   3 1033.68   15.34   0
  -3  10   4   18.54    7.64   0
  -3  11   4    6.96    7.49   0
  -1  14   4    7.17    8.15   0
   0   2   2  568.17   10.71   0
   1   6   4  111.09    6.24   0
   4   7   4  209.14    6.90   0
   5   8   4   10.40    6.30   0
   8   9   3   20.47    6.34   0
   8  12   3    2.21    6.27   0
   9   7   2  119.32    7.88   0
   9  14   2   10.83    7.26   0
  12   8  -1   -2.24    8.44   0
  -2  13   4   68.50    8.52   0
   2   2   2 9833.04   35.28   0
   7  14   3  102.78    7.25   0
   8  10   3  162.44    7.59   0
   8  11   3   90.06    7.74   0
  11   7   0    8.78    7.90   0
  -2   8   4   96.51    6.79   0
   1   2   2  151.46    6.93   0
   2   0   0 1005.67   21.18   0
   3   1   1  193.86    7.48   0
   4  13   4   -3.19    7.75   0
   5   9   4  555.01    9.45   0
   5  10   4   40.86    7.35   0
   5  11   4   60.52    7.62   0
   6  15   3  128.37    7.43   0
   7   7   3   -1.67    6.03   0
  10   5   0   -2.12    6.89   0
  10   7   1   58.72    7.84   0
  12   7  -2    8.39    8.70   0
  12   9  -1   89.62    9.29   0
   1  14   4   13.41    7.34   0
   2  14   4   14.64    7.34   0
   3   4   3  173.34    6.72   0
   4   8   4 1382.77   12.29   0
   5   3   2  312.44    7.69   0
   5   5   3    3.61    5.63   0
   6   6   3    6.05    5.70   0
   9   8   2   22.14    7.18   0
   9  13   2    0.47    6.80   0
  10   4  -1  523.84   10.99   0
  12  11  -1   91.38    8.49   0
  -2   9   4  151.44    7.89   0
  -2  12   4   49.33    7.89   0
   2   7   4   39.00    6.27   0
   4  12   4  471.14   10.10   0
  11   5  -2  264.36   10.75   0
  -2  11   4   13.15    7.22   0
   0   4   3   -0.86    5.85   0
   1   7   4  100.32    6.24   0
   2   4   3 1709.60   13.76   0
   4   9   4   15.76    6.13   0
   4  11   4  105.88    7.51   0
   7   2   0   54.38    6.80   0
   7  12   3   86.88    7.71   0
   9   9   2    9.83    6.75   0
  11   6  -1   59.61    7.57   0
  -2  10   4   18.86    7.11   0
  -1   8   4   55.40    6.44   0
   0  13   4    0.57    7.44   0
   1   4   3  112.50    6.14   0
   1  13   4  251.84    8.72   0
   3   8   4   97.53    6.40   0
   3  16   3   54.43    7.91   0
   5  15   3   41.89    7.76   0
   6   4   2  224.82    6.95   0
   6  14   3   21.44    6.39   0
   7   5   2  370.64    7.98   0
   7   9   3  142.48    7.45   0
   8   2  -1 1115.75   14.94   0
   9   3  -1  217.50    8.77   0
   9   4   0    3.98    6.30   0
   9  10   2   14.23    6.92   0
  11  12   0    1.35    7.31   0
  12   8  -2   11.80    8.24   0
  -1  12   4   17.51    7.51   0
  -1  16   3   43.57    7.89   0
   3  12   4   23.02    6.83   0
   4   5   3   30.07    5.58   0
   6   7   3  462.60    8.53   0
   7  10   3  239.54    8.36   0
   7  11   3    6.72    6.74   0
   8   3   0    2.03    6.35   0
  11   9   0   74.93    7.53   0
  11  10   0   11.65    7.49   0
  11  11   0    8.34    7.55   0
  -1   9   4  525.72    9.58   0
  -1  11   4   25.14    8.10   0
   0  16   3   19.43    8.05   0
   2   1   1  644.91   11.87   0
   2   8   4  105.78    6.20   0
   3   9   4  362.05    7.83   0
   3  10   4   28.04    6.79   0
   3  11   4   18.31    6.55   0
   5   2   1  480.80    9.64   0
   6  13   3  108.19    7.51   0
   8   7   2   26.59    5.87   0
  10   6   0   25.24    6.84   0
  12   9  -2    8.74    8.91   0
  12  11  -2   -2.74    8.72   0
  -2   5   3  737.15   11.36   0
  -1  10   4   34.85    6.63   0
   1  12   4   18.21    7.21   0
   1  16   3   44.53    7.75   0
   2   9   4  148.10    7.63   0
   4   3   2   81.53    6.28   0
   5   6   3  435.43    8.18   0
   5  14   3   97.02    7.89   0
   8  13   2    7.02    6.24   0
   9  14   1   64.82    7.75   0
  12  10  -2   87.27    9.09   0
  -4   7   3  187.20    9.23   0
   0   1   1 1587.35   22.66   0
   0  11   4  122.69    7.33   0
   2  10   4   20.26    6.84   0
   6   8   3  453.78    8.69   0
  11   7  -1    4.24    7.42   0
   0  10   4  251.57    8.02   0
   1   1   1    0.06    5.53   0
   3   5   3  194.54    6.71   0
   8  12   2    8.09    6.18   0
  -5   5   2   24.27    9.59   0
  -3   6   3  616.52   11.23   0
   6  10   3   10.40    6.97   0
   6  11   3  263.33    8.31   0
   7   6   2    3.74    5.61   0
   7  14   2   10.01    6.77   0
   8   9   2   14.69    7.03   0
  10   4  -2  100.40    9.40   0
  10   5  -1  161.66    9.18   0
  11   6  -2   -1.63    8.60   0
  -1  15   3   37.19    7.77   0
   2  15   3  175.57    8.51   0
   4   6   3 1021.03   10.83   0
   4  14   3   81.51    7.52   0
   5   7   3  184.72    6.92   0
   5  16   2   10.05    7.00   0
   6   3   1  204.21    7.38   0
   6  15   2   -2.30    6.83   0
   8  10   2  105.66    7.01   0
  10   7   0   23.09    6.49   0
  11   8  -1  120.56    8.48   0
  11  12  -1   72.65    7.53   0
   0  15   3   64.74    7.82   0
   1  15   3   40.43    7.60   0
   2   5   3  756.16    9.85   0
   3   3   2 1154.95   12.11   0
   6   5   2   80.82    6.06   0
   7   4   1  400.30    8.53   0
   9   5   0  862.70   11.45   0
  11   9  -1  127.02    9.26   0
  11  11  -1    1.49    7.39   0
   5   8   3   22.60    5.95   0
   7  13   2   56.82    7.15   0
  10   8   0  144.15    8.28   0
  -2  14   3   17.24    8.22   0
   0   5   3   40.71    6.05   0
   1   5   3   48.64    5.60   0
   4  13   3   11.59    6.83   0
   4  16   2    8.24    7.34   0
   5  11   3  117.99    7.70   0
   7   7   2  894.89   10.23   0
   8  14   1   60.21    6.84   0
   9   9   1   -1.67    6.79   0
   9  11   1  135.79    7.83   0
  -4   8   3   -0.55    7.05   0
  -3  13   3   65.90    8.37   0
   3   6   3  617.35    8.93   0
   4   7   3  188.20    6.96   0
   5   9   3   12.30    5.97   0
   5  15   2  128.16    8.17   0
   7  12   2    8.34    6.80   0
   8   6   1  697.00   10.47   0
  10   9   0   -5.52    6.92   0
  11   7  -2  516.36   11.59   0
  -4  11   3  120.68    9.07   0
  -1  14   3  131.23    8.06   0
   4   2   1 2729.80   19.03   0
   7   1  -2  823.66   16.46   0
   7   8   2   16.19    6.58   0
   7  15   1    3.75    6.65   0
   9   3  -2   60.50    7.96   0
   9   4  -1  254.01    8.94   0
   9  14   0   -0.28    7.13   0
  10   6  -1   10.39    7.29   0
  -4   9   3   19.76    7.86   0
  -4  10   3  352.21   10.62   0
  -2   6   3   -0.49    6.01   0
   0  14   3  104.79    8.17   0
   1  14   3  117.27    7.37   0
   2   3   2   46.15    5.73   0
   3  13   3   75.08    7.37   0
   4  12   3   19.09    6.19   0
   6   1  -1  324.51   10.25   0
   6   6   2 2519.59   15.53   0
   7   9   2  119.80    7.23   0
   7  10   2   -2.52    7.60   0
   7  11   2  513.02    9.53   0
   8  13   1  100.96    6.85   0
  11  12  -2    4.02    7.71   0
  -3   7   3   13.14    6.56   0
   4   4   2  111.72    6.27   0
   4   8   3    8.60    5.77   0
   4  11   3  119.43    7.11   0
   8   2  -2  381.35   11.49   0
   9   6   0    6.92    6.07   0
  10   4  -3  357.20   11.96   0
  10  13  -1   62.54    7.78   0
  11   8  -2   15.51    7.33   0
  -3  12   3   78.25    8.29   0
  -2  13   3  141.56    7.98   0
   2   6   3    3.52    5.27   0
   3   7   3   15.57    5.78   0
   4   9   3   19.36    6.30   0
   4  10   3  348.37    8.48   0
   4  15   2    8.97    7.50   0
   5   5   2   27.66    5.56   0
   5  14   2    0.12    6.90   0
   7   5   1  269.80    7.83   0
   8   7   1  230.39    7.63   0
   8  15   0    0.78    6.52   0
   9  13   0  315.51    8.50   0
  10   5  -2   20.91    7.83   0
  11   9  -2  104.15    8.66   0
  11  10  -2    7.13    8.25   0
  11  11  -2  303.80   10.06   0
  -1   3   2  991.78   13.85   0
  -1  16   2    9.22    8.43   0
   1   3   2 1002.44   12.27   0
   1  16   2   12.67    7.06   0
   3  12   3   73.57    7.05   0
   7  14   1   50.52    6.87   0
   8   3  -1  344.93    9.38   0
  10   7  -1   62.27    7.42   0
  -1  13   3   38.47    7.90   0
   0  13   3    8.26    6.86   0
   0  16   2    3.83    7.51   0
   1   6   3  673.94    9.53   0
   1  13   3   42.29    7.19   0
   5   3   1  305.28    7.63   0
   5  16   1   66.79    6.95   0
   6   7   2    4.63    6.10   0
   6  12   2  155.04    7.73   0
   6  15   1   45.04    7.54   0
   7   2  -1  143.78    7.92   0
   8  11   1  130.47    7.77   0
  10  12  -1   66.55    7.35   0
  11   7  -3    4.00    8.44   0
  11  12  -3   66.69    8.96   0
  -3   8   3  105.32    7.16   0
  -3  11   3   28.33    7.56   0
  -2  12   3  186.68    9.22   0
   0   3   2  101.58    6.25   0
   0   6   3 1289.07   12.26   0
   3   8   3  110.82    6.45   0
   3  11   3   25.67    6.25   0
   4   1   0    1.93    5.73   0
   6   4   1 1587.81   13.34   0
  10  11  -1   40.87    7.48   0
  -2   7   3  729.51   10.94   0
   2   7   3  712.26    9.67   0
   3  10   3  308.24    7.58   0
   4  14   2   30.63    7.90   0
   5  13   2   -6.07    6.88   0
   6   8   2  197.73    7.45   0
   6  11   2    6.83    6.88   0
   8  14   0  110.05    7.28   0
  10  10  -1   -2.47    7.16   0
  11  11  -3    5.41    8.53   0
  -3   9   3  150.57    7.83   0
  -1  12   3   53.68    7.83   0
   0  12   3   18.67    7.32   0
   2  11   3  378.89    9.22   0
   3   4   2   81.85    6.12   0
   6   9   2   49.48    6.48   0
   6  10   2  997.92   11.27   0
   7   6   1   91.59    6.58   0
   9   5  -1    3.39    6.32   0
  10   9  -1  130.24    7.28   0
  10  13  -2   13.75    7.07   0
  -2  11   3  377.11   10.06   0
  -2  15   2   -2.91    8.26   0
   1   7   3  122.59    6.06   0
   2   8   3  721.91    9.50   0
   2  10   3   15.23    6.48   0
   3   2   1  369.75    8.65   0
   4   5   2   54.11    5.75   0
  10   6  -2 1012.67   13.68   0
  11   9  -3   85.99    9.33   0
  -2   8   3  712.44   10.88   0
   1  15   2  202.87    8.53   0
   2   9   3  315.27    7.73   0
   5  12   2   30.99    7.02   0
   5  15   1   69.99    7.49   0
   6  14   1   16.07    6.97   0
   7  12   1  135.64    7.45   0
   8  13   0   -1.23    7.51   0
   9   3  -3  152.05   10.04   0
  -2   9   3  310.72    8.89   0
  -2  10   3   12.91    7.02   0
  -1  11   3   84.01    7.31   0
  -1  15   2  201.29    8.76   0
   0  15   2   15.76    7.61   0
   3  14   2   11.43    7.18   0
   4  13   2    7.33    6.48   0
   5   7   2  374.78    7.82   0
  10  12  -2   85.05    8.15   0
  -3   4   2   85.59    7.84   0
  -1  10   3  299.14    8.43   0
   1   9   3   63.05    6.27   0
   5  11   2  252.23    8.47   0
   7   7   1   -0.71    5.75   0
   7  11   1    9.80    7.16   0
   9   4  -2   23.39    7.01   0
  -3  14   2   12.46    8.17   0
  -1   9   3   58.60    6.79   0
   2   4   2  559.15    9.30   0
   5   8   2   44.43    5.94   0
   5  10   2   21.11    6.59   0
   6  13   1  100.41    7.98   0
   7  14   0    6.96    7.11   0
   8  12   0  488.12    9.92   0
  10   7  -2   11.01    7.58   0
  10  11  -2   14.46    7.72   0
   4   6   2  224.35    6.94   0
   4  12   2   12.83    7.10   0
   4  15   1   77.85    8.18   0
   5  16   0    7.79    6.56   0
   7   8   1  237.78    7.24   0
   7   9   1  195.00    7.35   0
   7  10   1   62.66    6.69   0
  -4  13   2    8.57    8.44   0
   3   5   2  318.69    7.76   0
   3  13   2   21.64    7.11   0
   4   3   1  741.60   10.46   0
   5   2   0   10.41    5.98   0
   5   4   1  478.45    8.72   0
   5  14   1   88.65    6.95   0
   8   4  -1   10.44    6.04   0
   8  11   0   -0.68    7.26   0
  10   8  -2  103.79    8.41   0
  10  10  -2  452.67   10.06   0
  -2  14   2  482.38   10.33   0
   0  14   2   28.38    7.04   0
   9   7  -1  204.42    8.53   0
  -2  16   1   62.52    8.86   0
  -1  14   2   12.26    7.88   0
   1   4   2   48.96    5.76   0
   4   7   2   69.23    7.05   0
   6   0  -3 1302.41   30.13   0
   6   6   1    4.41    5.98   0
   7  13   0  121.23    7.89   0
   7  15  -1    6.19    6.59   0
   8   8   0 1262.52   12.97   0
   8  10   0  152.43    7.67   0
  10   6  -3    6.67    8.54   0
  10  12  -3   51.85    7.63   0
  -1  16   1   78.01    8.34   0
   0  16   1   15.65    7.40   0
   2   2   1    3.72    4.76   0
   2  13   2   33.28    7.03   0
   3  12   2   14.81    6.34   0
   3  15   1   21.21    7.01   0
   4  10   2   82.85    7.57   0
   8   2  -3  719.50   15.18   0
   9   8  -1  172.08    8.31   0
  -3  13   2   24.25    7.84   0
   4   9   2   20.56    6.01   0
   4  14   1  108.66    7.91   0
   4  16   0  221.98    8.39   0
   5  13   1   17.24    7.11   0
   6  11   1   47.10    7.44   0
   8   3  -2   28.87    7.31   0
   9   5  -2    7.19    7.32   0
  10  11  -3  147.27    8.94   0
   3   6   2   19.06    5.70   0
   5  15   0   14.83    7.11   0
   6   7   1   83.78    6.48   0
   6  14   0    5.43    6.79   0
   7   3  -1   15.70    6.51   0
  -2  13   2   29.54    7.70   0
  -1   4   2   50.96    5.85   0
   0  13   2   15.11    7.32   0
   2   5   2  121.51    6.41   0
   2  12   2  258.26    8.82   0
   3  11   2  569.99    9.42   0
   6   8   1  699.02   10.21   0
   7  12   0    7.45    6.60   0
   8   5  -1  260.52    8.03   0
  10   7  -3  248.15    8.95   0
  10  10  -3    4.58    7.67   0
  10  12  -4   53.71    8.21   0
  -1  13   2    0.35    7.07   0
   5   5   1   -0.86    5.44   0
   5  12   1  145.79    7.57   0
   8  12  -1    3.38    7.61   0
  10   8  -3  155.89    9.07   0
  10   9  -3  122.52    8.33   0
  -3  15   1   16.13    8.30   0
   3   1   0  715.93   13.47   0
   3   7   2 1002.98   10.74   0
   3  10   2   19.73    6.16   0
   3  14   1   77.98    7.81   0
   3  16   0   14.68    6.91   0
   5   0  -2   93.49   10.92   0
   6  15  -1   46.01    7.33   0
   7   1  -3  116.31   10.23   0
   7   6   0   26.94    6.52   0
   7  11   0    2.41    7.03   0
   9   4  -3   21.11    7.84   0
  -5   7   2  376.30   11.05   0
  -3  12   2   13.42    7.46   0
   3   3   1   -0.33    5.21   0
   3   8   2   32.59    6.07   0
   3   9   2   59.04    6.32   0
   4  13   1  138.97    7.47   0
   6   2  -1    1.68    5.42   0
   7  15  -2  227.98    8.60   0
   9   6  -2   44.79    7.63   0
   9  11  -2  102.34    7.56   0
  10   6  -4   13.15    8.42   0
  10  11  -4    8.32    7.98   0
  -5   9   2    7.20    7.88   0
  -4  11   2   44.99    7.96   0
  -2  15   1   37.19    7.87   0
  -1  15   1   51.36    8.07   0
   0  15   1  100.94    7.26   0
   1   5   2  201.98    7.41   0
   2  11   2    5.49    6.15   0
   4   4   1    5.74    5.53   0
   4  15   0    5.86    6.16   0
   5  14   0   11.35    6.56   0
   6   4   0  389.18    7.98   0
   7   2  -2   17.35    6.68   0
   7  10   0   16.86    6.50   0
   8  11  -1  117.10    7.74   0
  -5   8   2   38.21    7.67   0
  -2  12   2  264.20    9.04   0
  -1  12   2   23.21    6.90   0
   1   2   1  644.56   12.15   0
   2   6   2 4591.16   21.10   0
   5   6   1  299.95    7.40   0
   7   7   0   10.79    5.84   0
   7   9   0  217.83    7.72   0
   7  13  -1  101.20    8.12   0
   9  10  -2   11.66    6.85   0
  10  10  -4    9.51    8.05   0
  10  11  -5   -4.29    8.94   0
  -3   5   2  314.32    9.71   0
   2  10   2 1659.01   13.24   0
   4  12   1   14.97    7.80   0
   5  10   1  154.33    7.15   0
   6  12   0   65.91    8.08   0
   7   8   0   -0.01    5.61   0
   9   8  -2   16.82    6.97   0
   9   9  -2   16.05    6.82   0
   9  12  -3   17.42    7.74   0
   9  13  -4  211.88    8.83   0
  10   7  -4    8.79    8.55   0
  10   9  -4   29.06    8.87   0
  -4  14   1  114.61    9.04   0
   2   7   2   10.17    5.61   0
   2   9   2   77.57    6.62   0
   3  13   1  105.66    7.18   0
   5   7   1  267.04    7.47   0
   6  14  -1   19.06    6.91   0
  10   8  -4  120.35    9.10   0
  -4   6   2  220.91    8.93   0
  -3  11   2  568.37   10.82   0
  -3  16   0   10.79    8.41   0
   0   5   2   91.94    6.10   0
   2   8   2  381.02    7.95   0
   3  15   0   -1.22    6.91   0
   5   3   0  760.56   10.80   0
   5  15  -1   65.50    7.32   0
   6   1  -2   68.55    8.33   0
   7  14  -2    5.70    7.68   0
   8   4  -2   59.58    7.32   0
   9   5  -3    7.18    7.95   0
  10  10  -5   -0.68    9.03   0
  -2  11   2    4.54    6.75   0
  -1  11   2  456.57    9.92   0
   0  16   0  299.85    9.31   0
   1   6   2   67.96    6.06   0
   1  10   2   25.51    6.11   0
   4  14   0  188.46    7.48   0
   5  16  -2   14.84    7.23   0
   9  11  -3   88.27    8.16   0
  -3  14   1   73.78    8.13   0
  -1   5   2  198.17    7.45   0
   4   5   1  464.86    8.67   0
   6  11   0   19.28    6.71   0
  10   9  -5   80.49    9.42   0
  -4   7   2   64.29    7.60   0
  -4   9   2   26.16    6.67   0
  -3  10   2   13.04    7.24   0
  -2  14   1   24.64    7.86   0
  -1  14   1   95.63    7.62   0
   1   7   2  837.65   10.21   0
   1   9   2   20.23    5.83   0
   3  12   1  156.62    7.76   0
   3  16  -1   73.40    7.76   0
   8   2  -4  107.85   10.74   0
   9   4  -4   11.43    8.98   0
   9  12  -4    7.11    7.62   0
  -4   8   2   68.01    7.27   0
   1   8   2   24.78    5.72   0
   4  10   1  522.99    8.99   0
   6  10   0   30.27    6.81   0
   6  13  -1  107.63    7.11   0
   7  11  -1    4.51    6.88   0
   9   6  -3  216.91    9.76   0
  -3   6   2   28.42    6.99   0
  -2  10   2 1632.38   14.45   0
   0   6   2  183.48    6.78   0
   1  13   1   49.48    7.69   0
   2   3   1  366.47    8.66   0
   3   4   1  745.35   10.28   0
   4   6   1 1592.85   13.01   0
   4  15  -1   84.11    6.93   0
   5  12   0    8.60    6.98   0
   5  14  -1   82.08    7.94   0
   6   6   0   74.30    5.92   0
   7  13  -2   44.44    7.24   0
   8   3  -3  104.41    8.36   0
   9   9  -3    6.07    8.18   0
  -4  13   1  141.62    9.53   0
   0   2   1 5090.44   33.86   0
   0   7   2   65.45    6.42   0
   4   9   1  254.48    7.56   0
   4  13   0    6.06    7.14   0
   4  16  -2    4.73    7.07   0
   6   7   0   29.19    6.27   0
   6   9   0    5.24    6.00   0
   9   7  -3  138.83    9.15   0
   9  11  -4   67.28    8.10   0
   9  12  -5  148.52    8.89   0
  -2   9   2   69.31    7.06   0
   0   8   2  106.91    6.11   0
   2  12   1  295.41    8.28   0
   4   7   1  409.24    8.12   0
   4   8   1   11.79    5.81   0
   6   8   0  175.34    6.87   0
  -3   7   2  968.17   12.88   0
  -3   8   2   26.09    6.50   0
   5   4   0   -4.92    5.39   0
   5  11   0   60.38    7.30   0
   6  12  -1  200.24    8.45   0
   6  15  -3  132.54    7.51   0
   8  13  -4   -0.36    7.50   0
  -3  13   1  103.66    8.37   0
  -3  15   0   -0.88    8.64   0
  -2   8   2  388.04    8.67   0
  -2  13   1  119.91    8.34   0
  -1  13   1   60.28    7.56   0
   2  14   0    5.33    7.59   0
   3  15  -1   21.49    7.29   0
   7   9  -1  196.24    7.43   0
   7  12  -2    3.02    7.57   0
   8   6  -2  204.64    7.90   0
   9   5  -4  561.68   12.75   0
   9  10  -4   34.97    8.10   0
  -5  12   1  138.32    9.11   0
  -2  15   0   -4.94    7.62   0
   1  12   1  170.20    8.35   0
   3   5   1  296.09    7.75   0
   3  10   1  100.17    6.78   0
   4  12   0  874.01   11.68   0
   5  13  -1   20.13    7.70   0
   7   3  -2  981.87   13.41   0
   8   7  -2   21.97    6.87   0
   9  11  -5   50.37    8.21   0
  -4  16  -1   11.56    8.82   0
   2  11   1   63.68    6.66   0
   3  13   0  279.73    8.47   0
   3  16  -2   -6.93    7.04   0
   4  14  -1  106.20    7.67   0
   5  10   0    6.81    6.28   0
   8  13  -5  177.08    8.68   0
   3   9   1  223.04    6.97   0
   6  11  -1   59.99    6.85   0
   6  13  -2   25.21    7.23   0
   7  13  -3   79.09    7.25   0
   9   6  -4   99.62    8.59   0
   9   9  -4  413.46   10.38   0
   9  11  -6   74.25    8.58   0
  -5  14   0    4.79    8.35   0
  -4  12   1   27.05    7.51   0
  -3  16  -1   71.45    8.44   0
  -2  16  -1   61.24    7.97   0
  -1   2   1  647.69   15.39   0
  -1  16  -1   73.75    8.02   0
   1  14   0    6.02    6.84   0
   2  15  -1   37.09    7.85   0
   3   6   1  195.34    7.09   0
   3   8   1  340.53    8.53   0
   4   3   0   21.09    6.02   0
   4  15  -2   16.25    7.27   0
   4  16  -3   13.29    6.54   0
   5   5   0 1249.63   12.19   0
   5  14  -2   11.22    7.09   0
   7  11  -2  526.52   10.25   0
   8   4  -3    4.37    7.16   0
   8  12  -4  274.78    9.43   0
   9   8  -4    3.46    8.21   0
   9  10  -5   81.14    9.20   0
   1   3   1  193.62    7.47   0
   2   1   0    5.16    6.56   0
   2   4   1 2723.05   18.32   0
   3   7   1   21.82    5.72   0
   5   9   0  884.90   10.36   0
   5  15  -3   49.02    6.61   0
   6  14  -3   14.56    7.10   0
   9   7  -4  167.79    8.54   0
  -3  12   1  163.41    8.68   0
  -2  12   1  295.19    8.89   0
   1  11   1  122.14    6.80   0
   2  10   1   14.32    6.04   0
   2  13   0    0.39    6.56   0
   2  16  -2  139.85    8.15   0
   4  11   0   -1.55    6.81   0
   5   6   0    7.17    5.55   0
   5   8   0    9.96    6.16   0
   5  12  -1  135.24    7.80   0
   6  10  -1   17.24    6.90   0
   9  10  -6   45.13    9.14   0
  -5  11   1  172.09    9.78   0
  -4  14   0  197.87    9.20   0
   3  12   0    1.23    7.06   0
   3  14  -1   78.15    6.94   0
   4  13  -1  133.68    8.52   0
   8  12  -5   -2.86    7.78   0
   9   5  -5    3.52    9.04   0
   9   9  -5    2.95    8.45   0
  -3  14   0    8.79    7.78   0
   1  15  -1   55.19    7.35   0
   3   2   0  105.10    6.45   0
   3  16  -3   61.18    7.02   0
   6  12  -2  161.87    7.52   0
   8   9  -3    9.51    7.51   0
   8  11  -4   49.43    7.67   0
  -2  14   0   12.81    6.81   0
   1  16  -2    0.97    7.35   0
   3  15  -2  250.04    8.03   0
   4  10   0  267.16    7.91   0
   6   9  -1  192.80    7.31   0
   8   5  -3   19.99    6.80   0
   1  10   1  152.33    6.81   0
   1  13   0  385.63    9.20   0
   2   5   1  486.28    8.94   0
   5  13  -2    3.25    6.82   0
   6  14  -4    4.43    7.70   0
   2  10   4   22.44    6.19   0
   3   5   4  446.79    7.46   0
   5  13   4  267.34    8.41   0
   7   1   3  117.43    6.10   0
   8  13   4   -3.64    5.99   0
   9   4   4   12.46    5.65   0
  10  12   4   48.58    7.04   0
  11   6   4    3.67    5.77   0
  12  -1   0   14.66    7.64   0
  15   3   1   14.55    7.04   0
  16   5   1   59.50    7.36   0
   3   2   3 1113.34   10.84   0
   3  12   4   24.51    7.01   0
   4   4   4 2985.76   15.58   0
   6   1   3  650.86    8.66   0
   8   1   3   59.09    6.13   0
  11  11   4    3.94    5.69   0
  13   2   2   28.84    6.92   0
   0   1   1 1535.49   20.82   0
   2   6   4   56.92    4.86   0
   4  13   4   -1.04    6.96   0
   7  -3  -1   17.68   10.11   0
   7   3   4   30.13    5.45   0
  10   0   2   71.31    6.18   0
  11   5   4   64.94    6.65   0
  12   3   3   79.43    6.65   0
  12   7   4   33.66    6.60   0
  12   8   4  285.33    7.22   0
  12   9   4    2.36    5.62   0
  14   3   2   12.42    6.76   0
   2  11   4   10.13    6.41   0
   5   1   3   39.29    5.20   0
   6   3   4   50.56    5.41   0
   8   3   4  107.28    5.93   0
  10  -2   0   72.02    7.58   0
  10   4   4  190.25    6.68   0
  12   1   2   21.91    6.80   0
  12  10   4   58.46    6.21   0
  13   4   3   15.40    5.99   0
   5   3   4  449.69    7.58   0
   6   8   5  195.66    6.59   0
   6   9   5   90.45    6.90   0
   6  14   4   10.60    7.21   0
   7   8   5  188.53    6.92   0
   7   9   5   74.39    6.56   0
   7  14   4    3.50    6.47   0
   8   8   5   10.23    6.34   0
   8   9   5  329.16    7.99   0
  12   6   4   59.02    6.21   0
  16   4   1   21.42    7.64   0
   3  -1   1  193.76    7.48   0
   3   4   4  276.36    7.13   0
   5  14   4    9.89    7.44   0
   6   7   5   13.83    5.63   0
   7   7   5    1.99    5.84   0
   7  10   5    5.44    6.11   0
   8   7   5  180.98    7.12   0
   8  10   5   79.42    6.93   0
  14   5   3   91.19    7.04   0
  15   4   2   17.45    7.22   0
  -1   8   3   59.75    6.28   0
  -1   9   3   61.43    6.52   0
   1   8   4   55.23    5.59   0
   1   9   4  523.52    8.90   0
   2   5   4  211.77    6.26   0
   3  13   4  190.86    8.44   0
   5   7   5   86.10    6.09   0
   5   8   5  425.40    8.14   0
   7   6   5   12.90    6.32   0
   8  -3  -1  351.60   14.62   0
   9   8   5  320.33    7.90   0
  11  -1   1  119.61    7.69   0
  11   4   4  112.26    6.73   0
  13   8   4    6.82    6.61   0
  13   9   4  205.33    7.68   0
  14   1   1   94.61    8.12   0
  15   2   1   31.29    8.15   0
   1  10   4   26.93    6.88   0
   2  12   4   48.39    6.81   0
   3   0   2  104.05    5.61   0
   4   1   3  104.26    5.67   0
   6   6   5    4.37    5.58   0
   8   6   5  187.20    7.35   0
  10   3   4   18.20    6.58   0
  11   0   2   40.86    6.83   0
  12   5   4   11.53    5.97   0
  13   3   3   72.48    6.78   0
  13   7   4   98.10    7.15   0
  -1   7   3  114.35    6.63   0
  -1  10   3  295.08    9.29   0
   1   3   3   89.33    5.39   0
   4   3   4  288.21    6.18   0
   4  14   4  131.52    8.56   0
   5   6   5   78.82    6.07   0
   9   6   5   92.81    6.45   0
  10   8   5   74.02    6.42   0
  10   9   5   72.33    6.27   0
  12   2   3  195.12    7.38   0
  13   0   1  164.36    8.56   0
   2   2   3   -2.57    4.50   0
   4  10   5  147.60    7.16   0
   5  11   5   55.91    6.15   0
   7   2   4   35.51    5.28   0
   8  -1   2   28.47    5.50   0
   9  11   5   44.06    6.26   0
  10   7   5   13.30    6.05   0
  10  10   5    4.42    5.95   0
  13   1   2    0.69    7.07   0
  14   2   2  479.72    9.58   0
  14   4   3   81.43    7.18   0
  15   6   3  131.95    7.22   0
   1  11   4   26.49    6.55   0
   6   2   4   54.63    5.26   0
   6   5   5   81.68    5.79   0
   6  12   5   54.34    6.86   0
   7  -2   1  133.58    6.98   0
   7  12   5   97.90    6.64   0
   8   2   4  104.53    5.58   0
   8   5   5  437.64    8.24   0
   0   4   3    2.17    4.93   0
   4   6   5  407.46    7.69   0
   4  11   5  146.98    7.44   0
   8  -2   1 1129.10   13.37   0
   9  -1   2   13.82    6.10   0
   9   2   4  148.73    6.00   0
   9   5   5   12.32    6.20   0
  10  11   5   -1.01    6.03   0
  11  -2   0   21.10    8.12   0
  11   1   3   79.66    6.42   0
  11   8   5   96.05    6.49   0
  11   9   5   45.32    6.66   0
   1   0   1 1552.20   19.26   0
   2   4   4  228.53    6.34   0
   2  13   4   67.66    7.49   0
   3   9   5   65.15    6.51   0
   5   2   4  219.85    6.20   0
   5   5   5    4.50    5.26   0
   5  12   5  196.10    7.88   0
   6  -2   1    3.78    5.27   0
   7   0   3  177.91    6.12   0
  11  10   5    4.50    5.39   0
  15   5   3   51.13    6.53   0
  -1   6   3  663.39   10.33   0
   0   2   2  559.16    9.85   0
   3   1   3   93.61    5.47   0
   3   3   4  179.58    5.99   0
   3  10   5   12.97    5.92   0
   5  -1   2  192.90    6.74   0
   6   0   3 1308.09   11.34   0
   7  13   5   34.04    6.39   0
   9  -2   1  252.48    8.25   0
  10   5   5   66.48    6.34   0
  11   6   5   13.78    6.17   0
  12  -1   1  168.86    8.76   0
  13   2   3  137.21    8.13   0
   1   1   2  809.14   11.33   0
   1  12   4   12.62    7.03   0
   6   4   5  409.32    7.61   0
   6  13   5   64.50    6.58   0
   8   4   5   -4.29    5.66   0
   8  13   5  174.89    6.92   0
  12   8   5    2.44    6.05   0
  12   9   5  156.35    6.97   0
  14   3   3  134.44    7.79   0
  16   4   2   12.38    6.79   0
   1   5   4  717.72    8.76   0
   3  11   5   11.97    6.95   0
   4   5   5  768.33    8.83   0
   4  12   5   12.30    6.23   0
   9   4   5  537.58    8.42   0
  10  -1   2   21.50    5.88   0
  12   1   3   60.49    7.62   0
  12   7   5   91.84    6.57   0
   0   8   4 1787.88   14.68   0
   0   9   4   17.96    5.88   0
   3   6   5    9.20    5.23   0
   4   2   4  222.79    6.26   0
   5   0   3   40.03    4.97   0
   5   4   5  783.21    8.84   0
   5  13   5    1.45    6.84   0
  10   0   3  439.84    8.47   0
  11   5   5   52.56    6.47   0
  15   4   3   66.78    7.45   0
   0  10   4  252.39    8.53   0
   7   1   4   90.37    5.98   0
  10   4   5  145.01    6.46   0
  14   1   2    6.66    7.75   0
  14   5   4    6.90    6.64   0
  15   2   2   -3.51    7.89   0
   0   7   4  249.35    7.00   0
   2   8   5  335.50    7.69   0
   2   9   5   92.56    6.45   0
   7   3   5   10.31    5.76   0
   8   1   4   53.01    5.59   0
   8   3   5  362.73    7.94   0
  10  -2   1   20.08    7.01   0
  -1   3   2  994.14   13.59   0
   2  10   5   -1.06    6.55   0
   3   5   5   86.08    5.82   0
   3  12   5  152.75    7.34   0
   4  13   5  275.08    8.35   0
   6   1   4  108.96    5.54   0
   6  14   5   10.52    6.47   0
   7   8   6   85.18    6.10   0
   7   9   6   87.04    6.73   0
   9   3   5   77.33    6.37   0
  11  -1   2  469.97    9.91   0
  11   4   5  143.73    7.37   0
  12   5   5  189.93    7.89   0
  13   0   2   14.76    7.55   0
  13   7   5   44.38    6.94   0
  13   8   5  171.88    6.90   0
  -1   5   3   38.34    5.79   0
   0  11   4  120.80    8.41   0
   2   0   2  553.26    9.47   0
   2   3   4   83.72    5.18   0
   4  -1   2   51.48    5.41   0
   6   3   5   12.34    5.07   0
   6   8   6  126.08    6.77   0
   6   9   6  127.51    6.82   0
   8   7   6   79.90    6.79   0
   8  10   6   67.51    6.35   0
   9   8   6    4.48    5.61   0
   9   9   6   18.48    5.84   0
  11   0   3  118.91    7.57   0
  13   3   4  192.25    7.45   0
  14   2   3   15.14    6.84   0
   1   2   3 1309.90   12.17   0
   2  11   5   23.55    6.47   0
   4   0   3    2.92    4.68   0
   5   1   4  713.04    9.10   0
   5  14   5   55.16    7.70   0
   6   7   6   24.52    5.65   0
   9   7   6   98.83    6.57   0
   9  10   6   40.63    6.62   0
  10   3   5   23.06    6.50   0
  10   9   6   48.24    6.48   0
  12   2   4   40.73    6.67   0
  13   1   3   32.00    7.34   0
  13   6   5   62.14    6.74   0
  14   4   4  131.64    7.55   0
  15   3   3   14.49    7.57   0
   1   4   4  169.21    5.66   0
   3   2   4   79.20    5.36   0
   5   3   5   88.66    5.54   0
  10   7   6   -1.95    6.42   0
  10   8   6   76.38    6.33   0
  10  10   6  163.51    7.21   0
   0   3   3  195.24    6.63   0
   2   1   3 1313.53   11.95   0
   5   7   6  193.14    6.63   0
   5  10   6   62.85    6.30   0
   6   6   6  695.72    9.11   0
   6  11   6   -4.71    5.69   0
   9   6   6  126.53    6.71   0
  15   5   4   33.32    6.47   0
   3   4   5  674.71    8.76   0
   3  13   5   40.75    7.62   0
   8   5   6   25.90    6.57   0
  10   6   6  298.41    7.62   0
  11  -2   1   69.61    7.91   0
  11   1   4   35.69    6.58   0
  11   8   6   48.51    6.37   0
  11   9   6   73.18    6.17   0
   2  12   5   94.17    7.29   0
   5   6   6  198.86    6.55   0
   5  11   6  129.28    7.26   0
   6  12   6   97.12    7.00   0
   7   2   5   54.44    5.50   0
   8   2   5  329.99    6.99   0
   9   5   6   19.39    6.19   0
  11   7   6  215.06    6.88   0
  12  -1   2   14.27    7.59   0
  12   0   3   18.39    6.77   0
   1   8   5  452.94    8.26   0
   1   9   5   29.73    6.29   0
   2   5   5   74.15    5.12   0
   4   1   4  160.53    5.96   0
   4   3   5  665.32    8.58   0
   4   7   6  198.14    7.40   0
   6   2   5   -0.26    5.09   0
   6   5   6  188.61    6.82   0
   8  -3   0    0.12    6.80   0
   9  -1   3   57.66    5.88   0
  13   2   4   77.18    7.01   0
  14   3   4    5.35    5.89   0
   1   7   5   62.50    5.80   0
   1  10   5   29.99    6.60   0
   6  -1   3  662.60    9.07   0
   7  -3   0   16.93    7.17   0
   8  -2   2  368.95    8.78   0
  10   2   5    5.10    6.42   0
  10   5   6   51.90    6.38   0
  11   6   6    3.95    5.36   0
  12   8   6   23.99    5.95   0
  15   4   4   32.12    6.77   0
  -2   8   3  750.61   12.67   0
   2  -1   1  653.81   12.38   0
   4   6   6  110.54    6.20   0
   5   5   6   55.43    5.56   0
   5  12   6    7.12    6.39   0
   7  -2   2   18.32    5.23   0
   8   4   6   26.01    6.02   0
   9  -3   0  569.62   13.71   0
   9  -2   2   66.32    6.61   0
  10  -1   3  302.14    8.30   0
  12   1   4   18.00    6.15   0
  14   1   3  132.10    7.82   0
   3   0   3  197.17    6.01   0
   3   9   6   72.79    6.33   0
   5   2   5   69.48    5.45   0
   6   0   4  352.29    7.46   0
   6  13   6   64.34    6.99   0
   7   4   6  192.57    6.96   0
  14   5   5   50.71    6.39   0
  -1   8   4   60.09    6.31   0
  -1   9   4  528.23   10.50   0
   1  11   5   42.28    6.97   0
   2   2   4   76.91    5.21   0
   3  10   6   15.77    6.57   0
   6   4   6  113.71    6.13   0
  10   4   6   63.17    6.61   0
  12   6   6  103.25    6.56   0
  -2   7   3  754.08   12.14   0
   2   4   5  713.90    8.96   0
   3  -1   2 1003.80   11.74   0
   3   3   5    6.27    4.58   0
   5  -1   3   44.24    5.34   0
  10  -2   2 1653.77   15.45   0
  13   0   3    8.57    6.54   0
  -1   7   4   96.85    6.46   0
  -1  10   4   32.25    7.25   0
   5   4   6   41.34    5.32   0
   5  13   6   15.00    6.67   0
   8   1   5  463.69    7.59   0
  11  -1   3   91.62    7.15   0
  12   5   6   -0.93    6.55   0
  13  -1   2    8.75    7.85   0
  13   3   5   44.40    6.27   0
  13   7   6   40.48    6.18   0
  14   2   4   11.41    6.69   0
  14   4   5   38.21    6.54   0
  15   3   4   13.89    6.83   0
   3   1   4  395.57    7.32   0
   3  11   6  248.63    7.66   0
   4   2   5  691.48    8.45   0
   5   0   4   66.21    5.28   0
   6  -3   0   44.27    8.15   0
   7   1   5   58.92    5.19   0
   8   3   6   86.73    6.41   0
   8   9   7    9.55    6.49   0
   9   1   5   29.31    6.14   0
   9   3   6   71.74    6.49   0
  11   0   4  135.31    6.91   0
  12   2   5   91.54    6.77   0
  13   1   4  254.19    8.43   0
  13   6   6   55.45    6.92   0
   0   4   4 4210.67   20.01   0
   6   1   5   24.68    5.25   0
   7   9   7   18.42    6.33   0
   8   7   7   52.40    6.44   0
   9   8   7    6.73    5.37   0
   9   9   7    0.08    5.86   0
   2   9   6  211.63    7.84   0
   4  13   6    6.12    7.16   0
   6   3   6   68.75    5.76   0
   9   7   7   20.31    5.88   0
  10   3   6   21.32    5.99   0
  10   8   7   21.48    6.21   0
  10   9   7   70.45    6.42   0
  11  -2   2   -1.18    7.65   0
   0   8   5    4.84    6.07   0
   0   9   5  652.45   10.17   0
   3   5   6  177.58    6.45   0
   3  12   6   24.58    7.09   0
   4   4   6   27.34    5.24   0
   6   7   7  424.39    8.15   0
   6  10   7    7.91    6.16   0
   7  11   7    5.04    6.30   0
   8   6   7   43.89    6.19   0
   9   6   7  128.52    7.12   0
  -2   6   3    5.68    5.62   0
  -1   6   4  107.89    6.32   0
   1   1   3   -2.53    4.41   0
   2  10   6  460.52    8.95   0
   5   1   5   22.97    5.08   0
   5   3   6  190.37    6.22   0
   7   6   7  432.53    8.03   0
  11   1   5   44.05    6.33   0
  11   8   7   59.54    6.23   0
  12  -1   3   51.44    6.72   0
  12   0   4  623.33   10.06   0
  14   3   5   29.70    6.47   0
   0   1   2  107.82    6.01   0
   0   2   3 2233.44   15.90   0
   0   7   5  422.64    8.01   0
   0  10   5  181.95    7.93   0
   2   3   5   28.96    4.84   0
   4  -1   3  109.64    5.37   0
   4   0   4 4136.06   18.42   0
   5   7   7   31.92    6.41   0
   5  10   7  139.43    7.07   0
   6   6   7   -6.47    5.65   0
   6  11   7  252.90    8.19   0
   8  -3   1  343.43    9.93   0
  10   6   7   -0.88    5.82   0
  11   7   7    4.14    5.69   0
  13   2   5   66.19    6.43   0
  15   2   4    3.92    7.22   0
   2  11   6    8.58    6.51   0
   7   2   6   40.51    5.54   0
   7   5   7   23.86    6.20   0
   9  -3   1  218.53    9.35   0
   9  -1   4  526.32    8.81   0
   9   2   6  214.22    6.58   0
   9   5   7    7.95    5.62   0
  14   1   4   20.31    6.85   0
   1   0   2  104.23    6.04   0
   1   4   5  848.84    9.60   0
   2   0   3 2208.26   15.14   0
   5   6   7  269.29    7.53   0
   5  11   7   12.44    6.46   0
   7  -3   1   17.96    6.43   0
   8  -2   3  740.89   10.22   0
  10   2   6  476.58    8.82   0
  10   5   7  134.39    6.02   0
  11   6   7  274.36    7.00   0
  12   1   5  185.72    7.30   0
   0   6   5  527.77    8.37   0
   1   2   4  188.34    5.89   0
   2   1   4  179.53    5.94   0
   3   4   6  225.85    6.16   0
   4   3   6  210.27    6.30   0
   4   9   7   25.31    6.10   0
   6   2   6 1121.89   10.20   0
   6   5   7  255.24    7.15   0
   6  12   7   12.87    6.40   0
   8   0   5   -2.18    5.54   0
   9  -2   3  311.21    8.00   0
  10  -1   4   25.99    6.14   0
  12  -2   2  256.42    9.84   0
   4   1   5  839.73    9.15   0
   4  10   7   33.14    6.51   0
   6  -1   4  112.65    5.35   0
   7   0   5  424.42    7.37   0
  11   5   7   18.64    6.54   0
  12   6   7   16.51    6.44   0
  13   0   4   -1.90    6.51   0
  -1   5   4  730.00    9.74   0
   1   9   6   40.82    6.79   0
   2   5   6  321.09    7.21   0
   5  12   7   10.19    7.13   0
  10  -3   1  111.55    8.19   0
  10  -2   3   16.61    6.55   0
  10   4   7   37.91    6.20   0
  13  -1   3   38.93    7.57   0
  14   2   5    7.09    6.52   0
  15   3   5    6.95    6.75   0
  -3   7   2  994.23   21.54   0
  -1   2   2  157.26    6.75   0
   0   3   4  348.00    7.02   0
   4  11   7   57.03    6.54   0
   5   2   6  325.09    6.84   0
   6   0   5  523.33    7.70   0
  11  -1   4   26.37    6.81   0
  13   3   6   40.77    6.54   0
  14   4   6   30.87    6.41   0
  -1   3   3   89.42    5.64   0
   1   7   6  312.87    7.66   0
   1  10   6   42.77    6.69   0
   3   0   4  338.60    6.96   0
   4  -2   2  576.93    9.60   0
  11   0   5  184.29    7.17   0
  11   4   7   63.38    6.73   0
  12   5   7    3.44    6.06   0
  13   1   5   25.42    6.88   0
  -2   5   3  755.84   11.54   0
   2   2   5    2.95    4.46   0
   3   3   6  451.82    7.94   0
   3   8   7   24.95    5.88   0
   3   9   7   19.68    6.23   0
   5  -1   4  723.21    8.80   0
   6  -3   1  203.76    8.17   0
   7   1   6  317.97    7.47   0
   8   1   6   43.92    5.58   0
   9   1   6   47.05    6.14   0
  11  -2   3  394.40    9.19   0
  12   2   6  130.83    6.58   0
   1   3   5   33.74    5.15   0
   2  -1   2  157.80    6.30   0
   2   4   6  191.75    6.24   0
   3  -1   3   97.24    5.28   0
   3  10   7  241.74    7.79   0
   4   5   7   28.67    5.56   0
   4  12   7    3.19    6.91   0
   5   0   5 1016.21    9.78   0
   5   4   7   35.17    5.86   0
   7   3   7    2.85    5.92   0
   8   3   7   31.33    6.08   0
   9   3   7   28.95    5.74   0
   3   1   5   40.49    4.92   0
   4   2   6  181.15    6.06   0
   6   1   6  160.72    6.27   0
   7   8   8   83.85    6.64   0
   8   8   8  123.67    6.56   0
   8   9   8   -0.77    6.06   0
   9   9   8  112.46    6.52   0
  10   3   7  243.69    7.48   0
  12  -1   4   16.70    6.36   0
  12   0   5   13.01    7.54   0
  14   0   4  172.76    8.83   0
   3  11   7    3.14    6.41   0
   6   3   7  498.34    8.42   0
   7   7   8   43.46    5.89   0
   7  10   8   -2.59    6.34   0
   8  -3   2   29.39    5.87   0
   9  -3   2   63.60    6.64   0
  10   7   8    9.04    6.03   0
  13   2   6  101.49    7.13   0
  14   3   6    6.61    6.03   0
  15   2   5   -1.70    7.35   0
  -1   8   5  462.46    8.87   0
  -1   9   5   32.77    6.80   0
   8   6   8   68.61    5.58   0
   9   6   8   91.06    6.25   0
  11   3   7    3.09    6.04   0
  -2   8   4  101.13    7.28   0
  -2   9   4  151.71    8.56   0
   4  -1   4  153.51    6.31   0
   5   1   6  123.51    5.74   0
   6   7   8   12.55    5.73   0
   6  10   8   42.56    6.43   0
   7  -3   2 1005.10   12.41   0
   7   6   8    6.83    5.38   0
  10  -3   2   17.17    7.03   0
  12  -2   3  200.78    8.53   0
  -1   7   5   55.89    5.95   0
   2   8   7   74.53    6.20   0
   2   9   7  187.08    7.46   0
   3  12   7   38.62    7.06   0
   4   0   5   -3.82    4.71   0
   5   3   7   22.26    5.34   0
   5   9   8  152.54    6.96   0
   6   6   8   43.35    6.71   0
   7  -1   5   56.55    5.52   0
   8  -2   4   96.33    6.37   0
   8   2   7   72.93    5.99   0
   8   5   8    7.42    6.10   0
   9  -2   4  151.09    6.65   0
   9   2   7  180.47    6.37   0
   9   5   8  163.62    7.21   0
  12   1   6    6.56    6.25   0
  -2   7   4   42.30    5.93   0
   1   1   4  716.89    8.98   0
   2   3   6  119.33    5.42   0
   2   7   7  640.73    8.93   0
   2  10   7    4.65    5.92   0
   3   2   6  119.63    5.63   0
   5  10   8   34.24    6.52   0
   6  11   8   -2.74    6.06   0
   7   2   7  623.29    8.82   0
   7   5   8  100.13    6.50   0
   8   0   6   10.18    6.40   0
  10  -2   4   14.05    7.02   0
  10   2   7    4.61    5.90   0
  10   5   8   37.04    6.20   0
  11   6   8   -4.90    4.98   0
  13  -1   4  256.52    9.16   0
  13   0   5  332.10    8.70   0
   0   8   6   21.46    5.97   0
   0   9   6    7.44    6.41   0
   6  -1   5   29.09    5.27   0
   6   2   7    6.42    6.39   0
  -1   6   5   30.26    5.20   0
   0   1   3  122.91    5.53   0
   0   2   4  374.56    7.13   0
   0   7   6  236.00    7.12   0
   0  10   6   55.42    7.17   0
   1   0   3  129.22    5.66   0
   2   0   4  371.03    6.86   0
   3   4   7   22.38    5.37   0
   4   1   6  122.72    5.56   0
   4   3   7   16.06    5.98   0
   5   6   8  110.00    6.56   0
   6  -3   2   28.07    5.82   0
   6   5   8  122.09    6.16   0
  11  -3   2  561.36   12.62   0
  11   5   8   55.45    6.44   0
   1   2   5   26.84    4.63   0
   2   1   5   26.60    4.93   0
   4   8   8  210.10    7.32   0
   4   9   8    7.08    6.30   0
   5  -3   1  308.64    9.41   0
   5  11   8   48.17    6.57   0
   7   4   8  163.71    7.16   0
   8   4   8  221.70    6.89   0
  11  -2   4   11.01    6.60   0
  13   1   6   27.93    6.30   0
  13   3   7   10.11    6.38   0
  -2   6   4   54.48    5.90   0
   0   6   6  118.94    5.97   0
   4  -2   3 1739.36   13.45   0
   4  10   8   80.08    6.87   0
  10   4   8   83.29    6.25   0
  -3   6   2   28.12    9.09   0
  -2   4   3 1722.59   16.15   0
   3  -2   2   48.68    5.36   0
   3   0   5  926.07    9.24   0
   4   6   8  101.50    6.80   0
   5  -1   5   22.19    4.81   0
   6   4   8  104.04    6.40   0
   8  -3   3  107.28    6.66   0
   8   1   7    3.44    5.38   0
   9  -3   3  144.51    7.26   0
   9   1   7    9.10    6.29   0
  11   4   8   97.00    6.94   0
  12  -1   5  195.24    8.17   0
  12   2   7   24.55    5.68   0
   0   3   5  913.67    9.42   0
   1   8   7   15.35    6.64   0
   2  -1   3 1322.54   12.06   0
   3  -1   4  386.57    7.22   0
   7   1   7   21.00    5.59   0
  14   0   5   38.97    7.59   0
  -1   2   3 1341.11   13.13   0
  -1   5   5   22.01    4.98   0
   0   0   1    1.74    3.59   0
   1   7   7   17.98    5.72   0
   1   9   7    7.37    6.35   0
   2   2   6 1839.60   12.14   0
   4  11   8   93.07    6.99   0
   5  -2   4  220.90    6.53   0
   5   0   6   49.84    5.31   0
   7  -3   3   19.44    5.15   0
   9   3   8  124.53    6.01   0
  10  -3   3  303.41    8.84   0
  10   3   8    8.13    6.39   0
  12  -2   4   47.81    7.49   0
  12   0   6   19.90    6.93   0
   1  10   7  208.01    8.02   0
   3   1   6  352.37    6.86   0
   3   8   8   73.91    6.40   0
   3   9   8  130.90    7.13   0
   4   2   7  163.20    5.90   0
   5   4   8   34.06    5.73   0
   6   1   7  425.54    7.72   0
  12   4   8   90.73    6.32   0
  13   2   7   75.73    6.55   0
  14   1   6    9.25    7.30   0
   1   3   6  352.86    6.78   0
   1   6   7  419.75    8.31   0
   2   4   7  153.23    5.79   0
   3  10   8   11.45    6.89   0
   6   3   8   30.50    6.00   0
   8   7   9   69.96    6.96   0
  11   3   8   28.98    6.54   0
   4  -1   5  831.95    9.04   0
   7   7   9    0.86    6.31   0
   9  -2   5  101.88    6.61   0
  11  -3   3   22.41    7.56   0
  -2   5   4  219.75    6.99   0
   1  -1   1    2.51    4.80   0
   4   0   6   14.53    4.88   0
   5   1   7   13.15    5.25   0
   6  -3   3  616.52    9.27   0
   7   6   9    6.20    6.38   0
   8   6   9   -2.25    5.64   0
   9   6   9   46.90    5.39   0
  10  -2   5    6.89    6.24   0
  10  -1   6   38.34    5.87   0
  12   1   7   17.20    6.61   0
   3  11   8   30.03    7.11   0
   5   3   8  152.63    6.78   0
   6   7   9   14.55    5.80   0
   6   9   9   31.61    6.06   0
   7   2   8   18.99    6.28   0
   8   0   7    0.28    6.11   0
   8   2   8   66.62    6.06   0
   9   2   8  135.05    6.65   0
  10   2   8   47.97    6.64   0
   1   0   4  189.34    6.24   0
   1   1   5   -5.62    4.69   0
   2   0   5  873.47    9.14   0
   3   2   7  738.69    8.66   0
   3   5   8  161.84    6.57   0
   6  -2   5   -0.78    5.52   0
   6  -1   6  164.60    5.87   0
   6   6   9   -4.92    6.40   0
   8   5   9  214.65    7.13   0
   9   5   9   -6.27    5.68   0
  11  -2   5   22.32    7.00   0
  -1   8   6   49.72    6.23   0
   0   0   2  615.95   10.15   0
   0   1   4  190.36    5.95   0
   2   3   7  769.89    8.67   0
   2   8   8   64.02    6.52   0
   2   9   8  141.98    7.28   0
   3  -2   3 1125.22   11.19   0
   4  -2   4  237.06    6.38   0
   5   8   9  225.62    7.41   0
   5   9   9   -2.06    5.74   0
   6   2   8   49.13    5.86   0
   7   5   9    9.63    5.22   0
   8  -3   4   99.14    6.21   0
   9  -3   4  357.78    8.52   0
  10   5   9   32.42    5.29   0
  -1   7   6  320.50    8.38   0
  -1   9   6   46.39    6.53   0
   0   2   5  885.60    9.31   0
   1  -1   2  817.61   11.28   0
   2   1   6  273.45    6.55   0
   2   7   8   12.59    5.30   0
   6   0   7  133.28    6.50   0
   6   5   9   38.73    6.15   0
  10  -3   4   22.64    6.48   0
  13   1   7    2.82    6.26   0
  -2   8   5  335.31    8.91   0
   0   8   7   -1.99    6.03   0
   1   2   6  285.22    6.31   0
   1   4   7    9.84    5.76   0
   2  -1   4  176.49    5.93   0
   2  10   8   43.30    6.82   0
   3   4   8  182.08    6.75   0
   5  -1   6  120.80    5.42   0
   5   6   9   32.49    5.94   0
   7  -3   4   27.74    5.43   0
   8   4   9   -5.03    5.86   0
   9   4   9  278.30    7.17   0
  10   4   9   -2.68    6.00   0
  12  -1   6   14.04    6.29   0
  14   0   6   35.85    7.37   0
  -2   7   5   49.21    5.98   0
  -1   6   6  162.19    6.39   0
   0   7   7   45.73    6.35   0
   0   9   7   38.17    6.65   0
   3  -1   5   36.38    4.76   0
   3   0   6  263.35    6.21   0
   5  -2   5   68.83    5.57   0
   5   2   8  192.67    6.89   0
   7   4   9  128.36    6.27   0
   8   1   8   47.11    6.20   0
  12  -2   5   85.53    7.27   0
  12   2   8   31.89    6.15   0
   4   8   9    1.70    5.80   0
   4   9   9  278.78    7.60   0
   5   0   7   49.25    6.08   0
   5   5   9   -2.69    5.57   0
   6   4   9   10.20    5.64   0
   7   1   8   91.62    6.54   0
  11  -3   4    9.81    7.03   0
  12   0   7    8.73    6.29   0
  -2   4   4  229.26    7.13   0
  -1   1   2  821.90   12.21   0
  -1   2   4  186.70    6.33   0
   0   3   6  266.77    6.74   0
   0   6   7  127.31    6.26   0
   8   3   9  151.76    6.92   0
   9   3   9   14.22    5.69   0
  -2   6   5   -0.18    5.08   0
   2   2   7   -0.51    4.94   0
   3   1   7    8.03    4.98   0
   3   3   8   99.91    6.26   0
   4  10   9    2.95    6.25   0
   6   1   8   81.37    6.19   0
   7   3   9    5.74    6.03   0
   9  -2   6  210.84    6.88   0
  10   3   9   13.01    6.15   0
  13  -1   6   27.49    6.81   0
  -1   5   6  121.02    5.84   0
   0   0   3    2.48    4.28   0
   1  -1   3    1.08    4.37   0
   4  -1   6  112.42    5.81   0
   4   2   8  102.11    6.17   0
  10  -2   6  459.99    8.85   0
   0   5   7   50.75    5.69   0
   1   3   7    5.93    4.67   0
   1   7   8   85.26    6.50   0
   1   8   8   38.33    6.10   0
   2   4   8  106.22    6.03   0
   3  -2   4   82.17    5.15   0
   3   8   9  148.22    7.07   0
   4   5   9  372.05    7.60   0
   6   3   9   10.71    5.51   0
   7  -1   7   19.29    5.29   0
   8  -4   1    8.69    7.17   0
   8  -4   2   65.98    7.16   0
   9  -4   2   26.13    6.81   0
   9  -3   5   71.05    6.53   0
  12   1   8   10.99    5.99   0
  13  -2   5   66.22    7.53   0
  13   0   7    9.30    6.90   0
   1   0   5 1171.06   10.15   0
   1   6   8   80.68    6.27   0
   2  -2   1    1.21    5.43   0
   3   7   9    0.96    5.73   0
   4  -2   5  694.87    8.41   0
   4   0   7   -7.03    5.03   0
   5   1   8  215.24    7.06   0
   6  -2   6 1091.77   10.59   0
   8  -3   5  353.83    7.40   0
  11  -2   6    1.57    6.57   0
  11  -1   7   12.29    6.55   0
  -2   5   5   68.63    5.78   0
   1   1   6  261.33    6.26   0
   1  10   8   25.76    6.85   0
   2   0   6  173.07    6.01   0
   6  -1   7  417.81    7.43   0
   8   0   8  268.38    7.23   0
   8   2   9    9.39    5.18   0
   9   2   9   40.22    5.95   0
  10  -3   5   16.38    6.43   0
  -1   1   3    0.45    4.13   0
   0   1   5 1158.34   10.26   0
   3   2   8   64.14    6.34   0
   3  10   9   11.29    6.34   0
   5   3   9    4.48    5.64   0
   7  -4   2   67.00    6.36   0
   7   2   9   23.13    5.74   0
   7   6  10    0.56    6.38   0
   9  -4   3   16.36    7.02   0
  10   2   9    3.25    5.70   0
  -3   5   2  305.96   13.77   0
   0   2   6  181.87    5.69   0
   2  -2   3   -0.30    4.46   0
   2   1   7  661.33    8.57   0
   2   3   8   60.19    5.89   0
   6   2   9    4.25    5.80   0
   7  -4   1  411.34   11.71   0
   8  -4   3    5.48    5.46   0
  11  -3   5   12.56    6.51   0
  11   0   8  110.14    6.86   0
  12  -2   6  133.28    7.67   0
  12  -1   7   20.27    6.39   0
   3  -1   6  351.32    6.88   0
   4   1   8   86.80    6.29   0
   5  -2   6  316.56    6.59   0
   5  -1   7   13.27    5.13   0
   6   0   8  122.58    6.17   0
   6   6  10   74.32    5.91   0
   7   5  10   63.53    5.84   0
  10  -4   3  348.87    9.85   0
   0   0   4 5922.01   22.43   0
   1  -1   4  698.28    8.83   0
   2   8   9    1.13    6.47   0
   3   0   7   16.37    5.00   0
   4   3   9  248.59    6.85   0
   5   8  10    2.42    5.63   0
   7  -4   3  188.70    6.78   0
  -1   2   5   23.09    4.33   0
  -1   7   7   15.35    5.61   0
  -1   8   7   16.15    6.36   0
   2   7   9   22.69    6.17   0
   2   9   9   38.58    6.77   0
   3  -2   5   24.40    4.59   0
   3   4   9  261.24    7.18   0
   5   0   8   40.31    6.44   0
   5   2   9   26.58    5.75   0
   5   7  10   59.12    5.89   0
   6   5  10   66.33    5.89   0
   8   1   9  216.47    6.82   0
   8   4  10   63.23    5.95   0
   9  -2   7  177.07    7.44   0
   9   1   9    0.60    5.67   0
  12   0   8  111.51    6.62   0
  -2   4   5  695.06    9.03   0
  -1   6   7  426.31    8.77   0
   2   6   9    6.89    5.11   0
   4  -3   4  277.14    6.46   0
   6  -4   2  228.33    7.86   0
   7   1   9    9.48    5.14   0
   7   4  10   69.29    5.87   0
   9  -4   4   10.06    6.52   0
  10  -2   7    8.78    6.13   0
  12  -3   5  156.55    8.36   0
  13  -2   6  102.70    8.20   0
  13  -1   7    4.31    6.49   0
  -2   7   6   35.92    6.07   0
  -1   1   4  711.63    9.13   0
   0   3   7   15.12    5.18   0
   0   7   8  203.21    7.25   0
   0   8   8  254.53    8.13   0
   3   1   8  146.68    6.76   0
   4  -2   6  185.59    5.92   0
   4  -1   7    9.58    5.22   0
   5  -3   5   90.87    5.41   0
   5   5  10   53.31    6.40   0
   6   4  10   57.73    6.40   0
   7  -2   7  644.29    8.96   0
   8  -4   4 1343.58   12.67   0
   8  -3   6   94.93    6.75   0
   8  -1   8   36.84    6.31   0
   9  -3   6   68.81    6.46   0
  -2   6   6 1096.73   11.62   0
   0   6   8  121.80    6.67   0
   0   9   8    4.76    6.50   0
   4   7  10   71.48    6.27   0
   4   8  10   72.33    6.21   0
   6  -4   3 1054.28   11.46   0
   6   1   9   22.74    5.59   0
   7  -4   4  209.22    7.10   0
   7  -1   8   85.34    5.97   0
   8   3  10   40.55    5.60   0
   9   3  10   54.10    5.22   0
  10  -3   6   14.45    6.44   0
  10  -1   8   29.14    6.13   0
  11  -2   7  377.55    8.72   0
  -3   6   4   50.16    6.37   0
  -1   5   7    5.43    5.31   0
   1   0   6  137.51    5.59   0
   1   3   8  158.29    6.61   0
   3   3   9   -4.82    5.26   0
   4   2   9   15.18    5.45   0
   6  -2   7    5.24    5.21   0
   7   3  10   81.21    6.21   0
   0   1   6  145.14    5.36   0
   0   5   8   45.26    5.89   0
   1   1   7    5.66    4.56   0
   2  -1   6  277.49    6.56   0
   2   0   7  204.64    6.20   0
   3  -3   2 1182.30   12.78   0
   3  -3   3    5.51    4.90   0
   5   1   9    1.94    5.92   0
   5   4  10    6.87    5.52   0
   6  -1   8   90.95    5.81   0
  11  -3   6  251.28    8.40   0
  11  -1   8   46.02    6.73   0
  -2   2   2 9573.78   42.20   0
  -2   2   3    5.32    4.54   0
  -2   5   6  325.91    7.52   0
   0   0   5    5.00    4.54   0
   1  -1   5    0.61    4.49   0
   6  -4   1 1660.47   19.62   0
   6  -4   4  235.96    7.26   0
   6   3  10   23.83    5.38   0
   8   0   9    0.97    5.60   0
   9   0   9  331.26    7.59   0
  11  -4   4  113.04    8.44   0
   0   2   7  211.70    6.45   0
   1   7   9    6.63    5.78   0
   1   8   9  217.56    7.60   0
   3  -1   7   15.04    5.06   0
   4  -3   0   20.34    9.32   0
   4  -3   5  674.05    8.24   0
   5  -2   7  390.13    7.20   0
   7   0   9  165.70    6.34   0
   8   2  10   61.71    5.52   0
   9  -4   5  526.08    9.75   0
   9   2  10   83.71    5.85   0
  12  -1   8    9.87    7.02   0
  -1   4   7   15.43    5.24   0
   1   6   9   19.80    5.88   0
   1   9   9    6.81    6.94   0
   2   1   8  145.09    6.02   0
   3  -2   6  113.21    5.61   0
   3   2   9   18.37    5.25   0
   3   6  10   11.35    6.17   0
   3   7  10   87.26    6.48   0
   3   8  10   29.17    6.21   0
   4   4  10   91.75    6.67   0
   5  -4   3   27.74    5.51   0
   5  -1   8  215.93    6.76   0
   5   3  10   88.62    5.44   0
   7   2  10   11.85    5.43   0
   8  -4   5    3.61    6.02   0
  11   0   9   80.43    6.84   0
  12  -3   6   26.81    7.98   0
  -3   5   4  449.19    9.32   0
  -1   1   5    0.05    4.85   0
  -1   2   6  286.27    6.24   0
   1   2   8  150.67    6.23   0
   2  -2   5    0.59    4.36   0
   2   3   9   15.91    6.00   0
   3   0   8  222.07    6.63   0
   4   1   9  370.11    7.68   0
   5  -4   2   52.66    6.18   0
   5  -3   6  174.68    6.26   0
   7  -4   5  330.17    7.55   0
  10  -4   5  140.57    7.68   0
   0  -1   3  122.65    5.52   0
   1   5   9    5.64    5.21   0
   6   2  10   82.39    6.06   0
   9  -3   7   24.13    5.98   0
   9  -2   8  131.71    6.81   0
  -3   7   5    9.31    6.28   0
  -2   4   6  184.63    6.29   0
   4  -2   7  150.70    6.03   0
   4   3  10   67.44    6.42   0
   5   0   9  451.59    7.94   0
   7  -2   8   15.79    6.18   0
  10  -2   8   44.48    6.58   0
  11  -4   5  145.09    8.63   0
   0  -1   2  101.62    5.86   0
   1  -2   3 1318.19   11.85   0
   4  -1   8   89.71    6.01   0
   8   1  10   17.84    6.02   0
   9   1  10   45.88    6.06   0
  10  -3   7  237.43    8.23   0
  -3   6   5    6.79    5.93   0
  -1   0   3  125.19    5.39   0
  -1   7   8   79.55    6.64   0
   0  -1   4  186.53    6.12   0
   1  -1   6  252.01    6.27   0
   1   0   7   25.70    5.00   0
   2  -1   7  660.78    8.08   0
   3   1   9    8.43    5.34   0
   6  -2   8   42.93    5.50   0
   7   1  10   81.98    5.55   0
   8  -1   9  210.11    7.09   0
  11  -2   8    7.42    6.12   0
  -3   4   3  169.81    7.62   0
  -2   7   7  640.46   10.70   0
  -1   6   8   88.45    6.38   0
  -1   8   8   37.01    6.55   0
   0   0   6   13.01    4.56   0
   0   1   7   19.24    4.61   0
   1  -2   2  161.39    6.10   0
   1  -2   4  174.33    5.76   0
   2   2   9   -5.55    4.99   0
   2   6  10   91.26    6.41   0
   2   7  10    7.15    5.92   0
   2   8  10   64.22    6.56   0
   4  -3   6  222.40    5.90   0
   6  -3   7  499.40    8.17   0
   6   1  10   50.72    6.13   0
   7  -1   9    0.22    5.59   0
   8  -4   6   19.45    5.83   0
   9  -4   6    6.58    6.82   0
  10  -1   9   15.86    5.88   0
  -2   6   7    5.75    5.67   0
  -2   8   7   69.14    7.22   0
  -1   0   4  195.75    5.87   0
   1   1   8  216.10    6.08   0
   2  -2   6 1823.74   11.99   0
   2   0   8  122.97    5.69   0
   4   0   9    6.05    5.33   0
   4   2  10   79.60    5.95   0
   6  -1   9   10.26    5.81   0
   7  -4   6  190.22    7.24   0
  -1   5   8  206.00    6.85   0
   0   6   9    7.76    6.19   0
   0   7   9  166.27    7.16   0
   0   8   9    1.10    6.45   0
   2   5  10   95.32    5.75   0
   3  -2   7  738.37    8.65   0
   3  -1   8  152.56    6.29   0
   3   3  10  109.38    6.39   0
   5  -2   8  185.80    6.42   0
  10  -4   6   63.84    6.60   0
  11  -1   9    4.93    5.49   0
  12  -2   8   31.97    7.14   0
  -3   4   4  281.08    7.38   0
  -3   5   5   85.62    5.70   0
  -2   5   7  406.80    8.55   0
  -1   0   2  101.25    5.69   0
  -1   1   6  260.56    6.02   0
   0  -1   5 1171.99   10.13   0
   2  -3   3 1141.62   11.41   0
   5  -3   7   28.51    5.09   0
   8   0  10   77.49    6.61   0
  12  -3   7   32.31    7.76   0
   0   2   8  125.98    6.18   0
   0   5   9  460.28    8.15   0
   1  -2   5   24.22    4.69   0
   2  -3   4   77.05    5.16   0
   5  -1   9   -0.11    5.55   0
   5   4  11    7.17    5.92   0
   6   3  11  158.22    6.55   0
   7   0  10   93.34    6.12   0
  11  -4   6  113.64    7.78   0
  -1   0   5 1170.05   10.42   0
  -1   4   8   95.95    6.20   0
   2   1   9   12.11    5.19   0
   3  -3   6  451.29    7.23   0
   3   0   9  317.34    7.21   0
   5  -4   1  481.70   11.89   0
   9  -3   8  123.89    6.97   0
   0   4   9   -0.89    5.74   0
   1   2   9    9.18    5.38   0
   3   2  10   33.28    5.70   0
   4  -4   2  116.25    6.23   0
   4  -2   8  105.24    5.99   0
   4   1  10   48.96    5.46   0
   6   0  10   53.55    5.47   0
   8  -5   3   23.50    6.86   0
   8  -5   4   17.02    6.30   0
   9  -5   3    5.51    6.74   0
   9  -5   4  539.81   10.74   0
  -3   4   2   85.06    8.50   0
   0   0   7    3.36    4.48   0
   1  -1   7    6.54    4.66   0
   1   0   8  135.68    6.32   0
   1   6  10   42.64    6.01   0
   1   7  10   84.71    6.65   0
   1   8  10   19.20    6.74   0
   2  -3   2   50.98    5.15   0
   2  -3   5   25.98    4.42   0
   2   3  10   27.26    5.72   0
   4  -4   5    6.01    4.70   0
   4  -3   7   19.27    4.81   0
   4  -1   9  356.69    7.57   0
   5   3  11   -0.83    5.56   0
   7  -5   3  188.45    7.70   0
   7  -2   9   26.02    5.71   0
  10  -3   8   11.54    6.06   0
  10  -2   9    1.14    5.73   0
  -3   4   5  671.35    9.25   0
  -3   6   6   61.22    6.65   0
  -3   7   6  392.03    9.25   0
  -2   1   3 1335.23   12.82   0
  -2   1   4  180.62    5.75   0
   1   5  10   77.49    6.45   0
   2  -2   7   -0.38    4.96   0
   2  -1   8  149.14    6.29   0
   6  -3   8   39.47    5.80   0
   6   2  11   -1.18    5.08   0
   7  -5   4  159.05    6.55   0
   7  -4   7   58.48    6.54   0
   8  -4   7   -3.41    5.23   0
   9  -4   7   21.10    6.77   0
  10  -5   4   40.63    7.73   0
   0  -1   6  143.58    5.58   0
   0   1   8  128.28    5.46   0
   1  -2   6  277.66    6.45   0
   3   5  11    2.61    5.69   0
   6  -2   9    2.22    5.48   0
   8  -5   5  429.08    9.26   0
   8  -1  10   10.36    6.32   0
   9  -5   5    6.38    6.43   0
  10  -4   7   37.69    6.36   0
  11  -3   8   30.02    6.56   0
  11  -2   9   12.28    6.18   0
  -3   5   6  183.05    6.81   0
  -1   1   7   -1.24    5.08   0
   1   4  10   40.72    5.84   0
   2   0   9   17.30    6.06   0
   3   1  10  105.13    5.73   0
   4   3  11   18.70    5.88   0
   5   2  11  117.34    6.34   0
   6  -5   4  146.83    6.70   0
   7  -5   5   87.86    6.48   0
   8  -5   2   36.67    7.61   0
  -3   3   4  181.31    6.59   0
  -2   1   5   26.17    4.23   0
  -2   3   7  744.34    9.00   0
  -1   0   6  143.27    5.41   0
   1   1   9    4.19    5.12   0
   4  -4   6   25.00    5.54   0
   4   0  10   93.64    6.33   0
   5  -3   8  149.27    6.20   0
   5  -2   9   27.59    5.29   0
   6  -5   3  441.83    8.88   0
  10  -5   5   64.67    7.04   0
  11  -4   7   64.19    7.46   0
  -3   3   3    2.91    4.98   0
  -2   6   8   44.31    6.09   0
  -2   7   8   15.78    6.32   0
  -1   6   9    8.28    5.64   0
  -1   7   9    0.27    6.35   0
   2  -3   6  114.38    5.37   0
   3  -3   7   -3.57    4.94   0
   3  -1   9    4.33    5.30   0
   6  -1  10   48.05    5.37   0
  -1   5   9    0.04    5.96   0
   0  -2   4  370.68    7.03   0
   3  -4   5  664.19    8.18   0
   4   2  11    8.50    5.80   0
   5  -4   7   36.46    6.10   0
   6  -5   5   73.07    5.88   0
   7  -5   2  376.55   10.24   0
  -3   3   5    2.52    4.53   0
  -3   4   6  220.82    6.78   0
  -2   5   8  191.35    6.93   0
  -1  -1   4  709.59    8.67   0
   1  -1   8  209.14    6.79   0
   2   6  11   -3.63    5.89   0
   4  -3   8  172.17    6.28   0
   4  -2   9   12.82    6.11   0
   5  -1  10   74.09    5.41   0
   5   1  11    4.12    5.66   0
   7  -5   6  185.22    7.32   0
   8  -5   6   17.67    6.39   0
   9  -5   6   27.55    6.10   0
  -1   4   9  358.50    7.58   0
   0  -2   3 2243.65   14.85   0
   0  -2   5  892.88    8.96   0
   0  -1   1 1578.84   18.75   0
   0   0   8  584.76    7.73   0
   0   6  10   56.68    6.45   0
   0   7  10   87.47    6.99   0
   1  -3   4  389.14    7.01   0
   1  -2   1  648.41   12.21   0
   1  -2   7  658.57    8.04   0
   3   0  10   92.69    5.95   0
   5  -5   4  732.42    9.54   0
   9  -3   9   11.16    5.65   0
  10  -5   6   64.02    7.36   0
  -2   1   6  274.79    6.16   0
  -2   4   8  105.85    6.06   0
  -1  -1   3   -1.68    4.26   0
  -1  -1   5    2.75    4.38   0
   0   5  10   22.05    6.10   0
   1  -3   5   36.05    5.29   0
   1   0   9  458.20    7.87   0
   2  -2   8   55.95    5.51   0
   2   4  11    6.74    5.62   0
   6  -5   6  201.28    7.00   0
  10  -3   9    3.99    6.07   0
  -3   6   7  503.58    9.55   0
  -2   1   2  156.85    6.50   0
  -1   0   7   21.36    4.60   0
   1  -3   3   93.71    5.14   0
   1   2  10   85.62    5.79   0
   2  -1   9   16.36    5.39   0
   3  -4   6  218.04    6.03   0
   3   2  11  230.43    7.20   0
   4  -4   7   -4.16    4.90   0
   4  -1  10   45.83    5.27   0
   4   1  11    9.44    5.59   0
   5  -5   3    0.11    4.74   0
   6  -3   9   14.08    5.54   0
   6   0  11    3.42    4.92   0
   7  -2  10    7.45    5.50   0
   9  -2  10   88.66    6.32   0
  10  -4   8   78.23    7.41   0
  -3   3   6  458.26    8.00   0
  -3   7   7    2.67    6.68   0
  -1   1   8  207.65    6.25   0
  -1   3   9    4.66    5.55   0
   0  -2   6  189.85    6.40   0
   0   4  10  102.54    5.89   0
   2  -3   7  744.87    8.52   0
   3  -2   9   25.15    6.09   0
   6  -5   2   74.20    7.03   0
   6  -2  10   94.34    6.39   0
  -3   5   7   28.66    5.82   0
  -2   0   4  379.74    7.23   0
  -2   3   8   67.93    5.89   0
   3  -3   8  107.91    5.90   0
   5  -3   9   -0.29    5.61   0
   5   0  11   10.45    5.17   0
   8  -5   7    5.67    6.48   0
  11  -4   8   95.80    7.81   0
  -2   0   5  890.10    9.03   0
  -1  -1   6  267.84    6.10   0
   0   3  10   99.59    6.13   0
   1  -3   6  352.14    6.86   0
   1   6  11  127.78    7.26   0
   2  -4   4  234.83    6.21   0
   2   0  10   74.29    5.61   0
   5  -4   8   35.92    5.91   0
   5  -2  10   96.57    5.94   0
   7  -5   7   30.93    5.96   0
   9  -5   7   -1.17    6.01   0
  -3   4   7   26.31    5.87   0
   1   1  10   89.46    5.99   0
   1   5  11   -1.36    5.56   0
   2  -4   5  705.21    8.30   0
   3  -1  10  101.75    6.11   0
   3   1  11   -3.10    5.91   0
   4  -4   1    3.12    6.29   0
  10  -5   7  133.27    7.76   0
   0  -1   8  130.04    5.95   0
   1  -2   8  148.86    6.09   0
   1   4  11   10.28    5.71   0
   3  -4   7   18.47    4.97   0
   4  -3   9  253.17    6.70   0
   4   0  11    5.33    5.18   0
   6  -1  11  136.69    6.45   0
  -2   0   3 2234.04   15.32   0
  -2   0   6  178.97    5.97   0
   0  -2   2  562.64    9.11   0
   0  -2   7  207.43    5.96   0
   0   0   9    0.11    5.64   0
   1  -1   9    0.79    5.43   0
   2  -4   3 1727.37   13.40   0
   2  -4   6  184.81    5.75   0
   2  -2   9   -5.70    5.70   0
   4  -4   8  385.00    7.68   0
   4  -2  10   68.48    6.24   0
   8  -4   9   -5.52    6.26   0
  -2   5   9   33.30    5.99   0
  -2   6   9    4.10    5.86   0
  -1  -1   7   -4.36    5.13   0
  -1   0   8  132.92    5.54   0
  -1   6  10   38.49    6.66   0
   1  -3   7    9.69    5.44   0
   2  -3   8   64.11    5.92   0
   4  -5   3   26.83    4.88   0
   5  -1  11    4.86    5.55   0
   8  -3  10   31.63    6.07   0
   9  -4   9  285.04    7.62   0
  -3   3   7    0.65    4.95   0
  -1   5  10   73.98    6.34   0
   1   3  11    0.15    5.34   0
   2  -3   1  372.29    9.35   0
   5  -5   2   26.98    5.62   0
  10  -4   9    2.01    6.37   0
  -2   4   9    8.51    5.93   0
  -1  -1   2  814.13   10.82   0
  -1   4  10   49.43    6.30   0
   1  -3   2  995.22   11.35   0
   2  -1  10   84.53    5.90   0
   2   1  11  185.19    6.45   0
   3   0  11   11.65    5.12   0
   6  -3  10   13.03    5.46   0
   7  -6   5   13.96    6.66   0
   7  -5   8   91.42    6.26   0
   8  -6   4  126.21    7.94   0
   8  -6   5  189.87    7.88   0
   8  -5   8    5.18    6.55   0
   9  -6   5   90.11    7.77   0
   9  -5   8  155.94    7.38   0
  -3   5   8  157.33    6.81   0
  -3   6   8   35.15    6.11   0
  -1  -2   4  177.34    5.75   0
  -1  -2   5   32.61    4.60   0
  -1   0   1 1568.14   20.02   0
   0  -3   4  349.80    6.73   0
   0  -3   5  918.21    9.04   0
   2  -4   7  161.71    6.31   0
   3  -5   5   77.08    5.55   0
   4  -1  11   14.89    5.74   0
   5  -4   9  372.72    7.95   0
   7  -6   4   26.66    6.13   0
   9  -6   4   97.03    7.93   0
  -4   5   5  765.27   11.39   0
  -2   0   7  200.44    6.09   0
  -2   3   9   22.45    5.44   0
  -1   3  10  104.53    6.18   0
   0   1  10   60.66    5.50   0
   0   5  11    8.33    6.38   0
   0   6  11    3.82    5.83   0
   3  -4   8  176.13    6.16   0
   4  -5   7   29.45    5.73   0
   5  -3  10   70.35    5.85   0
   6  -6   5    3.30    5.98   0
   6  -2  11    3.25    5.96   0
   7  -6   6   18.69    6.91   0
   8  -6   6  121.39    6.66   0
  10  -5   8   45.16    6.54   0
  -3   2   7  755.81    8.98   0
  -3   4   8  171.07    6.84   0
   0  -3   6  272.83    6.16   0
   0  -1   9  447.37    7.83   0
   0   4  11    0.74    5.45   0
   1  -4   5  846.98    8.76   0
   1  -2   9   13.22    5.54   0
   3  -5   6  191.76    6.34   0
   6  -6   4   33.98    6.16   0
   9  -6   6  129.84    7.30   0
  -2  -1   5   23.78    4.55   0
   1  -4   4  159.97    5.74   0
   1  -3   8  153.98    6.40   0
   2   0  11    2.71    5.98   0
   4  -4   9   -5.73    6.04   0
   4  -3  10   71.27    5.80   0
   5  -2  11  119.88    6.32   0
   6  -6   6  684.69    9.33   0
  -4   4   5   -0.20    5.18   0
  -4   5   6   43.65    6.20   0
  -4   6   6  116.31    7.16   0
  -2  -1   4  183.67    5.68   0
  -2  -1   6  284.27    6.51   0
  -2   2   9   -0.06    5.66   0
  -1   0   9  449.74    7.89   0
   0   3  11   17.29    5.82   0
   1  -4   6  125.64    5.60   0
   1   1  11   -2.58    5.75   0
   2  -3   9   25.49    5.73   0
   3  -1  11   -0.50    5.31   0
   5  -6   5   80.81    5.72   0
   8  -6   3  458.87   10.96   0
  -3   3   8   95.63    5.94   0
  -1  -2   3 1313.88   11.48   0
  -1  -2   7  678.44    8.13   0
   0  -3   3  194.91    5.81   0
   0   0  10  114.66    6.39   0
   2  -2  10  125.87    5.92   0
   3  -5   7   25.69    5.57   0
   7  -6   3  458.42   10.18   0
   7  -6   7  421.65    8.82   0
   8  -6   7   48.26    6.22   0
   8  -4  10   62.29    6.20   0
  -4   4   4 2994.71   20.76   0
  -4   4   6   22.17    5.01   0
   2  -4   2  567.84    9.27   0
   2  -4   8  101.90    5.91   0
   4  -2  11    0.85    5.31   0
   5  -6   4  138.56    6.33   0
   5  -6   6  202.32    7.02   0
   6  -6   7   -1.95    5.70   0
   7  -5   9    1.73    6.11   0
   8  -5   9  215.06    7.23   0
   9  -6   7  130.62    7.48   0
  -2   0   8  125.60    6.17   0
   0   2  11    8.99    5.34   0
   2  -5   5   68.43    5.09   0
   4  -5   2   49.93    5.81   0
   6  -6   3    1.79    5.70   0
   9  -5   9   -0.66    6.72   0
  -4   3   5  652.09    9.30   0
  -3   2   8   61.33    5.70   0
  -2  -1   7  670.57    7.91   0
  -2   5  10  106.53    6.41   0
   1  -4   3  104.41    5.21   0
   1   0  11   13.81    5.79   0
   5  -4  10   10.42    5.94   0
   6  -3  11  160.31    6.88   0
   7  -5   1  278.76   13.67   0
  -4   3   6  222.40    6.74   0
  -4   5   7   28.03    6.40   0
  -3   0   5  907.05    9.09   0
  -3   1   3   91.79    5.24   0
  -3   5   9    0.19    6.78   0
  -2   4  10   76.49    6.20   0
   0  -2   9   10.72    5.62   0
   1  -3   9    2.44    5.27   0
   2  -5   4  214.94    5.85   0
   3  -2  11  228.96    7.13   0
   5  -6   7  258.60    7.58   0
  -4   4   7    1.46    5.82   0
  -4   6   7   94.90    6.92   0
  -3   0   6  266.98    6.01   0
  -3   4   9  268.03    7.58   0
  -2  -1   3 1312.28   11.58   0
  -2   0   2  561.86    9.32   0
  -1  -2   8  139.34    6.01   0
  -1  -1   9   -6.73    5.06   0
  -1   4  11   16.84    6.82   0
  -1   5  11    7.65    5.95   0
   0  -3   8  220.57    6.58   0
   1  -2  10   84.43    6.13   0
   3  -5   8  152.28    6.20   0
   5  -3  11    6.22    5.53   0
   8  -6   8   66.03    6.61   0
  -4   3   4  285.36    7.50   0
  -2   3  10   38.07    6.10   0
  -1  -3   5   38.15    4.72   0
  -1  -3   6  340.50    6.61   0
   0  -4   5    2.25    4.45   0
   1  -4   8   95.19    5.95   0
   2  -5   7  399.27    6.95   0
   2  -3  10   35.45    5.80   0
   4  -6   4  245.44    6.76   0
   4  -4  10   80.32    5.98   0
   6  -6   8   48.64    5.89   0
   9  -6   8   89.90    6.97   0
  -3   0   4  341.99    6.69   0
  -2  -2   5    0.83    4.38   0
  -2  -1   8  154.57    6.11   0
  -1   3  11    2.07    5.37   0
   0  -4   6   13.94    4.68   0
   2  -4   9   10.51    5.66   0
   4  -5   9  376.36    7.54   0
   4  -3  11   14.21    5.75   0
   5  -6   3  431.17    8.90   0
  -4   2   5  701.40    9.13   0
  -4   3   7   23.82    5.78   0
  -3   0   7   17.27    5.05   0
  -2  -2   6 1858.12   11.81   0
  -2   2  10  122.35    6.13   0
  -1  -3   4  389.04    6.89   0
  -1  -3   7   17.13    5.18   0
   1  -1  11    4.29    5.83   0
  -4   2   6  190.50    6.14   0
  -1   2  11  178.78    7.03   0
   0  -4   4 4192.32   17.94   0
   0  -4   7    4.12    4.89   0
   0   0  11    2.12    5.62   0
   2  -2  11    1.14    5.32   0
   3  -4  10   75.14    5.78   0
   7  -5  10   71.63    6.12   0
  -3   2   9   19.10    5.41   0
  -2  -2   4   84.41    4.94   0
  -2  -2   7    8.22    4.73   0
   1  -5   6  119.78    5.32   0
   6  -5   1  295.25   12.11   0
  -4   2   7  155.44    6.25   0
  -4   5   8   34.79    6.49   0
  -1  -2   9   13.63    5.19   0
   0  -2  10   68.74    5.67   0
   1  -3  10   97.68    6.22   0
   3  -6   7  492.52    8.48   0
   3  -5   9    6.19    5.39   0
   3  -3  11   -1.12    5.17   0
   7  -7   5    0.23    6.45   0
   7  -7   6  326.44    8.51   0
   7  -6   9   16.04    6.05   0
   8  -7   5  195.38    8.64   0
   8  -7   6   86.69    7.19   0
   8  -6   9    9.77    7.23   0
  -4   4   8  382.55    8.25   0
  -3  -1   5   37.64    4.83   0
  -2   1  10   82.80    5.62   0
  -1  -3   8  159.10    6.63   0
  -1  -1  10   91.48    6.24   0
   1  -5   7   16.11    4.99   0
   1  -4   9  367.10    7.51   0
   5  -4  11    3.89    6.18   0
   6  -7   5   13.67    6.71   0
   6  -6   9   -2.23    5.97   0
  -4   2   4  222.25    6.44   0
  -4   3   8  168.78    7.13   0
  -2  -1   9   11.27    5.64   0
   0  -4   8  466.35    7.96   0
   0  -3   2  105.67    5.30   0
   1  -5   4  717.39    8.38   0
   1  -2  11  184.40    6.48   0
   2  -4  10   68.98    6.23   0
   4  -6   3 1039.75   11.23   0
   7  -7   7   -4.47    6.49   0
   8  -7   7   55.24    7.17   0
   9  -6   9   40.29    6.56   0
  -3  -1   7   12.90    4.54   0
  -3   1   9    1.25    5.13   0
  -2  -2   8   50.92    5.26   0
  -1  -2   2  163.57    5.94   0
   0  -1  11    9.01    5.28   0
   1   0  12   24.02    5.23   0
   2  -6   6 1107.90   10.37   0
   4  -5  10   20.53    5.28   0
   4  -4  11   -2.04    5.87   0
   5  -7   6  192.11    6.80   0
   6  -7   7  430.16    8.73   0
  -4   5   3   24.32    7.94   0
  -3   0   3  192.42    6.13   0
  -3   4  10   79.27    6.29   0
  -2   4  11    0.92    5.71   0
  -1  -3   3   90.87    5.12   0
   1  -5   8  216.86    6.55   0
   2  -6   5    1.76    5.27   0
   2  -5   9   17.84    5.50   0
   2  -3  11  220.05    6.54   0
   3  -6   8   33.52    5.77   0
   5  -7   5   95.04    6.63   0
   7  -7   4   11.36    6.87   0
   7  -6   2   11.58    7.38   0
  -4   1   7   19.93    4.60   0
  -4   2   8   98.94    6.00   0
  -3  -1   4  386.68    6.87   0
  -3   3  10  114.05    6.37   0
  -2   3  11  230.21    7.34   0
  -1  -4   5  846.65    8.67   0
  -1  -4   6  112.48    5.35   0
   0  -4   3    5.74    4.32   0
   1  -4   2   53.61    4.74   0
   2  -6   7    7.02    5.18   0
   5  -7   7   25.48    5.84   0
   6  -7   4   24.90    6.12   0
  -2  -3   5   20.93    4.63   0
  -1  -4   7   19.27    5.03   0
  -1  -3   9    4.34    5.85   0
   0  -5   6   53.41    5.15   0
   0  -3  10   97.97    5.80   0
   3  -5  10   79.40    6.45   0
   3  -4  11   16.02    5.81   0
   4  -7   6  197.00    7.03   0
   6  -6   2 2482.04   21.67   0
   7  -7   8   42.69    6.23   0
   8  -7   8   76.33    7.18   0
  -3   2  10   38.69    5.95   0
  -2  -3   7  752.86    8.45   0
  -2  -2   3   -0.77    4.15   0
  -2   2  11   -3.17    5.43   0
   0  -5   5 1018.98    9.34   0
   0  -5   7   51.08    5.19   0
   0  -4   9   -5.56    5.46   0
   0  -2   1 5049.03   29.14   0
   1  -4  10   39.39    5.92   0
   1  -3   1  196.72    7.33   0
   1  -1  12   54.05    5.64   0
   6  -7   8   13.31    6.30   0
   7  -6  10    3.04    6.09   0
  -4   1   8  104.05    6.03   0
  -4   4   9    2.33    6.07   0
  -3  -2   6  112.41    5.61   0
  -2  -2   9    8.86    4.92   0
   1  -3  11    5.39    5.71   0
   2  -6   8   42.12    5.41   0
   3  -6   3  621.08    9.27   0
   4  -7   7   51.63    5.97   0
   5  -7   4  161.36    7.03   0
   5  -7   8  100.99    6.15   0
   5  -5   1    1.76    6.68   0
   6  -6  10   72.55    6.03   0
  -4   3   3  164.70    7.22   0
  -4   3   9  262.87    7.19   0
  -3  -2   7  768.34    8.62   0
  -2  -1  10   83.22    6.09   0
  -2   1  11  185.72    6.83   0
  -1  -4   4  165.53    5.58   0
  -1  -4   8   96.95    6.26   0
  -1  -1  11    3.05    5.68   0
   1  -5   3   46.86    4.57   0
   1  -5   9    6.90    5.22   0
   3  -6   9    5.11    5.48   0
  -3  -2   5   18.63    4.50   0
  -3   1  10   99.84    6.01   0
  -2  -3   4   81.89    4.99   0
  -2  -3   8   67.55    5.51   0
   0  -5   8   43.06    5.74   0
   1  -6   6  157.29    6.09   0
   2  -5  10   95.59    5.51   0
   2  -4  11    2.53    5.63   0
  -4   2   9   12.78    5.82   0
  -2  -1   2  162.89    5.86   0
   0  -5   4   67.32    4.96   0
   1  -6   5   28.97    4.62   0
   4  -5  11    9.55    5.76   0
   5  -6   2   76.98    6.52   0
   7  -7   9    0.07    6.53   0
  -5   4   6   43.64    6.16   0
  -3  -2   8   65.84    5.57   0
  -1  -3  10  100.21    6.04   0
   0  -1  12   26.23    5.58   0
   2  -6   9    3.32    5.78   0
   4  -7   4  202.76    6.61   0
   6  -7   9   13.01    5.96   0
  -5   3   6  183.94    6.32   0
  -5   4   7   26.23    5.96   0
  -5   5   6   48.33    6.47   0
  -3   0  10   91.25    6.07   0
  -2   0  11    7.00    4.94   0
  -1  -4   9  364.04    7.36   0
   0  -4  10   97.31    5.58   0
   1  -6   8   82.98    5.68   0
   5  -7   9   10.29    5.97   0
  -5   3   7   27.59    5.69   0
  -5   5   7    4.13    5.81   0
  -4  -1   6  122.80    5.28   0
  -4   1   9  371.05    7.04   0
  -3   1   2  975.12   12.71   0
  -2  -4   6  187.42    5.63   0
  -2  -4   7  158.88    5.69   0
  -2  -2  10  131.96    5.92   0
  -1  -5   6  116.83    5.41   0
  -1  -2  11  176.68    6.78   0
   0  -5   9  463.63    7.78   0
   0  -3  11   10.54    4.93   0
   3  -6  10    9.27    5.84   0
   7  -7   3    0.21    7.42   0
  -5   2   6  315.32    7.38   0
  -5   4   5  767.69   11.23   0
  -4  -1   7   14.22    4.81   0
  -4   2   3 1680.46   15.10   0
  -3  -2   4   75.61    4.87   0
  -3  -1   3   94.73    5.02   0
  -3   3  11   -1.39    5.75   0
  -1  -5   7    8.32    4.93   0
  -1  -1   1    1.68    4.37   0
  -1   0  12   24.98    5.32   0
   1  -4  11   13.38    5.20   0
   6  -7   3  464.46   10.12   0
  -5   2   7  401.19    7.91   0
  -5   3   5   86.96    5.60   0
  -4  -1   5  847.84    9.06   0
  -4   3  10   68.61    6.75   0
  -4   4  10   87.30    6.96   0
  -3  -3   6  452.70    7.00   0
  -3  -3   7   -0.46    4.67   0
  -3   2  11  228.70    7.42   0
  -2  -4   5  715.64    8.22   0
  -1  -5   5   22.09    4.73   0
   0  -6   6  115.17    5.92   0
   1  -6   4  109.54    5.26   0
   6  -8   6  117.37    6.81   0
   6  -8   7   42.53    6.33   0
   7  -8   6   84.55    6.95   0
   7  -8   7   53.11    7.38   0
  -5   3   8  164.84    6.70   0
  -5   4   8   30.79    6.11   0
  -4   0   9   -3.35    5.57   0
  -3  -2   9   23.22    5.22   0
  -2  -4   8  106.67    5.83   0
  -1  -5   8  209.89    6.79   0
   0  -6   7  134.73    5.81   0
   1  -6   9   17.23    5.18   0
   2  -5  11  114.03    6.25   0
   3  -7   4   27.88    5.25   0
   4  -6   2  218.31    7.64   0
   5  -8   6   11.02    6.37   0
   5  -7   3  192.81    7.56   0
  -5   2   5   63.47    5.45   0
  -4   2  10   73.48    6.10   0
  -3  -3   5   -5.34    4.32   0
  -3  -3   8  102.21    6.02   0
  -3   1  11    3.27    5.30   0
  -1  -4   3  105.15    5.27   0
   0  -6   5  538.01    7.86   0
   2  -7   8   16.02    5.79   0
   2  -6  10   93.76    5.87   0
   6  -8   5  196.10    7.76   0
   6  -7  10    8.43    5.96   0
   7  -8   5  184.04    8.10   0
  -5   1   6  118.70    5.52   0
  -5   1   7    8.78    4.96   0
  -5   2   8  186.82    6.87   0
  -1  -4  10   33.40    5.36   0
  -1  -3  11    9.26    5.77   0
   0  -6   8  122.36    5.95   0
   0  -4  11    1.63    5.53   0
   4  -5   1  468.89   11.85   0
   5  -7  10   64.53    6.18   0
   6  -8   8   73.70    6.53   0
  -4  -2   6  189.99    5.84   0
  -4  -2   7  162.08    5.70   0
  -4   1  10   38.34    6.01   0
  -2  -4   9   14.72    5.77   0
  -2  -3   3 1116.80   10.26   0
  -1  -3   2  989.71   10.58   0
   0  -5  10   19.02    5.22   0
   0  -4   2  189.30    5.97   0
   4  -8   6   26.23    5.75   0
   4  -8   7    5.30    5.14   0
   5  -8   5  428.71    8.81   0
   5  -8   8    9.92    6.36   0
  -5   1   8  206.55    6.56   0
  -3   0  11   21.65    5.65   0
  -2  -4   4  230.64    5.88   0
  -2  -2  11    1.93    5.52   0
  -1  -5   4  720.76    8.21   0
   1  -7   6  318.08    6.92   0
   1  -7   7   19.88    5.12   0
   1  -5  11   -3.17    5.45   0
   2  -7   9   23.53    6.20   0
   3  -6  11  147.34    6.91   0
   4  -7   3  179.87    7.12   0
  -5   1   5   20.71    4.70   0
  -5   3   9    2.47    6.29   0
  -4  -2   8  109.41    6.17   0
  -4  -1   4  160.86    5.71   0
  -3  -3   9    4.77    4.73   0
  -3  -2  10   36.77    5.38   0
  -2  -5   7  395.76    7.40   0
   0  -6   9   10.67    5.37   0
   1  -7   8   83.16    6.34   0
   1  -6  10   34.63    5.24   0
   4  -8   5    4.43    5.83   0
   4  -8   8  219.24    6.47   0
  -5   0   7   57.23    5.06   0
  -5   2   9   27.40    5.84   0
  -4  -2   5  712.42    8.27   0
  -4   0  10  104.43    6.15   0
  -3  -4   7   24.21    5.58   0
  -2  -5   6  320.10    6.59   0
   1  -7   5   58.48    5.79   0
   3  -8   6   92.24    6.56   0
   5  -8   9  222.00    7.31   0
   6  -8   9    1.79    6.67   0
   7  -8   9   80.66    6.84   0
  -5   0   8   46.76    5.57   0
  -3  -4   6  217.45    5.92   0
  -3  -3   4  176.90    5.59   0
  -2  -5   8  191.30    6.69   0
  -1  -6   6  167.95    5.86   0
   0  -6   4  339.48    6.65   0
   1  -5   2  200.09    6.43   0
   2  -6  11    7.57    5.88   0
   3  -6   2   30.07    5.67   0
  -5   1   9   -3.60    6.27   0
  -5   3   4  437.30    8.85   0
  -3  -4   8  174.53    5.99   0
  -3  -2   3 1127.82   10.26   0
  -3  -1  11    4.72    5.27   0
  -3   0   2  104.85    5.32   0
  -2  -5   5   70.40    5.56   0
  -2  -2   2 9603.45   30.71   0
  -1  -6   8   93.70    5.97   0
  -1  -5  10   77.13    6.22   0
  -1  -4  11    7.67    5.46   0
   1  -6   3  658.90    8.32   0
   4  -8   9   -1.48    6.17   0
   6  -8   4  119.19    7.71   0
  -4  -3   7   27.69    4.99   0
  -4   2  11   -2.95    6.32   0
  -2  -3  11  229.87    7.03   0
   0  -7   7   50.30    5.86   0
   0  -5  11   12.56    4.89   0
   1  -7   9    4.25    5.39   0
   2  -7  10    7.69    5.98   0
   3  -8   5  350.45    7.72   0
   5  -8   4   20.53    6.25   0
  -5   2   4  212.67    6.67   0
  -4  -3   6  220.08    5.75   0
  -4  -1  10   40.84    5.20   0
  -3  -4   5  668.44    8.00   0
  -3  -3  10  118.81    6.54   0
  -2  -5   9   17.99    5.51   0
  -1  -6   5   29.06    4.91   0
   0  -7   6  236.17    6.21   0
   3  -7   3   15.82    5.07   0
  -5   0   9  463.69    7.96   0
  -4  -3   8  181.19    6.00   0
  -4   0   3    5.36    4.34   0
  -4   1  11   12.68    5.89   0
  -3  -4   9  264.78    6.45   0
  -1  -6   9   16.06    5.53   0
   0  -7   8  198.16    6.20   0
   1  -6  11  130.73    6.27   0
  -5   3  10   72.97    6.87   0
   4  -8   4 1351.89   12.65   0
  -5   1   4  704.50    9.22   0
  -5   2  10  100.36    6.27   0
  -4  -2   4  234.19    5.79   0
  -4   0  11    3.86    5.25   0
   0  -7   5  436.06    7.06   0
   0  -3   1 1207.59   13.50   0
   1  -7  10   76.93    6.40   0
   3  -5   1  301.12    8.96   0
   4  -8  10   65.50    6.03   0
   5  -9   7    0.07    6.34   0
   6  -9   7  131.59    7.78   0
  -5   1  10   72.77    6.07   0
  -4  -3   5  658.05    7.93   0
  -4  -3   9  260.44    6.95   0
  -3  -5   7   28.17    5.27   0
  -2  -6   7   -0.31    5.75   0
  -2  -5   4  221.67    5.73   0
  -2  -4   3 1708.09   11.99   0
  -2  -4  11    4.90    5.72   0
  -1  -5   3   36.66    4.83   0
  -1  -5  11    6.96    5.44   0
   5  -9   6   18.68    6.63   0
   6  -9   6  133.99    7.66   0
   6  -9   8   82.78    7.32   0
  -6   2   7    0.60    5.53   0
  -6   3   7  495.20    8.99   0
  -5  -1   9    8.12    5.05   0
  -5   5   4  729.47   14.98   0
  -3  -5   6  175.54    5.92   0
  -3  -5   8  157.48    6.21   0
  -2  -6   6 1103.81    9.61   0
  -2  -6   8   49.64    5.70   0
  -2  -5  10  104.85    5.37   0
  -1  -7   7   13.61    5.77   0
  -1  -6   4  102.23    5.69   0
  -1  -6  10   35.27    5.99   0
   1  -8   8   39.14    5.79   0
   3  -8   4  104.94    5.94   0
   3  -8  10   38.00    6.17   0
   4  -9   7   22.03    6.46   0
   5  -9   8  150.47    7.38   0
  -6   4   7   93.47    7.19   0
  -5  -2   6  327.26    6.51   0
  -4  -4   7   -1.60    4.86   0
  -4  -1  11   14.17    5.52   0
  -3  -4   4  276.81    6.15   0
  -3  -4  10   65.69    5.75   0
  -1  -7   8   92.07    6.28   0
   0  -6  11    3.94    4.75   0
   1  -4   1  810.58   11.26   0
   4  -9   6    8.85    6.37   0
   4  -9   8    4.00    6.21   0
  -6   1   7  427.92    7.90   0
  -6   2   6 1100.22   11.22   0
  -6   2   8   49.03    5.53   0
  -6   3   6   66.67    6.11   0
  -6   3   8   35.60    6.08   0
  -5   0  10   19.07    5.37   0
  -4  -4   6   23.59    4.75   0
  -4  -4   8  394.81    7.15   0
  -3  -5   9    6.85    5.86   0
  -2  -6   9    2.16    5.57   0
  -1  -7   6  322.28    6.62   0
  -1  -4   2   52.13    4.67   0
   0  -6   3 1303.95   10.86   0
   3  -9   7   17.26    5.88   0
   6  -9   9   43.72    6.96   0
  -6   1   8   84.76    6.08   0
  -6   4   6  119.57    7.13   0
  -4  -1   3  103.61    5.07   0
  -3  -5   5   81.34    5.19   0
  -3  -3   3   -2.34    4.41   0
  -3  -1   2  986.27   10.76   0
  -2   0   1 5140.63   32.03   0
  -1  -2   1  626.20   10.18   0
   1  -8   9  209.71    6.55   0
   5  -9   5    0.65    6.62   0
   5  -9   9    7.77    6.50   0
   6  -9   5   91.04    7.84   0
  -6   1   6  159.65    6.01   0
  -5  -1  10   77.79    6.08   0
  -4  -4   9   -2.39    5.85   0
  -1  -7   9    3.23    5.12   0
   0  -8   7    2.93    5.41   0
   0  -7   4  249.31    6.08   0
   0  -5   2   98.06    5.22   0
   3  -9   6   82.41    6.22   0
   4  -9   9  285.68    7.54   0
  -6   0   7  127.99    6.03   0
  -6   0   8  114.30    6.28   0
  -6   2   9   -0.99    6.03   0
  -5  -3   7   23.76    5.50   0
  -5  -2   5   65.89    4.62   0
  -4  -3   4  284.09    6.16   0
  -4  -2  11    2.00    5.33   0
  -2  -5  11  116.07    6.31   0
  -2  -3   2   47.72    4.72   0
  -1  -7   5   56.86    4.94   0
   0  -8   6   18.86    6.11   0
   2  -8   4  101.80    6.11   0
   4  -9   5  517.62    9.69   0
   6  -7   2    9.47    7.27   0
  -6   0   6  110.82    5.59   0
  -6   1   9   13.87    5.73   0
  -5  -3   8  163.99    6.21   0
  -5   1  11    3.42    6.20   0
  -4  -4   5    3.61    4.68   0
  -3  -5  10   81.24    5.76   0
  -3  -4  11   14.55    5.96   0
  -2  -6  10   89.66    6.35   0
  -1  -6  11  123.75    5.84   0
   2  -9   7  183.42    6.69   0
   2  -9   8  128.24    6.75   0
   3  -9   9   -0.36    6.13   0
   5  -7   2  360.85    9.98   0
   6  -8   3  444.53   11.24   0
  -5  -3   6  178.59    5.48   0
  -5  -1   4  723.90    8.39   0
  -3  -6   7  488.69    7.76   0
  -3  -6   8   38.08    5.45   0
  -2  -7   7  643.85    8.36   0
   1  -8  10   17.46    5.65   0
   2  -9   6  210.00    6.96   0
   5  -8   3   17.37    6.88   0
  -6  -1   7  417.65    7.81   0
  -6  -1   8   93.26    5.85   0
  -6   0   9    3.80    5.76   0
  -6   2   5    2.66    4.69   0
  -6   3   5    9.14    5.62   0
  -5  -2  10   97.93    5.95   0
  -5   0  11   10.50    6.16   0
  -4  -5   7   28.80    5.56   0
  -4  -5   8   33.95    5.38   0
  -4  -4  10   85.65    6.32   0
  -3  -6   6   67.29    5.36   0
  -2  -7   8   19.29    5.54   0
   3  -9   5   67.05    6.50   0
   4  -8   3    5.19    5.86   0
   4  -7   2   63.73    6.53   0
  -6   1   5   24.83    5.18   0
  -4  -5   6   41.22    4.90   0
  -3  -6   9   11.78    5.30   0
  -2  -7   6   28.10    5.55   0
   0  -8   5    3.48    5.74   0
   2  -9   9   39.27    5.54   0
  -4  -2   3 1717.67   12.16   0
  -3  -5   4  451.36    6.95   0
  -2  -7   9   16.81    5.45   0
  -2  -6   4   54.22    4.95   0
  -2  -5   3  728.70    8.46   0
  -1  -8   7   12.52    5.29   0
  -1  -8   8   41.99    5.34   0
  -6  -1   9   11.56    5.65   0
  -6   0   5  518.37    7.96   0
  -6   1  10   45.87    6.32   0
  -5  -4   7   26.10    5.13   0
  -5  -4   8   31.29    5.99   0
  -5  -3   5   85.74    4.82   0
  -5  -1  11   -4.15    5.30   0
  -1  -8   6   45.95    5.76   0
  -1  -6   3  660.97    8.30   0
   0  -8  10   77.20    6.10   0
   2  -9   5   89.19    6.44   0
  -3  -6   5    8.71    4.63   0
  -3  -5  11    0.83    5.35   0
  -3  -4   3  165.18    5.59   0
  -3  -2   2   48.96    4.65   0
  -2  -6  11    7.06    4.55   0
  -1  -7   4   88.97    5.22   0
   2  -9  10   77.80    6.38   0
  -5  -4   6   48.07    4.88   0
  -5  -2   4  218.94    5.69   0
  -4  -5   5  766.40    8.22   0
  -4  -4   4 3012.64   14.59   0
  -3  -6  10   20.33    5.03   0
  -2  -7   5   46.02    5.03   0
  -6  -4  10   58.26    7.11   0
  -4 -11   7   52.98    6.20   0
  -3 -12   7   31.27    6.17   0
  -3  -8   2   28.46    5.55   0
  -1  -4   0   -2.84    4.44   0
  -1  -3   0  709.85   11.12   0
   0 -13   4    3.06    6.39   0
   1 -14   5   41.93    6.89   0
   3 -14   4    8.17    7.63   0
  -6  -7   6   23.86    6.09   0
  -6  -6   5   -2.89    4.58   0
  -5  -5   3    0.13    5.00   0
  -4  -8   3   -0.69    4.97   0
  -2  -7   1  140.23    5.56   0
   0 -11   2   51.41    6.67   0
   2 -13   3  129.84    7.57   0
   2 -12   2  244.14    8.61   0
  -6  -6   9   -0.90    5.94   0
  -6  -1   5   29.40    5.29   0
  -5  -2   3  752.22    9.23   0
  -4 -10   5  145.37    7.09   0
  -4  -5   2   55.25    5.07   0
   0 -12   3   21.97    6.72   0
   1 -10   1  150.68    6.51   0
   4 -14   4  132.79    8.89   0
   4 -11   1  186.81    8.67   0
   4  -9   0   -2.90    6.85   0
  -6   0   6  108.36    6.24   0
  -5  -9   8  162.62    6.59   0
  -5  -4   3   24.92    4.63   0
  -4 -10   9   -2.06    6.28   0
  -4  -9   4   11.81    6.19   0
  -4  -2   2  562.33    8.66   0
  -3 -11   5   14.11    6.09   0
  -2 -12   5  100.46    6.45   0
  -2  -9   2   74.52    5.12   0
   1 -14   6    5.08    6.24   0
   5  -9   0  857.13   15.32   0
  -6  -6   6  689.90    9.23   0
  -6  -5   5   73.64    5.41   0
  -6  -5   9   30.34    6.13   0
  -5  -8   5  421.71    7.84   0
  -5  -7  10   63.99    6.20   0
  -5  -3   3  199.45    5.77   0
  -4  -4   2  121.13    5.34   0
  -1 -13   7    1.45    6.57   0
  -1  -8   1  348.53    7.31   0
   3 -13   3   69.38    7.48   0
   3 -12   2   10.46    6.75   0
  -6  -6   8   39.05    6.22   0
  -6  -2   5   -3.27    4.74   0
  -6  -2   9    3.65    6.76   0
  -6   0   7  130.48    7.60   0
  -4 -10   8   81.97    6.64   0
  -4  -3   2   83.81    5.10   0
  -3  -9   3  147.92    6.22   0
   1 -13   4  255.63    7.86   0
   2  -8   0  128.81    6.84   0
  -6  -4   9    1.80    5.82   0
  -6  -3   9    7.32    6.52   0
  -4 -10   7   29.93    6.45   0
  -4  -7   3  184.99    5.84   0
  -3  -7   2  983.13    9.54   0
  -2 -12   6  130.23    6.69   0
  -2 -12   8   40.51    5.81   0
  -2 -11   4    9.74    5.57   0
  -2 -10   3   21.36    5.57   0
  -2  -6   1    2.58    4.62   0
   3 -14   5   24.71    7.12   0
   4 -13   3   14.16    7.43   0
   4 -12   2   16.33    7.89   0
  -6  -5   8  111.61    6.37   0
  -6  -1   6  159.64    6.68   0
  -6  -1   8   89.97    7.44   0
  -5  -8   6   23.70    5.90   0
  -5  -8   8    9.11    6.20   0
  -5  -6   4  136.22    5.57   0
  -4   1   3   99.06    6.22   0
  -3 -11   7    5.94    6.28   0
  -3 -11   8   29.27    5.90   0
  -2 -12   7   11.92    5.57   0
   1 -12   3   51.79    6.60   0
   1 -11   2  454.08    8.83   0
   2 -14   6  168.94    7.29   0
   2 -10   1   22.43    6.44   0
  -5   0   4   61.35    5.68   0
  -4  -9   5  529.50    8.87   0
  -2   0   1 5178.78   35.37   0
   4 -14   5   30.65    7.87   0
  -6  -4   8  102.04    6.78   0
  -6  -2   6 1080.70   11.12   0
  -6  -2   8   42.72    6.30   0
  -6  -1   7  426.62    8.69   0
  -5  -7   5   95.27    5.85   0
  -4  -9   9  277.23    7.40   0
  -4  -8   4 1367.15   10.97   0
  -4  -8  10   62.98    6.49   0
  -1 -12   5  196.30    7.56   0
   2 -13   4   70.14    7.23   0
   3 -14   6    1.34    7.09   0
  -6  -4   7  101.71    6.25   0
  -6  -3   6   58.03    5.91   0
  -2  -8   2  378.59    7.04   0
   1 -13   5   11.55    6.36   0
  -6  -3   7  481.56    8.33   0
  -6  -2   7   -4.72    6.08   0
  -5  -5   4  732.72    8.44   0
  -5  -5  10   61.65    6.76   0
  -4  -9   6   12.03    6.35   0
  -4  -9   8    4.65    6.15   0
  -4  -6   3 1036.25    9.66   0
  -3  -8   3  105.85    5.55   0
  -3  -6   2   23.50    4.83   0
  -2 -11   5   22.82    5.71   0
  -2 -11   9    7.31    5.45   0
  -2  -5   1  470.25    7.79   0
  -1  -7   1  172.88    6.30   0
   0  -5   0   10.55    5.05   0
   4 -14   6   31.54    7.72   0
  -1 -12   6   10.17    5.90   0
  -1 -12   8    9.95    5.63   0
  -1  -9   2    9.10    5.23   0
   1  -9   1   78.42    5.86   0
   2 -12   3  193.42    8.00   0
   2 -11   2    1.93    6.37   0
   3 -10   1  106.63    6.98   0
   3  -8   0    1.28    6.00   0
  -5  -7   7   33.75    5.68   0
  -5  -6   9   26.85    5.97   0
  -5  -4  10   11.98    6.13   0
  -5   1   5   19.51    5.43   0
  -3 -10   6   14.14    6.38   0
  -3 -10   8    9.02    5.77   0
  -2 -11   6   -1.64    6.46   0
  -2 -11   8    2.30    6.50   0
  -1 -11   4   25.59    6.21   0
  -5  -3  10   74.93    6.76   0
  -4  -8   5    0.08    5.36   0
  -4  -7  10   69.66    6.26   0
  -4  -5  11    9.16    5.95   0
  -2 -11   7  370.09    8.26   0
  -2 -10   4   16.82    5.42   0
  -1 -10   3  310.11    7.10   0
   2 -13   5   65.29    7.21   0
  -5  -3   4  434.69    7.16   0
  -4  -5   3   21.81    4.73   0
  -2  -4   1 2778.95   16.72   0
   1 -12   4    6.84    6.70   0
   4 -13   4    2.97    7.54   0
  -5  -6   6  193.45    6.22   0
  -5  -5   9   -1.28    6.17   0
  -4  -4  11    0.09    6.61   0
  -3  -5   2  307.40    6.67   0
   3 -12   3   70.61    7.88   0
   4 -10   1  503.68   10.61   0
  -5  -6   7  256.96    7.12   0
  -5  -5   5   -1.25    4.59   0
  -4  -8   6   21.86    5.75   0
  -4  -8   8  215.04    6.94   0
  -3  -9   5   70.43    6.20   0
  -3  -9   9    9.00    5.73   0
  -3  -7   3   14.11    4.99   0
  -2  -7   2   18.12    4.67   0
  -1 -11   9    2.37    5.78   0
   1 -10   2   20.89    5.87   0
   2 -13   6   95.48    7.15   0
   2  -7   0   56.66    6.23   0
   5 -13   4  270.95    9.47   0
  -5  -4   9  371.32    8.50   0
  -4  -8   7    4.28    5.29   0
  -4  -6  10   56.12    6.35   0
  -4  -4   3   -1.16    4.42   0
  -2 -10   5    3.19    6.23   0
  -2 -10   9   -0.30    5.23   0
  -2  -3   1  366.73    7.58   0
  -2  -1   1  631.17   11.13   0
  -1 -11   5   37.61    5.59   0
   0 -12   6   26.93    6.26   0
   0 -12   7    0.84    6.41   0
   3 -13   5   39.05    6.82   0
   4  -8   0 2637.19   21.38   0
  -5  -5   8  202.89    7.15   0
  -5  -4   5  787.00    9.21   0
  -5   0   5  982.78   11.47   0
  -4  -6   4  235.40    6.38   0
  -4   3   5  653.34   14.52   0
  -3  -8   4  103.07    5.86   0
  -1  -6   1  317.48    6.88   0
   2  -9   1  236.69    7.38   0
   4 -12   3   13.10    7.01   0
   5 -10   1  158.63    8.68   0
  -5  -5   6   49.82    5.39   0
  -5  -3   9    3.09    5.89   0
  -5  -1   9   -0.88    6.32   0
  -5   1   6  110.21    6.95   0
  -4  -7   5  330.77    6.99   0
  -3  -9   6   74.39    6.38   0
  -3  -9   8  127.23    5.96   0
  -3  -4   2   87.90    5.42   0
  -3   0   2  101.93    6.01   0
  -2  -2   1    0.41    4.57   0
  -1 -11   6  207.57    7.31   0
  -1  -8   2   28.17    4.96   0
   2 -12   4   51.67    6.44   0
   4 -11   2   38.80    7.20   0
  -5  -2   9   24.41    6.10   0
  -5   1   7    9.12    6.39   0
  -4  -5  10    7.32    6.04   0
  -4  -3   3  172.42    5.62   0
  -4  -1   3  100.41    5.58   0
  -3  -9   7   24.55    5.89   0
  -2 -10   6  469.87    8.41   0
  -2 -10   8   42.75    5.96   0
  -2  -9   4  158.29    6.18   0
  -2  -8   3  738.78    8.73   0
  -1 -11   7   23.25    5.43   0
   3 -13   6   40.28    6.92   0
   4 -13   5  264.28    8.62   0
  -5  -4   8   30.23    5.68   0
  -5  -1   5   22.57    4.75   0
  -4  -7   6  200.04    6.94   0
  -4  -7   8  166.25    6.58   0
  -4  -2   3 1739.85   13.11   0
  -3  -8   9  147.61    7.05   0
  -2 -10   7    7.64    5.72   0
  -1  -9   3   51.34    5.62   0
   0  -7   1  503.37    8.31   0
   1 -12   8   10.71    6.61   0
   3 -13   7    8.59    5.99   0
   5 -12   3   26.47    7.67   0
  -5   0   8   43.24    6.62   0
  -4  -7   7   56.62    5.71   0
  -3  -6   3  604.88    8.05   0
  -3  -3   2 1156.74   10.98   0
   0 -11   9   77.85    5.69   0
   1 -12   7    9.98    6.54   0
   5 -11   2  241.46    9.22   0
   5  -8   0    9.77    7.22   0
   6 -12   3  123.77    8.70   0
  -5  -3   8  150.36    7.18   0
  -5   0   6   48.76    5.88   0
  -4  -5   4   59.53    5.06   0
  -4  -4  10   81.26    6.61   0
  -3  -8   5  353.48    7.27   0
  -3  -5  11    4.50    5.84   0
  -2  -9   9   44.88    6.43   0
  -2  -6   2 4511.67   19.06   0
  -1 -10   9   18.35    6.11   0
   0 -11   5  181.44    6.95   0
   0  -3   0   10.20    5.15   0
   2 -10   2 1625.37   13.35   0
   3 -12   4   24.51    7.01   0
   4 -13   6    8.70    6.56   0
   4 -13   7    0.02    6.29   0
   6 -13   5   69.90    8.43   0
  -5  -2   8  193.11    7.32   0
  -5  -1   8  208.72    7.69   0
  -5   0   7   54.79    6.54   0
  -4  -6   5  407.87    7.16   0
  -3  -7   4   27.68    5.17   0
  -3  -2   2   47.54    4.71   0
  -3  -1   2  983.83   11.53   0
   2 -12   5   83.70    7.25   0
   3  -9   1  213.00    7.75   0
   6 -11   2    3.39    8.17   0
  -5  -3   7   29.43    5.76   0
  -5  -2   6  321.27    7.14   0
  -5  -1   6  110.12    6.49   0
  -4  -3  10   75.00    7.15   0
  -3  -8   6   84.79    6.77   0
  -2  -9   5   86.03    6.37   0
  -2  -8  10   58.52    6.38   0
  -1 -10   5   35.80    5.84   0
  -1  -5   1   54.90    5.02   0
   0 -11   6  136.51    7.29   0
   0 -11   8  114.73    6.11   0
   3  -7   0   19.46    5.84   0
   5 -13   6   16.53    7.27   0
   6  -8   0  169.11    9.90   0
  -5  -2   7  398.67    7.95   0
  -5  -1   7    3.64    6.44   0
  -4  -5   9  384.15    8.07   0
  -4  -2  10   74.05    7.34   0
  -3  -8   7   29.64    5.79   0
  -3  -6  10   20.26    6.23   0
  -3  -4  11   14.54    6.52   0
  -2  -9   8  133.31    6.75   0
  -1 -10   8   32.10    6.51   0
  -1  -9  10   49.48    5.95   0
   0 -11   7   55.66    5.78   0
   2 -12   8   26.94    6.23   0
   6 -13   6   71.12    7.34   0
  -4  -6   7   96.45    6.35   0
  -4  -4   4 3014.31   15.40   0
  -4  -1  10   43.32    7.00   0
  -3  -7   9    3.88    5.68   0
  -2  -9   6  221.88    7.02   0
  -2  -7   3  730.08    8.70   0
  -1 -10   6   44.09    6.74   0
  -1  -7   2  820.98    9.21   0
   0 -10   4  250.33    7.42   0
   1 -11   9   -0.03    5.35   0
   3 -11   3   32.96    6.22   0
   4 -12   4  480.66    9.67   0
  -4  -5   5  764.15    8.91   0
  -3  -5   3  202.22    5.97   0
  -3  -3  11    3.33    6.64   0
  -2  -9   7  183.23    6.75   0
  -2  -8   4  103.25    5.62   0
  -2  -6  11    3.76    5.74   0
   0  -8   2  110.78    5.95   0
   3 -12   5  149.80    7.12   0
   3 -10   2   13.95    6.63   0
  -4  -4   9   -1.03    5.73   0
  -4   1   4  161.10    6.93   0
  -3  -7   5    6.64    5.16   0
  -2  -5   2  120.05    5.57   0
   2  -6   0  151.18    6.75   0
   5 -12   4    7.60    7.09   0
  -4  -3   4  275.39    6.69   0
  -3  -7   8   55.06    6.03   0
  -3  -6   4   48.83    5.20   0
  -3  -2  11  222.64    8.44   0
  -2  -8   9    0.74    5.80   0
  -1  -8   3   55.43    5.28   0
   0 -10   9    4.84    5.63   0
   0  -9   3   32.54    5.47   0
   0  -2   0  991.16   16.22   0
   1 -11   8   50.59    6.03   0
   2  -8   1 1117.73   11.70   0
   4  -9   1  242.09    8.39   0
  -4  -5   6   39.76    4.94   0
  -3  -5  10   74.95    6.10   0
   0  -6   1 1972.88   14.24   0
   1 -11   6  211.87    7.55   0
   3 -12   6   28.37    5.97   0
   4 -11   3  117.60    8.12   0
   6 -12   4   55.98    7.93   0
  -4  -3   9  253.17    7.70   0
  -3  -7   6  400.35    7.36   0
  -3  -7   7   -3.37    5.53   0
  -2  -8   5  336.57    7.10   0
  -2  -5  11  106.79    6.47   0
  -1  -8  10   15.24    5.82   0
  -1  -4   1  805.11   10.16   0
   0 -10   5  184.79    6.64   0
   4 -12   5    7.20    6.80   0
  -4  -4   5    3.35    4.60   0
  -4  -4   8  374.33    8.18   0
  -4  -2   4  231.88    5.90   0
  -4   0   4 4079.94   21.55   0
  -3  -4   3  168.97    5.81   0
  -2  -8   8   66.17    6.07   0
  -1  -9   5   24.36    5.93   0
   0 -10   8   96.11    6.19   0
   4 -10   2   88.04    7.66   0
  -4  -2   9   20.22    5.91   0
  -4  -1   9  364.34    9.05   0
  -4   0   9    1.11    6.47   0
  -4   2   5  695.51   12.09   0
  -3  -4  10   78.73    6.46   0
  -2  -8   6  173.41    7.36   0
  -2  -8   7   67.17    6.80   0
  -1  -9   8  165.25    6.50   0
   0 -10   6   60.25    5.83   0
   0 -10   7   45.12    6.16   0
   1 -10   4   33.01    6.64   0
   2  -9   2   67.87    6.14   0
   4 -12   6   24.42    6.71   0
   4 -12   7    2.21    6.51   0
  -4  -4   6   22.35    5.68   0
  -3  -6   5   14.81    4.96   0
  -3  -6   8   26.97    6.37   0
  -2  -7   4   35.46    4.91   0
  -2  -7   9   26.34    6.34   0
  -2  -6   3    1.73    4.69   0
  -1  -9   6   38.96    6.25   0
  -1  -9   7    5.74    5.75   0
  -1  -6   2   76.78    5.28   0
   1 -10   9   19.08    5.63   0
   2 -11   8    3.45    5.79   0
   3 -11   4   10.10    6.44   0
   4  -7   0    1.61    6.48   0
   5 -11   3  123.10    7.44   0
   5  -9   1    6.50    6.92   0
  -4  -3   5  661.85    8.66   0
  -4  -3   8  170.42    6.77   0
  -3  -5   4  430.57    7.36   0
  -2  -4   2  558.90    8.21   0
  -2  -4  11    1.86    6.08   0
  -1  -6  11  127.97    6.88   0
   2 -11   7  377.26    8.76   0
   5 -12   6   11.35    6.45   0
   6 -12   5   55.43    7.65   0
  -3  -6   6   66.13    5.87   0
  -3  -6   7  505.24    8.29   0
  -3  -3  10  118.62    6.46   0
  -1  -8   4   53.79    5.44   0
  -1  -8   9  213.29    6.51   0
   0  -9   4   12.23    5.11   0
   1  -9  10   47.96    5.83   0
   5 -12   7    5.33    5.98   0
   5 -10   2   14.80    6.86   0
   6 -11   3  254.08    9.23   0
   7 -12   5   87.37    8.34   0
  -3  -3   3    1.99    4.47   0
  -1  -7  10   79.09    5.95   0
   0  -8  10   79.37    6.66   0
   0  -7   2   67.80    5.34   0
   1 -10   8   24.67    5.85   0
   3  -8   1  342.97    8.36   0
   6 -12   6   97.19    7.97   0
   6 -12   7   14.98    6.57   0
   7 -11   3    2.46    7.70   0
  -4  -2   8   98.50    6.49   0
  -4   1   8  102.53    7.47   0
  -4   2   7  158.55    7.76   0
  -3  -2  10   31.59    6.71   0
  -2  -7   5   50.64    5.35   0
  -2  -7   8   21.64    5.32   0
  -2  -3  11  216.18    7.86   0
   0  -8   3    7.65    4.89   0
   1 -10   5   36.40    5.85   0
   1  -4   0    0.22    4.48   0
   3 -11   8   26.21    6.25   0
   3 -10   3  304.40    8.23   0
   4 -11   4  104.58    7.24   0
   6  -9   1  191.39    8.89   0
   7 -12   6   27.05    7.66   0
  -4  -1   8   98.53    6.89   0
  -4   0   8  472.17    9.24   0
  -4   1   5  818.54   11.27   0
  -4   2   6  178.83    8.04   0
  -3  -4   9  259.52    7.30   0
  -2  -5  10  100.73    5.98   0
  -1  -5  11    2.53    5.75   0
  -1  -3   1  198.87    6.61   0
   0  -9   8   15.17    6.06   0
   1 -10   6   49.20    6.22   0
   1 -10   7  205.58    6.83   0
   2 -10   9    1.38    5.55   0
   6 -10   2  983.94   13.73   0
  -4  -2   7  151.73    6.26   0
  -3  -5   5   84.28    5.41   0
  -3  -1  10   98.54    7.03   0
  -3   0  10  102.84    7.31   0
  -2  -7   7  638.76    8.80   0
  -2  -6   9    0.15    5.76   0
  -2  -2  11    6.88    6.70   0
  -1  -8   5  450.21    7.78   0
  -1  -8   8   32.26    6.13   0
   0  -9   5  674.29    8.71   0
   0  -5   1  692.40    9.48   0
   3  -9   2   52.30    6.01   0
  -4   0   5    2.20    4.97   0
  -3  -4   4  280.84    6.44   0
  -3  -2   3 1103.30   10.95   0
  -2  -6   4   52.68    5.38   0
  -2  -5   3  744.26    8.78   0
  -2  -3   2   50.24    4.91   0
  -2  -1  11  192.05    8.70   0
   0  -9   7   40.74    6.16   0
   2  -9  10   74.73    6.56   0
   3  -6   0   42.65    6.24   0
   5 -11   4   60.47    7.09   0
  -4  -1   7   18.58    5.78   0
  -4   1   7   17.33    6.07   0
  -3  -5   6  188.08    5.95   0
  -3  -5   7   25.53    5.40   0
  -1  -8   6   40.22    6.10   0
  -1  -7   9   14.99    6.19   0
   0  -9   6   14.63    5.62   0
   1  -9   9    8.77    5.84   0
   2 -10   8   54.73    6.27   0
   4 -11   5  147.41    7.27   0
   5  -7   0  181.20    9.22   0
  -4  -1   6  114.36    5.97   0
  -4   0   7    1.57    5.64   0
  -4   1   6  121.24    6.65   0
  -3  -3   9   -1.63    5.57   0
  -2  -4  10   73.48    6.34   0
  -1  -5   2  185.42    6.12   0
   1  -9   4  525.62    8.37   0
   1  -8  10   24.99    5.96   0
   1  -6   1  309.64    7.58   0
   2 -10   5    8.57    6.40   0
   3 -10   9    8.32    6.36   0
   4 -10   3  346.26    8.44   0
  -4   0   6   14.63    5.43   0
  -3  -1   3   98.01    5.52   0
  -2  -6   8   57.86    5.69   0
  -1  -7   4   93.90    5.66   0
  -1  -4  11   12.84    6.07   0
   0  -7  10   95.42    6.23   0
   4 -11   6  104.67    6.84   0
   0  -8   4 1807.91   12.25   0
   1  -9   8  163.02    7.23   0
   2 -10   6  469.19    8.48   0
   2 -10   7    7.37    5.73   0
   4  -8   1    8.28    6.00   0
   5 -11   5   59.47    7.13   0
   7 -11   4    4.07    7.63   0
  -3  -4   5  671.62    8.40   0
  -3  -3   4  180.51    6.23   0
  -3  -2   9   16.97    6.41   0
  -2  -6   5    3.89    4.16   0
  -1  -7   8   80.95    6.26   0
  -1  -6   3  663.85    8.36   0
   3  -9  10   57.25    6.04   0
   4  -9   2   20.06    6.44   0
   6 -11   8    3.30    6.40   0
  -3  -4   6  218.20    6.49   0
  -3  -4   7   20.49    5.11   0
  -2  -6   6 1111.56   10.22   0
  -2  -3  10   34.83    6.37   0
  -2  -2   2 9889.86   33.14   0
  -1  -3  11   -2.60    5.95   0
   0  -6   2  175.65    6.12   0
   1  -8   3   64.39    5.28   0
   2  -9   9   37.59    5.98   0
   3 -10   8    2.87    5.97   0
   4 -10   9    1.43    6.15   0
   5 -11   6  125.64    7.24   0
  -3  -1   9    2.35    5.88   0
  -2  -4   3 1718.24   12.52   0
  -1  -7   5   52.85    5.49   0
  -1  -2   1  626.42   10.44   0
   0  -7   3  185.30    5.92   0
   1  -9   6   49.42    5.81   0
   1  -9   7    8.80    5.93   0
   1  -7   2  819.03    9.44   0
   6 -11   5    7.33    7.07   0
  -3   0   9  316.56    8.54   0
  -3   1   9    4.69    6.20   0
  -2  -5   4  222.91    6.18   0
  -2  -5   8  190.88    7.08   0
  -1  -7   6  329.52    7.67   0
  -1  -7   7   25.77    5.76   0
   0  -8   7    6.16    5.75   0
   1  -8   9  205.00    6.67   0
   2  -8  10   67.76    5.71   0
   6 -11   6    0.18    6.72   0
   6 -11   7  271.87    7.91   0
   7 -11   5    0.94    7.40   0
  -2  -2  10  132.71    6.85   0
   0  -8   6   15.05    6.01   0
   0  -6  10   53.99    6.00   0
   1  -7  10   80.65    6.41   0
   2  -9   4  156.16    6.92   0
   3 -10   6    8.97    6.20   0
   4 -10   4  192.35    7.71   0
   5 -10   9   33.40    6.14   0
   6  -7   0   32.46    7.59   0
   6  -5  -1  294.04   17.00   0
   7 -11   7   -2.62    6.36   0
   8 -11   5   97.53    7.65   0
   8 -11   7   50.42    7.06   0
  -3  -3   5    0.91    4.46   0
  -3  -2   4   84.32    5.40   0
  -3  -2   8   68.70    6.00   0
  -1  -2  11  185.99    7.62   0
   0  -4   1    2.57    4.35   0
   2  -9   8  139.46    6.42   0
   3  -9   9    0.58    6.02   0
   4 -10   8   89.29    6.48   0
   6 -10   3    6.53    6.57   0
   8 -11   6   52.06    7.51   0
   9 -11   6   66.83    7.50   0
  -3  -3   6  452.72    8.04   0
  -2  -5   5   60.87    5.92   0
  -2  -5   7  401.07    7.55   0
  -2  -1  10   77.13    6.81   0
  -1  -4   2   47.18    4.79   0
  -1  -4  10   42.28    6.18   0
   0  -4  11   -4.25    6.12   0
   5  -9   2    8.17    5.76   0
   5  -8   1  251.02    8.08   0
  -1  -6   4  107.63    5.64   0
   1  -8   8   43.62    5.88   0
   2  -9   7  178.36    7.30   0
   3  -8  10   33.09    6.43   0
   3  -7   1   14.24    5.34   0
   7 -10   3  238.76    9.26   0
  -3  -1   8  149.11    6.87   0
  -2  -5   6  319.53    6.73   0
  -2  -3   9   23.46    6.01   0
  -2  -1   2  156.14    6.05   0
  -2   0  10   73.18    6.90   0
  -2   1  10   77.94    7.37   0
  -1  -5   9   -2.45    5.79   0
  -1   0  11   12.16    7.02   0
   0  -7   4  247.39    6.61   0
   0  -7   8  200.82    7.25   0
   1  -3   0  718.07   13.40   0
   2  -9   5   97.66    5.79   0
   2  -9   6  214.90    7.21   0
   2  -6  11    0.02    6.57   0
   3  -8   2   26.00    5.54   0
   5 -10   4   44.78    6.30   0
   8 -10   3  157.01    8.46   0
  -1  -5   3   41.29    5.13   0
   2  -8   9    5.80    5.78   0
   4  -9   9  280.62    7.77   0
   4  -6   0  380.04    9.85   0
  -3  -2   5   26.63    4.87   0
  -3   0   8  227.14    7.89   0
  -3   2   8   67.43    7.10   0
  -3   4   5  650.57   15.11   0
  -2  -4   4  225.35    6.18   0
  -2  -3   3 1122.63   10.74   0
  -1  -6   5   31.46    5.04   0
  -1  -6   7  427.62    7.88   0
   0  -6   9    8.54    5.81   0
   0  -3  11   17.37    6.12   0
   1  -8   7   15.68    5.98   0
   1  -7   9    7.53    5.33   0
   2  -7  10   11.90    5.68   0
   3  -9   8  118.35    6.25   0
   6  -9   2   43.62    7.04   0
   7  -7   0   12.76    7.54   0
  -3   1   8  143.77    7.10   0
   0  -7   7   52.89    6.25   0
   1  -8   5  445.95    7.64   0
   1  -8   6   43.32    6.07   0
   1  -5   1   57.67    5.08   0
   4  -9   3   19.60    5.39   0
   4  -8  10   70.42    6.40   0
   5 -10   5   63.96    6.59   0
   6 -10   4   15.96    7.02   0
   6  -8   1  706.57   12.15   0
  -2  -4   7  158.55    6.37   0
  -2  -2   9    7.85    5.56   0
  -1  -1   1    1.05    4.70   0
   0  -7   5  420.05    7.38   0
   0  -7   6  246.97    6.66   0
   0  -6   3 1334.57   11.14   0
   0  -5   2   92.76    5.90   0
   7 -10   8    7.21    5.97   0
  -3  -1   7   13.67    5.18   0
  -2   0   2  548.46   10.85   0
   0  -2  11    8.80    6.13   0
   1  -4  11    7.58    5.98   0
   2  -8   8   64.81    6.23   0
   3  -9   5   66.74    6.85   0
   3  -9   7   28.64    5.59   0
   3  -8   9  149.60    7.13   0
   7 -10   4   20.18    7.16   0
   7  -9   2  116.34    8.18   0
  -3   3   7    1.13    6.24   0
  -2  -4   5  720.73    8.40   0
  -1  -2  10   81.16    6.53   0
   1  -6   2   72.61    5.24   0
   3  -9   6   68.72    6.37   0
   3  -7  10   94.98    6.53   0
   4  -9   8    2.83    6.01   0
   6 -10   5    8.10    6.28   0
   8 -10   4  116.88    8.42   0
   8  -9   2   18.84    7.98   0
  -3   0   7   15.90    5.65   0
  -3   1   4  380.59    8.88   0
  -3   2   4   76.98    6.65   0
  -2  -1   9   15.58    6.39   0
   0  -6   8  117.26    6.28   0
   1  -7   8   78.71    6.66   0
   2  -8   4  102.14    6.06   0
   4  -8   2   66.62    5.89   0
   5  -9   3   15.01    6.06   0
   6 -10   6  306.41    7.65   0
   6  -9   9   42.54    6.71   0
   7 -10   7  225.03    8.05   0
   7  -8   1  229.90    9.22   0
  -1  -5   4  731.27    8.67   0
   0  -5   9  456.65    8.10   0
   0  -1  11   15.24    7.00   0
   1  -5  10   79.59    6.90   0
   2  -7   9   25.58    5.79   0
   2  -6  10   92.70    6.56   0
   3  -5   0  771.13   12.69   0
   4  -7   1  400.56    8.95   0
   7 -10   5   13.03    6.91   0
   7 -10   6    6.22    6.86   0
   8 -10   7   16.63    6.44   0
  10 -10   6  155.17    8.91   0
  -3   1   7    8.72    5.51   0
  -3   2   7  761.88   11.30   0
  -2  -3   4   76.54    5.72   0
  -2  -2   3    4.22    4.85   0
  -2   0   9   13.18    6.41   0
  -1  -3   2  979.39   10.87   0
  -1  -1  10   91.92    6.76   0
   1  -3  11   -4.56    6.12   0
   4  -9   7   22.17    6.04   0
   5  -9   8  154.57    7.43   0
   8 -10   5   71.12    7.30   0
   8 -10   6   75.01    7.07   0
   9 -10   5   69.31    8.03   0
   9 -10   6   52.64    7.92   0
  -3   0   5  904.85   10.79   0
  -3   0   6  260.28    7.11   0
  -2  -2   8   45.20    6.23   0
  -2   1   9    7.59    7.04   0
  -1  -5   5   15.09    5.74   0
   0  -6   7  124.39    7.03   0
   1  -7   4   94.56    5.61   0
   1  -7   7   22.97    6.05   0
   2  -8   6  181.67    6.70   0
   3  -8   8   78.38    7.01   0
   4  -8   9    2.59    5.36   0
  -3   3   6  441.07   10.38   0
  -2   2   9    2.24    6.31   0
  -1  -5   6  114.72    5.71   0
  -1  -4   3   99.09    5.52   0
  -1  -4   8   96.53    6.37   0
   0  -3   1 1201.17   13.43   0
   0  -3  10   95.45    6.49   0
   0   0  11    0.97    6.18   0
   3  -5  11   -2.36    6.43   0
   4  -9   6   11.01    5.96   0
   4  -7  10   67.09    6.28   0
   6  -9   3  204.87    8.63   0
  -3   1   6  339.26    8.36   0
  -2  -3   5   24.97    5.31   0
  -2  -3   6  124.40    6.03   0
  -1   0  10   53.51    6.31   0
   0   1  11    8.57    7.27   0
   1  -7   5   57.96    5.53   0
   1  -7   6  324.41    7.15   0
  -3   1   5   33.86    5.50   0
  -3   2   5   22.59    5.83   0
  -3   2   6  114.32    6.65   0
   0  -6   5  525.20    7.79   0
   1  -2  11  194.52    7.36   0
   3  -7   9   -4.61    5.42   0
   3  -6  10   15.08    6.02   0
   5  -9   7    4.76    6.13   0
   5  -8   2   32.47    6.34   0
   5  -8   9  232.23    7.10   0
   5  -6   0    7.80    6.86   0
  -2  -1   8  145.18    6.73   0
   0  -5   8   42.83    5.62   0
   0  -4   9   -6.18    5.99   0
   1  -6   8   81.34    6.98   0
   2  -7   3  735.42    8.88   0
   2  -5  10  107.00    6.93   0
   3  -8   4  104.48    6.69   0
   3  -8   7   28.06    5.96   0
   5  -7  10   66.99    6.01   0
  -1  -4   7   10.39    5.34   0
  -1  -2   9   14.30    5.57   0
   0  -5   3   41.89    5.13   0
   1  -5   9    3.17    5.79   0
   2  -6   9    3.68    5.54   0
   4  -8   8  214.78    6.84   0
   4  -5  11   12.91    6.38   0
   8  -9   8    5.47    6.08   0
   1  -6   3  673.85    8.69   0
   2  -3  11  224.44    7.34   0
   3  -8   6   91.59    6.20   0
   6  -9   4   98.73    6.83   0
   6  -8   9    8.17    5.91   0
   8  -9   3   14.42    7.55   0
   9  -9   3    4.14    7.75   0
  -2  -2   4   78.32    5.08   0
  -2   0   8  127.76    7.11   0
  -1  -4   4  164.26    5.97   0
   0  -4   2  184.37    6.11   0
   1  -1  11    1.26    6.05   0
   5  -7   1  272.56    8.15   0
   6  -7  10   -0.45    5.16   0
  -2  -2   6 1885.87   13.17   0
  -2  -1   3 1289.28   12.56   0
  -1  -4   6  115.65    5.72   0
  -1   0   1 1551.30   22.90   0
   0  -5   7   46.77    5.83   0
   1  -6   7  435.02    8.41   0
   2  -6   2 4604.84   21.02   0
   4  -7   9  140.19    6.47   0
   4  -6  10   63.43    5.58   0
   6  -9   5   96.46    7.11   0
   7  -8   9   77.31    6.75   0
  10  -9   7   57.94    7.73   0
  -1  -4   5  858.16    9.01   0
  -1  -1   9    7.83    5.62   0
   0  -1  10   58.60    6.53   0
   1  -4   1  803.52   10.82   0
   2  -7   4   44.86    5.00   0
   2  -7   6   32.05    6.30   0
   2  -5   1  471.72    8.91   0
   3  -7   8   59.62    6.24   0
   4  -8   7   -0.26    5.39   0
   6  -8   2  203.65    7.84   0
   7  -9   4  160.76    7.92   0
   8  -9   7   11.77    6.72   0
  11  -9   6   62.97    8.25   0
  -2   1   8  140.09    7.24   0
   0  -5   4   61.15    5.29   0
   1  -5   2  193.94    6.08   0
   1   0  11   13.73    6.36   0
   2  -7   5   47.90    5.42   0
   2  -4  10   76.33    6.97   0
   2  -2  11    5.00    6.26   0
   3  -5  10   76.91    6.18   0
   7  -9   6   91.45    6.77   0
  10  -9   4   36.28    8.59   0
  -2   2   8   49.09    6.90   0
  -1  -3   3   89.32    5.31   0
  -1  -2   2  150.78    5.67   0
   0  -5   6   49.00    5.31   0
   1  -6   4  107.68    5.57   0
   1  -6   6  164.82    6.12   0
   2  -6   8   42.66    6.30   0
   3  -6   9   14.30    5.72   0
   4  -8   6   26.46    5.60   0
   4  -4  11   -5.95    6.57   0
   5  -7   9    3.41    6.06   0
   5  -6  10   66.30    6.57   0
   6  -8   8   70.13    6.92   0
   8  -9   4    3.42    6.83   0
   8  -9   6    1.12    6.83   0
   9  -9   4  401.51   10.36   0
  10  -9   6   44.06    8.21   0
  -1  -3   7    6.24    5.35   0
  -1   0   9  452.35    8.93   0
   0  -5   5 1005.22    9.83   0
   1  -6   5   23.03    5.18   0
   1   1  11   -3.77    6.77   0
   2  -5   9   29.17    5.61   0
   4  -8   5   -3.79    6.01   0
   5  -8   3   14.11    5.83   0
   8  -9   5  323.18    9.08   0
   9  -9   6    8.90    6.91   0
  10  -9   5   78.94    7.95   0
   0   0  10  107.14    6.92   0
   3  -7   7   11.08    6.17   0
   4  -7   2   66.11    5.96   0
   4  -7   8  151.47    7.62   0
   7  -8   2   26.76    7.04   0
   9  -9   5    1.62    6.44   0
  -2   0   7  204.76    6.67   0
   1  -2  10   69.87    6.61   0
   2  -1  11  188.85    7.29   0
   6  -7   1   85.86    7.10   0
   6  -7   9    4.59    6.24   0
   6  -6  10   60.44    6.75   0
  -2  -1   4  183.89    6.02   0
  -1   1   9    3.45    5.82   0
   0  -4   7   -3.56    4.96   0
   4  -6   9    2.32    6.36   0
   4  -5  10   19.28    5.34   0
   5  -4  11    8.14    6.41   0
   6  -6   0   82.76    8.08   0
   8  -8   2   22.13    7.36   0
   9  -8   8    6.74    6.65   0
  -2  -1   5   23.76    4.92   0
  -2   0   3 2268.71   17.56   0
  -1  -3   4  388.90    7.30   0
  -1   2   9   13.30    6.79   0
   1  -5   7    6.69    6.02   0
   2  -6   7   -5.09    6.05   0
   3  -7   4   31.85    5.66   0
   3  -7   6  396.21    7.79   0
   3  -2  11  215.30    7.30   0
   6  -8   7   43.30    6.32   0
   7  -7   9    1.14    6.44   0
   7  -6  10    5.11    5.55   0
   9  -8   2   10.45    8.05   0
  -1  -3   5   38.79    4.92   0
  -1  -1   8  206.52    7.17   0
   0  -4   3    4.04    4.78   0
   0   2  10   78.31    7.45   0
   2  -6   3    8.03    4.73   0
   3  -7   5   13.09    5.03   0
   3  -6   8   27.57    5.93   0
   4  -5   0    1.54    5.66   0
   5  -7   8  101.99    6.68   0
   6  -8   3  452.69    8.84   0
  -2   1   7  660.66    9.43   0
   1  -5   3   42.15    5.15   0
   1  -1  10   90.72    6.28   0
   2   0  11    6.91    6.12   0
   3  -5   9    4.78    5.95   0
   4  -7   7   53.20    6.08   0
   4  -6   1 1618.58   14.84   0
   5  -5  10   63.68    6.20   0
   8  -7   9   77.06    6.73   0
   0  -4   6   18.86    5.20   0
   0  -2   1 4977.54   29.04   0
   0  -1   9  436.13    8.50   0
   1  -4   8   98.98    5.94   0
   1  -2   0    2.85    6.25   0
   2  -6   6 1087.96   10.30   0
   2  -5   8  185.07    6.94   0
   2  -4   9   17.68    5.19   0
   5  -6   9   35.07    5.78   0
   7  -7   1    1.37    7.26   0
  -2   2   7   -2.16    5.81   0
   1  -5   6  121.84    5.79   0
   2  -6   4   59.91    5.26   0
   2   1  11  194.36    8.13   0
   5  -7   2  355.86    8.35   0
   6  -8   4  121.04    7.30   0
   6  -7   8   10.48    6.54   0
   7  -8   3  138.30    7.54   0
   9  -8   7    7.67    6.80   0
  10  -8   7   22.33    6.33   0
  -2   4   7  155.23    7.87   0
  -1   0   8  126.67    6.47   0
   0  -4   4 4160.79   18.36   0
   0  -4   5   -1.42    4.95   0
   0  -3   2  108.28    5.57   0
   2  -6   5    2.61    5.12   0
   3  -1  11   -0.89    6.30   0
   4  -7   6  185.85    6.99   0
   4  -4  10   82.36    6.33   0
   5  -3  11    6.94    5.89   0
   6  -5  10   66.22    6.75   0
  -2   3   7  764.53   11.53   0
  -1  -2   3 1319.50   12.16   0
   1  -5   4  723.84    8.73   0
   1  -5   5   14.57    5.24   0
   1   0  10   62.43    6.43   0
   2   2  11    6.56    6.76   0
   3  -6   7  483.55    8.46   0
   3  -3  10  104.50    6.76   0
   4  -6   8   99.35    6.78   0
   5  -7   7   25.65    6.42   0
   6  -6   9    0.14    6.08   0
   8  -8   3    5.11    6.86   0
  11  -8   6   48.88    7.30   0
  -1  -2   6  277.43    6.43   0
   0  -3   7   17.39    4.85   0
   0   0   9    3.17    5.78   0
   4  -7   4  204.88    7.18   0
   4  -7   5  334.71    7.40   0
   4  -5   9  370.57    7.92   0
   7  -8   4   89.28    6.74   0
   7  -8   5  191.08    7.90   0
   7  -7   8   35.95    6.32   0
   7  -6   0   28.88    7.88   0
   8  -8   6   29.69    6.41   0
   8  -7   1  231.73    9.73   0
   9  -8   3    8.09    7.66   0
  10  -8   3  167.91    8.80   0
  10  -8   6   70.89    7.29   0
  -2   1   6  280.99    7.38   0
   1  -4   7    8.29    5.94   0
   2  -5   2  120.87    5.70   0
   2  -5   7  385.07    7.55   0
   3   0  11   22.02    6.14   0
   8  -7   8   78.67    6.96   0
   9  -8   6    8.31    6.77   0
  11  -8   4   52.59    8.07   0
  11  -8   5  100.08    8.19   0
  -1  -1   2  806.55   11.57   0
  -1   1   8  216.64    7.36   0
   1  -4   2   46.68    5.09   0
   1  -3   8  141.92    6.59   0
   1   1  10   96.53    6.65   0
   2  -3   9   22.27    5.75   0
   3  -5   8  148.18    6.83   0
   3  -4   9  267.75    6.81   0
   5  -4  10    3.76    5.44   0
   8  -8   4  672.71   10.73   0
   8  -8   5   -0.34    6.18   0
   8  -5  10    2.19    5.59   0
  10  -8   5   66.38    7.72   0
  10  -7   8   -0.36    6.17   0
  -1  -2   4  178.16    5.93   0
  -1  -2   5   23.12    4.78   0
   2  -4   8  100.08    6.13   0
   3  -6   3  617.95    9.04   0
   4  -1  11    5.76    6.12   0
   5  -7   6  184.57    6.60   0
   6  -7   2    8.14    6.22   0
   6  -7   7  420.47    8.25   0
   8  -6   9    8.60    5.94   0
   9  -8   4    0.35    6.80   0
   9  -8   5  317.30    8.95   0
  10  -8   4  107.07    8.00   0
   0  -3   6  271.92    6.88   0
   0   1   9  450.39    9.17   0
   4  -6   7  103.25    6.87   0
   4  -3  10   70.79    6.23   0
   5  -5   9    2.71    5.64   0
   9  -6   9   39.10    6.47   0
  -2   2   6 1831.91   14.99   0
  -1   2   8  144.11    7.24   0
   1   2  10   71.23    6.83   0
   2  -5   6  326.39    7.42   0
   3  -6   5   12.67    4.95   0
   3   1  11    5.57    6.35   0
   5  -7   5   89.70    6.77   0
   5  -6   1  293.74    8.32   0
   6  -4  10   57.39    6.34   0
   7  -7   7   -1.69    6.62   0
  -2   1   5   27.60    5.03   0
  -1   0   7   23.22    5.58   0
   0  -3   3  198.22    6.26   0
   1  -4   6  111.70    5.75   0
   1  -3   1  202.71    6.85   0
   1   3  10  108.02    7.56   0
   2  -3   0  111.40    7.63   0
   3  -6   4   55.82    5.28   0
   5  -4  -1  480.35   16.79   0
   6  -6   8   42.06    6.63   0
   6  -2  11   -3.07    6.36   0
   8  -6   0  167.27    9.86   0
  11  -7   7    0.88    6.24   0
  -1  -1   6  253.12    6.23   0
  -1   3   8  150.55    7.30   0
  -1   4   8   98.91    7.69   0
   0  -2   7  215.96    6.41   0
   0   2   9   18.65    5.88   0
   2  -4   1 2812.32   19.50   0
   2   0  10   79.16    6.19   0
   3   2  11  225.09    7.76   0
   4  -5   8   34.01    6.12   0
   4   0  11    3.92    6.11   0
   6  -7   6   20.34    5.94   0
   7  -4  10   70.42    6.64   0
  10  -7   7  209.80    8.02   0
  -2   3   6  115.25    6.68   0
   0  -3   5  934.42    9.50   0
   2  -5   3  737.00    9.13   0
   2  -5   5   70.99    5.53   0
   2  -2   9    0.67    5.72   0
   3  -5   7   34.38    5.73   0
   3  -3   9    0.37    5.74   0
   5  -3  10   77.26    6.82   0
   7  -7   2  865.33   11.76   0
  -2   4   6  183.27    8.09   0
   0  -3   4  345.76    7.04   0
   0   3   9  317.76    8.66   0
   1  -4   3  104.74    5.67   0
   1  -4   5  849.05    9.12   0
   1  -2   8  146.58    6.79   0
   2  -5   4  218.65    6.22   0
   3  -4   8  176.70    7.11   0
   4  -6   6  115.85    6.26   0
   5  -6   7  268.31    7.25   0
   6  -7   3  455.62    8.58   0
   7  -6   8   13.82    5.87   0
   7  -5   9   14.24    6.23   0
   8  -4  10   65.79    5.91   0
  12  -7   6   22.43    7.33   0
   0   0   8  568.85    9.10   0
   1   0   9  446.03    8.49   0
   2  -4   7  155.73    6.21   0
   2  -3   8   60.59    5.74   0
   4  -2  10   76.90    6.36   0
   4   1  11   16.46    6.00   0
   5  -5   0 1265.78   16.49   0
   8  -6   8   68.14    7.11   0
  11  -6   8    4.09    6.82   0
  -2   2   5   -0.94    5.40   0
  -1  -1   5    3.48    4.73   0
  -1   1   7    7.55    5.51   0
   1  -4   4  168.52    5.99   0
   2   1  10   75.78    6.85   0
   5  -4   9  363.03    7.82   0
   8  -7   2   23.74    7.03   0
   8  -5   9  216.76    7.13   0
   9  -6   8   85.88    6.58   0
  11  -7   6  210.33    8.00   0
  -1  -1   3   -0.55    4.29   0
   4  -6   5  412.48    7.51   0
   5   0  11   11.22    5.80   0
   6  -6   7   -9.03    6.14   0
   6  -3  10   12.00    5.77   0
   9  -7   2  111.45    8.83   0
   9  -5   9   -0.38    6.16   0
  10  -7   2   12.31    8.02   0
  10  -7   6   -2.97    6.93   0
  12  -7   5   95.77    7.73   0
  -1  -1   4  714.05    9.63   0
   3  -5   6  186.91    6.19   0
   4  -6   4  245.78    6.55   0
   4  -5   7   37.02    6.57   0
   4   2  11    8.85    6.66   0
   6  -6   1    0.86    6.23   0
   7  -7   3   -4.18    5.84   0
  12  -7   4   21.17    8.18   0
   1   1   9   -0.25    5.83   0
   2   2  10  119.27    6.91   0
   3  -5   2  311.68    7.59   0
   3   0  10   89.36    6.46   0
   4  -3   9  253.82    6.96   0
   5  -6   6  194.10    6.42   0
   6  -4   9   12.37    6.11   0
   7  -7   4    5.65    6.50   0
  11  -7   5    5.92    6.61   0
  12  -6   7   11.98    6.56   0
  -2   2   4   79.50    6.43   0
   0  -2   2  549.65    9.35   0
   0   1   8  130.33    6.61   0
   1  -3   6  345.52    7.06   0
   2  -4   6  185.22    6.25   0
   3  -2   9   17.11    5.68   0
   4  -4   8  376.98    8.02   0
   4   3  11   23.22    6.96   0
   5  -6   2   69.76    6.05   0
   5   1  11    2.75    5.70   0
   6  -5   8  121.43    6.64   0
   8  -7   3  129.01    8.03   0
   8  -7   5  193.25    7.39   0
   9  -7   5   71.10    6.80   0
  10  -7   5   11.38    7.09   0
  11  -7   3    6.97    7.75   0
  11  -7   4    0.47    7.61   0
  -2   3   5   23.72    5.82   0
  -1   2   7  653.27    9.47   0
   2   3  10   32.06    6.64   0
   3  -4   7   17.72    6.02   0
   8  -7   4   89.18    6.83   0
   8  -3  10   41.09    5.68   0
   9  -7   3  142.76    8.03   0
  10  -7   3  244.37    9.31   0
  11  -6   7  270.98    8.27   0
   0  -2   5  920.30    9.81   0
   1  -2   7  665.85    8.36   0
   2  -2   8   55.50    5.43   0
   2   4  10   71.71    7.37   0
   3  -5   5   86.27    5.82   0
   3  -3   8  100.02    6.09   0
   5  -6   5   72.72    6.06   0
   6  -2  10   98.16    6.90   0
   7  -4   9  136.62    6.73   0
   8  -6   7   47.38    6.38   0
  10  -7   4   14.83    6.71   0
  13  -6   6   63.32    7.61   0
   1   2   9   17.29    6.46   0
   2  -3   7  756.63    8.84   0
   3   1  10  103.85    6.58   0
   5  -5   7    1.05    5.86   0
   5  -3   9    3.27    5.82   0
   5   2  11  105.72    7.07   0
   6  -6   6  675.91    8.96   0
   8  -4   9    4.09    6.30   0
  -1   3   7   16.90    5.82   0
   0   2   8  114.59    7.20   0
   2  -4   2  565.45    8.87   0
   2  -4   5  712.19    8.79   0
   3  -5   4  446.00    7.57   0
   4  -5   6   48.13    5.71   0
   5  -6   4  138.05    6.78   0
   5  -4   8   34.11    6.68   0
   5  -1  10   74.30    6.94   0
   6   1  11  129.41    6.88   0
   7  -6   1   87.81    7.24   0
   8  -5   8    0.16    6.22   0
   9  -4   9  278.08    7.90   0
  -1   0   2  102.24    6.55   0
   1  -3   2 1003.48   11.32   0
   1  -3   5   37.26    5.02   0
   4  -2   9   13.62    5.37   0
   7  -6   6   22.33    6.53   0
   7  -2  10   10.97    5.78   0
   9  -5   8  163.34    6.98   0
  10  -5   8   37.54    6.07   0
  12  -6   6   91.38    7.43   0
   0  -2   3 2229.96   15.42   0
   0  -2   4  382.21    7.39   0
   0  -1   6  143.14    5.56   0
   1   3   9   -0.67    6.00   0
   3   2  10   40.35    6.61   0
   5   3  11   -4.23    6.40   0
   6  -3   9    4.31    6.50   0
  13  -6   5   59.42    8.10   0
  -1   4   7   19.23    6.53   0
   0   3   8  215.85    7.86   0
   2  -4   3 1730.39   13.08   0
   2  -4   4  227.38    6.33   0
   5   4  11    0.54    6.51   0
   6  -6   2 2468.18   16.74   0
   6  -6   5    0.93    5.37   0
   6  -5   7  258.12    7.28   0
   6   2  11   -2.49    5.92   0
   8  -2  10   64.48    5.79   0
   9  -2  10   79.99    6.38   0
  11  -6   6    2.91    6.77   0
  -1   5   7    5.06    6.36   0
   1  -3   4  380.87    7.37   0
   1   4   9  365.11    9.29   0
   1   5   9    5.03    7.20   0
   2   1   9   19.37    6.04   0
   3  -4   6  210.69    6.33   0
   4  -5   5  782.11    9.45   0
   4  -3   8  170.47    6.56   0
   6  -1  10   48.26    6.26   0
  10  -6   6  306.40    8.09   0
  -1   0   4  196.51    6.65   0
   0  -1   1 1518.52   18.78   0
   1  -3   3   94.67    5.04   0
   1  -2   6  283.07    6.54   0
   1  -1   7    5.61    5.65   0
   2  -3   6  111.81    6.51   0
   2  -1   8  146.69    6.71   0
   3  -2   8   62.61    5.77   0
   3   3  10  114.09    7.19   0
   4   1  10   50.34    6.11   0
   5  -5   6   43.15    6.03   0
   6  -5   0    8.58    6.68   0
   7  -3   9    9.34    5.45   0
   8  -6   1  698.19   11.64   0
  12  -6   5   57.19    8.07   0
  12  -5   7    6.43    6.43   0
   0   4   8  475.67    9.83   0
   3  -3   7   -1.98    5.45   0
   5  -2   9   25.06    5.62   0
   6   3  11  155.12    7.20   0
   7  -5   7   26.84    5.91   0
  10  -6   1    8.95    8.30   0
  -1   0   3  119.69    5.92   0
  -1   2   6  281.82    7.59   0
   0   1   7   24.94    5.52   0
   0   5   8   44.20    7.26   0
   1   1   8  199.77    7.25   0
   2  -2   7    5.83    4.92   0
   3   4  10   74.68    7.07   0
   4  -1   9  379.06    8.20   0
   7  -4   8  158.35    6.92   0
   7  -1  10   75.70    6.42   0
   8  -5   7    6.13    6.56   0
   8  -3   9  148.89    6.56   0
   9  -6   1  189.59    9.10   0
   0  -1   5 1174.25   11.04   0
   2   2   9    3.75    6.01   0
   4  -5   3   24.02    5.48   0
   4  -4   0 6257.88   34.66   0
   5  -4   7   32.18    6.04   0
   5  -3   8  166.31    6.84   0
   7  -6   2    9.16    5.75   0
   8  -4   8  205.27    7.44   0
   8  -1  10   24.37    6.48   0
   9  -5   7    7.18    6.54   0
   9  -3   9    1.63    5.70   0
  10  -3   9    2.33    5.85   0
  11  -6   5    0.43    7.29   0
  12  -6   4   59.77    7.98   0
   3  -4   5  676.13    8.72   0
   4   2  10   72.36    6.25   0
   5  -5   1   -1.02    5.82   0
   6  -5   6  187.13    6.69   0
   6  -2   9   -4.04    5.47   0
   6   0  10   59.32    6.21   0
   9  -6   5   90.99    7.29   0
   9  -4   8    5.61    6.59   0
  10  -6   5    2.68    6.26   0
  10  -4   8   82.59    7.16   0
  12  -6   3  128.41    8.67   0
  13  -5   6   16.02    6.90   0
   4  -4   6   22.59    5.40   0
   7  -6   3  454.15    8.66   0
  14  -5   5   58.96    7.64   0
   1  -2   5   23.15    5.46   0
   2  -3   5   27.54    5.02   0
   4  -2   8   96.86    6.14   0
   8  -6   2  203.93    8.01   0
   8  -6   4  125.98    7.21   0
  11  -6   2    4.59    7.56   0
  11  -6   4    3.64    6.72   0
   0   2   7  215.25    6.77   0
   1   2   8  149.10    6.63   0
   2   3   9   20.24    6.34   0
   3  -1   8  146.44    6.20   0
   4  -3   7   17.29    5.56   0
   4   3  10   77.99    6.90   0
   5  -1   9    2.33    6.08   0
   6  -4   7   85.66    6.69   0
   6  -3   8   30.82    6.27   0
   7  -5   6  181.05    6.78   0
   7  -2   9   30.53    5.73   0
   7   0  10   89.88    6.35   0
   8  -6   3  453.18    8.91   0
   9  -6   2   46.27    7.13   0
   9  -6   4  100.28    6.71   0
  10  -6   2  985.65   13.73   0
  10  -6   4   16.44    7.10   0
  12  -5   6    6.38    6.86   0
  13  -4   7    6.15    6.64   0
  -1   3   6  341.12    8.17   0
   2  -3   1  365.11    8.62   0
   3  -4   4  286.72    6.70   0
   4   0   9    3.24    5.91   0
   8   0  10   74.54    7.11   0
  11  -2   9   13.53    6.21   0
   0  -1   4  186.87    6.13   0
   1  -2   1  643.88   11.51   0
   1  -1   6  258.92    6.37   0
   2   4   9   16.09    6.43   0
   3  -4   2   93.73    5.58   0
   3  -3   6  438.61    7.49   0
   4   4  10   77.43    7.36   0
   5  -5   4  740.46    9.07   0
   6  -5   5   76.90    6.01   0
   7  -5   0  181.47    8.92   0
   8  -5   6   17.14    6.08   0
   9  -6   3  222.93    8.23   0
   9  -2   9   40.23    6.96   0
   9   0  10    8.90    6.27   0
  10  -6   3    8.76    6.74   0
  11  -5   6  124.63    7.41   0
  13  -5   5    4.98    7.51   0
   2  -2   6 1844.10   12.52   0
   2  -1   7  670.03    8.45   0
   3  -4   3  167.60    6.18   0
   4   5  10   12.63    6.95   0
   5  -4   6   50.08    5.46   0
   7  -4   7   51.18    6.13   0
   7  -3   8   64.10    6.22   0
  12  -4   7    3.15    6.31   0
  14  -4   6   29.93    6.86   0
   1   3   8  149.04    6.99   0
   2  -3   4   82.85    5.45   0
   2   5   9   26.26    7.10   0
   3   2   9   19.00    5.86   0
   4  -4   5    4.92    5.14   0
   5  -5   3    2.55    4.71   0
   5  -2   8  187.08    6.79   0
  11  -3   8   26.47    6.97   0
  -2   5   4  220.77   10.82   0
  -1   4   6  123.36    6.65   0
   0  -1   2  100.66    6.23   0
   0  -1   3  119.68    5.71   0
   0   3   7   20.53    5.81   0
   1  -2   4  185.65    6.10   0
   5  -3   7   31.76    5.72   0
   5   0   9  463.01    8.89   0
   5   3  10   82.76    7.02   0
   6  -4  -1 1674.96   24.47   0
   8  -4   7    6.73    5.54   0
   9  -4   7   28.92    6.67   0
  10  -4   7   32.41    6.99   0
  10  -3   8    6.11    5.94   0
  -1   2   5   33.73    5.44   0
   0   0   5    5.94    4.97   0
   3   0   8  219.71    7.52   0
   4  -1   8  104.13    6.17   0
   6  -5   1  288.44    8.38   0
   7  -5   5   88.26    6.41   0
   8   1  10   19.92    6.06   0
  13  -5   4  262.87    9.48   0
   1   4   8   96.33    7.04   0
   2  -3   2   45.21    5.72   0
   2  -3   3 1135.14   11.11   0
   5   4  10   13.77    6.52   0
   6  -5   4  139.54    6.20   0
   6  -4   6  110.38    6.85   0
   6  -2   8   49.89    6.70   0
   8  -5   0    5.06    7.60   0
   9   1  10   55.05    6.65   0
  13  -4   6    4.41    6.60   0
  -2   6   4   62.84   10.39   0
   3  -3   5   -0.24    4.92   0
   3   3   9    2.89    6.27   0
   4  -3   6  215.07    6.43   0
   8  -1   9  214.50    6.80   0
   9  -1   9    2.62    6.53   0
  10  -1   9   15.36    6.57   0
  11  -5   5   53.85    6.33   0
  11  -1   9    2.16    5.09   0
  13  -5   3   10.12    8.12   0
  13  -3   7   12.17    6.79   0
  -1   5   6  118.83    7.33   0
   0   4   7   -1.20    5.81   0
   1  -2   2  155.70    6.35   0
   1  -2   3 1320.27   12.17   0
   1   5   8  206.35    8.30   0
   4  -4   4 3020.85   15.99   0
   4  -2   7  161.17    6.24   0
   5   6  10   59.72    7.60   0
   6  -3   7  503.03    8.52   0
   6   0   9    5.36    6.00   0
   6   3  10   15.43    6.08   0
  10  -5   5   71.94    6.49   0
  14  -4   5   26.72    7.41   0
  -1   6   6  152.44    8.71   0
   1  -1   5    3.10    4.75   0
   1   6   8   89.03    7.64   0
   2   0   7  202.42    6.44   0
   2   2   8   45.68    5.74   0
   3  -1   7   11.65    5.00   0
   5  -4   5  764.67    9.13   0
   6  -5   2   68.97    6.05   0
   7  -2   8   10.89    6.16   0
   9  -5   0  890.10   14.67   0
  12  -5   4    5.26    6.73   0
  12  -4   6   28.98    6.70   0
  12  -2   8   29.30    6.81   0
  -1   1   3    0.51    4.77   0
   1   0   6  142.95    5.71   0
   2  -2   5    0.37    4.67   0
   3  -2   6  110.89    5.99   0
   3   4   9  264.22    8.03   0
   5  -1   8  198.34    6.78   0
   6   4  10   54.24    6.48   0
   7   3  10   91.12    6.85   0
   9   2  10   83.40    6.17   0
   0   5   7   52.59    6.94   0
   2  -1   6  276.56    6.60   0
   3   5   9    4.94    6.58   0
   4   0   8  466.71    8.43   0
   7  -5   1  281.59    8.24   0
   8  -4   6   29.33    6.36   0
   8  -2   8   70.77    6.26   0
  10  -2   8   47.48    6.34   0
  11  -5   4   65.18    7.37   0
  11  -2   8    0.80    6.07   0
  12  -5   3   35.64    7.83   0
  14  -3   6    3.80    6.54   0
   0   2   6  173.74    6.51   0
   1   2   7  657.79    9.27   0
   3   6   9    9.31    7.17   0
   4  -4   3    5.79    4.80   0
   4  -3  -1  770.16   20.24   0
   5  -3   6  190.78    6.36   0
   5  -2   7  397.96    8.14   0
   6   5  10   59.86    7.40   0
   6   6  10   65.78    7.56   0
   8  -3   7   30.77    6.50   0
   8   0   9    3.67    5.96   0
   9  -4   6    4.35    5.99   0
  10  -5   4   33.49    6.59   0
  11  -3   7   -0.96    6.05   0
  11   0   9   72.00    6.81   0
  12  -5   2   17.06    7.77   0
  13  -4   5  269.92    8.66   0
  -1   1   2  798.44   14.81   0
  -1   3   5   36.40    5.56   0
   2   3   8   66.27    6.15   0
   4  -4   2  111.64    5.87   0
   4   3   9  259.85    7.52   0
   5  -4   0   -0.98    6.26   0
   6  -4   5  413.88    7.57   0
   6  -1   8   81.54    7.11   0
   6   1   9   21.52    6.42   0
   7   4  10   74.70    6.46   0
   9   0   9  345.46    7.99   0
  10  -3   7  244.16    7.44   0
  11  -5   1  177.24    9.83   0
  14  -4   4  138.84    8.28   0
  15  -3   5    7.02    7.19   0
   0   0   4 5927.01   24.39   0
   3  -3   4  173.88    6.19   0
   7  -5   2  362.54    8.09   0
  11  -5   3  111.44    8.07   0
   4  -3   5  671.31    8.63   0
   5  -4   4   61.13    5.46   0
   7   5  10   58.96    7.02   0
   8  -5   1  256.95    8.25   0
   8  -5   3   13.75    6.16   0
   8   4  10   63.41    6.33   0
  11  -5   2  247.42    9.92   0
  12  -4   5    5.62    7.02   0
  12  -1   8    8.11    6.62   0
  13  -3   6   35.28    7.09   0
   4  -1   7   19.62    5.19   0
   5   0   8   50.07    6.26   0
   6  -3   6   60.07    6.37   0
   6  -2   7    9.81    5.97   0
   7  -4   5  334.69    7.55   0
   7  -1   8   84.41    6.72   0
   7   1   9   14.92    5.94   0
   7   6  10   -4.21    6.65   0
   8  -5   2   31.74    6.61   0
   9  -5   1    9.32    6.91   0
   9  -5   3   10.84    6.14   0
  10  -5   1  159.17    9.18   0
  10  -5   3  215.89    8.37   0
   1  -1   4  713.09    9.48   0
   1   3   7   11.09    5.86   0
   2  -2   4   81.19    5.46   0
   2   4   8  107.40    7.17   0
   3   0   7   12.83    5.13   0
   4  -2   6  184.94    6.31   0
   4   1   8   96.74    6.95   0
  10  -5   2   20.69    7.01   0
  11  -1   8   40.54    6.39   0
  11   1   9    7.26    6.01   0
  13  -4   4    1.74    7.26   0
   0   3   6  263.99    7.56   0
   4   5   9  373.45    9.08   0
   5   3   9    6.21    6.27   0
   8  -4   5    8.11    6.41   0
   8  -1   8   48.48    6.15   0
   8   1   9  202.82    6.96   0
   9  -5   2    2.64    6.08   0
   9  -1   8  150.56    7.25   0
   9   1   9    6.94    6.47   0
  10   1   9   14.48    5.61   0
  11  -4   5  149.93    7.13   0
  12  -2   7   26.18    6.77   0
  14  -3   5   21.70    7.21   0
  15  -3   4   15.64    7.92   0
   3  -3   3   -2.95    4.91   0
   3  -2   5   18.49    5.14   0
   5  -4   3   26.35    5.61   0
   6  -4   4  249.05    7.09   0
   7  -3   6  394.63    7.78   0
   1   0   5 1150.92   10.73   0
   2   0   6  182.47    6.44   0
   2   5   8  186.35    7.35   0
   3  -1   6  349.71    7.10   0
   4   6   9    2.19    6.69   0
   6   0   8  121.18    6.40   0
   7  -4  -1  410.09   13.09   0
   7   2   9   23.20    6.77   0
  11  -2   7  381.58    8.35   0
  14  -2   6  167.12    7.44   0
  -1   4   5  840.89   11.84   0
   2  -1   5   27.99    5.00   0
   2   6   8   46.52    7.78   0
   3   3   8  102.43    6.82   0
   5  -3   5   78.45    5.83   0
   5  -1   7    1.43    5.60   0
   5   4   9  376.56    8.30   0
   8  -3   6   87.72    6.36   0
   8  -2   7   72.50    6.50   0
   9  -2   7  183.35    7.61   0
  10  -3   6   21.67    6.92   0
  10  -2   7    8.62    5.81   0
  11   2   9   14.42    5.98   0
  12  -4   4  478.20   10.18   0
  12   0   8  110.21    7.10   0
   0   0   3   -0.93    4.43   0
   1   4   7   16.48    6.10   0
   2   7   8   19.17    6.90   0
   3  -3   1    0.08    4.27   0
   3  -3   2 1179.00   12.14   0
   4  -3   4  280.86    6.76   0
   5  -2   6  315.33    7.12   0
   5   1   8  206.43    7.49   0
   9  -3   6   75.06    6.29   0
  13  -4   3   14.62    7.41   0
  13  -3   5   40.63    7.33   0
  15  -2   5    3.92    7.48   0
   4   0   7   -2.53    5.54   0
   7  -4   4  209.32    6.93   0
  10   2   9    2.12    5.90   0
  11   0   8  118.82    7.26   0
   2  -2   3    1.06    4.10   0
   3   1   7    3.73    5.41   0
   5   5   9   -1.78    6.73   0
   8   0   8  258.70    7.51   0
  10   0   8  100.70    7.14   0
  11  -4   4  106.43    7.14   0
  13  -4   2    7.26    7.84   0
   0   4   6   14.46    5.65   0
   1  -1   3    0.63    4.61   0
   2  -2   0  645.41   15.42   0
   3   4   8  177.14    7.11   0
   5   6   9   31.74    7.07   0
   6  -4   3 1069.89   10.71   0
   6  -3   5   11.09    5.19   0
   6   4   9    5.31    6.00   0
   9   0   8    3.38    6.11   0
  10  -4   4  196.05    7.76   0
  12  -1   7   14.41    6.81   0
   1   5   7    3.72    6.34   0
   4  -2   5  711.87    8.88   0
   4  -1   6  120.58    6.44   0
   5   7   9   12.37    6.43   0
   6  -4   0  382.69    9.96   0
   6  -2   6 1113.06   10.39   0
   6   1   8   85.75    6.24   0
   8   3   9  147.12    6.98   0
  10   3   9    1.48    6.75   0
  12  -4   3   15.24    7.01   0
  12  -3   5  149.72    7.22   0
  -1   5   5   26.43    6.33   0
   0   1   4  193.03    6.71   0
   7  -1   7   23.37    6.44   0
   9   3   9    5.10    6.12   0
  11  -1   7   22.58    6.69   0
  12   1   8    9.90    5.64   0
   2   3   7  758.47    9.78   0
   3  -2   4   79.25    4.95   0
   3   5   8  160.58    7.95   0
   4  -3   3  173.01    6.75   0
   5  -3   4  444.61    7.67   0
   5   0   7   57.67    5.65   0
   5   2   8  192.16    7.13   0
   6   5   9   38.93    6.69   0
   7  -3   5   11.30    5.18   0
   7   1   8   77.18    6.65   0
   8  -4  -1   11.65    7.46   0
   8  -1   7   15.16    6.59   0
  14  -2   5   13.81    6.98   0
  14  -1   6   14.22    5.99   0
  -1   3   4  379.38    9.02   0
   0   5   6   45.75    6.31   0
   1   6   7  421.88    9.49   0
   2  -2   2 9471.81   33.46   0
   2   1   6  269.55    6.51   0
   3   0   6  276.30    6.55   0
   6   6   9    3.40    6.55   0
   7  -2   6   35.48    6.05   0
   8  -3   5  347.13    7.78   0
   9  -1   7    4.53    6.48   0
  10  -1   7  203.28    7.35   0
  10   4   9    4.37    6.61   0
  11  -4   3  121.53    7.92   0
  11  -2   6   -2.76    7.01   0
  11   1   8   52.38    6.46   0
  12  -4   2    9.22    7.51   0
  13  -3   4  193.28    8.37   0
  13   0   7   28.75    6.79   0
  14  -3   3  134.32    8.59   0
  15  -2   4    7.41    7.19   0
   0   0   2  622.78   11.32   0
   1   7   7   22.93    6.85   0
   3  -1   5   38.84    5.14   0
   4   1   7   15.21    5.62   0
   6  -4   1 1643.01   14.99   0
   6   7   9   11.40    6.80   0
   6   8   9    2.03    6.73   0
   7   5   9    9.96    6.47   0
   8  -2   6  185.92    7.47   0
   8   1   8   47.26    6.26   0
   9  -4  -1  257.06   11.07   0
   9  -3   5   71.12    6.71   0
   9   1   8  146.63    7.34   0
  10  -2   6  469.47    8.92   0
  10   1   8   17.85    6.11   0
  12  -4   1   20.92    8.21   0
   1   0   4  199.03    6.65   0
   1   1   5    0.98    4.34   0
   2  -1   4  180.68    6.19   0
   3   6   8   38.20    6.25   0
   3   7   8   54.11    7.31   0
   6   2   8   44.89    6.61   0
   9  -4   3   16.43    6.17   0
   9  -2   6  214.18    6.97   0
  10  -4   3  353.19    8.09   0
  15  -1   5   19.23    6.77   0
   2  -2   1    0.12    4.46   0
   2   0   5  888.29    9.70   0
   4   4   8  386.09    8.47   0
   5  -2   5   62.09    5.69   0
   5  -1   6  118.11    5.91   0
   6   0   7  121.91    6.73   0
   7   6   9   14.49    6.42   0
   8   5   9  224.73    7.41   0
  11  -4   2   31.94    7.37   0
  13  -2   5   69.30    7.00   0
   0   6   6  112.95    7.69   0
   1  -1   2  817.82   11.56   0
   1   3   6  357.24    7.69   0
   2   4   7  149.54    6.62   0
   6  -3   4   46.16    5.38   0
   7  -4   0    1.01    6.13   0
   7   7   9   -5.05    6.77   0
   7   8   9   85.10    7.40   0
   8   6   9    8.19    6.25   0
  11  -4   0   -0.62    8.12   0
  14  -3   2   13.59    7.97   0
   4  -3   2   87.37    5.71   0
   7   0   7   43.23    6.38   0
   7   2   8   13.01    5.81   0
   8   7   9   81.93    6.91   0
   9   6   9   40.27    6.58   0
  11  -4   1  189.58    9.47   0
  11   0   7   53.04    5.89   0
  11   2   8   -4.92    6.02   0
  15  -2   3  174.38    9.24   0
   0   3   5  899.66   10.91   0
   0   7   6  244.77    8.76   0
   4   0   6   14.30    5.85   0
   4   5   8   30.37    6.29   0
   5   1   7   10.32    5.11   0
   6  -1   6  158.76    6.24   0
   7  -4   1  407.62    9.07   0
   8  -4   2   66.56    6.25   0
   9   2   8  136.63    7.07   0
  10  -4   2   89.73    7.59   0
  10   0   7   43.32    7.32   0
  10   2   8   48.94    5.91   0
  11  -3   4    7.88    6.85   0
  12  -1   6    6.38    6.36   0
  13  -3   3   64.86    7.59   0
  13   1   7    9.22    6.11   0
   3  -2   3 1139.02   11.28   0
   4  -2   4  226.88    6.50   0
   5  -3   3  201.00    6.42   0
   6  -2   5   -1.41    5.11   0
   6   3   8   36.27    6.09   0
   7  -3   4   31.54    5.26   0
   8   0   7   -0.33    6.07   0
   9  -4   2   24.35    5.75   0
   9   0   7   37.89    6.57   0
  10  -4   0  266.04   10.22   0
  14  -1   5   41.22    7.20   0
   2   5   7  397.09    8.78   0
   3   1   6  347.73    7.63   0
   4  -3   1  751.48   11.19   0
   4  -1   5  848.01    9.73   0
   4   6   8   98.98    7.23   0
   8  -4   0 2725.44   21.39   0
   8  -3   4  109.55    6.80   0
  10  -4   1  520.91   10.53   0
  11  -1   6  213.89    8.06   0
  16  -1   3   46.62    8.49   0
   0   0   1    0.81    4.26   0
   4   7   8  160.98    7.81   0
   4   8   8  221.90    8.65   0
   7  -1   6  326.32    7.31   0
   7   3   8   60.38    7.07   0
   8  -4   1    5.77    5.70   0
   9  -4   0   -1.58    7.19   0
   9  -4   1  258.39    8.44   0
  11   3   8   36.23    5.79   0
  12   1   7   15.92    5.75   0
  15  -1   4   16.91    7.63   0
   1  -1   1    3.26    5.17   0
   1   4   6  116.00    6.50   0
   6   1   7  425.35    7.97   0
   7  -2   5   49.83    5.57   0
   8  -1   6   47.67    6.44   0
   9  -1   6   52.20    6.76   0
  10  -1   6   48.73    6.23   0
  10   3   8    9.71    6.26   0
  12  -3   3   84.26    7.88   0
  12   4   8   93.09    6.56   0
  13  -3   2   24.35    8.07   0
  13  -2   4   76.20    7.50   0
  13   0   6    3.13    6.22   0
  15   0   5   70.23    6.61   0
   2   6   7    5.08    6.56   0
   5   5   8  202.30    7.55   0
   8  -2   5  332.11    7.29   0
   9  -2   5  102.18    6.67   0
   9   3   8  114.18    6.96   0
  10  -2   5    8.01    5.99   0
  11   1   7   18.45    6.69   0
   3  -1   4  382.69    7.46   0
   3   0   5  901.53    9.76   0
   3   4   7   19.41    5.95   0
   6  -3   3  627.62    8.73   0
   7   1   7   21.35    6.26   0
  11   4   8   90.48    7.29   0
  14  -2   3   18.01    7.25   0
   0   1   3  121.73    5.77   0
   2  -1   3 1322.35   12.33   0
   5  -2   4  220.76    6.50   0
   5   2   7  391.02    7.45   0
   8   1   7    6.38    6.18   0
  10   1   7  211.55    7.25   0
  -1  -4   3  106.79    5.32   0
  -1  -4   4  165.97    5.62   0
  -1  -3   5   42.40    4.56   0
   0  -7   3  188.44    6.13   0
   2  -9   1  238.31    7.06   0
   2  -9   6  211.54    6.50   0
   2   1   9   17.99    6.27   0
   5 -10   8   31.58    6.18   0
   6 -12   6   95.75    6.69   0
   8 -13   5  172.00    7.63   0
  -1  -3   2  990.63   10.47   0
   0  -4   7    1.05    4.47   0
   2  -7   8    8.08    5.59   0
   3  -2  10   34.74    6.25   0
   3  -1  10   99.17    6.22   0
   5 -12   2   22.60    6.99   0
   5 -12   5  191.10    7.27   0
   5 -11   7   24.85    5.98   0
   7 -13   3   71.44    7.85   0
   0  -6   6  117.77    5.54   0
   0   1   7   26.25    5.43   0
   1  -8   6   46.98    5.71   0
   1  -7   7   13.97    5.71   0
   1  -5   8  215.85    6.28   0
   3 -11   4   10.66    6.20   0
   3  -3  10  111.02    6.46   0
   4 -11   1  195.46    8.04   0
   4  -8   9   -3.10    5.07   0
   5  -9   9   -4.11    5.60   0
   5  -7  10   66.37    6.11   0
   5  -2  11  108.86    6.54   0
  -1  -4   5  846.82    8.63   0
  -1   1   3    0.23    4.45   0
   0  -7   5  420.09    7.09   0
   1  -9   4  533.65    8.15   0
   3 -11   3   28.23    5.75   0
   3  -7   9    8.87    4.92   0
   4  -6  10   53.92    5.61   0
   5  -3  11    2.19    5.77   0
   6 -11   8   -3.19    6.30   0
   7 -13   5   38.17    7.02   0
  -1  -5   3   42.76    5.22   0
  -1  -5   4  726.57    8.27   0
  -1  -4   2   47.99    4.57   0
  -1  -2   6  283.75    6.55   0
  -1   0   2  102.60    5.65   0
   0  -5   7   44.31    5.01   0
   0  -4   0 9656.14   38.42   0
   1  -8   1  355.85    7.36   0
   1   2   8  148.38    7.62   0
   2 -10   5   14.03    5.38   0
   2  -7  -1  136.27    8.12   0
   5 -12   6    0.77    5.78   0
   5  -4  11    8.62    5.46   0
  -1  -3   6  356.65    6.58   0
   1  -9   5   26.77    5.11   0
   1  -6   8   91.53    5.59   0
   2 -10   2 1685.42   13.04   0
   2  -9   7  179.41    6.64   0
   2  -6   9   -0.38    5.85   0
   2   2   9    2.34    6.39   0
   3 -10   7  247.76    6.69   0
   3  -9   8  126.85    5.99   0
   4 -12   4  488.08    9.03   0
   6 -13   3   97.31    7.76   0
  -1  -5   5   17.12    4.87   0
  -1   1   5   -2.47    4.75   0
   0  -7   6  246.81    6.19   0
   1  -7   0   79.29    6.06   0
   1  -2   9   11.64    5.34   0
   2  -8   8   60.43    5.96   0
   3 -11   2  555.48    9.40   0
   4 -12   3   14.76    6.36   0
   4 -11   7   61.81    6.36   0
   6 -13   5   69.81    7.26   0
  -1  -4   6  118.59    5.27   0
   0  -8   4 1829.42   11.91   0
   0  -6   7  138.35    5.88   0
   0   3   6  268.69    8.71   0
   1  -8   7    4.39    5.50   0
   1  -3   9    4.37    5.83   0
   1  -1   9    0.99    5.87   0
   2 -10   6  479.59    7.66   0
   3 -11   6  242.89    7.39   0
   4 -12   5    8.52    5.41   0
   0  -8   3    3.16    4.45   0
   0  -1   8  133.01    6.16   0
   1  -9   6   44.38    5.33   0
   4  -3  11   20.17    5.97   0
   4  -2  11    2.01    5.98   0
   5 -10   9   34.86    5.49   0
  -1  -5   2  196.42    5.77   0
   0  -4   8  466.44    7.74   0
   0   2   7  207.64    6.89   0
   1  -7   8   95.38    6.02   0
   1  -5  -1   61.45    7.22   0
   2  -3  10   31.42    5.97   0
   2  -2  10  118.28    6.82   0
   4 -12   2   12.01    6.45   0
   4  -1  11   12.43    6.16   0
  -1  -6   3  682.60    8.13   0
  -1  -6   5   28.09    4.84   0
  -1  -5   6  109.50    5.53   0
   0   0   8  589.39    9.21   0
   2  -1  10   68.82    6.30   0
   4  -4  11   -0.91    5.02   0
   5 -13   4  279.40    8.15   0
   6 -13   6   66.82    6.14   0
  -1  -3   7   13.58    5.36   0
   0  -8   6   22.62    5.92   0
   0  -7   7   40.35    5.76   0
   0  -5   8   38.39    5.41   0
   2 -10   7    0.53    5.79   0
   2  -9   8  142.31    6.47   0
   2  -4  10   72.02    5.58   0
   3 -10   0   38.69    6.68   0
   3 -10   8   16.10    4.83   0
   4  -5  11   16.25    5.61   0
   5 -13   3   15.45    6.70   0
   5 -13   5    1.68    5.93   0
  -1   1   6  251.87    6.93   0
   1 -10   5   25.83    5.72   0
   2 -11   3  382.78    7.99   0
   2 -10   1   18.17    5.72   0
   2  -9   0    7.30    5.55   0
   2   0  10   68.24    6.60   0
   3 -12   4   27.28    5.87   0
   3 -11   7    3.91    5.70   0
   3  -9   9    3.15    5.82   0
   3  -7  10   93.52    6.42   0
  -1  -7   4   95.67    5.29   0
  -1  -6   6  160.98    5.80   0
  -1  -4   7   16.05    4.50   0
  -1  -3   1  198.16    6.25   0
  -1   2   4  176.24    7.18   0
   1  -9   7   18.30    5.41   0
   1  -8   8   36.82    6.20   0
   1  -6   9    9.93    5.86   0
   1   1   9    7.30    6.01   0
   3 -11   1   29.14    6.40   0
   4 -10   9    4.20    5.15   0
  -1  -7   5   52.74    5.03   0
  -1  -6   2   80.34    5.31   0
  -1  -2   1  649.67   10.45   0
   0  -9   4   17.50    4.75   0
   0  -6   8  120.44    5.85   0
   0   1   8  124.90    6.56   0
   1  -9   1   76.11    6.12   0
   2 -11   6    2.56    6.09   0
   2  -8   9    8.55    4.84   0
   3 -12   3   73.93    6.81   0
   5 -13   6    5.46    5.81   0
  -1  -7   3  122.28    5.29   0
  -1  -5   7    4.34    4.60   0
  -1   0   7   21.52    4.87   0
  -1   2   5   23.81    5.28   0
   0  -9   5  672.80    8.17   0
   1 -10   6   49.11    5.43   0
   3  -3  11   -2.72    6.21   0
   3  -2  11  217.89    7.27   0
  -2  -3   4   80.76    4.90   0
  -2  -3   5   20.87    4.98   0
  -2  -2   4   85.51    4.93   0
  -1  -4   1  822.06    9.96   0
   0  -8   7   -1.06    5.58   0
   2 -11   2    0.60    6.16   0
   3  -8  10   37.38    6.01   0
   3  -4  11   12.35    5.58   0
   3  -1  11    5.10    6.45   0
   4 -13   4   -2.09    6.07   0
   4 -13   5  271.89    7.81   0
  -2  -4   4  218.98    5.77   0
  -2  -4   5  702.60    8.38   0
  -2  -2   5    3.64    4.05   0
  -1  -7   6  328.41    6.62   0
  -1  -6   7  431.33    7.74   0
   0  -9   6    9.32    5.45   0
   0  -3   9  313.18    7.02   0
   0  -2   9   17.18    5.37   0
   1 -10   2   20.03    5.17   0
   2 -10   8   52.83    5.17   0
   3  -9  -1  226.08    9.05   0
   3  -5  11    4.59    5.38   0
   4 -12   1   19.32    7.02   0
  -2  -1   4  180.19    6.03   0
  -1   1   2  787.10   13.75   0
   0  -1   9  447.15    8.58   0
   1  -9   8  158.89    6.64   0
   1  -8   0    3.13    5.11   0
   1  -4  10   40.23    5.62   0
   1  -3  10   98.74    6.30   0
   1  -2  10   81.62    6.10   0
   2 -11   7  383.20    7.97   0
   2  -9   9   44.95    6.01   0
   2  -7  10   10.21    5.77   0
   3 -12   2    9.61    5.82   0
   3 -10   9   14.84    5.18   0
   4 -13   3    4.65    6.51   0
   6 -14   5    8.16    6.25   0
  -2  -5   4  218.73    5.83   0
  -2  -5   5   73.44    5.48   0
  -2  -3   3 1112.13   10.17   0
  -2  -3   6  123.30    5.60   0
  -2  -2   3   -1.17    4.01   0
  -2  -1   5   31.57    4.02   0
  -1  -8   4   62.07    4.94   0
  -1  -8   5  449.62    7.32   0
  -1  -4   8   98.65    6.18   0
  -1  -2   8  144.98    6.57   0
  -1  -1   1    4.06    4.36   0
   0   3   7   17.23    5.98   0
   0   4   5    2.92    7.01   0
   1 -10   7  208.75    6.36   0
   4 -13   6    1.62    5.60   0
  -2  -4   3 1715.85   11.95   0
  -2  -4   6  184.27    5.45   0
  -2  -2   6 1837.36   12.07   0
  -1  -7   2  828.78    9.12   0
  -1  -5   1   58.39    4.58   0
  -1   1   7    1.45    5.23   0
   1  -1  10   89.97    6.29   0
   2 -12   4   40.24    6.05   0
   2 -12   5   88.64    6.70   0
   3  -6  11  160.16    6.53   0
   4 -12   8   97.24    5.86   0
  -1  -8   3   61.29    4.85   0
  -1  -7   7   23.97    5.57   0
  -1  -5   8  220.10    6.33   0
  -1  -1   8  209.70    6.53   0
  -1   2   6  272.55    7.35   0
   0 -10   5  187.96    6.14   0
   0  -9   7   39.06    5.90   0
   0  -8   1    9.81    4.85   0
   0  -8   8  243.42    7.29   0
   0  -6   9   12.96    5.83   0
   0   0   9    6.16    5.66   0
   1 -11   3   88.25    6.29   0
   1  -8   9  205.29    5.99   0
  -2  -6   4   56.07    5.38   0
  -2  -6   5   -3.13    4.57   0
  -2  -5   3  747.61    8.45   0
  -2  -5   6  317.21    6.54   0
  -2  -1   3 1313.53   11.81   0
   1 -11   6  203.88    6.77   0
   1   0  10   53.65    6.45   0
   2 -12   3  189.78    7.66   0
   2  -8  -1 1180.90   15.84   0
   2  -8  10   57.62    6.27   0
   2  -4  11    2.39    5.41   0
   2  -3  11  224.85    7.38   0
   2  -2  11   -2.46    6.35   0
   3 -13   4  197.52    7.32   0
   3 -13   5   35.48    6.40   0
   4 -13   2    5.81    6.86   0
   4 -13   7   10.15    6.20   0
   5 -14   4   12.53    6.52   0
  -2   0   4  377.10    7.36   0
  -1  -6   8   83.83    5.53   0
   0 -10   6   60.51    5.58   0
   1  -6  -1  320.87   10.08   0
   2 -11   8   -1.91    5.83   0
  -2  -6   6 1083.85    9.44   0
  -2  -4   7  154.14    5.80   0
  -2  -3   7  765.36    8.96   0
  -1   0   8  127.65    6.44   0
   1 -10   8   25.28    5.32   0
   2 -11   1   63.19    6.60   0
   2 -10   9    7.68    5.40   0
   2  -5  11  109.96    5.94   0
   3 -13   6   33.05    6.37   0
  -2  -6   3   -1.03    4.33   0
  -1  -9   4  539.59    7.56   0
  -1  -9   5   25.40    4.92   0
  -1  -8   7   17.95    5.43   0
  -1  -6   1  320.73    6.77   0
   1 -10   1  148.56    6.76   0
   1  -9   9   -0.35    5.26   0
   1  -7  10   85.37    6.08   0
   2 -12   7   12.91    5.98   0
   3 -13   3   76.34    6.51   0
   3 -12   8   17.66    5.65   0
  -2  -7   5   45.20    5.14   0
  -2  -5   7  394.24    6.88   0
  -2   0   6  183.36    5.97   0
  -1  -9   6   43.84    5.48   0
  -1  -7   8   88.46    5.60   0
   0 -10   7   44.23    6.08   0
   0  -9   8   11.75    5.27   0
   0   1   9  449.46    9.45   0
   1 -11   2  465.82    9.01   0
   2 -10   0   71.05    6.79   0
   2  -6  11    3.31    5.86   0
   3 -12   1  165.29    8.18   0
   3 -11   0    5.83    7.40   0
  -2  -4   2  565.61    7.87   0
  -2  -3   2   45.02    4.52   0
  -2  -1   7  667.09    8.65   0
  -1  -9   3   54.76    5.63   0
  -1  -3   9   -3.81    5.60   0
   0  -4  10   96.49    5.94   0
   2 -12   2  248.40    7.87   0
   2  -9  10   83.36    5.61   0
   4 -14   4  141.16    7.74   0
   4 -14   5   32.80    6.49   0
  -2  -7   6   28.07    5.16   0
  -2  -6   7   -3.64    5.47   0
  -1   2   7  665.55   10.48   0
   0  -8   9    7.78    4.68   0
   0  -7   0    3.02    5.41   0
   0  -2  10   73.35    6.06   0
   1 -12   4    9.79    5.76   0
   4 -14   6   27.83    6.09   0
  -2  -7   3  742.79    8.58   0
  -2  -5   2  119.68    5.18   0
  -2  -2   2 9868.90   30.84   0
  -2   0   3 2247.78   15.96   0
  -1  -9   7   12.71    5.91   0
  -1   1   8  210.29    7.43   0
   0 -11   6  144.49    6.73   0
   0 -10   2   70.62    5.68   0
   0  -9   1  331.69    7.38   0
   1  -9   0  849.08   11.28   0
   1  -8  10   11.71    5.91   0
   2 -13   5   62.37    6.56   0
  -2  -8   5  337.22    6.71   0
  -2   1   5   25.87    5.00   0
  -1  -8   8   35.22    5.76   0
  -1  -6   9   13.31    5.87   0
  -1  -1   9    1.61    5.61   0
   0  -1  10   60.63    6.50   0
   1 -11   8   44.39    5.38   0
   1 -10   9   16.37    5.12   0
   1  -4  11   11.39    5.41   0
   1  -3  11    2.05    5.82   0
   2 -13   6   95.11    6.44   0
   2 -12   8   35.67    6.26   0
   2 -11   9   14.55    4.46   0
   3 -13   2   32.48    7.30   0
  -2  -8   4  102.74    5.22   0
  -2  -8   6  183.11    6.88   0
  -2  -7   7  645.35    8.31   0
  -2  -5   8  188.98    6.76   0
  -2  -2   8   47.56    5.82   0
  -2   0   7  211.40    6.70   0
  -1 -10   4   35.94    6.00   0
  -1 -10   5   31.27    5.17   0
   0 -11   3  118.75    6.52   0
   1 -12   3   51.83    6.60   0
   1  -5  11    1.30    5.25   0
   1  -2  11  181.87    7.37   0
  -3  -4   5  662.33    7.82   0
  -3  -3   5    5.84    4.68   0
  -2  -6   2 4613.75   18.82   0
  -1 -10   6   46.53    5.46   0
   0  -9   9  336.15    6.95   0
   1 -12   7   15.30    5.34   0
   3 -14   5   27.81    7.31   0
  -3  -5   5   87.84    5.14   0
  -3  -4   4  284.00    6.01   0
  -2  -6   8   56.24    5.30   0
  -2   1   6  276.97    6.99   0
  -1  -7   9    3.83    5.33   0
   0  -7  10   92.49    5.80   0
   1  -9  10   51.65    5.42   0
   1  -6  11  122.13    6.13   0
   3 -14   4   13.74    6.59   0
   3 -14   6   10.57    5.78   0
  -3  -5   4  453.32    6.86   0
  -3  -5   6  184.19    6.17   0
  -3  -4   6  222.38    5.69   0
  -3  -3   4  179.42    5.50   0
  -3  -3   6  449.47    7.05   0
  -3  -2   5   21.58    4.35   0
  -2  -8   3  738.25    8.59   0
  -2  -1   2  156.61    6.08   0
  -2  -1   8  146.24    6.28   0
  -1 -10   7  216.19    7.05   0
  -1  -9   8  151.13    6.17   0
  -1   0   9  459.93    8.69   0
  -3  -6   5    7.58    4.56   0
  -3  -2   6  113.36    5.69   0
  -2  -9   5   97.76    5.52   0
  -2  -7   8   15.05    5.67   0
  -1   0   1 1582.49   19.88   0
  -3  -6   4   53.10    5.43   0
  -3  -6   6   56.85    5.27   0
  -3  -2   4   79.51    4.70   0
  -2  -9   4  152.76    5.40   0
  -2  -7   2   15.56    4.88   0
  -1  -8   9  204.35    6.15   0
  -1  -4  10   43.14    5.92   0
  -1   3   6  356.69    9.40   0
   1 -13   5   17.57    6.08   0
   1 -11   1  122.09    6.85   0
   1 -11   9    4.43    4.56   0
   1  -7  -1  176.35    8.25   0
  -3  -5   7   26.30    5.20   0
  -3  -4   7   25.69    4.62   0
  -1 -11   5   46.75    5.57   0
  -1  -5  10   75.09    5.53   0
  -1  -3  10  102.02    6.47   0
   0 -12   4  609.04    8.55   0
   0 -11   8  113.38    5.72   0
   0 -10   9    0.28    5.25   0
   0  -8   0 3808.83   21.09   0
   1 -13   4  264.41    7.99   0
   1 -13   6   31.98    5.77   0
   1 -12   2   20.05    6.23   0
   3 -14   3  134.10    7.83   0
  -3  -7   5   12.23    4.87   0
  -3  -4   3  169.89    5.53   0
  -3  -1   5   34.92    4.06   0
  -2  -9   7  189.81    6.92   0
  -2  -3   9   19.79    5.48   0
  -2   1   7  661.61    9.54   0
  -1 -11   6  206.16    6.72   0
  -1  -2  10   80.66    6.22   0
   0 -11   2   47.50    5.85   0
   0  -5  11   14.83    5.82   0
   0  -4  11   -0.48    5.61   0
  -3  -7   4   31.92    4.79   0
  -3  -7   6  408.26    7.10   0
  -3  -6   7  495.44    7.45   0
  -3  -5   3  190.65    5.49   0
  -3  -3   3    2.93    4.16   0
  -2  -8   8   60.17    5.96   0
  -2  -6   9    0.70    5.59   0
  -2  -2   9    4.73    6.05   0
  -1 -10   8   19.84    5.43   0
   0 -12   7   -2.75    5.24   0
   0 -10   1  612.57    9.45   0
   2 -14   5   16.23    6.14   0
   2 -14   6  162.47    6.75   0
   2 -13   2   29.07    6.69   0
   2  -9  -1  253.62    9.62   0
  -3  -1   4  387.86    6.66   0
  -2 -10   5   -2.35    5.61   0
  -2  -9   3  317.02    6.74   0
  -1 -11   7   10.37    5.78   0
  -1  -9   9   -1.14    5.03   0
   0 -12   3   18.02    6.00   0
   0  -9  10    4.33    5.03   0
   0  -6  11    5.19    5.38   0
   0  -2  11    1.87    6.53   0
   2 -14   4   12.55    6.40   0
   2 -11   0   25.30    7.09   0
  -3  -8   5  351.62    7.38   0
  -3  -7   7    4.59    5.24   0
  -3  -6   3  614.28    7.63   0
  -2  -8   2  384.67    7.02   0
  -2  -7   9   26.38    5.86   0
  -1 -10   2   20.57    5.41   0
  -1  -4   0    1.40    4.07   0
  -1  -1  10   99.15    6.79   0
  -1   1   9   -0.90    5.80   0
   1 -13   3   31.35    6.18   0
  -3  -8   6   83.35    6.11   0
  -3  -5   8  152.36    6.04   0
  -3  -2   3 1130.29   10.15   0
  -3  -1   7    6.90    5.00   0
  -2 -10   4   19.09    5.44   0
  -2  -9   8  133.37    6.43   0
  -2  -5   1  477.56    7.83   0
  -2  -4   1 2763.22   16.40   0
   0 -11   9   82.07    5.77   0
   1 -10   0   15.91    5.79   0
  -3  -8   4  106.45    5.36   0
  -3  -6   8   32.89    5.01   0
  -2 -10   7   11.37    5.28   0
  -2  -1   9   16.61    5.59   0
  -1  -8  10   18.03    6.03   0
  -1   3   7   14.26    6.30   0
   0 -12   8  107.95    6.27   0
   3 -15   5    7.91    6.74   0
  -3  -8   7   30.66    5.54   0
  -3  -7   3   15.34    4.47   0
  -3  -2   8   59.50    5.81   0
  -3   0   6  268.33    6.46   0
  -2  -8   9    9.98    5.69   0
  -2  -3   1  361.72    7.19   0
  -2   2   5    0.16    4.50   0
  -2   2   6 1848.06   15.22   0
  -1 -11   8   45.03    5.23   0
  -1 -10   9   24.10    5.17   0
  -1  -9   1   80.79    5.68   0
  -1  -3   0  722.69   11.39   0
   0 -13   5  313.22    7.27   0
   2 -14   3   14.92    6.91   0
  -3  -7   8   54.62    5.24   0
  -2  -6   1    1.58    4.03   0
   0 -13   4   -3.20    6.22   0
   1 -14   5   39.13    6.31   0
  -3  -9   6   80.93    5.62   0
  -2 -11   5   24.90    5.94   0
  -2 -11   6   -3.54    6.01   0
  -2  -5  10  106.42    5.93   0
  -2  -4  10   75.40    6.18   0
  -2   0   2  556.24    9.36   0
  -2   1   8  150.01    6.92   0
  -1 -12   4   13.70    5.48   0
  -1 -12   7   19.03    5.88   0
  -1   0  10   59.67    6.57   0
   1 -14   6    9.89    5.48   0
  -4  -5   5  751.51    8.28   0
  -4  -5   6   43.67    4.98   0
  -4  -4   5    4.86    4.45   0
  -4  -4   6   19.15    4.51   0
  -3  -9   4  355.26    6.94   0
  -3  -8   3  105.72    5.48   0
  -3  -5   2  310.23    6.28   0
  -3  -4   2   88.84    4.97   0
  -3  -1   3   88.31    5.21   0
  -2 -10   8   48.98    5.50   0
  -2  -3  10   35.99    6.05   0
  -2   0   9   10.48    6.39   0
  -1  -9  10   51.48    5.47   0
  -1  -5  11   -0.27    5.39   0
  -1  -4  11    8.55    6.11   0
   0 -12   2   21.24    6.38   0
   0  -9   0    4.96    5.23   0
   1 -14   4   14.25    6.88   0
  -4  -6   5  406.93    6.76   0
  -4  -6   6  120.66    5.69   0
  -4  -3   5  676.71    7.95   0
  -4  -3   6  211.38    5.99   0
  -3  -9   7   26.26    5.51   0
  -3  -8   8   78.06    5.59   0
  -3  -4   9  250.27    7.19   0
  -3  -1   8  146.31    6.42   0
  -3   0   7   22.47    4.98   0
  -2  -9   9   36.43    5.23   0
  -1  -6  11  124.31    5.89   0
  -1  -3  11    4.08    5.65   0
   1 -13   2    8.34    6.48   0
   1 -12   1  167.26    8.07   0
   1  -8  -1  360.08    9.97   0
  -4  -5   4   60.24    4.91   0
  -4  -5   7   30.04    4.89   0
  -4  -4   4 3012.50   14.44   0
  -4  -4   7   -1.07    5.07   0
  -3  -6   2   28.07    4.52   0
  -3  -6   9   14.93    5.31   0
  -3  -3   2 1158.99   10.45   0
  -3  -3   9    0.41    5.16   0
  -2  -2   1    1.18    4.19   0
  -2  -2  10  128.48    6.46   0
  -2   2   4   77.07    5.75   0
  -2   2   7    0.41    5.89   0
  -1 -11   2  464.35    8.38   0
  -1 -11   9    6.62    5.32   0
   0 -11   1  217.26    7.21   0
   2 -15   5    6.28    6.85   0
  -4  -7   5  333.95    6.47   0
  -4  -7   6  193.47    6.10   0
  -4  -6   4  239.97    5.81   0
  -4  -6   7   92.79    5.61   0
  -3 -10   5   11.74    5.59   0
  -3 -10   6   11.20    5.28   0
  -3  -7   9   -2.36    5.85   0
  -1 -12   3   52.23    5.88   0
  -1 -12   8   14.09    5.52   0
  -1  -7   0   83.57    5.11   0
  -1  -2  11  185.28    7.70   0
   0 -13   3   12.27    6.05   0
  -4  -7   7   52.36    6.07   0
  -4  -3   4  283.46    5.91   0
  -4  -2   5  701.94    7.96   0
  -3  -9   8  122.67    5.80   0
  -3  -7   2  996.16    9.53   0
  -3  -2   9   26.80    5.85   0
  -2  -8  10   58.52    6.17   0
  -4  -8   6   30.34    6.12   0
  -4  -7   4  204.11    5.67   0
  -3 -10   4   18.47    5.82   0
  -3 -10   7  246.70    6.85   0
  -3  -9   3  154.63    5.91   0
  -2 -12   6  134.40    6.86   0
  -2 -11   3  372.91    7.96   0
  -2 -11   8    3.33    4.93   0
  -2 -10   9   -6.22    5.00   0
  -1 -13   5   22.53    5.24   0
  -1 -10   1  148.16    6.24   0
   0 -14   5   43.29    6.18   0
   0 -14   6   23.66    5.78   0
   1 -14   3  121.62    7.24   0
  -4  -8   5    0.68    4.93   0
  -4  -6   8  104.51    6.09   0
  -4  -5   8   33.26    5.40   0
  -3  -8   9  156.84    6.22   0
  -3   0   8  221.56    7.44   0
  -3   1   5   36.35    4.96   0
  -3   1   6  338.14    7.60   0
  -2 -10   2 1640.91   12.28   0
  -2  -1  10   73.52    6.29   0
  -4  -8   7   -5.94    5.52   0
  -4  -5   3   26.23    4.46   0
  -4  -2   4  233.14    5.71   0
  -3  -2   2   48.08    4.50   0
  -2 -12   7   26.14    5.51   0
  -1 -13   4  251.75    7.70   0
  -1  -2   0    2.96    4.90   0
   1 -11   0   19.61    6.64   0
  -4  -8   4 1350.32   10.36   0
  -4  -7   8  153.34    5.91   0
  -4  -6   3 1035.39    9.24   0
  -4  -4   3   -2.06    4.21   0
  -3 -11   6  241.62    7.28   0
  -3 -10   8    8.65    5.47   0
  -3  -8   2   36.05    4.53   0
  -3  -5  10   85.23    6.05   0
  -3  -1   9   -0.03    5.84   0
  -2 -12   4   40.11    6.37   0
  -2  -5  11  114.28    6.12   0
  -2   1   9    9.88    6.58   0
  -1  -8   0    4.76    5.28   0
   0  -5  -1  708.25   13.28   0
   1 -15   5   14.17    6.90   0
  -4  -9   5  531.16    7.76   0
  -4  -9   6   12.08    5.37   0
  -3 -11   5   10.38    5.40   0
  -3  -9   9    7.44    4.96   0
  -3  -4  10   76.33    6.08   0
  -3   1   7    7.75    5.07   0
  -2 -11   9   11.71    5.69   0
  -2  -6  11   -4.00    5.53   0
  -2  -4  11    5.32    6.08   0
   0 -10   0  381.21    8.71   0
  -4  -9   7   26.94    5.43   0
  -4  -8   8  215.15    6.23   0
  -4  -7   3  181.19    5.64   0
  -4  -3   3  170.11    5.42   0
  -4  -1   7   16.39    4.98   0
  -3 -11   7    4.72    4.67   0
  -3  -3  10  115.85    6.40   0
  -3   0   3  189.70    5.71   0
  -2 -12   8   28.74    6.01   0
  -2  -3  11  218.47    7.60   0
  -1 -12   2   18.22    6.56   0
   0 -13   2   14.27    6.56   0
  -4  -9   4    8.05    5.16   0
  -2  -9   1  242.43    6.57   0
  -1 -13   3   43.48    6.65   0
   0  -6  -1 1981.55   19.44   0
   1 -15   4   19.16    7.24   0
  -5  -6   6  194.65    6.41   0
  -5  -5   6   46.50    5.00   0
  -4  -4   9    3.69    5.00   0
  -4  -1   4  159.71    5.53   0
  -3  -8  10   41.80    5.71   0
  -1 -14   6   13.30    5.77   0
   0 -12   1   25.84    6.60   0
  -5  -5   5    3.37    4.48   0
  -5  -5   7   -1.71    5.19   0
  -5  -4   5  766.29    8.50   0
  -5  -4   6   44.92    4.60   0
  -4 -10   5  141.79    5.80   0
  -4  -9   8   11.85    4.93   0
  -4  -8   3    3.34    4.38   0
  -4  -7   9  135.09    6.24   0
  -4  -3   9  258.03    6.75   0
  -3 -11   8   21.67    5.18   0
  -3 -10   9    8.41    4.98   0
  -3  -2  10   30.52    6.11   0
  -2 -13   5   78.51    5.67   0
  -2 -12   3  197.86    6.32   0
  -2 -11   2    5.00    5.46   0
  -1 -14   5   41.06    6.11   0
  -1 -11   1  125.62    7.07   0
   0 -14   3   96.78    7.28   0
   1  -9  -1   75.48    7.38   0
  -5  -7   5   89.27    5.28   0
  -5  -7   6  179.26    6.40   0
  -5  -4   7   22.53    5.30   0
  -4  -2   3 1694.81   11.80   0
  -4  -1   8  106.55    6.13   0
  -3 -12   6   16.64    5.70   0
  -3  -5   1  297.15    6.63   0
  -3   0   9  321.47    8.27   0
  -3   1   8  149.74    7.39   0
  -2  -1   1  640.61   10.14   0
  -5  -7   7   21.77    5.42   0
  -5  -3   5   90.36    5.23   0
  -5  -3   6  181.47    5.81   0
  -4  -8   9   -7.02    5.26   0
  -3 -12   7   30.66    5.61   0
  -3  -6   1  197.93    5.63   0
  -3  -1   2  989.88   10.36   0
  -2 -13   4   65.52    6.56   0
  -1 -14   4    7.30    6.51   0
  -1  -9   0  837.59   10.58   0
   0 -15   5   75.03    6.51   0
  -5  -8   6   13.55    5.58   0
  -5  -6   4  129.42    5.23   0
  -5  -5   4  734.18    8.03   0
  -4 -10   4  190.29    6.54   0
  -4  -9   3   24.55    5.19   0
  -4  -2   9   12.56    5.66   0
  -4   0   7   -1.08    5.03   0
  -3  -4   1  742.06    8.75   0
   0  -7  -1  522.52   10.81   0
  -5  -8   5  446.08    7.46   0
  -5  -8   7    2.10    5.57   0
  -5  -7   4  151.55    5.55   0
  -5  -6   8  103.20    6.07   0
  -5  -4   4   55.12    4.84   0
  -4 -11   6  112.92    6.66   0
  -4 -10   8   88.93    5.85   0
  -4  -9   9  288.82    7.11   0
  -4  -6   2  219.12    5.78   0
  -4  -5   2   58.51    4.62   0
  -3 -12   4   31.42    6.01   0
  -3  -7   1   13.84    4.04   0
  -3  -6  11  153.89    6.41   0
  -3  -5  11   -1.55    5.42   0
  -3  -1  10   95.68    6.93   0
  -2 -10   1   22.04    5.46   0
  -4 -11   5  150.87    6.43   0
  -4 -11   7   55.81    5.61   0
  -4  -7   2   66.67    5.25   0
  -4  -6  10   53.56    5.89   0
  -4  -5  10   12.26    5.60   0
  -4  -4   2  113.30    5.11   0
  -3 -12   8   15.26    5.49   0
  -3 -10   2   14.01    5.17   0
  -3  -4  11   17.85    5.76   0
  -2  -5   0   12.52    4.57   0
  -5  -9   5   10.99    5.69   0
  -5  -8   4   19.66    5.48   0
  -5  -3   4  450.47    6.71   0
  -5  -2   5   67.32    4.61   0
  -4  -4  10   85.06    6.17   0
  -3   2   6  117.27    6.22   0
  -5  -9   7    0.25    4.95   0
  -5  -8   8    4.01    4.92   0
  -4   0   8  487.13    8.77   0
  -3  -3   1    0.04    4.04   0
  -3  -3  11    4.86    5.69   0
  -2 -14   5    9.34    5.85   0
  -2 -14   6  165.49    6.25   0
  -2 -13   3  138.49    7.56   0
  -2 -12   2  258.45    8.12   0
  -2   1   2  151.35    6.55   0
  -1 -13   2   10.24    6.02   0
  -1   3   3   87.38    9.83   0
   0 -11   0    4.29    6.34   0
  -4 -11   8   94.11    5.73   0
  -4 -10   9   -0.47    4.69   0
  -4  -8   2   68.12    5.03   0
  -4  -3   2   90.80    4.80   0
  -4  -3  10   68.95    6.19   0
  -4  -1   3  111.04    4.88   0
  -4  -1   9  369.98    7.84   0
  -3 -13   5   39.78    5.99   0
  -3   2   5   22.90    5.11   0
  -3   2   7  765.19   11.18   0
  -2  -4   0  397.11    7.85   0
  -1 -14   3  119.89    7.29   0
  -5 -10   6   63.14    5.57   0
  -5  -9   4  544.22    8.00   0
  -5  -9   8  150.32    6.05   0
  -5  -7   9   14.75    5.68   0
  -5  -6   3  439.41    6.95   0
  -5  -5   3    1.61    4.40   0
  -5  -4   9  366.65    7.39   0
  -5  -2   8  189.00    6.38   0
  -4 -12   6   31.31    6.00   0
  -3 -12   3   80.00    5.87   0
  -1 -15   5   17.49    6.13   0
  -1 -12   1  157.99    7.63   0
   0  -8  -1   13.56    6.19   0
  -5 -10   7  135.94    5.91   0
  -5  -7   3  188.73    5.70   0
  -5  -4   3   22.77    4.37   0
  -5  -2   4  211.73    5.58   0
  -4 -12   7    1.55    5.77   0
  -2 -14   4   10.40    6.53   0
  -1 -10   0    8.46    5.44   0
   0 -13   1  155.65    8.42   0
  -6  -6   6  671.44    8.47   0
  -6  -6   7   -2.05    5.42   0
  -6  -5   6  189.59    5.97   0
  -5  -8   9  227.00    6.65   0
  -5  -3   9    2.35    5.79   0
  -5  -1   7   11.76    4.98   0
  -4  -2  10   63.77    6.55   0
  -4   1   6  115.36    6.01   0
  -3 -13   4  196.68    7.02   0
  -3 -11   2  556.31    8.56   0
  -3  -9   1  214.52    6.41   0
  -2  -8   0  134.84    6.13   0
  -6  -7   7  431.86    7.75   0
  -6  -5   5   76.00    5.10   0
  -6  -5   7  262.72    6.75   0
  -6  -4   6  124.06    5.14   0
  -5  -8   3   19.24    4.56   0
  -4   1   7   15.75    5.24   0
  -2 -11   1   75.56    6.25   0
  -1 -15   4   18.45    6.95   0
  -6  -8   6  116.77    5.91   0
  -6  -7   5   17.96    5.26   0
  -6  -4   5  407.66    7.01   0
  -6  -4   7   97.58    5.80   0
  -5 -11   6  129.67    6.76   0
  -5 -10   4   34.33    5.65   0
  -5  -3   3  193.35    5.54   0
  -4 -12   8   92.23    5.68   0
  -4  -5  11    4.82    5.95   0
  -4   1   5  825.26    9.91   0
  -1   4   5  817.09   21.65   0
  -6  -8   5  192.58    6.43   0
  -6  -8   7   46.45    5.87   0
  -6  -6   8   51.57    5.49   0
  -6  -3   6   70.29    5.52   0
  -5 -11   7   16.06    5.03   0
  -5  -6  10   59.09    5.88   0
  -5  -1   8  203.93    7.21   0
  -4  -2   2  560.19    7.74   0
  -4   0   9    1.29    6.01   0
  -3 -14   6    1.20    5.76   0
  -6  -7   8   12.16    5.20   0
  -6  -6   4   31.15    4.86   0
  -5  -9   3    4.31    4.52   0
  -5  -5  10   53.08    5.73   0
  -5  -2   9   20.45    5.80   0
  -4  -4  11    1.42    5.69   0
  -3 -14   5   22.18    6.12   0
  -3  -2   1  354.68    6.76   0
  -3   0   2  102.75    5.38   0
  -2  -3   0  110.18    5.20   0
  -6  -9   6  130.71    6.05   0
  -6  -9   7  122.45    5.86   0
  -6  -8   8   75.38    5.15   0
  -6  -7   4   28.50    4.95   0
  -6  -5   4  130.14    5.35   0
  -6  -3   5    6.22    4.27   0
  -5 -11   8   50.57    5.67   0
  -5 -10   9   41.26    4.87   0
  -5  -4  10   14.32    5.60   0
  -5  -1   4  707.48    8.39   0
  -4  -1  10   40.96    6.59   0
  -4   1   8   97.49    7.15   0
  -3 -13   3   70.01    6.89   0
  -3 -10   1  105.31    5.90   0
  -2 -15   5    0.47    5.98   0
  -2 -14   3   20.79    6.56   0
  -2 -13   2   22.32    6.05   0
  -2  -9   0    7.67    5.39   0
  -6  -9   5  101.36    5.87   0
  -6  -4   4  236.28    5.97   0
  -5   0   6   51.75    5.03   0
  -4 -13   5  257.49    6.95   0
  -4  -6   1 1590.23   11.47   0
  -4  -3  11   17.71    6.46   0
  -3 -12   2    5.86    6.26   0
  -3   2   4   81.14    5.81   0
  -1 -14   2    9.90    6.87   0
  -6  -9   8   85.92    5.90   0
  -6  -3   8   31.90    5.74   0
  -5 -12   6    7.99    5.79   0
  -5  -7   2  375.20    6.47   0
  -5  -6   2   77.40    4.74   0
  -5  -5   2   30.96    4.32   0
  -5  -3  10   80.61    6.82   0
  -5  -2   3  749.47    8.29   0
  -4  -7   1  398.26    6.80   0
  -4  -5   1  460.42    7.25   0
  -4   0   3    3.95    4.51   0
  -1 -11   0   19.41    6.82   0
   0  -9  -1  333.30    9.53   0
  -6 -10   6  303.99    6.83   0
  -6 -10   7    4.42    5.23   0
  -6  -2   7    1.41    5.58   0
  -5 -12   7    8.42    5.41   0
  -4 -12   3    7.89    5.31   0
  -3 -14   4   12.16    6.16   0
  -2 -15   4    1.44    6.72   0
  -2 -12   1  294.89    8.30   0
  -1 -13   1   52.38    7.39   0
  -6  -8   9    0.66    5.27   0
  -6  -4   9    9.41    5.45   0
  -6  -3   4   55.04    4.47   0
  -6  -2   5   -0.51    4.41   0
  -5  -4   2   59.26    4.59   0
  -5  -1   9    1.72    5.58   0
  -4 -13   4    1.26    5.50   0
  -4  -4   1    2.79    4.63   0
  -1  -1   0 1640.18   20.88   0
  -6 -10   8   43.53    5.90   0
  -6  -6   3   -0.24    4.51   0
  -5   0   8   47.74    5.99   0
  -4 -11   2   41.00    5.92   0
  -7  -7   6  329.12    7.13   0
  -7  -6   6   22.33    5.21   0
  -7  -6   7  420.95    7.52   0
  -7  -5   6  180.29    6.43   0
  -6 -11   6    1.34    5.78   0
  -6  -9   9   44.60    5.40   0
  -6  -7   3  465.59    7.16   0
  -6  -5   3  429.54    6.77   0
  -6  -3   9    3.27    5.89   0
  -6  -2   8   55.55    5.76   0
  -5  -2  10  105.73    6.80   0
  -4 -14   6   26.16    6.25   0
  -3 -11   1   37.10    6.41   0
  -2 -10   0   76.27    5.91   0
  -2   0   1 5077.79   28.93   0
  -1  -6  -1  317.14    8.50   0
  -7  -8   6   89.30    6.27   0
  -7  -7   7    0.58    5.03   0
  -7  -6   5    7.24    5.60   0
  -7  -5   7   35.23    5.44   0
  -6 -11   7  267.96    6.49   0
  -6 -10   4   14.22    5.40   0
  -6  -8   3  464.41    7.05   0
  -4 -14   5   37.42    5.97   0
  -4  -1   2   47.51    4.48   0
  -3 -15   5    6.38    6.08   0
  -1  -7  -1  175.91    7.00   0
  -7  -8   7   50.06    5.34   0
  -7  -7   5    3.41    5.35   0
  -7  -4   6  194.06    5.95   0
  -6 -11   5    1.47    5.61   0
  -6  -7  10    9.48    5.69   0
  -6  -6  10   65.50    5.79   0
  -6  -4   3 1041.56    9.19   0
  -6  -1   7  421.88    7.72   0
  -5  -3   2  318.61    6.30   0
  -3 -14   3  128.57    7.60   0
  -3  -5   0  765.53    9.25   0
  -7  -9   6   91.21    6.30   0
  -7  -8   5  192.00    6.45   0
  -7  -7   8   39.40    5.47   0
  -6 -11   8   -1.58    5.09   0
  -6  -9   3  209.62    6.56   0
  -6  -5  10   67.84    5.45   0
  -6  -2   4   55.24    4.41   0
  -5 -13   5    0.05    5.66   0
  -5  -4  11    8.25    5.79   0
  -5  -1   3   44.44    4.84   0
  -4 -13   3    6.67    6.35   0
[truncated: 33,935 more chars]
