# Supplementary material for: Structural Aspects of Lithium‐Ion Conduction in the Phosphidotitanate Li8TiP4 and Its Comparison With Li7+5 x Ta1− x P4 and Li8− x Ti1− x Ta x P4
Source: Chemistry. 2026 Jan 22;32(13):e03124. doi: 10.1002/chem.202503124 (PMC13047413; doi:10.1002/chem.202503124)
Supplement: Supplementary file 2 — Supporting file2: chem70705‐sup‐0002‐Data.zip [file CHEM-32-e03124-s002.zip › Li8Ti(Ta)P4_DM-116-1_RT.cif]

#============================================================================== 
data_global 
#============================================================================== 
_audit_creation_date              '06-Oct-2021' 
_audit_creation_method            'SHELXL-2014/7'
_audit_update_record              '15-Aug-2022'  
 
#============================================================================== 
# SUBMISSION DETAILS
 
_publ_contact_author_name         'F\"assler, Thomas F.' 
_publ_contact_author_address     
; Technische Universit\"at M\"unchen
  TUM School of Natural Sciences 
  Chair for Inorganic Chemistry with Focus on New Materials 
  Lichtenbergstr. 4 
  85748 Garching 
  Germany 
;
_publ_contact_author_phone        '+49 89 289-13131'
_publ_contact_author_fax          '+49 89 289-13186'
_publ_contact_author_email        'thomas.faessler@lrz.tu-muenchen.de'
 
_publ_requested_journal           ? 
 
#============================================================================== 
# TITLE AND AUTHOR LIST
 
_publ_section_title               ? 
 
_publ_section_title_footnote      ? 
 
loop_
 _publ_author_name
 _publ_author_footnote
 _publ_author_address
      'M\"uller, David' 
?
; Technische Universit\"at M\"unchen 
  TUM School of Natural Sciences 
  Chair for Inorganic Chemistry with Focus on New Materials 
  Lichtenbergstr. 4 
  85748 Garching 
  Germany 
;
      'Hlukhyy, Viktor' 
?
; Technische Universit\"at M\"unchen 
  TUM School of Natural Sciences 
  Chair for Inorganic Chemistry with Focus on New Materials 
  Lichtenbergstr. 4 
  85748 Garching 
  Germany 
;
      'Raudaschl-Sieber, Gabriele' 
?
; Technische Universit\"at M\"unchen 
  School of Natural Sciences 
  Department of Chemistry 
  Lichtenbergstr. 4 
  85748 Garching 
  Germany 
; 
      'Klein, Wilhelm'
?
; Technische Universit\"at M\"unchen
  Catalysis Research Center 
  Ernst-Otto-Fischer-Str. 1 
  85748 Garching 
  Germany 
;
      'F\"assler, Thomas F.'
?
; Technische Universit\"at M\"unchen
  TUM School of Natural Sciences 
  Chair for Inorganic Chemistry with Focus on New Materials 
  Lichtenbergstr. 4 
  85748 Garching 
  Germany 
;
 
#============================================================================== 
data_DM-116-1_RT
 
_audit_creation_method            'SHELXL-2014/7'
_shelx_SHELXL_version_number      '2014/7'
_chemical_name_systematic         ?
_chemical_name_common             ?
_chemical_formula_moiety          'P4 Ta0.06 Ti0.94, 7.94(Li)' 
_chemical_formula_sum             'Li7.94 P4 Ta0.06 Ti0.94' 
_chemical_formula_weight          235.33

loop_
 _atom_type_symbol
 _atom_type_description
 _atom_type_scat_dispersion_real
 _atom_type_scat_dispersion_imag
 _atom_type_scat_source
 'Li'  'Li'  -0.0003   0.0001
 'International Tables Vol C Tables 4.2.6.8 and 6.1.1.4'
 'Ti'  'Ti'   0.2776   0.4457
 'International Tables Vol C Tables 4.2.6.8 and 6.1.1.4'
 'Ta'  'Ta'  -0.7052   6.5227
 'International Tables Vol C Tables 4.2.6.8 and 6.1.1.4'
 'P'  'P'   0.1023   0.0942
 'International Tables Vol C Tables 4.2.6.8 and 6.1.1.4'
 
_space_group_crystal_system       tetragonal
_space_group_IT_number            105
_space_group_name_H-M_alt         'P 42 m c'
_space_group_name_Hall            'P 4c -2'
 
_shelx_space_group_comment
;
The symmetry employed for this shelxl refinement is uniquely defined
by the following loop, which should always be used as a source of
symmetry information in preference to the above space-group names.
They are only intended as comments.
;
 
loop_
 _space_group_symop_operation_xyz
 'x, y, z'
 '-x, -y, z'
 '-y, x, z+1/2'
 'y, -x, z+1/2'
 'x, -y, z'
 '-x, y, z'
 '-y, -x, z+1/2'
 'y, x, z+1/2'
 
_cell_length_a                    8.3681(4)
_cell_length_b                    8.3681(4)
_cell_length_c                    5.9191(3)
_cell_angle_alpha                 90
_cell_angle_beta                  90
_cell_angle_gamma                 90
_cell_volume                      414.49(4)
_cell_formula_units_Z             2
_cell_measurement_temperature     293(2)
_cell_measurement_reflns_used     19895 
_cell_measurement_theta_min       3.44 
_cell_measurement_theta_max       46.84 
 
_exptl_crystal_description        block 
_exptl_crystal_colour             red 
_exptl_crystal_density_diffrn     1.886          
_exptl_crystal_F_000              218
_exptl_crystal_size_max           0.3 
_exptl_crystal_size_mid           0.2 
_exptl_crystal_size_min           0.2 
_exptl_absorpt_coefficient_mu     2.476
_exptl_absorpt_correction_type    empirical 
_exptl_absorpt_correction_T_min   0.907 
_exptl_absorpt_correction_T_max   1.000 
_exptl_absorpt_process_details    'STOE X-AREA 1.76' 
 
_diffrn_ambient_temperature       293(2)
_diffrn_radiation_wavelength      0.71073
_diffrn_radiation_type            MoK\a
_diffrn_source                    'Genix 3D HF Mo'
_diffrn_source_voltage            50
_diffrn_source_current            1.000
_diffrn_source_power              0.050
_diffrn_radiation_monochromator   'Graded multilayer mirror'
_diffrn_radiation_collimation     '0.6 mm diameter'
_diffrn_measurement_device_type   'STOE StadiVari'
_diffrn_measurement_method        '\w scans' 
_diffrn_detector                  'STOE' 
_diffrn_detector_type             'Pilatus 300K' 
_diffrn_detector_area_resol_mean  5.81 
_diffrn_reflns_number             11259
_diffrn_reflns_av_unetI/netI      0.0185
_diffrn_reflns_av_R_equivalents   0.0190
_diffrn_reflns_limit_h_min        -16
_diffrn_reflns_limit_h_max        16
_diffrn_reflns_limit_k_min        -16
_diffrn_reflns_limit_k_max        16
_diffrn_reflns_limit_l_min        -9
_diffrn_reflns_limit_l_max        12
_diffrn_reflns_theta_min          3.443
_diffrn_reflns_theta_max          46.514
_diffrn_reflns_theta_full         25.242
_diffrn_measured_fraction_theta_max   0.992
_diffrn_measured_fraction_theta_full  0.996
_diffrn_reflns_Laue_measured_fraction_max    0.992
_diffrn_reflns_Laue_measured_fraction_full   0.996
_diffrn_reflns_point_group_measured_fraction_max   0.994
_diffrn_reflns_point_group_measured_fraction_full  0.998
_reflns_number_total              1635
_reflns_number_gt                 1426
_reflns_threshold_expression      'I > 2\s(I)'
_reflns_Friedel_coverage          0.881
_reflns_Friedel_fraction_max      0.995
_reflns_Friedel_fraction_full     1.000
 
_reflns_special_details
;
 Reflections were merged by SHELXL according to the crystal
 class for the calculation of statistics and refinement.
 
 _reflns_Friedel_fraction is defined as the number of unique
 Friedel pairs measured divided by the number that would be
 possible theoretically, ignoring centric projections and
 systematic absences.
;
 
_computing_data_collection        'STOE X-AREA 1.76' 
_computing_cell_refinement        'STOE X-AREA 1.76' 
_computing_data_reduction         'STOE X-AREA 1.76' 
_computing_structure_solution     'SHELXS-97' 
_computing_structure_refinement   'SHELXL-2014/7' 
_computing_molecular_graphics     'DIAMOND 3.2k' 
 
_refine_special_details
;
 Refined as a 2-component inversion twin.
;
_refine_ls_structure_factor_coef  Fsqd
_refine_ls_matrix_type            full
_refine_ls_weighting_scheme       calc
_refine_ls_weighting_details
'w=1/[\s^2^(Fo^2^)+(0.0125P)^2^] where P=(Fo^2^+2Fc^2^)/3'
_atom_sites_solution_primary      direct 
_atom_sites_solution_secondary    difmap 
_atom_sites_solution_hydrogens    .
_refine_ls_hydrogen_treatment     undef
_refine_ls_extinction_method      'SHELXL-2014/7 (Sheldrick 2014'
_refine_ls_extinction_coef        0.0129(14)
_refine_ls_extinction_expression
 'Fc^*^=kFc[1+0.001xFc^2^\l^3^/sin(2\q)]^-1/4^'
_refine_ls_abs_structure_details
;
 Refined as an inversion twin.
;
_refine_ls_abs_structure_Flack    0.46(3)
_chemical_absolute_configuration  ?
_refine_ls_number_reflns          1635
_refine_ls_number_parameters      46
_refine_ls_number_restraints      6
_refine_ls_R_factor_all           0.0246
_refine_ls_R_factor_gt            0.0170
_refine_ls_wR_factor_ref          0.0272
_refine_ls_wR_factor_gt           0.0260
_refine_ls_goodness_of_fit_ref    1.017
_refine_ls_restrained_S_all       1.016
_refine_ls_shift/su_max           0.000
_refine_ls_shift/su_mean          0.000
 
loop_
 _atom_site_label
 _atom_site_type_symbol
 _atom_site_fract_x
 _atom_site_fract_y
 _atom_site_fract_z
 _atom_site_U_iso_or_equiv
 _atom_site_adp_type
 _atom_site_occupancy
 _atom_site_site_symmetry_order  
 _atom_site_calc_flag
 _atom_site_refinement_flags_posn
 _atom_site_refinement_flags_adp
 _atom_site_refinement_flags_occupancy
 _atom_site_disorder_assembly
 _atom_site_disorder_group
Ti Ti 0.0000 0.5000 0.2500 0.00655(3) Uani 0.9363(6) 4 d S T P . .
Ta Ta 0.0000 0.5000 0.2500 0.00655(3) Uani 0.0637(6) 4 d S T P . .
P1 P 0.23273(6) 0.5000 0.01916(18) 0.00907(9) Uani 1 2 d S T P . .
P2 P 0.0000 0.25836(7) 0.46997(18) 0.00939(9) Uani 1 2 d S T P . .
Li1 Li 0.0000 0.5000 0.740(2) 0.0145(7) Uani 1 4 d S T P . .
Li2 Li 0.2694(3) 0.2492(3) 0.2445(14) 0.0199(5) Uani 1 1 d . . . . .
Li3 Li 0.5000 0.5000 0.2862(8) 0.0220(9) Uani 1 4 d S T P . .
Li4 Li 0.0000 0.1655(6) 0.0257(8) 0.0426(10) Uani 0.9363(6) 2 d S T P . .
Li5 Li 0.0000 0.0000 0.151(13) 0.023(16) Uani 0.0637(6) 4 d S TU P . .
 
loop_
 _atom_site_aniso_label
 _atom_site_aniso_U_11
 _atom_site_aniso_U_22
 _atom_site_aniso_U_33
 _atom_site_aniso_U_23
 _atom_site_aniso_U_13
 _atom_site_aniso_U_12
Ti 0.00691(16) 0.00587(16) 0.00686(5) 0.000 0.000 0.000
Ta 0.00691(16) 0.00587(16) 0.00686(5) 0.000 0.000 0.000
P1 0.00917(18) 0.00925(19) 0.00880(17) 0.000 0.00106(14) 0.000
P2 0.0094(2) 0.00791(16) 0.01086(19) 0.00103(14) 0.000 0.000
Li1 0.013(3) 0.021(3) 0.010(2) 0.000 0.000 0.000
Li2 0.0193(10) 0.0204(11) 0.0200(9) 0.0027(9) -0.0067(14) 0.0025(6)
Li3 0.028(2) 0.0185(18) 0.019(2) 0.000 0.000 0.000
Li4 0.0187(15) 0.047(2) 0.062(3) -0.027(2) 0.000 0.000
Li5 0.015(19) 0.04(2) 0.02(2) 0.000 0.000 0.000
 
_geom_special_details
;
 All esds (except the esd in the dihedral angle between two l.s. planes)
 are estimated using the full covariance matrix.  The cell esds are taken
 into account individually in the estimation of esds in distances, angles
 and torsion angles; correlations between esds in cell parameters are only
 used when they are defined by crystal symmetry.  An approximate (isotropic)
 treatment of cell esds is used for estimating esds involving l.s. planes.
;
 
loop_
 _geom_bond_atom_site_label_1
 _geom_bond_atom_site_label_2
 _geom_bond_distance
 _geom_bond_site_symmetry_2
 _geom_bond_publ_flag
Ti P1 2.3790(8) 2_565 ?
Ti P1 2.3790(8) . ?
Ti P2 2.4050(7) . ?
Ti P2 2.4050(7) 2_565 ?
Ti Li1 2.898(13) . ?
Ti Li1 3.022(13) 1_554 ?
Ti Li2 3.0803(18) . ?
Ti Li2 3.0803(18) 6 ?
Ti Li2 3.0803(18) 5_565 ?
Ti Li2 3.0803(18) 2_565 ?
Ti Li4 3.098(4) . ?
Ti Li4 3.098(4) 2_565 ?
Ta P1 2.3790(8) 2_565 ?
Ta P1 2.3790(8) . ?
Ta P2 2.4050(7) . ?
Ta P2 2.4050(7) 2_565 ?
Ta Li1 2.898(13) . ?
Ta Li1 3.022(13) 1_554 ?
Ta Li2 3.0803(18) . ?
Ta Li2 3.0803(18) 6 ?
Ta Li2 3.0803(18) 5_565 ?
Ta Li2 3.0803(18) 2_565 ?
Ta Li4 3.098(4) . ?
Ta Li4 3.098(4) 2_565 ?
P1 Li2 2.506(5) 5_565 ?
P1 Li2 2.506(5) . ?
P1 Li2 2.527(5) 8_554 ?
P1 Li2 2.527(5) 4_564 ?
P1 Li1 2.556(9) 1_554 ?
P1 Li3 2.627(3) 3_654 ?
P1 Li3 2.739(3) . ?
P1 Li4 3.410(4) . ?
P1 Li4 3.410(4) 2_565 ?
P1 P2 3.8733(3) 2_565 ?
P1 P2 3.8733(3) . ?
P1 P1 3.8951(11) 2_565 ?
P1 P2 4.1996(2) 4_554 ?
P1 P2 4.1996(2) 4_564 ?
P1 P2 4.2952(4) 1_554 ?
P1 P2 4.2952(4) 2_564 ?
P1 P1 4.3316(6) 3_654 ?
P1 P1 4.3316(6) 4_564 ?
P1 P1 4.3316(6) 4_565 ?
P1 P1 4.3316(6) 3_655 ?
P1 P1 4.4730(11) 2_665 ?
P2 Li5 2.41(3) 3 ?
P2 Li1 2.576(8) . ?
P2 Li4 2.589(3) 3 ?
P2 Li4 2.589(3) 4 ?
P2 Li2 2.621(5) . ?
P2 Li2 2.621(5) 6 ?
P2 Li2 2.646(5) 8 ?
P2 Li2 2.646(5) 3 ?
P2 Li4 2.742(4) . ?
P2 Li5 2.87(5) . ?
P2 Li4 3.380(5) 1_556 ?
P2 P1 3.8733(3) 2_565 ?
P2 P2 4.0442(11) 2_565 ?
P2 P1 4.1996(2) 3 ?
P2 P1 4.1996(2) 3_655 ?
P2 P2 4.2552(6) 4 ?
P2 P2 4.2552(6) 3 ?
P2 P2 4.2552(6) 3_554 ?
P2 P2 4.2552(6) 4_554 ?
P2 P1 4.2952(4) 1_556 ?
P2 P1 4.2952(4) 2_566 ?
P2 P2 4.3239(11) 2 ?
Li1 P1 2.556(9) 1_556 ?
Li1 P1 2.556(9) 2_566 ?
Li1 P2 2.576(8) 2_565 ?
Li1 Li2 2.8413(18) 4_565 ?
Li1 Li2 2.8413(18) 3 ?
Li1 Li2 2.8413(18) 8 ?
Li1 Li2 2.8413(18) 7_565 ?
Li1 Ta 3.022(13) 1_556 ?
Li1 Ti 3.022(13) 1_556 ?
Li1 Li4 3.271(9) 2_566 ?
Li1 Li4 3.271(9) 1_556 ?
Li2 P1 2.527(5) 3_655 ?
Li2 P2 2.646(5) 4_554 ?
Li2 Li4 2.693(5) . ?
Li2 Li4 2.806(7) 4 ?
Li2 Li1 2.8413(18) 3_654 ?
Li2 Li3 2.861(3) . ?
Li2 Li2 2.9692(3) 8 ?
Li2 Li2 2.9692(3) 8_554 ?
Li3 P1 2.627(3) 4_565 ?
Li3 P1 2.627(3) 3_655 ?
Li3 P1 2.739(3) 2_665 ?
Li3 Li2 2.861(3) 2_665 ?
Li3 Li2 2.861(3) 6_655 ?
Li3 Li2 2.861(3) 5_565 ?
Li3 Li3 2.95954(14) 3_654 ?
Li3 Li3 2.95956(15) 3_655 ?
Li4 Li5 1.57(4) . ?
Li4 P2 2.589(3) 3_554 ?
Li4 P2 2.589(3) 4_554 ?
Li4 Li5 2.62(7) 3_554 ?
Li4 Li2 2.693(5) 6 ?
Li4 Li4 2.770(10) 2 ?
Li4 Li2 2.806(7) 3_554 ?
Li4 Li2 2.806(7) 8_554 ?
Li4 Li1 3.271(9) 1_554 ?
Li4 P2 3.380(5) 1_554 ?
Li4 P1 3.410(4) 2_565 ?
Li4 Li4 3.549(4) 4 ?
Li4 Li4 3.549(4) 3 ?
Li4 Li4 3.549(4) 3_554 ?
Li4 Li4 3.549(4) 4_554 ?
Li5 Li4 1.57(4) 2 ?
Li5 P2 2.41(3) 3_554 ?
Li5 P2 2.41(3) 4_554 ?
Li5 Li4 2.62(7) 4 ?
Li5 Li4 2.62(7) 3 ?
Li5 P2 2.87(5) 2 ?
Li5 Li5 2.95954(15) 3_554 ?
Li5 Li5 2.95956(15) 3 ?
Li5 Li2 3.121(15) 2 ?
Li5 Li2 3.121(15) 5 ?
Li5 Li2 3.121(15) 6 ?
 
loop_
 _geom_angle_atom_site_label_1
 _geom_angle_atom_site_label_2
 _geom_angle_atom_site_label_3
 _geom_angle
 _geom_angle_site_symmetry_1
 _geom_angle_site_symmetry_3
 _geom_angle_publ_flag
P1 Ti P1 109.90(4) 2_565 . ?
P1 Ti P2 108.115(6) 2_565 . ?
P1 Ti P2 108.115(6) . . ?
P1 Ti P2 108.115(5) 2_565 2_565 ?
P1 Ti P2 108.115(5) . 2_565 ?
P2 Ti P2 114.44(5) . 2_565 ?
P1 Ti Li1 125.05(2) 2_565 . ?
P1 Ti Li1 125.05(2) . . ?
P2 Ti Li1 57.22(2) . . ?
P2 Ti Li1 57.22(2) 2_565 . ?
P1 Ti Li1 54.95(2) 2_565 1_554 ?
P1 Ti Li1 54.95(2) . 1_554 ?
P2 Ti Li1 122.78(2) . 1_554 ?
P2 Ti Li1 122.78(2) 2_565 1_554 ?
Li1 Ti Li1 180.0 . 1_554 ?
P1 Ti Li2 126.38(12) 2_565 . ?
P1 Ti Li2 52.75(12) . . ?
P2 Ti Li2 55.45(11) . . ?
P2 Ti Li2 125.34(12) 2_565 . ?
Li1 Ti Li2 90.60(16) . . ?
Li1 Ti Li2 89.40(16) 1_554 . ?
P1 Ti Li2 52.75(12) 2_565 6 ?
P1 Ti Li2 126.38(13) . 6 ?
P2 Ti Li2 55.45(11) . 6 ?
P2 Ti Li2 125.34(12) 2_565 6 ?
Li1 Ti Li2 90.60(16) . 6 ?
Li1 Ti Li2 89.40(16) 1_554 6 ?
Li2 Ti Li2 94.10(13) . 6 ?
P1 Ti Li2 126.38(12) 2_565 5_565 ?
P1 Ti Li2 52.75(12) . 5_565 ?
P2 Ti Li2 125.34(12) . 5_565 ?
P2 Ti Li2 55.45(11) 2_565 5_565 ?
Li1 Ti Li2 90.60(16) . 5_565 ?
Li1 Ti Li2 89.40(16) 1_554 5_565 ?
Li2 Ti Li2 85.88(13) . 5_565 ?
Li2 Ti Li2 178.8(3) 6 5_565 ?
P1 Ti Li2 52.75(12) 2_565 2_565 ?
P1 Ti Li2 126.38(13) . 2_565 ?
P2 Ti Li2 125.34(12) . 2_565 ?
P2 Ti Li2 55.45(11) 2_565 2_565 ?
Li1 Ti Li2 90.60(16) . 2_565 ?
Li1 Ti Li2 89.40(16) 1_554 2_565 ?
Li2 Ti Li2 178.8(3) . 2_565 ?
Li2 Ti Li2 85.88(13) 6 2_565 ?
Li2 Ti Li2 94.10(13) 5_565 2_565 ?
P1 Ti Li4 75.75(6) 2_565 . ?
P1 Ti Li4 75.75(6) . . ?
P2 Ti Li4 58.16(10) . . ?
P2 Ti Li4 172.60(11) 2_565 . ?
Li1 Ti Li4 115.38(10) . . ?
Li1 Ti Li4 64.62(10) 1_554 . ?
Li2 Ti Li4 51.68(10) . . ?
Li2 Ti Li4 51.68(10) 6 . ?
Li2 Ti Li4 127.66(12) 5_565 . ?
Li2 Ti Li4 127.66(12) 2_565 . ?
P1 Ti Li4 75.75(6) 2_565 2_565 ?
P1 Ti Li4 75.75(6) . 2_565 ?
P2 Ti Li4 172.60(11) . 2_565 ?
P2 Ti Li4 58.16(10) 2_565 2_565 ?
Li1 Ti Li4 115.38(10) . 2_565 ?
Li1 Ti Li4 64.62(10) 1_554 2_565 ?
Li2 Ti Li4 127.66(12) . 2_565 ?
Li2 Ti Li4 127.66(12) 6 2_565 ?
Li2 Ti Li4 51.68(10) 5_565 2_565 ?
Li2 Ti Li4 51.68(10) 2_565 2_565 ?
Li4 Ti Li4 129.2(2) . 2_565 ?
P1 Ta P1 109.90(4) 2_565 . ?
P1 Ta P2 108.115(6) 2_565 . ?
P1 Ta P2 108.115(6) . . ?
P1 Ta P2 108.115(5) 2_565 2_565 ?
P1 Ta P2 108.115(5) . 2_565 ?
P2 Ta P2 114.44(5) . 2_565 ?
P1 Ta Li1 125.05(2) 2_565 . ?
P1 Ta Li1 125.05(2) . . ?
P2 Ta Li1 57.22(2) . . ?
P2 Ta Li1 57.22(2) 2_565 . ?
P1 Ta Li1 54.95(2) 2_565 1_554 ?
P1 Ta Li1 54.95(2) . 1_554 ?
P2 Ta Li1 122.78(2) . 1_554 ?
P2 Ta Li1 122.78(2) 2_565 1_554 ?
Li1 Ta Li1 180.0 . 1_554 ?
P1 Ta Li2 126.38(12) 2_565 . ?
P1 Ta Li2 52.75(12) . . ?
P2 Ta Li2 55.45(11) . . ?
P2 Ta Li2 125.34(12) 2_565 . ?
Li1 Ta Li2 90.60(16) . . ?
Li1 Ta Li2 89.40(16) 1_554 . ?
P1 Ta Li2 52.75(12) 2_565 6 ?
P1 Ta Li2 126.38(13) . 6 ?
P2 Ta Li2 55.45(11) . 6 ?
P2 Ta Li2 125.34(12) 2_565 6 ?
Li1 Ta Li2 90.60(16) . 6 ?
Li1 Ta Li2 89.40(16) 1_554 6 ?
Li2 Ta Li2 94.10(13) . 6 ?
P1 Ta Li2 126.38(12) 2_565 5_565 ?
P1 Ta Li2 52.75(12) . 5_565 ?
P2 Ta Li2 125.34(12) . 5_565 ?
P2 Ta Li2 55.45(11) 2_565 5_565 ?
Li1 Ta Li2 90.60(16) . 5_565 ?
Li1 Ta Li2 89.40(16) 1_554 5_565 ?
Li2 Ta Li2 85.88(13) . 5_565 ?
Li2 Ta Li2 178.8(3) 6 5_565 ?
P1 Ta Li2 52.75(12) 2_565 2_565 ?
P1 Ta Li2 126.38(13) . 2_565 ?
P2 Ta Li2 125.34(12) . 2_565 ?
P2 Ta Li2 55.45(11) 2_565 2_565 ?
Li1 Ta Li2 90.60(16) . 2_565 ?
Li1 Ta Li2 89.40(16) 1_554 2_565 ?
Li2 Ta Li2 178.8(3) . 2_565 ?
Li2 Ta Li2 85.88(13) 6 2_565 ?
Li2 Ta Li2 94.10(13) 5_565 2_565 ?
P1 Ta Li4 75.75(6) 2_565 . ?
P1 Ta Li4 75.75(6) . . ?
P2 Ta Li4 58.16(10) . . ?
P2 Ta Li4 172.60(11) 2_565 . ?
Li1 Ta Li4 115.38(10) . . ?
Li1 Ta Li4 64.62(10) 1_554 . ?
Li2 Ta Li4 51.68(10) . . ?
Li2 Ta Li4 51.68(10) 6 . ?
Li2 Ta Li4 127.66(12) 5_565 . ?
Li2 Ta Li4 127.66(12) 2_565 . ?
P1 Ta Li4 75.75(6) 2_565 2_565 ?
P1 Ta Li4 75.75(6) . 2_565 ?
P2 Ta Li4 172.60(11) . 2_565 ?
P2 Ta Li4 58.16(10) 2_565 2_565 ?
Li1 Ta Li4 115.38(10) . 2_565 ?
Li1 Ta Li4 64.62(10) 1_554 2_565 ?
Li2 Ta Li4 127.66(12) . 2_565 ?
Li2 Ta Li4 127.66(12) 6 2_565 ?
Li2 Ta Li4 51.68(10) 5_565 2_565 ?
Li2 Ta Li4 51.68(10) 2_565 2_565 ?
Li4 Ta Li4 129.2(2) . 2_565 ?
Ta P1 Ti 0.0 . . ?
Ta P1 Li2 78.14(10) . 5_565 ?
Ti P1 Li2 78.14(10) . 5_565 ?
Ta P1 Li2 78.14(10) . . ?
Ti P1 Li2 78.14(10) . . ?
Li2 P1 Li2 113.8(3) 5_565 . ?
Ta P1 Li2 114.47(9) . 8_554 ?
Ti P1 Li2 114.47(9) . 8_554 ?
Li2 P1 Li2 167.3(2) 5_565 8_554 ?
Li2 P1 Li2 72.32(6) . 8_554 ?
Ta P1 Li2 114.47(9) . 4_564 ?
Ti P1 Li2 114.47(9) . 4_564 ?
Li2 P1 Li2 72.32(6) 5_565 4_564 ?
Li2 P1 Li2 167.3(2) . 4_564 ?
Li2 P1 Li2 99.6(3) 8_554 4_564 ?
Ta P1 Li1 75.4(2) . 1_554 ?
Ti P1 Li1 75.4(2) . 1_554 ?
Li2 P1 Li1 115.99(16) 5_565 1_554 ?
Li2 P1 Li1 115.99(16) . 1_554 ?
Li2 P1 Li1 67.97(11) 8_554 1_554 ?
Li2 P1 Li1 67.97(11) 4_564 1_554 ?
Ta P1 Li3 176.60(10) . 3_654 ?
Ti P1 Li3 176.60(10) . 3_654 ?
Li2 P1 Li3 100.08(13) 5_565 3_654 ?
Li2 P1 Li3 100.08(13) . 3_654 ?
Li2 P1 Li3 67.41(8) 8_554 3_654 ?
Li2 P1 Li3 67.41(8) 4_564 3_654 ?
Li1 P1 Li3 108.0(3) 1_554 3_654 ?
Ta P1 Li3 109.70(10) . . ?
Ti P1 Li3 109.70(10) . . ?
Li2 P1 Li3 65.96(9) 5_565 . ?
Li2 P1 Li3 65.96(9) . . ?
Li2 P1 Li3 109.07(11) 8_554 . ?
Li2 P1 Li3 109.07(11) 4_564 . ?
Li1 P1 Li3 174.9(3) 1_554 . ?
Li3 P1 Li3 66.906(14) 3_654 . ?
Ta P1 Li4 61.70(5) . . ?
Ti P1 Li4 61.70(5) . . ?
Li2 P1 Li4 138.72(14) 5_565 . ?
Li2 P1 Li4 51.43(11) . . ?
Li2 P1 Li4 53.96(13) 8_554 . ?
Li2 P1 Li4 131.70(14) 4_564 . ?
Li1 P1 Li4 64.67(13) 1_554 . ?
Li3 P1 Li4 119.48(6) 3_654 . ?
Li3 P1 Li4 117.38(8) . . ?
Ta P1 Li4 61.70(5) . 2_565 ?
Ti P1 Li4 61.70(5) . 2_565 ?
Li2 P1 Li4 51.43(11) 5_565 2_565 ?
Li2 P1 Li4 138.72(14) . 2_565 ?
Li2 P1 Li4 131.70(14) 8_554 2_565 ?
Li2 P1 Li4 53.96(13) 4_564 2_565 ?
Li1 P1 Li4 64.67(13) 1_554 2_565 ?
Li3 P1 Li4 119.48(6) 3_654 2_565 ?
Li3 P1 Li4 117.38(8) . 2_565 ?
Li4 P1 Li4 110.33(10) . 2_565 ?
Ta P1 P2 36.168(12) . 2_565 ?
Ti P1 P2 36.168(12) . 2_565 ?
Li2 P1 P2 42.06(10) 5_565 2_565 ?
Li2 P1 P2 97.59(14) . 2_565 ?
Li2 P1 P2 150.38(8) 8_554 2_565 ?
Li2 P1 P2 94.13(14) 4_564 2_565 ?
Li1 P1 P2 93.6(2) 1_554 2_565 ?
Li3 P1 P2 142.14(5) 3_654 2_565 ?
Li3 P1 P2 90.74(8) . 2_565 ?
Li4 P1 P2 97.67(6) . 2_565 ?
Li4 P1 P2 43.66(8) 2_565 2_565 ?
Ta P1 P2 36.168(12) . . ?
Ti P1 P2 36.168(12) . . ?
Li2 P1 P2 97.59(15) 5_565 . ?
Li2 P1 P2 42.06(10) . . ?
Li2 P1 P2 94.13(13) 8_554 . ?
Li2 P1 P2 150.38(8) 4_564 . ?
Li1 P1 P2 93.6(2) 1_554 . ?
Li3 P1 P2 142.14(5) 3_654 . ?
Li3 P1 P2 90.74(8) . . ?
Li4 P1 P2 43.66(8) . . ?
Li4 P1 P2 97.67(6) 2_565 . ?
P2 P1 P2 62.942(18) 2_565 . ?
Ta P1 P1 35.05(2) . 2_565 ?
Ti P1 P1 35.05(2) . 2_565 ?
Li2 P1 P1 97.04(7) 5_565 2_565 ?
Li2 P1 P1 97.04(7) . 2_565 ?
Li2 P1 P1 93.13(6) 8_554 2_565 ?
Li2 P1 P1 93.13(6) 4_564 2_565 ?
Li1 P1 P1 40.4(2) 1_554 2_565 ?
Li3 P1 P1 148.35(10) 3_654 2_565 ?
Li3 P1 P1 144.75(9) . 2_565 ?
Li4 P1 P1 55.17(5) . 2_565 ?
Li4 P1 P1 55.17(5) 2_565 2_565 ?
P2 P1 P1 59.813(9) 2_565 2_565 ?
P2 P1 P1 59.813(9) . 2_565 ?
Ta P1 P2 94.681(5) . 4_554 ?
Ti P1 P2 94.681(5) . 4_554 ?
Li2 P1 P2 149.89(14) 5_565 4_554 ?
Li2 P1 P2 36.51(15) . 4_554 ?
Li2 P1 P2 36.08(15) 8_554 4_554 ?
Li2 P1 P2 135.51(15) 4_564 4_554 ?
Li1 P1 P2 89.656(19) 1_554 4_554 ?
Li3 P1 P2 85.421(6) 3_654 4_554 ?
Li3 P1 P2 89.904(10) . 4_554 ?
Li4 P1 P2 38.02(5) . 4_554 ?
Li4 P1 P2 147.96(5) 2_565 4_554 ?
P2 P1 P2 126.410(10) 2_565 4_554 ?
P2 P1 P2 63.468(10) . 4_554 ?
P1 P1 P2 92.926(6) 2_565 4_554 ?
Ta P1 P2 94.681(5) . 4_564 ?
Ti P1 P2 94.681(5) . 4_564 ?
Li2 P1 P2 36.51(15) 5_565 4_564 ?
Li2 P1 P2 149.89(14) . 4_564 ?
Li2 P1 P2 135.51(15) 8_554 4_564 ?
Li2 P1 P2 36.08(15) 4_564 4_564 ?
Li1 P1 P2 89.656(19) 1_554 4_564 ?
Li3 P1 P2 85.421(6) 3_654 4_564 ?
Li3 P1 P2 89.904(10) . 4_564 ?
Li4 P1 P2 147.96(5) . 4_564 ?
Li4 P1 P2 38.02(5) 2_565 4_564 ?
P2 P1 P2 63.468(10) 2_565 4_564 ?
P2 P1 P2 126.410(10) . 4_564 ?
P1 P1 P2 92.926(6) 2_565 4_564 ?
P2 P1 P2 170.122(9) 4_554 4_564 ?
Ta P1 P2 93.64(2) . 1_554 ?
Ti P1 P2 93.64(2) . 1_554 ?
Li2 P1 P2 148.52(11) 5_565 1_554 ?
Li2 P1 P2 93.68(14) . 1_554 ?
Li2 P1 P2 34.75(9) 8_554 1_554 ?
Li2 P1 P2 84.11(13) 4_564 1_554 ?
Li1 P1 P2 33.32(12) 1_554 1_554 ?
Li3 P1 P2 89.36(9) 3_654 1_554 ?
Li3 P1 P2 143.81(6) . 1_554 ?
Li4 P1 P2 50.44(8) . 1_554 ?
Li4 P1 P2 97.82(8) 2_565 1_554 ?
P2 P1 P2 122.628(16) 2_565 1_554 ?
P2 P1 P2 92.730(7) . 1_554 ?
P1 P1 P2 63.037(8) 2_565 1_554 ?
P2 P1 P2 60.109(10) 4_554 1_554 ?
P2 P1 P2 116.085(10) 4_564 1_554 ?
Ta P1 P2 93.64(2) . 2_564 ?
Ti P1 P2 93.64(2) . 2_564 ?
Li2 P1 P2 93.68(13) 5_565 2_564 ?
Li2 P1 P2 148.52(11) . 2_564 ?
Li2 P1 P2 84.11(13) 8_554 2_564 ?
Li2 P1 P2 34.75(9) 4_564 2_564 ?
Li1 P1 P2 33.32(12) 1_554 2_564 ?
Li3 P1 P2 89.36(9) 3_654 2_564 ?
Li3 P1 P2 143.81(6) . 2_564 ?
Li4 P1 P2 97.82(8) . 2_564 ?
Li4 P1 P2 50.44(8) 2_565 2_564 ?
P2 P1 P2 92.730(7) 2_565 2_564 ?
P2 P1 P2 122.628(17) . 2_564 ?
P1 P1 P2 63.037(8) 2_565 2_564 ?
P2 P1 P2 116.085(10) 4_554 2_564 ?
P2 P1 P2 60.109(10) 4_564 2_564 ?
P2 P1 P2 56.170(16) 1_554 2_564 ?
Ta P1 P1 144.595(10) . 3_654 ?
Ti P1 P1 144.595(10) . 3_654 ?
Li2 P1 P1 137.13(10) 5_565 3_654 ?
Li2 P1 P1 82.42(14) . 3_654 ?
Li2 P1 P1 30.45(8) 8_554 3_654 ?
Li2 P1 P1 85.78(13) 4_564 3_654 ?
Li1 P1 P1 87.2(2) 1_554 3_654 ?
Li3 P1 P1 37.05(5) 3_654 3_654 ?
Li3 P1 P1 88.44(8) . 3_654 ?
Li4 P1 P1 83.04(6) . 3_654 ?
Li4 P1 P1 136.58(8) 2_565 3_654 ?
P2 P1 P1 179.098(13) 2_565 3_654 ?
P2 P1 P1 117.437(13) . 3_654 ?
P1 P1 P1 121.086(4) 2_565 3_654 ?
P2 P1 P1 53.975(7) 4_554 3_654 ?
P2 P1 P1 116.147(6) 4_564 3_654 ?
P2 P1 P1 58.261(5) 1_554 3_654 ?
P2 P1 P1 87.713(8) 2_564 3_654 ?
Ta P1 P1 144.595(10) . 4_564 ?
Ti P1 P1 144.595(10) . 4_564 ?
Li2 P1 P1 82.42(14) 5_565 4_564 ?
Li2 P1 P1 137.13(10) . 4_564 ?
Li2 P1 P1 85.78(13) 8_554 4_564 ?
Li2 P1 P1 30.45(8) 4_564 4_564 ?
Li1 P1 P1 87.2(2) 1_554 4_564 ?
Li3 P1 P1 37.05(5) 3_654 4_564 ?
Li3 P1 P1 88.44(8) . 4_564 ?
Li4 P1 P1 136.59(8) . 4_564 ?
Li4 P1 P1 83.04(6) 2_565 4_564 ?
P2 P1 P1 117.436(13) 2_565 4_564 ?
P2 P1 P1 179.098(13) . 4_564 ?
P1 P1 P1 121.086(4) 2_565 4_564 ?
P2 P1 P1 116.147(6) 4_554 4_564 ?
P2 P1 P1 53.975(7) 4_564 4_564 ?
P2 P1 P1 87.713(8) 1_554 4_564 ?
P2 P1 P1 58.261(5) 2_564 4_564 ?
P1 P1 P1 62.172(8) 3_654 4_564 ?
Ta P1 P1 91.734(18) . 4_565 ?
Ti P1 P1 91.734(18) . 4_565 ?
Li2 P1 P1 30.74(9) 5_565 4_565 ?
Li2 P1 P1 90.31(13) . 4_565 ?
Li2 P1 P1 143.67(7) 8_554 4_565 ?
Li2 P1 P1 90.98(13) 4_564 4_565 ?
Li1 P1 P1 146.71(8) 1_554 4_565 ?
Li3 P1 P1 85.36(8) 3_654 4_565 ?
Li3 P1 P1 35.31(4) . 4_565 ?
Li4 P1 P1 135.31(8) . 4_565 ?
Li4 P1 P1 82.15(7) 2_565 4_565 ?
P2 P1 P1 61.272(6) 2_565 4_565 ?
P2 P1 P1 93.351(9) . 4_565 ?
P1 P1 P1 121.085(4) 2_565 4_565 ?
P2 P1 P1 122.372(6) 4_554 4_565 ?
P2 P1 P1 60.436(8) 4_564 4_565 ?
P2 P1 P1 173.868(9) 1_554 4_565 ?
P2 P1 P1 120.539(13) 2_564 4_565 ?
P1 P1 P1 117.828(8) 3_654 4_565 ?
P1 P1 P1 86.195(14) 4_564 4_565 ?
Ta P1 P1 91.734(18) . 3_655 ?
Ti P1 P1 91.734(18) . 3_655 ?
Li2 P1 P1 90.31(13) 5_565 3_655 ?
Li2 P1 P1 30.74(9) . 3_655 ?
Li2 P1 P1 90.98(13) 8_554 3_655 ?
Li2 P1 P1 143.67(7) 4_564 3_655 ?
Li1 P1 P1 146.71(8) 1_554 3_655 ?
Li3 P1 P1 85.36(8) 3_654 3_655 ?
Li3 P1 P1 35.31(4) . 3_655 ?
Li4 P1 P1 82.15(7) . 3_655 ?
Li4 P1 P1 135.31(8) 2_565 3_655 ?
P2 P1 P1 93.352(8) 2_565 3_655 ?
P2 P1 P1 61.272(6) . 3_655 ?
P1 P1 P1 121.085(4) 2_565 3_655 ?
P2 P1 P1 60.436(8) 4_554 3_655 ?
P2 P1 P1 122.372(6) 4_564 3_655 ?
P2 P1 P1 120.539(13) 1_554 3_655 ?
P2 P1 P1 173.868(9) 2_564 3_655 ?
P1 P1 P1 86.195(14) 3_654 3_655 ?
P1 P1 P1 117.828(8) 4_564 3_655 ?
P1 P1 P1 62.172(8) 4_565 3_655 ?
Ta P1 P1 144.95(2) . 2_665 ?
Ti P1 P1 144.95(2) . 2_665 ?
Li2 P1 P1 82.96(7) 5_565 2_665 ?
Li2 P1 P1 82.96(7) . 2_665 ?
Li2 P1 P1 86.87(6) 8_554 2_665 ?
Li2 P1 P1 86.87(6) 4_564 2_665 ?
Li1 P1 P1 139.6(2) 1_554 2_665 ?
Li3 P1 P1 31.65(10) 3_654 2_665 ?
Li3 P1 P1 35.25(9) . 2_665 ?
Li4 P1 P1 124.83(5) . 2_665 ?
Li4 P1 P1 124.83(5) 2_565 2_665 ?
P2 P1 P1 120.186(9) 2_565 2_665 ?
P2 P1 P1 120.186(9) . 2_665 ?
P1 P1 P1 180.0 2_565 2_665 ?
P2 P1 P1 87.074(6) 4_554 2_665 ?
P2 P1 P1 87.074(6) 4_564 2_665 ?
P2 P1 P1 116.964(8) 1_554 2_665 ?
P2 P1 P1 116.964(8) 2_564 2_665 ?
P1 P1 P1 58.914(4) 3_654 2_665 ?
P1 P1 P1 58.914(4) 4_564 2_665 ?
P1 P1 P1 58.914(4) 4_565 2_665 ?
P1 P1 P1 58.914(4) 3_655 2_665 ?
Ta P2 Ti 0.0 . . ?
Ta P2 Li5 173.6(17) . 3 ?
Ti P2 Li5 173.6(17) . 3 ?
Ta P2 Li1 71.1(2) . . ?
Ti P2 Li1 71.1(2) . . ?
Li5 P2 Li1 115.4(17) 3 . ?
Ta P2 Li4 140.45(12) . 3 ?
Ti P2 Li4 140.45(12) . 3 ?
Li5 P2 Li4 36.4(8) 3 3 ?
Li1 P2 Li4 125.2(2) . 3 ?
Ta P2 Li4 140.45(12) . 4 ?
Ti P2 Li4 140.45(12) . 4 ?
Li5 P2 Li4 36.4(7) 3 4 ?
Li1 P2 Li4 125.2(2) . 4 ?
Li4 P2 Li4 64.70(19) 3 4 ?
Ta P2 Li2 75.46(8) . . ?
Ti P2 Li2 75.46(8) . . ?
Li5 P2 Li2 101.5(8) 3 . ?
Li1 P2 Li2 109.77(17) . . ?
Li4 P2 Li2 120.05(9) 3 . ?
Li4 P2 Li2 65.18(14) 4 . ?
Ta P2 Li2 75.46(8) . 6 ?
Ti P2 Li2 75.46(8) . 6 ?
Li5 P2 Li2 101.5(8) 3 6 ?
Li1 P2 Li2 109.77(17) . 6 ?
Li4 P2 Li2 65.18(14) 3 6 ?
Li4 P2 Li2 120.05(9) 4 6 ?
Li2 P2 Li2 118.7(3) . 6 ?
Ta P2 Li2 107.64(10) . 8 ?
Ti P2 Li2 107.64(10) . 8 ?
Li5 P2 Li2 76.0(10) 3 8 ?
Li1 P2 Li2 65.92(10) . 8 ?
Li4 P2 Li2 111.89(15) 3 8 ?
Li4 P2 Li2 61.92(10) 4 8 ?
Li2 P2 Li2 68.63(6) . 8 ?
Li2 P2 Li2 172.7(3) 6 8 ?
Ta P2 Li2 107.64(10) . 3 ?
Ti P2 Li2 107.64(10) . 3 ?
Li5 P2 Li2 76.0(10) 3 3 ?
Li1 P2 Li2 65.92(10) . 3 ?
Li4 P2 Li2 61.92(10) 3 3 ?
Li4 P2 Li2 111.89(15) 4 3 ?
Li2 P2 Li2 172.7(3) . 3 ?
Li2 P2 Li2 68.63(6) 6 3 ?
Li2 P2 Li2 104.1(3) 8 3 ?
Ta P2 Li4 73.68(11) . . ?
Ti P2 Li4 73.68(11) . . ?
Li5 P2 Li4 99.9(17) 3 . ?
Li1 P2 Li4 144.7(2) . . ?
Li4 P2 Li4 83.43(10) 3 . ?
Li4 P2 Li4 83.43(10) 4 . ?
Li2 P2 Li4 60.23(14) . . ?
Li2 P2 Li4 60.23(14) 6 . ?
Li2 P2 Li4 126.80(12) 8 . ?
Li2 P2 Li4 126.80(12) 3 . ?
Ta P2 Li5 106.1(12) . . ?
Ti P2 Li5 106.1(12) . . ?
Li5 P2 Li5 67.5(5) 3 . ?
Li1 P2 Li5 177.1(12) . . ?
Li4 P2 Li5 57.0(9) 3 . ?
Li4 P2 Li5 57.0(9) 4 . ?
Li2 P2 Li5 69.1(5) . . ?
Li2 P2 Li5 69.1(5) 6 . ?
Li2 P2 Li5 115.5(6) 8 . ?
Li2 P2 Li5 115.5(6) 3 . ?
Li4 P2 Li5 32.4(12) . . ?
Ta P2 Li4 136.07(8) . 1_556 ?
Ti P2 Li4 136.07(8) . 1_556 ?
Li5 P2 Li4 50.4(17) 3 1_556 ?
Li1 P2 Li4 65.0(3) . 1_556 ?
Li4 P2 Li4 71.59(14) 3 1_556 ?
Li4 P2 Li4 71.59(14) 4 1_556 ?
Li2 P2 Li4 119.26(14) . 1_556 ?
Li2 P2 Li4 119.26(14) 6 1_556 ?
Li2 P2 Li4 53.86(14) 8 1_556 ?
Li2 P2 Li4 53.86(14) 3 1_556 ?
Li4 P2 Li4 150.26(18) . 1_556 ?
Li5 P2 Li4 117.9(12) . 1_556 ?
Ta P2 P1 35.717(14) . 2_565 ?
Ti P2 P1 35.717(14) . 2_565 ?
Li5 P2 P1 140.7(10) 3 2_565 ?
Li1 P2 P1 91.0(2) . 2_565 ?
Li4 P2 P1 104.75(12) 3 2_565 ?
Li4 P2 P1 142.45(10) 4 2_565 ?
Li2 P2 P1 95.57(12) . 2_565 ?
Li2 P2 P1 39.82(9) 6 2_565 ?
Li2 P2 P1 143.25(9) 8 2_565 ?
Li2 P2 P1 90.49(13) 3 2_565 ?
Li4 P2 P1 59.15(9) . 2_565 ?
Li5 P2 P1 86.6(10) . 2_565 ?
Li4 P2 P1 142.23(5) 1_556 2_565 ?
Ta P2 P1 35.717(13) . . ?
Ti P2 P1 35.717(13) . . ?
Li5 P2 P1 140.7(10) 3 . ?
Li1 P2 P1 91.0(2) . . ?
Li4 P2 P1 142.45(10) 3 . ?
Li4 P2 P1 104.75(12) 4 . ?
Li2 P2 P1 39.82(9) . . ?
Li2 P2 P1 95.57(12) 6 . ?
Li2 P2 P1 90.49(13) 8 . ?
Li2 P2 P1 143.25(9) 3 . ?
Li4 P2 P1 59.15(9) . . ?
Li5 P2 P1 86.6(10) . . ?
Li4 P2 P1 142.23(5) 1_556 . ?
P1 P2 P1 60.373(18) 2_565 . ?
Ta P2 P2 32.78(2) . 2_565 ?
Ti P2 P2 32.78(2) . 2_565 ?
Li5 P2 P2 153.6(17) 3 2_565 ?
Li1 P2 P2 38.3(2) . 2_565 ?
Li4 P2 P2 146.63(8) 3 2_565 ?
Li4 P2 P2 146.63(8) 4 2_565 ?
Li2 P2 P2 91.67(5) . 2_565 ?
Li2 P2 P2 91.67(5) 6 2_565 ?
Li2 P2 P2 87.99(6) 8 2_565 ?
Li2 P2 P2 87.99(6) 3 2_565 ?
Li4 P2 P2 106.46(11) . 2_565 ?
Li5 P2 P2 138.9(12) . 2_565 ?
Li4 P2 P2 103.29(8) 1_556 2_565 ?
P1 P2 P2 58.529(9) 2_565 2_565 ?
P1 P2 P2 58.529(9) . 2_565 ?
Ta P2 P1 94.615(5) . 3 ?
Ti P2 P1 94.615(5) . 3 ?
Li5 P2 P1 85.61(7) 3 3 ?
Li1 P2 P1 89.84(2) . 3 ?
Li4 P2 P1 54.23(9) 3 3 ?
Li4 P2 P1 118.79(10) 4 3 ?
Li2 P2 P1 152.98(14) . 3 ?
Li2 P2 P1 34.59(14) 6 3 ?
Li2 P2 P1 138.12(14) 8 3 ?
Li2 P2 P1 34.29(13) 3 3 ?
Li4 P2 P1 92.982(10) . 3 ?
Li5 P2 P1 90.41(11) . 3 ?
Li4 P2 P1 85.457(6) 1_556 3 ?
P1 P2 P1 64.752(10) 2_565 3 ?
P1 P2 P1 125.125(11) . 3 ?
P2 P2 P1 92.927(6) 2_565 3 ?
Ta P2 P1 94.615(5) . 3_655 ?
Ti P2 P1 94.615(5) . 3_655 ?
Li5 P2 P1 85.61(7) 3 3_655 ?
Li1 P2 P1 89.84(2) . 3_655 ?
Li4 P2 P1 118.79(10) 3 3_655 ?
Li4 P2 P1 54.23(9) 4 3_655 ?
Li2 P2 P1 34.59(14) . 3_655 ?
Li2 P2 P1 152.98(14) 6 3_655 ?
Li2 P2 P1 34.29(13) 8 3_655 ?
Li2 P2 P1 138.12(14) 3 3_655 ?
Li4 P2 P1 92.982(10) . 3_655 ?
Li5 P2 P1 90.41(11) . 3_655 ?
Li4 P2 P1 85.457(6) 1_556 3_655 ?
P1 P2 P1 125.126(11) 2_565 3_655 ?
P1 P2 P1 64.752(10) . 3_655 ?
P2 P2 P1 92.927(6) 2_565 3_655 ?
P1 P2 P1 170.121(9) 3 3_655 ?
Ta P2 P2 143.486(12) . 4 ?
Ti P2 P2 143.486(12) . 4 ?
Li5 P2 P2 40.2(10) 3 4 ?
Li1 P2 P2 88.2(2) . 4 ?
Li4 P2 P2 76.05(12) 3 4 ?
Li4 P2 P2 38.30(10) 4 4 ?
Li2 P2 P2 84.39(12) . 4 ?
Li2 P2 P2 140.92(9) 6 4 ?
Li2 P2 P2 35.91(9) 8 4 ?
Li2 P2 P2 89.49(13) 3 4 ?
Li4 P2 P2 121.54(9) . 4 ?
Li5 P2 P2 94.3(10) . 4 ?
Li4 P2 P2 37.47(4) 1_556 4 ?
P1 P2 P2 179.064(13) 2_565 4 ?
P1 P2 P2 119.271(13) . 4 ?
P2 P2 P2 120.536(4) 2_565 4 ?
P1 P2 P2 115.596(6) 3 4 ?
P1 P2 P2 54.526(7) 3_655 4 ?
Ta P2 P2 143.486(12) . 3 ?
Ti P2 P2 143.486(12) . 3 ?
Li5 P2 P2 40.2(10) 3 3 ?
Li1 P2 P2 88.2(2) . 3 ?
Li4 P2 P2 38.30(10) 3 3 ?
Li4 P2 P2 76.05(12) 4 3 ?
Li2 P2 P2 140.92(9) . 3 ?
Li2 P2 P2 84.39(12) 6 3 ?
Li2 P2 P2 89.49(13) 8 3 ?
Li2 P2 P2 35.91(9) 3 3 ?
Li4 P2 P2 121.54(9) . 3 ?
Li5 P2 P2 94.3(10) . 3 ?
Li4 P2 P2 37.47(4) 1_556 3 ?
P1 P2 P2 119.271(13) 2_565 3 ?
P1 P2 P2 179.065(13) . 3 ?
P2 P2 P2 120.536(4) 2_565 3 ?
P1 P2 P2 54.526(7) 3 3 ?
P1 P2 P2 115.596(6) 3_655 3 ?
P2 P2 P2 61.070(9) 4 3 ?
Ta P2 P2 92.902(19) . 3_554 ?
Ti P2 P2 92.902(19) . 3_554 ?
Li5 P2 P2 81.6(14) 3 3_554 ?
Li1 P2 P2 146.07(10) . 3_554 ?
Li4 P2 P2 52.58(12) 3 3_554 ?
Li4 P2 P2 86.34(8) 4 3_554 ?
Li2 P2 P2 93.91(13) . 3_554 ?
Li2 P2 P2 36.30(10) 6 3_554 ?
Li2 P2 P2 147.73(6) 8 3_554 ?
Li2 P2 P2 92.55(11) 3 3_554 ?
Li4 P2 P2 35.81(6) . 3_554 ?
Li5 P2 P2 32.8(4) . 3_554 ?
Li4 P2 P2 124.06(6) 1_556 3_554 ?
P1 P2 P2 62.006(6) 2_565 3_554 ?
P1 P2 P2 92.381(9) . 3_554 ?
P2 P2 P2 120.535(5) 2_565 3_554 ?
P1 P2 P2 61.060(8) 3 3_554 ?
P1 P2 P2 121.901(6) 3_655 3_554 ?
P2 P2 P2 118.929(9) 4 3_554 ?
P2 P2 P2 88.136(15) 3 3_554 ?
Ta P2 P2 92.902(19) . 4_554 ?
Ti P2 P2 92.902(19) . 4_554 ?
Li5 P2 P2 81.6(14) 3 4_554 ?
Li1 P2 P2 146.07(10) . 4_554 ?
Li4 P2 P2 86.34(8) 3 4_554 ?
Li4 P2 P2 52.58(11) 4 4_554 ?
Li2 P2 P2 36.30(10) . 4_554 ?
Li2 P2 P2 93.91(13) 6 4_554 ?
Li2 P2 P2 92.55(11) 8 4_554 ?
Li2 P2 P2 147.73(6) 3 4_554 ?
Li4 P2 P2 35.81(6) . 4_554 ?
Li5 P2 P2 32.8(4) . 4_554 ?
Li4 P2 P2 124.06(6) 1_556 4_554 ?
P1 P2 P2 92.382(9) 2_565 4_554 ?
P1 P2 P2 62.006(6) . 4_554 ?
P2 P2 P2 120.535(4) 2_565 4_554 ?
P1 P2 P2 121.901(6) 3 4_554 ?
P1 P2 P2 61.060(9) 3_655 4_554 ?
P2 P2 P2 88.136(15) 4 4_554 ?
P2 P2 P2 118.929(9) 3 4_554 ?
P2 P2 P2 61.070(9) 3_554 4_554 ?
Ta P2 P1 90.80(2) . 1_556 ?
Ti P2 P1 90.80(2) . 1_556 ?
Li5 P2 P1 94.9(15) 3 1_556 ?
Li1 P2 P1 33.03(13) . 1_556 ?
Li4 P2 P1 122.64(11) 3 1_556 ?
Li4 P2 P1 93.11(8) 4 1_556 ?
Li2 P2 P1 90.51(13) . 1_556 ?
Li2 P2 P1 142.10(11) 6 1_556 ?
Li2 P2 P1 32.98(8) 8 1_556 ?
Li2 P2 P1 82.88(11) 3 1_556 ?
Li4 P2 P1 149.22(5) . 1_556 ?
Li5 P2 P1 148.5(6) . 1_556 ?
Li4 P2 P1 51.07(6) 1_556 1_556 ?
P1 P2 P1 120.239(17) 2_565 1_556 ?
P1 P2 P1 92.730(7) . 1_556 ?
P2 P2 P1 61.915(8) 2_565 1_556 ?
P1 P2 P1 115.043(10) 3 1_556 ?
P1 P2 P1 61.303(10) 3_655 1_556 ?
P2 P2 P1 58.832(5) 4 1_556 ?
P2 P2 P1 86.743(8) 3 1_556 ?
P2 P2 P1 174.830(8) 3_554 1_556 ?
P2 P2 P1 122.357(12) 4_554 1_556 ?
Ta P2 P1 90.80(2) . 2_566 ?
Ti P2 P1 90.80(2) . 2_566 ?
Li5 P2 P1 94.9(15) 3 2_566 ?
Li1 P2 P1 33.03(13) . 2_566 ?
Li4 P2 P1 93.11(8) 3 2_566 ?
Li4 P2 P1 122.64(11) 4 2_566 ?
Li2 P2 P1 142.10(11) . 2_566 ?
Li2 P2 P1 90.51(13) 6 2_566 ?
Li2 P2 P1 82.88(11) 8 2_566 ?
Li2 P2 P1 32.98(8) 3 2_566 ?
Li4 P2 P1 149.22(5) . 2_566 ?
Li5 P2 P1 148.5(6) . 2_566 ?
Li4 P2 P1 51.07(6) 1_556 2_566 ?
P1 P2 P1 92.730(7) 2_565 2_566 ?
P1 P2 P1 120.239(17) . 2_566 ?
P2 P2 P1 61.915(8) 2_565 2_566 ?
P1 P2 P1 61.303(10) 3 2_566 ?
P1 P2 P1 115.043(10) 3_655 2_566 ?
P2 P2 P1 86.743(8) 4 2_566 ?
P2 P2 P1 58.832(5) 3 2_566 ?
P2 P2 P1 122.357(12) 3_554 2_566 ?
P2 P2 P1 174.830(8) 4_554 2_566 ?
P1 P2 P1 53.927(16) 1_556 2_566 ?
Ta P2 P2 147.22(2) . 2 ?
Ti P2 P2 147.22(2) . 2 ?
Li5 P2 P2 26.4(17) 3 2 ?
Li1 P2 P2 141.7(2) . 2 ?
Li4 P2 P2 33.37(8) 3 2 ?
Li4 P2 P2 33.37(8) 4 2 ?
Li2 P2 P2 88.33(5) . 2 ?
Li2 P2 P2 88.33(5) 6 2 ?
Li2 P2 P2 92.01(6) 8 2 ?
Li2 P2 P2 92.01(6) 3 2 ?
Li4 P2 P2 73.54(11) . 2 ?
Li5 P2 P2 41.1(12) . 2 ?
Li4 P2 P2 76.71(8) 1_556 2 ?
P1 P2 P2 121.471(9) 2_565 2 ?
P1 P2 P2 121.471(9) . 2 ?
P2 P2 P2 180.0 2_565 2 ?
P1 P2 P2 87.073(6) 3 2 ?
P1 P2 P2 87.073(6) 3_655 2 ?
P2 P2 P2 59.465(4) 4 2 ?
P2 P2 P2 59.465(4) 3 2 ?
P2 P2 P2 59.464(4) 3_554 2 ?
P2 P2 P2 59.464(4) 4_554 2 ?
P1 P2 P2 118.085(8) 1_556 2 ?
P1 P2 P2 118.085(8) 2_566 2 ?
P1 Li1 P1 99.3(5) 1_556 2_566 ?
P1 Li1 P2 113.650(13) 1_556 . ?
P1 Li1 P2 113.650(13) 2_566 . ?
P1 Li1 P2 113.650(13) 1_556 2_565 ?
P1 Li1 P2 113.650(13) 2_566 2_565 ?
P2 Li1 P2 103.5(5) . 2_565 ?
P1 Li1 Li2 55.52(19) 1_556 4_565 ?
P1 Li1 Li2 123.5(4) 2_566 4_565 ?
P2 Li1 Li2 122.7(4) . 4_565 ?
P2 Li1 Li2 58.22(18) 2_565 4_565 ?
P1 Li1 Li2 123.5(4) 1_556 3 ?
P1 Li1 Li2 55.52(19) 2_566 3 ?
P2 Li1 Li2 58.22(18) . 3 ?
P2 Li1 Li2 122.7(4) 2_565 3 ?
Li2 Li1 Li2 178.8(8) 4_565 3 ?
P1 Li1 Li2 55.52(19) 1_556 8 ?
P1 Li1 Li2 123.5(4) 2_566 8 ?
P2 Li1 Li2 58.22(18) . 8 ?
P2 Li1 Li2 122.7(4) 2_565 8 ?
Li2 Li1 Li2 85.54(14) 4_565 8 ?
Li2 Li1 Li2 94.45(14) 3 8 ?
P1 Li1 Li2 123.5(4) 1_556 7_565 ?
P1 Li1 Li2 55.52(19) 2_566 7_565 ?
P2 Li1 Li2 122.7(4) . 7_565 ?
P2 Li1 Li2 58.22(18) 2_565 7_565 ?
Li2 Li1 Li2 94.45(14) 4_565 7_565 ?
Li2 Li1 Li2 85.54(14) 3 7_565 ?
Li2 Li1 Li2 178.8(8) 8 7_565 ?
P1 Li1 Ta 130.4(2) 1_556 . ?
P1 Li1 Ta 130.4(2) 2_566 . ?
P2 Li1 Ta 51.7(2) . . ?
P2 Li1 Ta 51.7(2) 2_565 . ?
Li2 Li1 Ta 90.6(4) 4_565 . ?
Li2 Li1 Ta 90.6(4) 3 . ?
Li2 Li1 Ta 90.6(4) 8 . ?
Li2 Li1 Ta 90.6(4) 7_565 . ?
P1 Li1 Ti 130.4(2) 1_556 . ?
P1 Li1 Ti 130.4(2) 2_566 . ?
P2 Li1 Ti 51.7(2) . . ?
P2 Li1 Ti 51.7(2) 2_565 . ?
Li2 Li1 Ti 90.6(4) 4_565 . ?
Li2 Li1 Ti 90.6(4) 3 . ?
Li2 Li1 Ti 90.6(4) 8 . ?
Li2 Li1 Ti 90.6(4) 7_565 . ?
Ta Li1 Ti 0.0 . . ?
P1 Li1 Ta 49.6(2) 1_556 1_556 ?
P1 Li1 Ta 49.6(2) 2_566 1_556 ?
P2 Li1 Ta 128.3(2) . 1_556 ?
P2 Li1 Ta 128.3(2) 2_565 1_556 ?
Li2 Li1 Ta 89.4(4) 4_565 1_556 ?
Li2 Li1 Ta 89.4(4) 3 1_556 ?
Li2 Li1 Ta 89.4(4) 8 1_556 ?
Li2 Li1 Ta 89.4(4) 7_565 1_556 ?
Ta Li1 Ta 180.0 . 1_556 ?
Ti Li1 Ta 180.0 . 1_556 ?
P1 Li1 Ti 49.6(2) 1_556 1_556 ?
P1 Li1 Ti 49.6(2) 2_566 1_556 ?
P2 Li1 Ti 128.3(2) . 1_556 ?
P2 Li1 Ti 128.3(2) 2_565 1_556 ?
Li2 Li1 Ti 89.4(4) 4_565 1_556 ?
Li2 Li1 Ti 89.4(4) 3 1_556 ?
Li2 Li1 Ti 89.4(4) 8 1_556 ?
Li2 Li1 Ti 89.4(4) 7_565 1_556 ?
Ta Li1 Ti 180.0 . 1_556 ?
Ti Li1 Ti 180.0 . 1_556 ?
Ta Li1 Ti 0.0 1_556 1_556 ?
P1 Li1 Li4 70.4(2) 1_556 2_566 ?
P1 Li1 Li4 70.4(2) 2_566 2_566 ?
P2 Li1 Li4 172.9(4) . 2_566 ?
P2 Li1 Li4 69.45(8) 2_565 2_566 ?
Li2 Li1 Li4 54.10(19) 4_565 2_566 ?
Li2 Li1 Li4 125.1(3) 3 2_566 ?
Li2 Li1 Li4 125.1(3) 8 2_566 ?
Li2 Li1 Li4 54.10(19) 7_565 2_566 ?
Ta Li1 Li4 121.2(2) . 2_566 ?
Ti Li1 Li4 121.2(2) . 2_566 ?
Ta Li1 Li4 58.8(2) 1_556 2_566 ?
Ti Li1 Li4 58.8(2) 1_556 2_566 ?
P1 Li1 Li4 70.4(2) 1_556 1_556 ?
P1 Li1 Li4 70.4(2) 2_566 1_556 ?
P2 Li1 Li4 69.45(8) . 1_556 ?
P2 Li1 Li4 172.9(4) 2_565 1_556 ?
Li2 Li1 Li4 125.1(3) 4_565 1_556 ?
Li2 Li1 Li4 54.10(19) 3 1_556 ?
Li2 Li1 Li4 54.10(19) 8 1_556 ?
Li2 Li1 Li4 125.1(3) 7_565 1_556 ?
Ta Li1 Li4 121.2(2) . 1_556 ?
Ti Li1 Li4 121.2(2) . 1_556 ?
Ta Li1 Li4 58.8(2) 1_556 1_556 ?
Ti Li1 Li4 58.8(2) 1_556 1_556 ?
Li4 Li1 Li4 117.6(4) 2_566 1_556 ?
P1 Li2 P1 118.81(13) . 3_655 ?
P1 Li2 P2 98.12(6) . . ?
P1 Li2 P2 109.3(3) 3_655 . ?
P1 Li2 P2 109.2(3) . 4_554 ?
P1 Li2 P2 112.27(6) 3_655 4_554 ?
P2 Li2 P2 107.79(11) . 4_554 ?
P1 Li2 Li4 81.90(18) . . ?
P1 Li2 Li4 159.2(2) 3_655 . ?
P2 Li2 Li4 62.11(11) . . ?
P2 Li2 Li4 58.00(14) 4_554 . ?
P1 Li2 Li4 154.19(16) . 4 ?
P1 Li2 Li4 79.31(19) 3_655 4 ?
P2 Li2 Li4 56.85(15) . 4 ?
P2 Li2 Li4 76.56(10) 4_554 4 ?
Li4 Li2 Li4 80.4(2) . 4 ?
P1 Li2 Li1 133.8(4) . 3_654 ?
P1 Li2 Li1 56.5(2) 3_655 3_654 ?
P2 Li2 Li1 127.7(3) . 3_654 ?
P2 Li2 Li1 55.9(2) 4_554 3_654 ?
Li4 Li2 Li1 111.9(3) . 3_654 ?
Li4 Li2 Li1 70.8(2) 4 3_654 ?
P1 Li2 Li3 60.94(12) . . ?
P1 Li2 Li3 57.97(12) 3_655 . ?
P2 Li2 Li3 121.0(2) . . ?
P2 Li2 Li3 130.9(3) 4_554 . ?
Li4 Li2 Li3 142.8(3) . . ?
Li4 Li2 Li3 134.7(3) 4 . ?
Li1 Li2 Li3 94.67(9) 3_654 . ?
P1 Li2 Li2 118.43(18) . 8 ?
P1 Li2 Li2 53.51(14) 3_655 8 ?
P2 Li2 Li2 56.08(16) . 8 ?
P2 Li2 Li2 130.94(14) 4_554 8 ?
Li4 Li2 Li2 116.53(19) . 8 ?
Li4 Li2 Li2 55.50(15) 4 8 ?
Li1 Li2 Li2 95.2(4) 3_654 8 ?
Li3 Li2 Li2 84.9(2) . 8 ?
P1 Li2 Li2 54.17(15) . 8_554 ?
P1 Li2 Li2 133.46(17) 3_655 8_554 ?
P2 Li2 Li2 117.18(14) . 8_554 ?
P2 Li2 Li2 55.29(15) 4_554 8_554 ?
Li4 Li2 Li2 59.18(18) . 8_554 ?
Li4 Li2 Li2 128.01(16) 4 8_554 ?
Li1 Li2 Li2 94.0(4) 3_654 8_554 ?
Li3 Li2 Li2 94.7(2) . 8_554 ?
Li2 Li2 Li2 170.76(13) 8 8_554 ?
P1 Li2 Ta 49.10(4) . . ?
P1 Li2 Ta 126.1(2) 3_655 . ?
P2 Li2 Ta 49.09(5) . . ?
P2 Li2 Ta 121.19(17) 4_554 . ?
Li4 Li2 Ta 64.49(10) . . ?
Li4 Li2 Ta 105.86(19) 4 . ?
Li1 Li2 Ta 175.72(13) 3_654 . ?
Li3 Li2 Ta 89.60(7) . . ?
Li2 Li2 Ta 84.78(18) 8 . ?
Li2 Li2 Ta 85.98(16) 8_554 . ?
P1 Li2 Ti 49.10(4) . . ?
P1 Li2 Ti 126.1(2) 3_655 . ?
P2 Li2 Ti 49.09(5) . . ?
P2 Li2 Ti 121.19(17) 4_554 . ?
Li4 Li2 Ti 64.49(10) . . ?
Li4 Li2 Ti 105.86(19) 4 . ?
Li1 Li2 Ti 175.72(13) 3_654 . ?
Li3 Li2 Ti 89.60(7) . . ?
Li2 Li2 Ti 84.78(18) 8 . ?
Li2 Li2 Ti 85.98(16) 8_554 . ?
Ta Li2 Ti 0.0 . . ?
P1 Li3 P1 116.69(19) 4_565 3_655 ?
P1 Li3 P1 107.632(11) 4_565 2_665 ?
P1 Li3 P1 107.632(11) 3_655 2_665 ?
P1 Li3 P1 107.632(11) 4_565 . ?
P1 Li3 P1 107.632(11) 3_655 . ?
P1 Li3 P1 109.50(18) 2_665 . ?
P1 Li3 Li2 54.62(12) 4_565 2_665 ?
P1 Li3 Li2 132.03(18) 3_655 2_665 ?
P1 Li3 Li2 53.10(12) 2_665 2_665 ?
P1 Li3 Li2 120.1(2) . 2_665 ?
P1 Li3 Li2 132.03(18) 4_565 6_655 ?
P1 Li3 Li2 54.62(12) 3_655 6_655 ?
P1 Li3 Li2 53.10(12) 2_665 6_655 ?
P1 Li3 Li2 120.1(2) . 6_655 ?
Li2 Li3 Li2 94.35(7) 2_665 6_655 ?
P1 Li3 Li2 54.62(12) 4_565 5_565 ?
P1 Li3 Li2 132.03(18) 3_655 5_565 ?
P1 Li3 Li2 120.1(2) 2_665 5_565 ?
P1 Li3 Li2 53.10(12) . 5_565 ?
Li2 Li3 Li2 84.80(9) 2_665 5_565 ?
Li2 Li3 Li2 170.1(4) 6_655 5_565 ?
P1 Li3 Li2 132.03(18) 4_565 . ?
P1 Li3 Li2 54.62(12) 3_655 . ?
P1 Li3 Li2 120.1(2) 2_665 . ?
P1 Li3 Li2 53.10(12) . . ?
Li2 Li3 Li2 170.1(4) 2_665 . ?
Li2 Li3 Li2 84.80(9) 6_655 . ?
Li2 Li3 Li2 94.35(7) 5_565 . ?
P1 Li3 Li3 121.65(10) 4_565 3_654 ?
P1 Li3 Li3 121.65(10) 3_655 3_654 ?
P1 Li3 Li3 54.75(9) 2_665 3_654 ?
P1 Li3 Li3 54.75(9) . 3_654 ?
Li2 Li3 Li3 85.1(2) 2_665 3_654 ?
Li2 Li3 Li3 85.1(2) 6_655 3_654 ?
Li2 Li3 Li3 85.1(2) 5_565 3_654 ?
Li2 Li3 Li3 85.1(2) . 3_654 ?
P1 Li3 Li3 58.35(10) 4_565 3_655 ?
P1 Li3 Li3 58.35(10) 3_655 3_655 ?
P1 Li3 Li3 125.25(9) 2_665 3_655 ?
P1 Li3 Li3 125.25(9) . 3_655 ?
Li2 Li3 Li3 94.9(2) 2_665 3_655 ?
Li2 Li3 Li3 94.9(2) 6_655 3_655 ?
Li2 Li3 Li3 94.9(2) 5_565 3_655 ?
Li2 Li3 Li3 94.9(2) . 3_655 ?
Li3 Li3 Li3 180.0 3_654 3_655 ?
Li5 Li4 P2 65.7(10) . 3_554 ?
Li5 Li4 P2 65.7(10) . 4_554 ?
P2 Li4 P2 113.26(17) 3_554 4_554 ?
Li5 Li4 Li5 86.2(16) . 3_554 ?
P2 Li4 Li5 67.0(4) 3_554 3_554 ?
P2 Li4 Li5 67.0(4) 4_554 3_554 ?
Li5 Li4 Li2 90.1(14) . . ?
P2 Li4 Li2 154.1(3) 3_554 . ?
P2 Li4 Li2 60.08(9) 4_554 . ?
Li5 Li4 Li2 123.08(15) 3_554 . ?
Li5 Li4 Li2 90.1(14) . 6 ?
P2 Li4 Li2 60.08(9) 3_554 6 ?
P2 Li4 Li2 154.1(3) 4_554 6 ?
Li5 Li4 Li2 123.08(15) 3_554 6 ?
Li2 Li4 Li2 113.7(3) . 6 ?
Li5 Li4 P2 78(3) . . ?
P2 Li4 P2 105.89(13) 3_554 . ?
P2 Li4 P2 105.89(13) 4_554 . ?
Li5 Li4 P2 164.5(10) 3_554 . ?
Li2 Li4 P2 57.65(17) . . ?
Li2 Li4 P2 57.65(17) 6 . ?
Li5 Li4 Li4 28(3) . 2 ?
P2 Li4 Li4 57.65(10) 3_554 2 ?
P2 Li4 Li4 57.65(10) 4_554 2 ?
Li5 Li4 Li4 58.0(9) 3_554 2 ?
Li2 Li4 Li4 105.07(12) . 2 ?
Li2 Li4 Li4 105.07(12) 6 2 ?
P2 Li4 Li4 106.46(11) . 2 ?
Li5 Li4 Li2 123.6(11) . 3_554 ?
P2 Li4 Li2 57.97(7) 3_554 3_554 ?
P2 Li4 Li2 135.3(2) 4_554 3_554 ?
Li5 Li4 Li2 70.2(6) 3_554 3_554 ?
Li2 Li4 Li2 145.8(2) . 3_554 ?
Li2 Li4 Li2 65.32(9) 6 3_554 ?
P2 Li4 Li2 118.75(17) . 3_554 ?
Li4 Li4 Li2 108.05(11) 2 3_554 ?
Li5 Li4 Li2 123.6(11) . 8_554 ?
P2 Li4 Li2 135.3(2) 3_554 8_554 ?
P2 Li4 Li2 57.97(7) 4_554 8_554 ?
Li5 Li4 Li2 70.2(6) 3_554 8_554 ?
Li2 Li4 Li2 65.32(9) . 8_554 ?
Li2 Li4 Li2 145.8(2) 6 8_554 ?
P2 Li4 Li2 118.75(17) . 8_554 ?
Li4 Li4 Li2 108.05(11) 2 8_554 ?
Li2 Li4 Li2 96.0(3) 3_554 8_554 ?
Li5 Li4 Ti 126(3) . . ?
P2 Li4 Ti 122.55(8) 3_554 . ?
P2 Li4 Ti 122.55(8) 4_554 . ?
Li5 Li4 Ti 147.4(10) 3_554 . ?
Li2 Li4 Ti 63.82(10) . . ?
Li2 Li4 Ti 63.82(10) 6 . ?
P2 Li4 Ti 48.16(7) . . ?
Li4 Li4 Ti 154.62(10) 2 . ?
Li2 Li4 Ti 88.52(16) 3_554 . ?
Li2 Li4 Ti 88.52(16) 8_554 . ?
Li5 Li4 Ta 126(3) . . ?
P2 Li4 Ta 122.55(8) 3_554 . ?
P2 Li4 Ta 122.55(8) 4_554 . ?
Li5 Li4 Ta 147.4(10) 3_554 . ?
Li2 Li4 Ta 63.82(10) . . ?
Li2 Li4 Ta 63.82(10) 6 . ?
P2 Li4 Ta 48.16(7) . . ?
Li4 Li4 Ta 154.62(10) 2 . ?
Li2 Li4 Ta 88.52(16) 3_554 . ?
Li2 Li4 Ta 88.52(16) 8_554 . ?
Ti Li4 Ta 0.0 . . ?
Li5 Li4 Li1 177(3) . 1_554 ?
P2 Li4 Li1 113.07(16) 3_554 1_554 ?
P2 Li4 Li1 113.07(16) 4_554 1_554 ?
Li5 Li4 Li1 90.8(10) 3_554 1_554 ?
Li2 Li4 Li1 91.5(2) . 1_554 ?
Li2 Li4 Li1 91.5(2) 6 1_554 ?
P2 Li4 Li1 104.7(2) . 1_554 ?
Li4 Li4 Li1 148.8(2) 2 1_554 ?
Li2 Li4 Li1 55.10(13) 3_554 1_554 ?
Li2 Li4 Li1 55.10(13) 8_554 1_554 ?
Ti Li4 Li1 56.6(2) . 1_554 ?
Ta Li4 Li1 56.6(2) . 1_554 ?
Li5 Li4 P2 131(3) . 1_554 ?
P2 Li4 P2 89.94(11) 3_554 1_554 ?
P2 Li4 P2 89.94(11) 4_554 1_554 ?
Li5 Li4 P2 45.3(9) 3_554 1_554 ?
Li2 Li4 P2 114.1(2) . 1_554 ?
Li2 Li4 P2 114.10(19) 6 1_554 ?
P2 Li4 P2 150.26(18) . 1_554 ?
Li4 Li4 P2 103.29(8) 2 1_554 ?
Li2 Li4 P2 49.58(15) 3_554 1_554 ?
Li2 Li4 P2 49.58(15) 8_554 1_554 ?
Ti Li4 P2 102.09(15) . 1_554 ?
Ta Li4 P2 102.09(15) . 1_554 ?
Li1 Li4 P2 45.5(2) 1_554 1_554 ?
Li5 Li4 P1 136.8(14) . 2_565 ?
P2 Li4 P1 87.75(5) 3_554 2_565 ?
P2 Li4 P1 156.17(16) 4_554 2_565 ?
Li5 Li4 P1 115.2(7) 3_554 2_565 ?
Li2 Li4 P1 105.67(15) . 2_565 ?
Li2 Li4 P1 46.67(11) 6 2_565 ?
P2 Li4 P1 77.19(9) . 2_565 ?
Li4 Li4 P1 145.16(5) 2 2_565 ?
Li2 Li4 P1 46.73(12) 3_554 2_565 ?
Li2 Li4 P1 99.41(16) 8_554 2_565 ?
Ti Li4 P1 42.55(6) . 2_565 ?
Ta Li4 P1 42.55(6) . 2_565 ?
Li1 Li4 P1 44.92(13) 1_554 2_565 ?
P2 Li4 P1 78.48(11) 1_554 2_565 ?
Li5 Li4 P1 136.8(14) . . ?
P2 Li4 P1 156.17(16) 3_554 . ?
P2 Li4 P1 87.75(5) 4_554 . ?
Li5 Li4 P1 115.2(7) 3_554 . ?
Li2 Li4 P1 46.67(11) . . ?
Li2 Li4 P1 105.67(15) 6 . ?
P2 Li4 P1 77.19(9) . . ?
Li4 Li4 P1 145.16(5) 2 . ?
Li2 Li4 P1 99.41(16) 3_554 . ?
Li2 Li4 P1 46.73(12) 8_554 . ?
Ti Li4 P1 42.55(6) . . ?
Ta Li4 P1 42.55(6) . . ?
Li1 Li4 P1 44.92(13) 1_554 . ?
P2 Li4 P1 78.48(11) 1_554 . ?
P1 Li4 P1 69.66(10) 2_565 . ?
Li5 Li4 Li4 42(2) . 4 ?
P2 Li4 Li4 102.90(11) 3_554 4 ?
P2 Li4 Li4 64.62(17) 4_554 4 ?
Li5 Li4 Li4 120.0(9) 3_554 4 ?
Li2 Li4 Li4 51.22(18) . 4 ?
Li2 Li4 Li4 91.55(18) 6 4 ?
P2 Li4 Li4 46.44(2) . 4 ?
Li4 Li4 Li4 67.03(6) 2 4 ?
Li2 Li4 Li4 154.89(14) 3_554 4 ?
Li2 Li4 Li4 108.99(17) 8_554 4 ?
Ti Li4 Li4 89.72(7) . 4 ?
Ta Li4 Li4 89.72(7) . 4 ?
Li1 Li4 Li4 139.96(17) 1_554 4 ?
P2 Li4 Li4 154.32(12) 1_554 4 ?
P1 Li4 Li4 123.55(11) 2_565 4 ?
P1 Li4 Li4 96.13(7) . 4 ?
Li5 Li4 Li4 42(2) . 3 ?
P2 Li4 Li4 64.62(17) 3_554 3 ?
P2 Li4 Li4 102.90(11) 4_554 3 ?
Li5 Li4 Li4 120.0(9) 3_554 3 ?
Li2 Li4 Li4 91.55(18) . 3 ?
Li2 Li4 Li4 51.22(18) 6 3 ?
P2 Li4 Li4 46.44(2) . 3 ?
Li4 Li4 Li4 67.03(6) 2 3 ?
Li2 Li4 Li4 108.99(17) 3_554 3 ?
Li2 Li4 Li4 154.89(14) 8_554 3 ?
Ti Li4 Li4 89.72(7) . 3 ?
Ta Li4 Li4 89.72(7) . 3 ?
Li1 Li4 Li4 139.96(17) 1_554 3 ?
P2 Li4 Li4 154.32(12) 1_554 3 ?
P1 Li4 Li4 96.13(7) 2_565 3 ?
P1 Li4 Li4 123.55(11) . 3 ?
Li4 Li4 Li4 45.94(12) 4 3 ?
Li5 Li4 Li4 93(2) . 3_554 ?
P2 Li4 Li4 50.14(12) 3_554 3_554 ?
P2 Li4 Li4 90.62(9) 4_554 3_554 ?
Li5 Li4 Li4 23.9(3) 3_554 3_554 ?
Li2 Li4 Li4 146.04(17) . 3_554 ?
Li2 Li4 Li4 100.13(18) 6 3_554 ?
P2 Li4 Li4 155.54(12) . 3_554 ?
Li4 Li4 Li4 67.03(6) 2 3_554 ?
Li2 Li4 Li4 48.42(13) 3_554 3_554 ?
Li2 Li4 Li4 85.21(16) 8_554 3_554 ?
Ti Li4 Li4 135.24(11) . 3_554 ?
Ta Li4 Li4 135.24(11) . 3_554 ?
Li1 Li4 Li4 84.4(2) 1_554 3_554 ?
P2 Li4 Li4 43.79(3) 1_554 3_554 ?
P1 Li4 Li4 95.05(7) 2_565 3_554 ?
P1 Li4 Li4 122.26(14) . 3_554 ?
Li4 Li4 Li4 134.06(12) 4 3_554 ?
Li4 Li4 Li4 113.00(19) 3 3_554 ?
Li5 Li4 Li4 93(2) . 4_554 ?
P2 Li4 Li4 90.62(9) 3_554 4_554 ?
P2 Li4 Li4 50.14(12) 4_554 4_554 ?
Li5 Li4 Li4 23.9(3) 3_554 4_554 ?
Li2 Li4 Li4 100.13(18) . 4_554 ?
Li2 Li4 Li4 146.04(17) 6 4_554 ?
P2 Li4 Li4 155.54(12) . 4_554 ?
Li4 Li4 Li4 67.03(6) 2 4_554 ?
Li2 Li4 Li4 85.21(16) 3_554 4_554 ?
Li2 Li4 Li4 48.42(13) 8_554 4_554 ?
Ti Li4 Li4 135.24(11) . 4_554 ?
Ta Li4 Li4 135.24(11) . 4_554 ?
Li1 Li4 Li4 84.4(2) 1_554 4_554 ?
P2 Li4 Li4 43.79(3) 1_554 4_554 ?
P1 Li4 Li4 122.26(14) 2_565 4_554 ?
P1 Li4 Li4 95.05(7) . 4_554 ?
Li4 Li4 Li4 113.00(19) 4 4_554 ?
Li4 Li4 Li4 134.06(12) 3 4_554 ?
Li4 Li4 Li4 45.94(12) 3_554 4_554 ?
Li4 Li5 Li4 124(5) 2 . ?
Li4 Li5 P2 77.9(17) 2 3_554 ?
Li4 Li5 P2 77.9(17) . 3_554 ?
Li4 Li5 P2 77.9(17) 2 4_554 ?
Li4 Li5 P2 77.9(17) . 4_554 ?
P2 Li5 P2 127(3) 3_554 4_554 ?
Li4 Li5 Li4 113.6(18) 2 4 ?
Li4 Li5 Li4 113.6(18) . 4 ?
P2 Li5 Li4 148(3) 3_554 4 ?
P2 Li5 Li4 84.4(8) 4_554 4 ?
Li4 Li5 Li4 113.6(18) 2 3 ?
Li4 Li5 Li4 113.6(18) . 3 ?
P2 Li5 Li4 84.4(8) 3_554 3 ?
P2 Li5 Li4 148(3) 4_554 3 ?
Li4 Li5 Li4 64.0(19) 4 3 ?
Li4 Li5 P2 69.3(14) 2 2 ?
Li4 Li5 P2 167(4) . 2 ?
P2 Li5 P2 107.0(6) 3_554 2 ?
P2 Li5 P2 107.0(6) 4_554 2 ?
Li4 Li5 P2 56.1(13) 4 2 ?
Li4 Li5 P2 56.1(13) 3 2 ?
Li4 Li5 P2 167(4) 2 . ?
Li4 Li5 P2 69.3(14) . . ?
P2 Li5 P2 107.0(6) 3_554 . ?
P2 Li5 P2 107.0(6) 4_554 . ?
Li4 Li5 P2 56.1(13) 4 . ?
Li4 Li5 P2 56.1(13) 3 . ?
P2 Li5 P2 98(2) 2 . ?
Li4 Li5 Li5 62(3) 2 3_554 ?
Li4 Li5 Li5 62(3) . 3_554 ?
P2 Li5 Li5 63.6(17) 3_554 3_554 ?
P2 Li5 Li5 63.6(17) 4_554 3_554 ?
Li4 Li5 Li5 148.0(9) 4 3_554 ?
Li4 Li5 Li5 148.0(9) 3 3_554 ?
P2 Li5 Li5 131.1(12) 2 3_554 ?
P2 Li5 Li5 131.1(12) . 3_554 ?
Li4 Li5 Li5 118(3) 2 3 ?
Li4 Li5 Li5 118(3) . 3 ?
P2 Li5 Li5 116.4(17) 3_554 3 ?
P2 Li5 Li5 116.4(17) 4_554 3 ?
Li4 Li5 Li5 32.0(9) 4 3 ?
Li4 Li5 Li5 32.0(9) 3 3 ?
P2 Li5 Li5 48.9(12) 2 3 ?
P2 Li5 Li5 48.9(12) . 3 ?
Li5 Li5 Li5 180.0 3_554 3 ?
Li4 Li5 Li2 132.3(12) 2 . ?
Li4 Li5 Li2 59.6(5) . . ?
P2 Li5 Li2 136.6(10) 3_554 . ?
P2 Li5 Li2 55.35(11) 4_554 . ?
Li4 Li5 Li2 57.8(7) 4 . ?
Li4 Li5 Li2 103(2) 3 . ?
P2 Li5 Li2 112.7(19) 2 . ?
P2 Li5 Li2 51.7(5) . . ?
Li5 Li5 Li2 100.2(14) 3_554 . ?
Li5 Li5 Li2 79.8(14) 3 . ?
Li4 Li5 Li2 59.6(5) 2 2 ?
Li4 Li5 Li2 132.3(12) . 2 ?
P2 Li5 Li2 55.35(11) 3_554 2 ?
P2 Li5 Li2 136.6(10) 4_554 2 ?
Li4 Li5 Li2 103(2) 4 2 ?
Li4 Li5 Li2 57.8(7) 3 2 ?
P2 Li5 Li2 51.7(5) 2 2 ?
P2 Li5 Li2 112.7(19) . 2 ?
Li5 Li5 Li2 100.2(14) 3_554 2 ?
Li5 Li5 Li2 79.8(14) 3 2 ?
Li2 Li5 Li2 160(3) . 2 ?
Li4 Li5 Li2 59.6(5) 2 5 ?
Li4 Li5 Li2 132.3(12) . 5 ?
P2 Li5 Li2 136.6(10) 3_554 5 ?
P2 Li5 Li2 55.35(11) 4_554 5 ?
Li4 Li5 Li2 57.8(7) 4 5 ?
Li4 Li5 Li2 103(2) 3 5 ?
P2 Li5 Li2 51.7(5) 2 5 ?
P2 Li5 Li2 112.7(19) . 5 ?
Li5 Li5 Li2 100.2(14) 3_554 5 ?
Li5 Li5 Li2 79.8(14) 3 5 ?
Li2 Li5 Li2 83.9(5) . 5 ?
Li2 Li5 Li2 92.5(5) 2 5 ?
Li4 Li5 Li2 132.3(12) 2 6 ?
Li4 Li5 Li2 59.6(5) . 6 ?
P2 Li5 Li2 55.35(11) 3_554 6 ?
P2 Li5 Li2 136.6(10) 4_554 6 ?
Li4 Li5 Li2 103(2) 4 6 ?
Li4 Li5 Li2 57.8(7) 3 6 ?
P2 Li5 Li2 112.7(19) 2 6 ?
P2 Li5 Li2 51.7(5) . 6 ?
Li5 Li5 Li2 100.2(14) 3_554 6 ?
Li5 Li5 Li2 79.8(14) 3 6 ?
Li2 Li5 Li2 92.5(5) . 6 ?
Li2 Li5 Li2 83.9(5) 2 6 ?
Li2 Li5 Li2 160(3) 5 6 ?
 
_refine_diff_density_max    0.269
_refine_diff_density_min   -0.431
_refine_diff_density_rms    0.060

_shelx_res_file
;

    DM-116-1_2022_RT.res created by SHELXL-2014/7

TITL DM-116 (RT) in P4(2)mc (Nr.105)
CELL 0.71073   8.3681   8.3681   5.9191  90.000  90.000  90.000
ZERR 2         0.0004   0.0004   0.0003   0.000   0.000   0.000
LATT -1
SYMM -X, -Y, +Z
SYMM -Y, +X, 0.5+Z
SYMM +Y, -X, 0.5+Z
SYMM +X, -Y, +Z
SYMM -X, +Y, +Z
SYMM -Y, -X, 0.5+Z
SYMM +Y, +X, 0.5+Z
SFAC Li Ti Ta P
UNIT 15.8726 1.8726 0.1274 8
L.S. 10
BOND
CONN 25 2 P1 P2
CONN 15 1.3 LI1 LI3 LI5
CONN 20 1.6 LI4
EADP TI TA
ISOR 0.015 LI5
FMAP -2
PLAN 10
ACTA
TWIN
WGHT    0.012500
EXTI    0.012875
BASF   0.46048
FVAR       0.83765   0.93630
TI    2    0.000000    0.500000   10.250000    20.25000    0.00691    0.00587 =
         0.00686    0.00000    0.00000    0.00000
TA    3    0.000000    0.500000   10.250000   -20.25000    0.00691    0.00587 =
         0.00686    0.00000    0.00000    0.00000
P1    4    0.232735    0.500000    0.019161    10.50000    0.00917    0.00925 =
         0.00880    0.00000    0.00106    0.00000
P2    4    0.000000    0.258357    0.469974    10.50000    0.00941    0.00791 =
         0.01086    0.00103    0.00000    0.00000
LI1   1    0.000000    0.500000    0.739518    10.25000    0.01331    0.02053 =
         0.00957    0.00000    0.00000    0.00000
LI2   1    0.269437    0.249227    0.244540    11.00000    0.01926    0.02039 =
         0.01996    0.00266   -0.00671    0.00246
LI3   1    0.500000    0.500000    0.286215    10.25000    0.02834    0.01851 =
         0.01924    0.00000    0.00000    0.00000
LI4   1    0.000000    0.165531    0.025669    20.50000    0.01866    0.04699 =
         0.06210   -0.02691    0.00000    0.00000
LI5   1    0.000000    0.000000    0.150906   -20.25000    0.01507    0.03834 =
         0.01514    0.00000    0.00000    0.00000
HKLF 4

REM  DM-116 (RT) in P4(2)mc (Nr.105)
REM R1 =  0.0170 for    1426 Fo > 4sig(Fo)  and  0.0246 for all    1635 data
REM     46 parameters refined using      6 restraints

END

WGHT      0.0125      0.0000

REM Highest difference peak  0.269,  deepest hole -0.431,  1-sigma level  0.060
Q1    1   0.0000  0.5000  0.1479  10.25000  0.05   -0.43
Q2    1   0.0000  0.5000  0.3496  10.25000  0.05   -0.40
Q3    1   0.0522  0.4418  0.2516  11.00000  0.05   -0.35
Q4    1   0.0380  0.5000  0.1823  10.50000  0.05   -0.32
Q5    1   0.0000  0.4516  0.3063  10.50000  0.05   -0.29
Q6    1   0.5000  0.5000  0.4148  10.25000  0.05   -0.29
Q7    1   0.0000  0.3523  0.3522  10.50000  0.05    0.27
Q8    1   0.2398  0.5000 -0.1296  10.50000  0.05    0.23
Q9    1   0.0000  0.4541  0.2256  10.50000  0.05    0.23
Q10   1   0.0000  0.1759  0.4571  10.50000  0.05    0.22
;
_shelx_res_checksum   50838

_shelx_hkl_file
;
 -12 -12   1   -5.64    4.76   0
 -11 -12   1   67.23    5.42   0
 -10 -13  -1   60.46    5.64   0
 -10 -12   1   54.66    5.15   0
  -9 -11   2  103.24    5.36   0
  -8 -13  -3    5.77    6.13   0
  -7  -7   4   12.29    4.21   0
  -6  -6   4   32.89    4.17   0
  -4 -11  -2   43.80    5.85   0
  -3  -7   2  968.33    8.69   0
  -2  -9  -4  147.14    8.33   0
  -2  -7   1  127.54    4.94   0
  -2  -5   2  118.61    4.84   0
 -14  -3   5   21.81    5.91   0
 -12 -11   2    6.25    4.67   0
 -12  -5   5  183.39    5.93   0
 -11 -11   2  280.28    6.48   0
 -11  -8   4   52.66    5.71   0
 -11  -5   5   51.60    5.15   0
 -10 -11   2   -1.34    4.65   0
 -10  -5   5   69.74    4.97   0
  -5  -9   2    3.64    4.45   0
  -5   1   4  707.78   10.35   0
  -4 -11  -3  110.81    7.21   0
  -4  -8   2   57.74    4.75   0
  -3 -10  -4   15.42    6.97   0
  -3  -4   3  171.23    5.14   0
   0  -3   0   13.25    4.40   0
 -14  -7   4    5.84    5.12   0
 -13  -4   5  243.00    6.93   0
  -9 -13  -3    3.34    6.59   0
  -9 -13  -2   -4.03    5.68   0
  -9   1   5   28.59    6.01   0
  -8  -3   5  346.40    6.78   0
  -8   0   5    7.36    4.80   0
  -7 -11   1   -1.60    5.15   0
  -7 -10   2    6.11    5.56   0
  -6 -12  -2  152.97    6.92   0
  -6  -8   3  406.73    6.61   0
  -5 -10   1  155.54    5.22   0
  -5  -4   4   59.42    4.34   0
  -4  -6   3  992.70    8.60   0
  -3 -10  -2   17.82    5.76   0
  -2  -9  -2   61.57    5.73   0
 -10 -13  -2    3.48    5.63   0
  -9  -4   5  492.10    7.37   0
  -8  -9   3   11.26    5.07   0
  -8  -7   4   81.18    5.19   0
  -8  -2   5  300.64    6.88   0
  -6 -12  -3  108.30    7.22   0
  -4  -9   1  256.15    5.90   0
  -3  -8   1  334.88    6.22   0
  -2  -9  -3  309.73    8.24   0
 -13  -9   3    1.81    5.26   0
 -13  -3   5   29.88    5.66   0
 -12  -4   5   12.71    5.40   0
 -11  -4   5  130.31    6.12   0
 -10 -13  -3   57.04    6.15   0
 -10  -4   5  122.44    5.61   0
  -8  -1   5  429.94    7.45   0
  -7 -12  -1  117.87    6.10   0
  -5 -11  -1  173.62    6.53   0
  -3 -10  -3  290.66    7.98   0
  -3  -3   3    2.96    4.22   0
  -1  -6   0    0.51    4.31   0
 -13  -2   5   65.97    6.19   0
  -9  -9   3   -1.36    5.13   0
  -9  -7   4  155.27    5.47   0
  -9  -3   5   67.97    5.18   0
  -8 -10   2   86.26    6.24   0
  -7  -6   4   16.66    4.31   0
  -6  -5   4  134.02    4.90   0
  -5  -3   4  442.15    6.76   0
  -1  -4   1  809.36    9.27   0
 -12  -9   3   12.21    4.99   0
 -12  -3   5  144.26    5.88   0
 -11  -9   3   84.64    5.43   0
 -10  -9   3  123.42    5.78   0
  -9   0   5  630.41    9.30   0
  -5   0   4   63.88    5.17   0
  -2  -4   2  546.04    7.38   0
 -14  -6   4    9.81    5.08   0
 -11  -7   4   -3.14    4.77   0
 -11  -3   5   13.17    5.14   0
 -10  -3   5    8.17    5.28   0
  -9 -11   1  118.17    6.28   0
  -9 -10   2   15.32    5.67   0
  -9  -2   5   91.64    5.62   0
  -9  -1   5   29.86    5.31   0
  -8 -12  -1   -1.95    5.44   0
  -7 -12  -2    9.43    5.90   0
  -6 -10   1   -1.09    4.73   0
  -4  -5   3   24.64    4.07   0
  -3  -6   2   24.73    3.70   0
  -3  -2   3 1115.82   10.21   0
 -15  -5   4   28.31    5.16   0
 -14  -8   3   26.47    5.39   0
 -12 -11   1   67.26    5.13   0
 -12  -2   5   84.38    5.83   0
 -12  -1   5  185.08    6.74   0
 -11   0   5  171.02    7.03   0
 -10 -10   2  408.30    7.48   0
 -10  -2   5   11.88    5.48   0
  -8  -6   4  114.09    5.47   0
  -5 -11  -2  239.36    7.46   0
  -5  -8   2   30.43    4.48   0
  -4 -10  -1  485.21    7.85   0
  -3  -1   3   94.25    4.95   0
  -2  -6   1    5.90    4.00   0
   0  -2   0 1002.72   15.10   0
 -13  -6   4   42.74    5.36   0
 -11 -10   2    2.62    5.06   0
 -11  -2   5   13.16    4.99   0
 -11  -1   5   39.05    5.74   0
 -10  -1   5   31.71    5.48   0
  -9 -12  -1   86.96    5.94   0
  -7 -12  -3   78.77    6.71   0
  -6  -7   3  438.67    6.61   0
  -6  -4   4  244.32    5.62   0
  -6   2   4   46.97    6.04   0
  -5 -11  -4   58.81    7.14   0
  -5  -6   3  424.35    6.53   0
  -4  -7   2   66.98    4.71   0
  -9  -6   4   96.91    5.81   0
  -7  -9   2  119.33    5.49   0
  -7  -5   4  159.61    4.87   0
  -6 -11  -1   52.82    5.91   0
  -5 -11  -3  115.77    6.76   0
  -5  -9   1    5.96    4.81   0
 -15  -4   4   31.34    5.48   0
 -14  -9   2    1.29    5.13   0
 -13  -8   3   15.60    4.96   0
  -8 -12  -2    7.20    5.31   0
  -7 -10   1   62.73    5.15   0
  -2  -7   0   56.88    4.68   0
  -2  -3   2   46.73    4.29   0
  -1  -7  -2  831.11   10.71   0
 -12  -8   3    1.46    4.69   0
 -10  -6   4   18.66    4.86   0
  -9  -8   3   12.73    5.11   0
  -8 -12  -4  241.75    8.54   0
  -8 -12  -3    6.66    6.49   0
  -8 -11   0    2.54    5.10   0
  -7   3   4   30.05    6.18   0
  -4  -9   0    1.06    4.51   0
  -4  -8   1    8.53    4.27   0
  -4  -4   3    2.87    3.91   0
  -3  -7   1   17.90    4.05   0
   0  -5  -2   92.19    6.13   0
 -13 -11   0   51.18    5.23   0
 -11  -8   3   91.09    5.21   0
 -10  -8   3  140.49    5.58   0
  -9 -12  -2    6.34    5.90   0
  -8  -9   2    9.87    5.22   0
  -8  -5   4   18.72    5.07   0
  -7  -7   3   -1.29    4.47   0
  -3  -8   0   -0.53    4.01   0
  -3  -5   2  310.98    6.03   0
 -15  -3   4    7.20    5.70   0
 -13  -9   2    4.16    4.42   0
 -13  -5   4  248.69    6.54   0
 -11 -12  -2    4.67    5.18   0
 -10 -12  -2   86.57    6.08   0
  -8 -10   1  208.02    5.90   0
  -7  -4   4  198.59    5.81   0
  -6 -11  -2   -1.89    5.78   0
  -1  -7  -4   96.94    7.36   0
  -1  -5   0 1279.42   11.50   0
 -14  -4   4  114.42    5.92   0
 -13 -10   1   59.74    4.97   0
 -12  -9   2    9.52    5.30   0
 -11 -11   0   -1.14    5.56   0
 -10 -11   0   10.03    5.39   0
  -9 -12  -3   25.05    6.13   0
  -6 -10   0   20.86    5.25   0
  -6  -6   3    0.43    4.32   0
  -5  -5   3   -1.05    3.88   0
  -4 -10  -4  193.68    7.94   0
  -3  -9  -2   60.66    5.62   0
  -2  -8  -2  380.64    7.68   0
  -2  -2   2 9847.46   30.86   0
  -1  -7  -3  118.79    6.82   0
 -12 -10   1   52.78    5.70   0
 -12  -5   4    5.90    4.78   0
 -11 -12  -3   51.56    5.79   0
 -11  -9   2  102.00    5.44   0
 -10 -12  -4   47.55    6.31   0
 -10 -12  -3   43.03    6.37   0
 -10  -9   2   12.17    5.15   0
  -9 -10   1  110.56    5.69   0
  -9  -5   4  505.69    7.36   0
  -8  -7   3  126.19    5.30   0
  -6  -9   1  189.45    5.59   0
  -6   1   4  107.56    5.57   0
  -5  -7   2  353.90    6.15   0
  -4  -6   2  219.15    5.48   0
 -15  -2   4    3.39    5.45   0
 -13  -7   3   74.99    5.14   0
 -11 -10   1   44.13    4.71   0
 -10 -10   1    4.15    4.82   0
  -6 -11  -4   12.93    6.21   0
  -6 -11  -3  243.42    7.35   0
  -6  -1   4  112.11    5.18   0
  -4  -3   3  166.67    5.07   0
  -2  -5   1  473.13    7.03   0
 -13  -4   4   -1.30    5.35   0
 -12  -7   3   76.19    5.87   0
  -9  -7   3  144.88    5.38   0
  -7  -8   2   25.64    4.70   0
  -6   0   4  339.19    6.99   0
 -14  -3   4    5.10    5.37   0
 -11  -7   3    7.06    5.25   0
  -7 -11  -2  496.36    8.15   0
  -7 -10   0   32.06    5.21   0
  -5  -9   0  860.57    8.93   0
  -3  -9  -4  345.72    9.03   0
  -3  -9  -3  143.97    6.34   0
  -2  -8  -3  697.78   10.37   0
  -2  -1   2  157.81    5.49   0
  -1  -2   1  651.97    9.94   0
 -14  -9   1   64.60    4.83   0
 -12  -4   4  437.57    7.20   0
  -7  -6   3  453.82    6.63   0
  -3  -4   2   89.72    4.64   0
  -2  -8  -4  110.96    6.92   0
  -2   0   2  566.34   10.38   0
 -15  -7   2  200.41    6.20   0
 -15  -5   3   41.98    5.25   0
 -14  -2   4   16.82    5.49   0
 -11  -4   4   95.42    5.78   0
  -6  -5   3  419.70    6.77   0
  -5 -10  -2   16.06    5.41   0
  -5  -4   3   23.03    4.01   0
  -4  -7   1  384.40    6.31   0
  -4  -2   3 1673.01   12.05   0
  -4   2   3 1644.27   18.69   0
  -3  -6   1  198.33    5.35   0
   0  -5  -3   44.01    7.01   0
 -13 -10   0   -1.44    4.85   0
 -13  -3   4  179.85    6.49   0
  -8 -11  -2   18.53    5.34   0
  -8 -10   0  132.12    5.96   0
  -7 -11  -4   -0.05    6.47   0
  -7 -11  -3    5.89    5.79   0
  -7   2   4   40.73    5.50   0
  -6  -7   2    3.22    4.40   0
  -4  -8   0 2602.65   13.87   0
  -2  -6   0  152.50    4.99   0
 -14  -1   4   13.73    5.92   0
 -13  -9   1    5.78    5.11   0
 -12 -10   0   48.45    5.80   0
 -12  -8   2    6.49    4.45   0
  -8  -9   1  166.83    5.82   0
  -8  -6   3  425.68    6.58   0
  -8   3   4   97.96    6.94   0
   0  -5  -4   67.60    9.98   0
 -12 -11  -2    3.99    4.99   0
 -12  -9   1   86.53    5.84   0
 -12  -6   3  106.27    5.92   0
 -12  -3   4   25.09    5.32   0
 -11 -10   0   11.74    5.52   0
 -11  -8   2   23.62    5.07   0
 -10 -10   0   -0.29    5.52   0
  -9 -11  -2   91.55    5.99   0
  -9 -10   0    4.79    4.93   0
  -7  -1   4   92.33    5.16   0
  -5 -10  -3  206.76    7.08   0
  -5  -6   2   64.41    4.60   0
  -4  -5   2   49.36    4.30   0
  -3  -7   0   15.45    4.10   0
 -14  -7   2    0.55    5.10   0
 -14  -5   3   83.15    5.17   0
 -13  -2   4   59.57    5.37   0
 -11 -11  -2  281.05    6.81   0
 -11  -9   1  120.17    5.57   0
 -11  -6   3  243.63    6.56   0
 -11  -3   4    5.53    4.89   0
 -10 -11  -2    8.90    5.47   0
 -10  -3   4   15.33    5.15   0
  -9  -9   1    2.00    5.06   0
  -9  -6   3  205.74    5.75   0
  -8 -11  -3   90.93    6.65   0
  -7   1   4   95.08    5.53   0
  -6  -9   0    5.10    4.40   0
  -6  -8   1  677.06    7.78   0
  -4  -1   3  105.43    5.09   0
 -15  -4   3   54.75    5.10   0
 -12 -11  -3   52.61    5.86   0
  -8 -11  -4   47.62    6.54   0
  -8  -2   4   96.30    5.22   0
  -7  -7   2  844.28    8.23   0
  -7  -5   3  186.61    5.16   0
  -7   0   4  240.05    6.16   0
  -6 -10  -2  925.55   10.03   0
  -4  -9  -2   19.89    4.93   0
  -2  -4   1 2718.83   15.32   0
  -1  -4   0    4.40    3.88   0
  -1  -1   1    2.78    4.09   0
 -16  -2   3   36.60    5.83   0
 -14  -9   0    1.29    5.11   0
 -14  -8   1   46.57    5.19   0
 -13 -10  -1   62.40    5.98   0
 -13  -1   4  252.43    7.02   0
 -12  -2   4   42.24    5.50   0
 -11 -11  -3    1.81    5.43   0
  -9 -11  -3   87.63    6.49   0
  -5  -3   3  201.21    5.24   0
  -4   1   3  105.09    5.81   0
  -1  -6  -2   71.60    5.55   0
 -16  -5   2    6.31    4.90   0
 -13  -7   2   45.90    4.90   0
 -13   0   4    2.19    5.56   0
 -11 -11  -4    2.59    6.25   0
 -10 -11  -3  139.90    6.72   0
  -9 -11  -4   64.21    6.49   0
  -9  -2   4  140.70    5.54   0
  -6  -4   3  987.90    8.70   0
  -3  -3   2 1171.86   10.16   0
 -12 -10  -1   63.69    5.87   0
 -11  -2   4    3.27    5.08   0
 -10 -11  -4    3.83    6.14   0
 -10  -2   4   11.59    4.89   0
  -8  -7   2   22.47    4.60   0
  -8  -5   3   15.94    4.21   0
  -8  -1   4   52.91    4.74   0
  -8   2   4  101.80    6.37   0
  -7  -9   0  206.51    5.73   0
  -7  -8   1  225.43    6.01   0
  -5  -7   1  266.13    5.82   0
  -3  -8  -2   22.50    5.17   0
 -15  -3   3   10.67    4.82   0
 -14  -4   3   69.77    5.23   0
 -13  -9   0  300.36    6.35   0
 -13  -8   1   87.10    5.30   0
 -12  -7   2    9.50    4.63   0
 -12  -1   4   16.93    5.02   0
 -11 -10  -1   38.05    6.02   0
  -9 -10  -1  111.65    5.91   0
  -9  -7   2  116.37    5.97   0
  -6 -10  -5    1.69    6.85   0
  -6 -10  -3    5.18    5.99   0
  -6  -6   2 2373.91   12.40   0
  -5  -8   0    3.63    4.21   0
  -4  -9  -5  523.41   10.74   0
  -4  -9  -3   21.04    5.58   0
  -2  -7  -2   18.46    4.99   0
   0  -3  -1 1248.33   16.81   0
 -15  -8   0   -0.41    5.14   0
 -15  -7   1    3.39    4.71   0
 -12   0   4  547.70    9.05   0
 -11  -7   2  486.11    7.18   0
 -11  -5   3  114.78    5.78   0
 -11  -1   4   34.34    5.62   0
 -10 -10  -1   -1.22    5.03   0
 -10  -7   2   11.83    4.93   0
  -9  -5   3    8.82    4.24   0
  -9  -1   4  505.44    7.58   0
  -8  -9   0    6.00    5.24   0
  -8   0   4 1690.19   12.52   0
  -8   1   4   52.68    5.34   0
  -4  -6   1 1561.57   10.65   0
  -3  -5   1  300.13    6.07   0
 -12  -9   0    4.97    4.60   0
 -12  -8   1   -1.04    4.90   0
 -10  -5   3  212.27    5.89   0
 -10  -1   4   34.74    5.23   0
  -8  -8   1   -0.78    4.65   0
  -7  -4   3  170.73    5.64   0
  -6 -10  -4   18.29    5.36   0
  -5  -5   2   24.81    4.06   0
  -5  -2   3  740.53    8.30   0
  -4  -9  -4    7.71    6.10   0
  -4  -4   2  115.32    4.69   0
 -16  -4   2   10.46    4.72   0
 -15  -2   3  154.82    6.40   0
 -14  -9  -1   74.29    5.48   0
 -13  -4   3    8.91    4.78   0
 -11  -9   0   81.21    5.32   0
 -11  -8   1  125.17    6.02   0
 -11   0   4  123.16    6.23   0
 -10  -9   0   -3.42    5.31   0
  -9  -9   0  626.57    7.78   0
  -9  -8   1  159.95    6.03   0
  -9   2   4  150.21    6.89   0
  -5  -9  -2   -0.36    5.12   0
 -14  -7   1   53.39    5.47   0
 -14  -3   3  114.89    5.82   0
 -13  -6   2   16.54    4.87   0
 -11   1   4   34.72    6.12   0
 -10  -8   1  209.40    6.12   0
 -10   0   4  243.98    6.76   0
 -10   2   4   15.74    5.66   0
  -9   1   4  515.40    8.49   0
  -7  -6   2    4.77    4.23   0
  -6  -3   3  601.30    7.28   0
  -4  -7   0   -0.11    3.99   0
  -2  -5   0   11.73    4.05   0
  -1   0   1 1600.58   22.48   0
 -14  -8   0  102.00    5.41   0
 -13 -10  -3   53.07    5.59   0
 -10   1   4   30.34    5.43   0
  -8  -4   3    6.11    4.36   0
  -7 -10  -5    0.63    6.52   0
  -6  -8   0  163.21    5.23   0
  -3  -8  -3  102.59    6.03   0
  -3  -6   0   41.41    4.67   0
  -3  -2   2   50.89    4.17   0
 -15  -1   3   28.08    5.62   0
 -13  -9  -1   -2.12    5.12   0
 -12  -6   2  155.75    5.92   0
  -7 -10  -4   10.12    5.66   0
  -3  -8  -5  353.09   10.11   0
  -2  -3   1  369.26    6.95   0
  -1  -6  -3  670.18   11.19   0
 -16  -3   2    1.68    4.83   0
 -15  -6   1   33.86    5.49   0
 -13  -7   1   99.31    5.38   0
 -13  -3   3   76.82    5.34   0
 -12 -10  -3   37.75    5.30   0
  -9  -4   3   23.61    4.90   0
  -8 -10  -3  150.97    6.14   0
  -8  -6   2  194.43    5.44   0
 -15  -8  -1   59.71    5.09   0
 -15  -4   2    6.17    5.23   0
 -14  -9  -2    3.62    5.34   0
 -14  -2   3   17.61    5.39   0
 -13  -8   0    2.07    4.82   0
 -12  -9  -1   87.54    5.93   0
 -11 -10  -3  143.95    6.38   0
 -11  -6   2    3.83    4.73   0
 -10  -6   2  909.32    8.92   0
  -7  -7   1    3.16    4.24   0
  -6  -5   2   70.78    4.42   0
  -5  -9  -3   12.29    5.28   0
  -3  -8  -4   99.83    6.23   0
  -2  -7  -3  726.37   10.11   0
 -15  -7   0    3.02    4.16   0
 -10 -10  -3    2.08    5.25   0
  -9 -10  -3  110.80    5.75   0
  -8 -10  -5   57.76    6.49   0
  -8 -10  -4  114.90    6.32   0
  -8  -9  -1  159.38    6.12   0
  -7  -3   3   12.19    3.90   0
  -5  -8  -1  254.17    6.47   0
  -5  -6   1  284.50    5.79   0
 -13  -5   2    0.60    5.20   0
 -12  -8   0  421.41    7.59   0
 -12  -7   1  109.17    5.78   0
 -12  -3   3   79.11    5.61   0
 -11 -10  -5    5.36    5.82   0
 -11 -10  -4    2.53    5.48   0
 -10 -10  -5    5.69    6.44   0
 -10  -9  -1  110.63    6.29   0
  -9 -10  -5   68.00    6.90   0
  -9 -10  -4   29.86    6.54   0
  -9  -9  -1   -1.35    5.53   0
  -6  -2   3   -0.87    3.57   0
  -5  -9  -5    2.12    6.62   0
  -5  -9  -4  521.20    9.24   0
  -5  -4   2   48.51    4.86   0
  -4  -8  -2   65.23    5.13   0
  -4  -3   2   87.37    4.54   0
  -1  -6  -5   31.36    7.89   0
  -1  -3   0  715.75   10.21   0
 -16  -2   2  129.20    6.08   0
 -14  -6   1    8.34    5.34   0
 -14  -1   3  115.36    5.87   0
 -13  -9  -2   -0.07    5.09   0
 -11  -7   1    6.07    5.05   0
 -10 -10  -4   16.78    5.92   0
  -8  -8   0 1192.09    9.73   0
  -8  -7   1  227.21    5.69   0
  -5  -7   0  178.64    5.21   0
  -4  -5   1  465.77    6.81   0
  -3  -4   1  744.39    8.38   0
  -2  -7  -5   40.43    7.07   0
  -2  -7  -4   39.20    6.12   0
 -13  -2   3  125.92    6.13   0
 -11  -8   0   -2.22    5.24   0
 -10  -7   1   62.10    5.52   0
  -9  -8   0    8.47    5.44   0
  -9  -7   1  195.99    5.88   0
  -8  -3   3  103.32    4.83   0
  -7  -5   2  370.18    6.25   0
 -15  -5   1   61.00    5.47   0
 -15  -3   2  222.12    6.49   0
 -12  -9  -2   10.13    5.51   0
 -12  -5   2   16.28    4.92   0
 -10  -8   0  139.06    5.76   0
  -5   3   3  193.18    8.43   0
  -3  -1   2 1005.90   10.92   0
 -14   0   3   91.63    6.05   0
 -13  -6   1  100.69    5.60   0
  -8  -5   2   31.77    4.86   0
  -6  -8  -1  672.31    8.34   0
  -6  -6   1   -2.27    4.15   0
 -15  -7  -1    4.72    5.14   0
 -13  -8  -1   90.00    5.13   0
 -12  -2   3  172.41    6.04   0
 -11  -9  -2   87.93    6.27   0
 -11  -5   2  244.52    6.00   0
  -5   1   3   45.55    4.81   0
  -4  -7  -1  383.76    6.57   0
  -4  -6   0  382.13    6.45   0
 -15  -6   0    4.20    4.86   0
 -14   1   3  116.17    6.23   0
 -13  -9  -4  191.33    6.70   0
 -13  -7   0  121.81    5.56   0
 -13  -1   3   36.12    5.54   0
 -10  -5   2   14.88    4.64   0
  -9  -5   2    1.49    4.18   0
  -6  -9  -5   84.43    7.48   0
  -6  -9  -4   92.77    6.70   0
  -6  -7   0   23.15    4.46   0
  -6  -4   2  214.42    5.37   0
  -5   2   3  723.32   11.28   0
 -16  -5   0    2.83    5.13   0
 -15  -2   2    5.08    5.17   0
 -12  -8  -1    7.76    5.17   0
 -12  -6   1  177.04    5.81   0
 -11  -2   3  358.53    6.98   0
 -16   0   2    9.69    5.25   0
 -14  -5   1   92.16    5.34   0
 -14  -3   2   14.60    4.74   0
  -7  -8  -1  228.81    5.63   0
  -7  -6   1   81.79    4.76   0
  -3  -5   0  760.35    8.46   0
  -2  -4   0  400.55    7.07   0
  -2  -2   1    2.20    4.05   0
 -16  -3   1   61.36    5.15   0
 -14  -7  -1   49.65    5.65   0
 -13   0   3   10.39    4.93   0
 -12  -9  -4    7.52    5.57   0
 -12  -4   2   11.54    4.72   0
 -12  -1   3   54.72    5.52   0
 -11  -8  -1  112.54    5.65   0
 -11  -6   1   52.84    5.35   0
  -8  -9  -3   11.89    5.76   0
  -7  -7   0   15.30    4.29   0
  -5  -5   1   -1.68    4.07   0
  -5  -3   2  305.01    5.95   0
  -4  -8  -4 1307.72   12.60   0
  -3  -6  -1  201.03    5.43   0
  -1  -4  -1  828.76   10.74   0
 -14  -8  -3   41.55    5.88   0
 -14  -6   0   -3.77    4.40   0
 -13  -8  -2    3.39    4.97   0
 -12  -9  -5  137.53    6.70   0
 -11  -9  -6   63.36    6.83   0
 -11  -7   0   16.30    5.33   0
 -10  -8  -1  207.01    6.02   0
 -10  -6   1   -1.17    4.93   0
  -9  -9  -3   -1.79    5.65   0
  -9  -8  -1  168.86    5.99   0
  -9  -6   1  180.00    5.49   0
  -8  -6   1  652.85    7.47   0
  -7  -9  -5   67.68    6.55   0
  -7  -9  -4  150.52    6.90   0
  -7  -4   2   64.98    4.44   0
  -4  -8  -5    4.54    6.07   0
 -15  -7  -2  201.24    5.48   0
 -15  -1   2  182.74    6.38   0
 -13  -5   1   20.47    5.29   0
 -13   1   3   35.46    5.99   0
 -11  -9  -4   62.54    6.15   0
 -11  -4   2   34.36    5.54   0
  -8  -9  -6    0.57    6.44   0
  -8  -7   0    1.30    4.55   0
  -5  -7  -1  277.67    6.23   0
  -3   0   2  101.87    5.39   0
  -2  -5  -1  486.06    7.86   0
 -14  -2   2  418.27    7.30   0
 -13   2   3  124.71    6.57   0
 -12   0   3   19.87    5.53   0
 -11  -9  -5   39.47    5.89   0
 -11  -1   3   81.60    5.31   0
 -10  -9  -6   39.35    6.39   0
 -10  -7   0   24.13    5.22   0
  -9  -9  -6   15.37    6.64   0
  -9  -7   0  203.26    5.99   0
  -8  -9  -4    3.04    5.91   0
  -8  -4   2   57.38    4.50   0
  -5  -6   0    3.76    4.06   0
  -4  -4   1   -0.10    4.06   0
  -3  -7  -3   15.46    4.84   0
 -16  -2   1   52.54    5.31   0
 -15  -6  -1   34.94    4.94   0
 -13  -7  -1   90.32    5.26   0
 -13  -6   0    9.93    5.28   0
 -12  -8  -2    7.80    5.15   0
 -10  -9  -5   68.95    6.23   0
 -10  -4   2   88.40    4.67   0
 -10  -1   3  287.11    6.38   0
  -9  -9  -4  377.89    7.79   0
  -9  -4   2   28.64    4.19   0
  -8  -9  -5  292.76    7.63   0
  -5  -8  -3   18.90    4.84   0
  -3  -3   1   -0.86    3.85   0
 -15   0   2   10.07    5.86   0
 -14  -4   1  103.02    5.74   0
 -13  -8  -3    8.01    5.52   0
 -12  -5   1  127.68    5.77   0
  -9  -9  -5    6.76    5.53   0
  -9  -1   3   51.21    4.98   0
  -6  -5   1  296.67    5.82   0
 -12   1   3   56.68    5.48   0
 -11  -8  -2   10.88    5.20   0
  -6  -3   2   26.49    4.07   0
  -6   1   3  650.16    9.10   0
 -12  -7  -1  117.78    5.74   0
 -11   0   3  115.46    5.66   0
  -8  -8  -2   13.93    5.51   0
  -7   0   3  175.33    5.43   0
  -6  -7  -1   87.24    4.78   0
  -5  -8  -6   16.29    7.03   0
 -15   1   2  194.36    6.54   0
 -14  -6  -1   13.32    5.49   0
 -14  -5   0    3.97    4.39   0
 -14  -1   2   10.86    5.15   0
 -13  -8  -5  154.99    6.46   0
 -12  -6   0   65.12    5.37   0
 -12   2   3  174.12    6.78   0
 -11  -5   1  159.03    5.51   0
  -9  -8  -2   13.80    5.22   0
  -7  -5   1  261.54    5.81   0
  -6  -8  -3  422.51    7.58   0
  -6  -6   0   77.69    4.74   0
  -6   4   3 1022.27   15.93   0
  -5  -8  -4   17.17    5.56   0
  -3  -7  -4   25.24    5.60   0
 -16  -1   1   68.76    5.12   0
 -15  -6  -2   -3.04    5.30   0
 -15  -4   0    1.19    5.16   0
 -12   3   3   76.88    6.20   0
 -11  -7  -1   13.60    5.63   0
 -11  -3   2  537.39    7.55   0
 -10  -5   1  158.77    5.51   0
 -10   0   3  402.28    7.00   0
  -8   0   3    1.77    4.24   0
  -7  -3   2  987.16    8.67   0
  -6   2   3    1.73    4.45   0
  -5  -8  -5  418.22    8.91   0
  -5  -2   2  123.96    4.74   0
  -4  -6  -1 1561.69   11.46   0
  -4  -5   0   -5.13    4.09   0
  -4  -1   2   53.15    4.43   0
  -2  -6  -3    4.12    4.81   0
 -15   2   2    0.93    5.55   0
 -14  -7  -3   92.82    6.21   0
 -13  -7  -2   54.01    4.77   0
 -11   1   3   84.38    5.58   0
 -10  -3   2   13.40    5.05   0
  -9  -5   1   10.46    4.51   0
  -9   0   3   33.57    4.42   0
  -8  -5   1  241.55    5.60   0
  -7  -7  -1   -4.03    4.27   0
  -5  -4   1  474.73    6.83   0
  -3  -7  -5    5.45    6.52   0
   0  -4  -3    2.49    6.22   0
 -16  -5  -2    8.81    4.25   0
 -15  -5  -1   54.66    4.86   0
 -15  -2   1   42.44    4.83   0
 -14   0   2   20.47    5.85   0
 -12  -8  -6   22.13    5.66   0
 -10  -7  -1   63.58    5.37   0
  -9  -3   2   55.94    4.79   0
  -8  -7  -1  232.53    6.05   0
  -8  -3   2   24.56    4.12   0
  -7   1   3  115.33    5.40   0
  -6   3   3  603.41   10.77   0
  -1  -2   0    0.41    4.39   0
 -16  -4  -1    6.86    5.03   0
 -16   0   1   16.55    5.40   0
 -13  -6  -1   86.23    5.27   0
 -13  -5   0  409.75    7.00   0
 -12  -8  -5    3.90    5.54   0
 -12  -4   1   16.72    5.20   0
 -11   2   3  358.10    7.70   0
 -10  -6   0   22.93    5.08   0
 -10   1   3  282.59    7.14   0
  -8  -6   0  164.73    5.34   0
  -6  -8  -6  114.86    7.57   0
  -6  -8  -4  111.26    6.69   0
 -13  -1   2    5.97    4.52   0
 -12  -7  -2    6.67    4.71   0
 -11   3   3   21.74    5.84   0
  -8   1   3   61.19    5.02   0
  -4  -7  -3  178.62    6.03   0
  -3  -4   0   16.20    3.92   0
  -1  -5  -3   44.05    5.68   0
 -15  -6  -3  122.52    5.37   0
 -13  -7  -3   65.55    5.94   0
 -11  -8  -6   52.41    6.45   0
  -9   1   3   55.63    4.76   0
  -6  -8  -5  180.15    6.81   0
  -2  -1   1  641.71   10.41   0
 -15  -3   0   -3.63    5.28   0
 -15  -1   1   41.36    5.46   0
 -14  -4   0  164.67    5.97   0
 -14   1   2    5.86    5.02   0
 -13  -3   1  104.96    5.70   0
 -12  -5   0    9.65    5.66   0
 -11  -8  -5   82.59    5.91   0
 -11  -4   1  175.04    5.36   0
 -10  -8  -4  117.26    6.20   0
 -10   2   3   19.81    5.23   0
  -7  -8  -6   73.25    7.04   0
  -7  -8  -4   85.02    5.68   0
  -7   2   3  710.05    9.77   0
  -6  -4   1 1574.30   10.59   0
  -6  -2   2 4496.53   17.83   0
  -5  -5   0 1246.39    9.88   0
  -4  -3   1  743.04    8.37   0
  -2  -3   0  112.56    5.46   0
 -14  -5  -1   85.62    5.03   0
 -12  -6  -1  173.03    5.95   0
 -11  -7  -2  485.37    7.23   0
 -10  -8  -6   64.62    6.56   0
  -9  -8  -4    3.39    5.46   0
  -8  -8  -4  647.77    8.76   0
  -6  -7  -2    8.54    4.56   0
  -5  -6  -1  296.93    5.97   0
  -3  -5  -1  304.29    6.30   0
   0  -2  -1 5263.45   42.50   0
 -16   2   1   51.73    6.05   0
 -15  -5  -2  117.97    5.57   0
 -13   0   2    6.71    5.31   0
 -12  -1   2   22.21    5.22   0
 -10  -8  -5   59.35    5.67   0
 -10  -4   1  491.85    6.82   0
 -10   3   3  286.77    7.80   0
  -9  -8  -6    4.64    6.07   0
  -9   2   3  295.13    7.00   0
  -8  -8  -6   25.82    6.20   0
  -8   2   3  694.22    9.27   0
  -7  -8  -5  179.67    6.93   0
  -7   3   3   15.80    5.50   0
  -7   4   3  182.48    7.68   0
  -3  -2   1  362.69    7.22   0
  -2  -6  -4   59.49    5.70   0
 -16  -4  -2    4.40    4.47   0
 -14   3   2    9.74    6.19   0
 -13  -7  -5   29.77    5.65   0
 -12  -7  -3   67.92    5.79   0
 -11  -6  -1   51.47    5.74   0
 -11  -5   0   53.64    5.21   0
 -10  -7  -2    5.52    4.88   0
  -9  -8  -5  298.04    7.84   0
  -9  -4   1  238.07    6.03   0
  -9  -2   2   71.31    5.14   0
  -8  -8  -5    1.98    5.77   0
  -7  -7  -2  871.25    9.03   0
  -7  -4   1  408.41    6.35   0
  -7  -2   2   18.52    3.96   0
  -5  -1   2  186.74    5.72   0
  -4  -7  -4  198.66    6.79   0
 -15   0   1   83.87    5.80   0
 -14  -6  -3    9.21    5.05   0
 -13  -4   0   -0.54    4.69   0
 -12  -3   1  158.24    5.62   0
  -9  -7  -2  119.70    5.28   0
  -9   3   3  143.94    6.67   0
  -9   4   3   17.61    5.78   0
  -8  -7  -2   21.74    4.48   0
  -8  -2   2  377.36    6.11   0
  -6  -5   0    6.14    4.18   0
  -5  -7  -3  180.67    6.15   0
  -4  -7  -6  188.25    8.36   0
  -4   0   2  179.55    5.95   0
 -13  -5  -1   14.27    5.04   0
 -10  -6  -1   13.61    5.38   0
 -10  -5   0   -1.59    4.94   0
  -8   3   3  100.84    5.91   0
  -8   4   3    5.75    5.50   0
  -6  -6  -1    3.96    3.96   0
  -2  -6  -5    0.36    6.09   0
 -14  -3   0   15.43    5.12   0
 -14  -1   1   79.64    5.38   0
 -13   1   2    7.49    5.20   0
 -11  -7  -3   -1.61    5.33   0
  -4  -7  -5  316.91    7.85   0
  -2  -4  -1 2808.12   17.30   0
 -14  -6  -4   17.05    5.22   0
 -14  -5  -2    4.71    4.88   0
 -12  -7  -6   26.96    5.54   0
 -12  -7  -5   81.87    6.19   0
 -12  -6  -2  159.12    5.90   0
 -12   0   2   17.20    4.87   0
 -11  -3   1   38.71    4.94   0
  -8  -6  -1  675.19    8.01   0
  -8  -5   0    2.37    4.39   0
  -7  -6  -1   83.31    4.99   0
  -7  -5   0  176.32    5.36   0
  -5  -3   1  302.13    5.99   0
  -3  -6  -3  609.91    8.94   0
 -15   1   1   41.26    5.45   0
 -14  -4  -1  114.98    5.25   0
 -13  -6  -3   91.37    5.91   0
 -12  -4   0  793.50    8.38   0
 -11  -7  -7   -1.51    5.85   0
 -10  -7  -3  242.39    6.55   0
  -4  -4   0 6129.29   21.46   0
 -16  -3  -2    0.80    4.83   0
 -16   0   0  252.09    6.37   0
 -15  -5  -4   25.05    5.53   0
 -15  -4  -2   13.78    4.77   0
 -15  -3  -1   17.00    4.97   0
 -13   2   2   30.62    5.08   0
 -12  -5  -1  123.00    5.71   0
  -6  -1   2   67.57    4.30   0
  -5  -7  -4  151.07    6.28   0
  -1  -3  -1  201.10    6.97   0
 -11  -7  -6  202.10    6.79   0
 -11  -6  -2    1.97    5.43   0
 -10  -7  -7  206.40    7.77   0
 -10  -3   1  107.42    4.78   0
  -4  -5  -1  473.51    7.03   0
  -1  -5  -4  737.71   12.69   0
 -15   2   1   36.84    5.59   0
 -14   0   1  123.13    5.55   0
 -13  -6  -4   45.14    5.92   0
 -13   3   2   26.93    5.49   0
 -12  -2   1  278.85    6.42   0
 -11  -7  -5   -0.38    5.04   0
 -11  -4   0    6.43    5.22   0
 -11   0   2   41.14    5.30   0
  -7  -1   2  824.31    8.47   0
  -6  -3   1  192.17    5.37   0
  -5  -7  -6  183.89    7.47   0
  -5  -6  -2   72.00    4.99   0
 -16   1   0    6.49    5.03   0
 -14  -2   0   10.25    4.66   0
 -13  -5  -2    4.79    4.81   0
 -11  -5  -1  166.47    6.40   0
  -9  -7  -7   25.33    6.54   0
  -9  -3   1  217.18    5.30   0
  -5  -7  -5   93.43    6.12   0
 -15   3   1   19.16    5.78   0
 -13  -6  -6   52.25    5.86   0
 -13  -4  -1  129.09    5.60   0
 -10  -7  -6    6.15    5.65   0
 -10  -7  -5   -0.21    5.32   0
 -10  -6  -2  922.95    8.84   0
  -8  -7  -7   54.10    6.82   0
  -8  -3   1  338.26    5.98   0
  -7  -7  -7   -4.31    6.32   0
  -7  -3   1   13.93    4.00   0
  -6  -7  -4   22.74    4.98   0
  -4  -2   1 2762.83   15.49   0
 -16  -3  -3   51.32    4.50   0
 -15  -4  -3   63.78    5.22   0
 -14  -4  -2   30.26    5.47   0
  -8  -7  -4   80.05    5.97   0
  -7  -7  -4    9.76    5.29   0
  -5  -4   0   -0.98    4.09   0
  -5   0   2   91.09    4.93   0
 -16  -2  -2  123.82    5.89   0
 -16   2   0   13.56    5.77   0
 -15  -3  -2  228.42    6.19   0
 -15  -2  -1   35.22    5.11   0
 -14  -3  -1   69.81    4.91   0
 -14   1   1   78.45    5.77   0
 -12  -6  -7    5.48    5.86   0
 -12  -3   0   10.35    5.10   0
 -12   2   2  234.63    6.75   0
 -11  -2   1   66.22    4.81   0
 -10  -5  -1  151.58    5.63   0
  -9  -7  -6   89.99    6.24   0
  -9  -7  -5   68.57    5.77   0
  -9  -6  -2   39.21    4.64   0
  -6  -7  -6   11.40    5.83   0
  -6  -7  -5   14.57    5.83   0
  -6  -6  -2 2387.68   13.12   0
  -5  -5  -1    3.39    4.03   0
  -3  -6  -4   51.06    5.33   0
  -3  -3   0  307.18    6.45   0
 -15   0   0   -6.37    4.91   0
 -12  -6  -4   54.15    5.50   0
 -12  -5  -2   23.11    5.15   0
 -11  -6  -3  248.48    6.23   0
 -11   1   2  440.59    7.35   0
  -9  -4   0   -0.75    4.34   0
  -8  -7  -6   77.58    6.29   0
  -8  -7  -5  182.78    6.58   0
  -8  -6  -2  200.55    5.58   0
  -7  -7  -6  320.29    7.95   0
  -7  -7  -5    6.24    5.42   0
  -7  -6  -2    9.98    4.11   0
 -15  -4  -4   35.08    4.67   0
 -13  -5  -3   -1.79    4.90   0
 -13   0   1  139.62    5.91   0
 -12  -6  -6   90.12    6.16   0
 -12  -4  -1   14.75    5.08   0
  -9  -5  -1    1.54    4.49   0
 -16   0  -1   22.05    4.75   0
 -13  -2   0    5.59    4.67   0
 -12   3   2   10.87    5.19   0
 -10  -6  -8   47.74    7.25   0
 -10  -2   1   19.57    4.20   0
  -8  -5  -1  246.38    6.16   0
  -8  -4   0 2515.57   12.72   0
  -7  -4   0   -0.65    4.03   0
  -6  -5  -1  301.79    5.79   0
  -3  -6  -6   61.21    6.75   0
  -2  -5  -3  731.35   10.36   0
 -15  -4  -5   54.92    5.00   0
 -14   2   1   21.06    5.16   0
 -11  -6  -7  241.84    7.71   0
 -11  -6  -4    7.09    5.52   0
  -7  -5  -1  267.06    5.87   0
  -5  -2   1  463.61    7.25   0
  -3  -6  -5    8.40    4.97   0
  -3  -4  -1  751.08    8.94   0
  -3  -1   1  199.95    5.98   0
   0  -4  -4 4228.34   35.16   0
 -16  -2  -3   28.35    5.00   0
 -16  -1  -2    4.06    5.41   0
 -15   1   0   13.59    5.22   0
 -14  -4  -3   78.93    5.51   0
 -13  -5  -4  258.15    6.95   0
 -13  -4  -2    4.88    5.00   0
 -13  -3  -1  103.56    5.33   0
 -11  -5  -2  236.59    6.48   0
 -11  -3   0    2.42    4.32   0
 -10   1   2   23.00    4.57   0
 -15  -3  -3    3.89    5.00   0
 -14  -2  -1   18.69    4.96   0
 -14   3   1   70.52    6.04   0
 -12  -5  -3   24.54    5.52   0
 -11  -6  -6   -5.35    5.85   0
 -11  -4  -1  163.64    5.90   0
 -11   2   2   -1.19    5.12   0
  -9  -6  -3  207.49    6.00   0
  -9  -2   1  236.01    5.41   0
 -16   1  -1   74.04    5.50   0
 -15  -2  -2   -2.81    4.82   0
 -14  -3  -2   13.74    4.57   0
 -13   1   1   47.61    5.15   0
  -8  -6  -3  428.57    7.32   0
  -8  -2   1 1090.55    9.27   0
  -6  -2   1    1.23    3.89   0
  -4  -6  -4  230.67    6.57   0
  -2  -2   0  642.46    9.86   0
  -2   0   1 5198.10   31.76   0
 -14  -4  -4  126.58    5.50   0
 -14   4   1  102.97    6.30   0
 -12  -2   0   47.59    4.72   0
 -10  -6  -7   -0.71    5.85   0
 -10  -5  -2   12.70    5.07   0
 -10  -3   0   32.18    4.74   0
  -7  -2   1  135.45    4.87   0
  -4  -5  -2   52.57    4.51   0
  -4  -3   0   18.10    3.91   0
 -15  -3  -4   10.97    4.80   0
 -13  -1   0  377.62    6.97   0
 -12  -4  -2   15.90    5.47   0
 -11   3   2  532.94    8.40   0
  -9   1   2   15.11    4.26   0
 -16  -1  -3   40.62    5.56   0
 -16   2  -1   52.29    5.07   0
 -14  -4  -5   27.84    5.67   0
 -13  -4  -3   14.18    5.15   0
 -12  -5  -4    8.01    5.05   0
 -12  -3  -1  148.85    5.72   0
 -11  -5  -3  124.05    5.96   0
 -10  -6  -6  293.78    7.45   0
 -10   2   2 1553.89   12.12   0
 -15  -3  -5    6.64    4.66   0
 -13   2   1  115.44    6.07   0
 -12  -5  -7    4.72    5.08   0
 -11  -5  -8   44.92    6.68   0
 -10  -1   1  143.84    5.23   0
  -9  -6  -7  123.04    6.61   0
  -9  -5  -2    0.24    4.55   0
  -9  -3   0  535.94    6.93   0
  -5  -6  -7  243.23    8.61   0
  -5  -6  -4  127.56    5.60   0
  -4  -6  -6  110.63    7.32   0
  -4  -6  -5  375.62    7.97   0
  -4  -4  -1   -0.85    3.90   0
 -15  -2  -3  161.32    5.63   0
 -15  -1  -2  184.68    6.52   0
 -15   3   0    2.63    5.14   0
 -14  -3  -3  111.87    5.64   0
 -14  -1  -1   81.08    5.29   0
 -13  -3  -2   24.47    5.10   0
 -13  -2  -1  122.83    5.23   0
 -12  -5  -6    1.99    5.31   0
 -11  -2   0   19.58    4.61   0
 -11   4   2   39.21    5.72   0
  -9  -6  -5   86.63    6.35   0
  -9  -4  -1  242.77    5.74   0
  -8   1   2   28.48    4.35   0
  -5  -5  -2   26.73    4.14   0
 -16   3  -1   66.80    5.71   0
 -15   4   0   -2.48    5.69   0
 -14  -2  -2  425.09    7.32   0
 -14   1   0    8.72    4.60   0
 -12   1   1  148.76    5.94   0
 -11   5   2  244.34    7.68   0
  -9  -6  -6  127.01    6.64   0
  -8  -6  -7   40.02    6.04   0
  -8  -5  -2   36.20    4.32   0
  -8  -3   0   -0.80    4.21   0
  -6  -6  -7    0.58    6.91   0
  -6  -6  -4   27.32    5.18   0
  -5  -3   0  755.21    8.28   0
  -2  -5  -4  206.23    7.16   0
 -16  -1  -4    3.79    4.28   0
 -13  -4  -7    7.85    5.58   0
 -13  -4  -4    3.72    4.56   0
 -13   3   1  100.30    5.81   0
 -12  -1   0   15.74    5.34   0
 -11  -5  -4   53.72    5.73   0
 -11  -4  -2   39.71    5.41   0
 -10  -5  -3  202.51    6.02   0
  -9  -1   1   80.40    4.65   0
  -7  -6  -7  402.38    8.95   0
  -7  -5  -2  365.41    6.25   0
  -7  -3   0   11.23    4.20   0
  -6  -5  -2   75.74    4.60   0
  -6  -3   0   46.03    4.30   0
  -5  -6  -6  176.20    7.43   0
  -5  -6  -5   73.31    6.03   0
  -4  -1   1  827.70    9.43   0
  -3   3   2 1157.73   22.27   0
  -1  -1   0 1663.20   20.16   0
 -16   0  -3   10.69    5.57   0
 -15   5   0   22.41    5.67   0
 -14  -3  -4   14.01    5.35   0
 -12  -4  -3    8.79    5.17   0
 -11  -5  -7   23.45    5.71   0
 -11  -3  -1   30.16    4.96   0
 -10  -5  -8   45.20    6.66   0
 -10   3   2   15.89    5.29   0
  -9   2   2   67.26    4.85   0
  -8  -6  -6  113.93    6.79   0
  -8  -4  -1   12.66    4.20   0
  -5  -4  -1  484.94    6.96   0
  -2  -3  -1  366.11    7.41   0
 -16   5  -1   50.77    5.95   0
 -15  -2  -4    2.59    4.88   0
 -13  -4  -5  251.05    6.72   0
  -7  -6  -6   18.87    6.11   0
  -7  -6  -5   12.96    5.32   0
  -6  -6  -6  625.00    9.60   0
  -6  -6  -5   -0.46    5.00   0
  -6  -4  -1 1616.43   10.85   0
  -1  -4  -3  104.10    6.24   0
 -15  -2  -5   10.08    4.80   0
 -14  -3  -5   27.02    5.61   0
 -14   2   0    6.33    4.68   0
 -13   4   1  124.42    6.23   0
 -12  -4  -8   90.84    6.25   0
 -11  -5  -6  122.77    6.37   0
 -10  -2   0   59.96    4.47   0
  -8  -1   1  344.87    5.96   0
 -16   2  -2  128.46    5.92   0
 -15  -1  -3   34.31    4.87   0
 -15   0  -2    3.66    4.97   0
 -14  -3  -6   -5.22    5.68   0
 -13  -3  -3   65.37    5.47   0
 -13   5   1   10.07    5.73   0
 -12  -2  -1  272.51    6.11   0
 -12   2   1  270.10    6.51   0
 -10  -5  -4   31.02    5.84   0
 -10  -4  -2   83.71    5.36   0
 -10   4   2   87.69    6.02   0
   0  -4  -5    1.19    7.80   0
 -16   0  -4  156.57    5.97   0
 -15   2  -1   34.13    5.35   0
 -14  -2  -3   14.29    4.81   0
 -14  -1  -2    7.66    5.37   0
 -13  -2  -2   19.69    5.59   0
 -13  -1  -1   48.61    5.06   0
 -10  -5  -7  130.42    6.74   0
 -10  -3  -1  109.73    5.06   0
  -9  -5  -8  146.71    7.42   0
  -8   2   2  371.46    6.86   0
  -7  -1   1  174.22    5.12   0
  -6  -1   1  318.58    6.05   0
  -2  -5  -5   73.99    6.57   0
 -14   3   0   20.09    5.49   0
 -12  -4  -7    9.40    5.49   0
 -11  -4  -3  115.21    5.68   0
 -11  -1   0   15.34    4.24   0
  -9  -2   0    8.87    4.26   0
  -9   3   2   54.59    5.15   0
  -8  -5  -3   23.44    4.29   0
  -3  -2   0  107.61    5.10   0
  -2  -5  -6  311.64    9.47   0
 -16   3  -2    1.69    4.78   0
 -10  -5  -6   45.16    5.77   0
 -10  -4  -9    4.54    5.70   0
 -10   5   2   19.14    5.93   0
  -7   2   2   15.19    4.41   0
 -15  -1  -4   20.39    4.85   0
 -15   3  -1   21.45    5.25   0
 -14  -2  -4   11.49    5.53   0
 -12   3   1  152.13    6.16   0
 -11  -4  -8   84.38    6.50   0
  -9  -5  -4  528.10    7.78   0
  -9   0   1  318.18    6.32   0
  -8  -5  -8    3.57    6.70   0
  -6  -5  -3  417.13    7.05   0
  -5   2   2  119.65    5.71   0
  -3  -5  -4  434.17    8.27   0
  -3  -4  -2   85.45    5.12   0
 -15   0  -3   58.64    5.77   0
 -14   4   0  175.52    6.07   0
 -11  -3  -2  543.60    7.62   0
 -11  -2  -1   65.26    5.13   0
  -9  -5  -7   -2.93    6.05   0
  -9  -3  -1  212.44    5.44   0
  -6   2   2 4469.36   21.59   0
 -16   1  -4    6.00    4.81   0
 -16   4  -2    6.82    4.92   0
 -15  -1  -5   11.37    4.94   0
 -13  -3  -6   31.95    5.78   0
 -13   2   0    3.98    4.97   0
 -12  -3  -3   75.39    5.45   0
 -11  -4  -4  109.34    5.43   0
 -11   2   1   63.82    5.23   0
 -10  -4  -3  335.39    7.10   0
  -8  -2   0  135.34    4.85   0
  -7  -5  -8   86.69    7.07   0
 -15   4  -1   64.83    5.74   0
 -14  -2  -6  144.47    6.34   0
 -14  -2  -5   18.97    4.58   0
 -14  -1  -3  115.13    5.77   0
 -14   0  -2   21.44    5.51   0
 -14   5   0    4.10    5.51   0
 -14   6   0    4.40    5.84   0
 -13  -2  -3  132.46    6.20   0
 -13   0  -1  152.56    5.70   0
 -12  -1  -1  161.23    5.51   0
 -12   4   1   20.04    5.40   0
 -11  -4  -7   53.88    6.13   0
 -10  -1   0   12.33    4.09   0
  -9  -5  -6   21.76    5.51   0
  -9   4   2   21.85    4.73   0
  -8   3   2   25.69    4.83   0
  -6  -5  -8  101.57    7.81   0
  -3  -5  -7   26.01    7.03   0
  -3  -3  -1    0.29    3.74   0
  -3   0   1 1214.26   13.19   0
 -13  -1  -2    2.53    5.25   0
 -12  -3  -8    4.90    5.49   0
 -12  -2  -2  242.56    6.22   0
 -11  -4  -5  138.29    6.63   0
  -8  -5  -7    8.87    6.25   0
  -8  -3  -1  329.19    6.21   0
  -8   0   1    9.21    4.23   0
  -7  -2   0   53.86    4.33   0
  -4  -4  -2  117.66    5.21   0
  -4  -2   0  391.66    6.88   0
 -15   0  -4   43.50    5.19   0
 -12   5   1  132.29    6.58   0
 -10  -4  -8   85.92    6.44   0
  -7  -4  -2   61.78    4.71   0
  -4  -5  -4   57.10    5.02   0
  -3  -5  -5   85.64    6.02   0
 -15   1  -3   34.45    5.40   0
 -15   6  -1   31.52    5.55   0
 -12  -3  -4   35.72    5.09   0
 -10  -3  -2   19.90    4.66   0
 -10  -2  -1   20.49    4.50   0
  -9  -4  -3   20.19    4.91   0
  -9   5   2    5.34    5.72   0
  -7  -3  -1   15.00    4.28   0
  -6  -4  -2  212.94    5.58   0
  -6  -2   0  155.83    5.05   0
  -5  -4  -2   55.30    4.31   0
  -5  -2   0   10.58    4.06   0
  -3  -5  -6  170.36    7.71   0
 -15   0  -5   65.75    5.61   0
 -14  -1  -4   13.72    5.07   0
 -13  -2  -4   70.90    5.41   0
 -13   3   0  259.57    6.69   0
 -11  -3  -3   26.71    5.38   0
 -11   3   1   33.10    5.54   0
 -10  -4  -4  184.78    5.96   0
  -7  -5  -7   27.75    5.83   0
  -7   0   1  516.62    7.24   0
  -4  -5  -7   30.39    6.69   0
  -4  -3  -1  748.74    8.57   0
 -12  -3  -5  134.70    6.10   0
 -10  -4  -7   36.41    6.03   0
  -9  -1   0  819.25    7.97   0
  -9   6   2   43.06    6.34   0
  -7  -5  -5   96.77    5.90   0
  -7   3   2  960.26   10.61   0
  -6  -5  -7  248.11    7.62   0
  -6  -3  -1  199.40    5.47   0
 -15   3  -2  222.66    6.24   0
 -14  -1  -5   39.29    5.60   0
 -14   0  -3   96.47    5.64   0
 -14   1  -2    9.33    4.99   0
 -13  -2  -5   54.39    5.56   0
 -11  -2  -2   -2.57    5.45   0
 -11  -1  -1  126.40    5.15   0
 -10  -4  -5  134.89    6.21   0
 -10   2   1   21.37    4.69   0
  -9  -4  -8    0.37    6.50   0
  -8   4   2   59.62    5.30   0
  -7  -5  -6  178.08    6.43   0
  -5  -5  -7   -2.42    6.43   0
  -5  -3  -1  297.58    6.15   0
  -4  -5  -5  747.69    9.82   0
  -4   0   1    1.83    4.05   0
  -1  -2  -1  656.68   12.08   0
 -15   1  -4   20.66    5.35   0
 -14  -1  -6   10.48    5.27   0
 -13  -2  -6   86.51    5.67   0
 -13  -1  -3   45.16    5.66   0
 -13   4   0   -0.60    5.43   0
 -12  -2  -3  185.97    5.96   0
 -12   0  -1   21.34    4.81   0
 -11  -3  -8   37.07    5.63   0
 -10  -3  -9   17.07    5.80   0
  -9  -3  -2   60.11    4.77   0
  -8  -4  -3   11.35    4.19   0
  -6  -5  -6  181.57    7.25   0
  -6  -5  -5   68.97    5.44   0
  -6   0   1 1944.40   12.72   0
  -5  -5  -5    3.53    4.59   0
  -4  -5  -6   36.73    5.89   0
  -4   3   2   84.32    6.94   0
  -1  -4  -4  152.34    7.56   0
 -13   0  -2    4.70    4.61   0
 -12  -1  -2   22.50    4.98   0
 -11  -3  -4    8.21    5.30   0
 -10   0   0  377.80    6.28   0
  -9  -4  -4    7.57    4.43   0
  -6   3   2   22.79    4.97   0
  -5  -5  -6   56.69    6.38   0
  -5   0   1  701.42    8.61   0
 -15   4  -2   15.46    4.93   0
 -14   4  -1   98.76    5.95   0
 -12  -2  -8   39.22    5.73   0
 -11   4   1  172.84    6.31   0
 -10  -3  -3  297.66    6.31   0
  -8  -1   0    5.80    3.92   0
  -5   3   2  314.03    8.12   0
 -15   1  -5   16.51    4.41   0
 -14   0  -4  161.38    5.64   0
 -13   5   0  402.74    7.47   0
 -11  -3  -7   -1.98    5.63   0
  -9  -4  -7   19.19    5.82   0
  -8  -4  -8  199.86    7.57   0
  -7  -4  -3  184.50    5.42   0
 -13  -1  -4  241.48    6.72   0
 -13   6   0   -0.04    5.73   0
 -12  -2  -4   47.22    5.33   0
 -11  -3  -5   15.62    5.23   0
 -11  -2  -9    7.55    5.79   0
  -8  -3  -2   28.72    4.47   0
 -15   2  -4    1.09    5.17   0
 -15   6  -2    0.63    5.49   0
 -14   0  -5   40.06    5.76   0
 -14   1  -3  114.56    5.76   0
 -14   5  -1   79.87    5.74   0
 -12   3   0    4.43    4.80   0
 -10  -3  -8   10.81    5.76   0
 -10  -2  -2 1589.44   10.60   0
 -10  -1  -1  142.91    5.24   0
 -10   3   1  100.14    5.25   0
  -9  -3  -9    3.15    5.96   0
  -8  -4  -4 1329.85   10.18   0
  -8  -2  -1 1117.43    9.14   0
  -6  -4  -3 1010.77    9.47   0
  -2  -1   0    2.54    4.14   0
 -14   0  -6   31.22    4.76   0
 -13  -1  -7    8.80    5.15   0
 -12  -2  -5   71.98    5.43   0
 -12   1  -1  160.47    5.79   0
 -11  -2  -3  372.49    7.03   0
  -7  -1   0   79.34    4.57   0
 -16   3  -1   66.26    5.59   0
 -15   3   0   -3.19    4.93   0
 -14   0  -1  128.91    5.55   0
 -13  -1  -1   57.65    5.64   0
 -13   2   1  106.57    5.47   0
 -10  -4  -6   67.21    6.65   0
  -9  -3  -1  212.66    5.36   0
  -9   4   3   13.17    4.43   0
 -15  -1  -5   21.53    5.06   0
 -15   0  -2    9.29    4.82   0
 -15   1  -1   49.09    4.99   0
 -15   7   1    3.83    5.48   0
 -14  -2  -5    4.29    5.56   0
 -14  -1  -2   10.73    4.73   0
 -13   0   0    2.64    5.60   0
 -13   5   2    7.89    4.93   0
 -11  -3  -2  554.08    7.33   0
 -11   0   1  201.59    5.68   0
 -10   5   3  209.61    6.45   0
  -9  -1   1   68.66    5.07   0
  -7   3   3   14.40    4.22   0
  -6   3   3  594.87    8.03   0
  -4  -1   1  829.44    9.13   0
 -16   5   0   11.55    5.19   0
 -15   6   1   36.90    4.98   0
 -14  -2  -6  139.58    6.60   0
 -10  -2   0   68.28    5.00   0
  -8   3   3  102.04    5.37   0
 -12  -2  -1  279.40    6.31   0
 -12  -1   0   13.88    5.22   0
 -11  -4  -5  129.13    6.64   0
 -11   7   3   -1.67    5.38   0
 -10  -3  -1  108.85    5.34   0
 -10   1   2   18.04    4.10   0
  -5   3   3  195.72    6.14   0
 -16   2  -1   51.60    4.91   0
 -15   2   0    6.11    4.53   0
 -14  -2  -3   15.60    5.75   0
 -13  -3  -5   31.54    5.78   0
 -13  -3  -4  177.13    6.49   0
 -13   4   2    8.79    4.69   0
 -11  -4  -4   97.67    5.78   0
 -11   6   3  256.73    6.51   0
 -10   4   3  322.41    6.74   0
  -7   0   2   70.08    4.68   0
  -3  -4  -3  169.72    7.09   0
  -3  -2   0  110.79    5.07   0
 -16   0  -3    9.52    5.02   0
 -13  -3  -6   33.64    5.98   0
 -13   1   1   43.11    4.85   0
 -12  -3  -2   15.44    5.19   0
 -11  -4  -6  108.73    6.98   0
 -10  -1   1  142.07    4.98   0
  -9  -4  -2   25.42    4.50   0
  -9   3   3  148.70    5.44   0
  -8   0   2  100.81    4.85   0
  -6   0   2  181.92    5.08   0
 -14  -1  -1   86.52    5.81   0
 -14   7   2    6.82    5.64   0
 -11  -2   0   23.08    4.85   0
  -7  -5  -5   92.63    6.72   0
  -3   1   2  996.69   11.35   0
 -16   3   0   10.23    5.15   0
 -15  -1  -2  195.77    5.96   0
 -15   0  -1   88.87    5.37   0
 -14   0   0  219.36    6.68   0
 -14   6   2  283.30    6.93   0
 -11  -3  -1   34.02    4.67   0
 -11   1   2  449.47    6.93   0
  -9   0   2   31.81    4.41   0
  -8  -5  -5  414.93    8.39   0
  -7  -5  -4  152.56    6.39   0
  -6  -5  -5   72.34    6.79   0
  -5   0   2   93.19    4.76   0
  -3  -3  -1   -1.19    3.65   0
 -16   0  -2   -3.08    4.93   0
 -15  -2  -5    0.41    5.39   0
 -14  -2  -2  434.13    7.15   0
 -13  -2  -1  117.82    5.65   0
 -12  -4  -5    9.27    5.94   0
 -11  -1   1  127.02    5.53   0
 -11   4   3  107.18    5.94   0
 -10  -4  -2   88.76    5.09   0
 -10   3   3  290.86    6.57   0
  -8  -5  -4   19.80    5.27   0
  -8  -3   0   -6.30    4.22   0
  -7  -3   0   20.98    3.94   0
  -6  -5  -4  129.85    5.90   0
  -6  -3   0   40.18    4.30   0
 -12  -4  -4  433.51    7.75   0
 -12   6   3  111.72    6.35   0
 -12   7   3   80.88    6.12   0
  -9  -5  -5    5.63    5.62   0
  -4   3   3  167.98    6.29   0
 -14  -3  -5   17.58    5.51   0
 -14  -3  -4   24.04    5.22   0
 -14   4   2   29.33    5.25   0
 -12  -4  -6   29.77    6.15   0
 -10   0   2   70.90    4.46   0
  -9  -5  -4  520.94    8.33   0
  -9  -3   0  545.14    7.03   0
  -8  -5  -6   18.09    6.55   0
  -8  -2   1 1088.25    8.89   0
  -7  -4  -1  397.91    6.31   0
  -6  -2   1    1.19    3.99   0
  -3  -1   1  202.12    5.86   0
 -16  -1  -3   41.01    5.18   0
 -16   2   0   11.94    5.39   0
 -15  -2  -3  159.65    5.93   0
 -14   1   1   75.84    5.44   0
 -13  -3  -2   23.97    5.03   0
 -13   0   1  148.16    5.49   0
 -12  -3  -1  149.23    5.96   0
 -12  -2   0   43.36    5.18   0
 -12   1   2   18.09    5.25   0
 -12   5   3   29.69    5.15   0
 -11  -4  -2   36.63    5.49   0
  -9  -2   1  244.75    5.44   0
  -8  -5  -3   24.30    4.85   0
  -8  -4  -1    9.74    4.05   0
  -7  -5  -3  184.56    5.85   0
  -6  -4  -1 1561.21   11.25   0
  -5  -5  -5    1.39    5.75   0
  -5  -5  -4  723.93   10.41   0
  -5  -3   0  766.31    8.38   0
  -3   4   3  169.12    8.08   0
  -1  -2  -1  662.89   14.34   0
 -16   5   1   56.71    4.91   0
 -14  -3  -6    2.63    5.68   0
 -11   3   3   25.02    5.03   0
 -10  -3   0   37.15    4.48   0
  -9  -5  -6   23.11    6.26   0
  -9  -4  -1  242.18    5.53   0
  -6  -5  -3  423.31    7.67   0
 -15   2   1   39.66    4.94   0
 -14  -2  -1   16.80    5.31   0
 -12  -1   1  148.34    5.64   0
 -12   4   3   17.42    5.22   0
 -11   0   2   38.15    4.89   0
 -10  -5  -5   68.31    5.74   0
 -10  -5  -4   36.06    5.85   0
 -10  -2   1   15.56    4.83   0
  -9  -5  -3   11.98    5.11   0
  -5  -2   1  471.21    6.91   0
  -4   0   2  177.15    5.30   0
  -2  -4  -4  236.50   11.69   0
  -1  -1   0 1682.42   20.86   0
 -16   0  -1   13.47    4.90   0
 -15  -2  -2  -10.51    5.50   0
 -15   0   0   -4.33    4.23   0
 -15   6   2    2.99    5.63   0
 -13  -4  -5  244.44    7.14   0
 -13  -4  -4    3.01    5.52   0
 -10  -4  -1  486.78    7.05   0
  -5  -4  -1  476.42    7.25   0
 -16   1   0    8.39    5.25   0
 -13  -2   0    1.18    5.27   0
 -12  -4  -2   18.35    5.26   0
 -11  -3   0    0.40    5.03   0
 -10  -5  -6   59.25    6.59   0
 -10  -5  -3  202.30    6.54   0
  -8  -1   2   29.69    4.03   0
  -7  -1   2  821.86    8.05   0
 -14  -3  -2   11.50    5.49   0
 -14   0   1  127.94    5.69   0
 -13  -4  -6   -0.47    6.25   0
 -13  -3  -1  111.99    5.18   0
 -13   1   2    2.34    5.15   0
 -13   6   3   89.12    5.87   0
 -11  -5  -5   51.57    6.11   0
 -11  -5  -4   57.96    6.13   0
  -9  -1   2   15.95    4.09   0
  -6  -1   2   73.05    4.82   0
  -5  -5  -3    1.65    4.73   0
 -15  -3  -5    9.42    5.32   0
 -15  -3  -4    3.98    5.32   0
 -15   1   1   37.99    5.28   0
 -15   4   2    9.37    5.19   0
 -13  -1   1   56.43    5.11   0
 -13   5   3   11.07    4.87   0
 -12   0   2   19.73    4.91   0
 -12   3   3   80.67    4.78   0
 -11  -4  -1  166.63    5.92   0
  -4  -3   0   18.77    4.03   0
 -11  -5  -3  118.79    6.13   0
 -10  -1   2   18.95    4.33   0
 -16  -1  -1   73.74    5.45   0
 -15  -2  -1   46.74    5.09   0
 -15  -1   0   13.97    5.14   0
 -13   4   3   13.18    5.37   0
 -12  -3   0    1.06    5.05   0
  -9   6   4   95.17    6.26   0
  -7   6   4   23.71    5.57   0
  -4  -5  -5  753.36   13.80   0
  -4  -5  -4   57.44    6.22   0
  -4  -2   1 2672.34   14.95   0
 -16   0   0  252.86    6.23   0
 -15   3   2  220.79    6.46   0
 -14  -4  -5   31.23    6.07   0
 -14  -4  -4  119.11    6.46   0
 -13  -4  -2    5.74    4.97   0
 -12  -5  -5  175.73    7.33   0
 -12  -5  -4    9.62    5.85   0
 -12  -2   1  286.53    6.36   0
 -11  -1   2  452.90    7.01   0
  -8  -4   0 2569.45   13.16   0
  -8   5   4   16.86    5.49   0
  -5  -1   2  194.19    5.56   0
  -2  -2   0  623.24    9.86   0
 -16  -2  -2  131.25    5.65   0
 -14  -3  -1   70.68    5.44   0
 -14   1   2    9.05    5.26   0
 -13   3   3   71.11    5.34   0
 -12   2   3  170.86    5.79   0
  -9  -4   0   -1.42    4.21   0
  -9   5   4  523.17    8.65   0
  -7  -4   0    0.30    4.05   0
  -7  -3   1   12.92    4.23   0
  -7   5   4  154.72    6.64   0
  -4  -4  -1   -0.33    4.29   0
 -15  -3  -2  230.38    6.13   0
 -14  -1   1   84.79    5.11   0
 -14   6   3    9.05    5.98   0
 -13   0   2    9.14    4.68   0
 -12  -5  -3   32.82    5.39   0
 -10  -4   0  255.87    6.26   0
 -10  -3   1  105.83    5.38   0
 -10   6   4   12.77    5.30   0
  -8   4   4 1305.70   11.52   0
 -14   5   3   88.88    5.71   0
 -13  -3   0  261.04    6.38   0
 -10   5   4   37.39    5.71   0
  -9   4   4   15.54    5.11   0
  -8   0   3   11.57    4.28   0
  -6  -4   0  375.36    6.67   0
  -6  -3   1  198.56    5.25   0
  -6   6   4   32.78    6.01   0
  -4  -5  -3   25.82    5.23   0
  -2  -3  -1  377.40    8.43   0
 -16   4   2    0.75    4.81   0
 -14   4   3   75.01    5.67   0
 -13  -2   1  112.87    5.61   0
 -12  -1   2   23.55    4.66   0
  -9  -5  -1    2.99    4.98   0
  -9  -2   2   65.67    5.07   0
  -9   0   3   32.83    4.34   0
  -8  -5  -1  251.61    5.90   0
  -8  -2   2  376.50    6.14   0
  -7   4   4  198.33    6.05   0
  -6   5   4  135.29    6.60   0
  -2  -4  -3 1707.67   20.13   0
 -13  -5  -5    2.48    6.13   0
 -13  -5  -4  260.51    7.14   0
 -13  -4  -1  130.48    5.76   0
 -13   2   3  123.35    5.75   0
 -11  -4   0    0.77    4.96   0
 -11  -3   1   38.36    4.93   0
 -11   6   4    5.02    5.93   0
 -10   0   3  414.88    6.91   0
 -10   4   4  192.73    6.42   0
  -8  -6  -4  115.55    6.62   0
  -7  -5  -1  270.33    5.82   0
  -7  -2   2   14.95    3.96   0
  -7   0   3  185.10    4.99   0
  -3   0   2  100.41    4.73   0
 -16  -2  -1   49.98    4.76   0
 -16  -1   0    7.61    4.77   0
 -15  -4  -4   33.57    5.40   0
 -15  -2   0    5.10    4.54   0
 -13  -5  -3    3.29    5.17   0
 -11   5   4   57.61    5.92   0
 -10  -5  -1  151.40    5.22   0
 -10  -2   2 1566.63   10.34   0
  -9  -6  -5   89.38    6.77   0
  -9   3   4  333.60    7.30   0
  -8  -6  -5  183.23    7.63   0
  -8   3   4   95.55    5.42   0
  -7  -6  -4   17.79    5.67   0
 -16   3   2    3.57    4.37   0
 -15  -4  -3   61.48    5.72   0
 -15  -3  -1   21.34    4.95   0
 -15  -1   1   41.96    5.04   0
 -14   3   3  109.79    5.92   0
 -11   4   4  100.82    5.83   0
 -10  -6  -4   21.12    5.70   0
  -9  -6  -3  201.01    6.41   0
  -8  -6  -3  411.54    7.40   0
  -7  -6  -5   10.50    6.77   0
  -2   1   2  161.44    6.62   0
 -16  -3  -2    0.44    5.72   0
 -16   0   1   17.08    5.28   0
 -14  -3   0   17.16    4.85   0
 -14  -2   1   24.22    5.43   0
 -13  -1   2   11.63    4.39   0
 -12  -4   0  798.09    8.34   0
 -12  -3   1  161.45    5.73   0
 -11  -5  -1  167.15    5.97   0
 -11  -2   2    6.72    4.76   0
 -10  -6  -5   -0.08    6.06   0
 -10   3   4   19.64    5.18   0
  -7   3   4   26.97    4.74   0
  -6  -5  -1  292.41    5.90   0
  -6  -2   2 4490.49   17.11   0
  -6   0   3 1274.13    9.84   0
  -6   4   4  231.62    6.67   0
  -5  -4   0    1.11    3.93   0
  -5  -3   1  302.61    5.99   0
  -4  -1   2   51.31    4.20   0
  -3  -3   0  309.89    6.54   0
  -2  -1   1  649.69   10.01   0
 -15   5   3   45.96    5.93   0
 -11  -6  -4    1.37    6.02   0
  -7  -6  -3  431.96    7.78   0
 -16   2   2  126.89    5.53   0
 -15   4   3   60.77    6.32   0
 -14  -5  -4    5.58    5.33   0
 -14   2   3   13.76    4.92   0
 -12   0   3   17.89    5.20   0
 -12   5   4   11.87    5.50   0
 -11  -6  -5    4.61    6.17   0
 -11   3   4    8.55    5.67   0
  -6  -6  -4   27.63    5.66   0
 -14  -5  -5   52.04    5.99   0
 -14  -5  -3   91.30    6.12   0
 -13  -4   0   -1.01    5.32   0
 -13  -3   1  102.69    5.70   0
 -12  -5  -1  124.02    5.45   0
 -12  -2   2  244.32    5.88   0
 -12   4   4  439.85    7.91   0
 -11  -6  -3  248.20    6.41   0
  -9  -4   1  246.68    5.63   0
  -9  -1   3   51.77    4.36   0
  -9   2   4  146.32    5.31   0
  -8   2   4  104.31    5.38   0
 -16  -3  -1   73.12    5.57   0
 -16  -2   0   19.36    4.76   0
 -15   0   2   17.57    4.77   0
 -14  -1   2   15.54    5.04   0
 -12  -6  -4   47.44    6.10   0
 -10  -4   1  471.35    6.78   0
 -10  -1   3  291.77    5.76   0
 -10   2   4   18.16    4.70   0
  -9  -5   0  857.64    8.54   0
  -8  -4   1   13.17    4.22   0
  -8  -1   3   61.32    4.28   0
  -6  -6  -5   -0.11    6.25   0
  -6  -6  -3   -2.82    4.91   0
  -6   3   4   50.36    5.08   0
  -4  -5  -2   54.20    4.72   0
 -16  -1   1   65.29    5.54   0
 -15  -3   0   -2.67    4.69   0
 -15  -2   1   35.16    5.35   0
 -15   3   3   11.39    4.70   0
 -12  -6  -3  102.13    6.24   0
 -12   3   4   22.20    5.70   0
 -10  -5   0    3.15    4.33   0
  -9  -3   2   54.26    4.52   0
  -8  -5   0    5.05    4.13   0
  -7  -6  -2   10.94    4.80   0
  -7  -4   1  396.57    6.27   0
  -7   2   4   35.22    4.66   0
  -5  -5  -1   -0.72    3.71   0
  -5  -2   2  118.13    4.84   0
  -5   0   3   47.50    4.40   0
  -3  -4  -1  757.67    9.73   0
 -15  -4  -1   70.57    5.81   0
 -13  -2   2   21.90    4.90   0
 -13   5   4  257.00    7.35   0
 -12  -6  -5   51.34    6.27   0
 -11  -1   3   79.95    4.98   0
 -11   2   4    5.13    4.73   0
 -10  -3   2   20.36    4.55   0
  -8  -3   2   22.17    4.30   0
  -7  -5   0  173.47    5.58   0
  -5   5   4  733.10   11.79   0
 -15  -5  -4   27.23    5.50   0
 -14  -4   0  175.40    6.01   0
 -14  -3   1   64.70    5.48   0
 -13   4   4   -0.38    5.58   0
 -11  -5   0   52.63    4.90   0
 -11  -3   2  538.43    7.70   0
  -1   0   1 1613.43   20.25   0
 -15  -5  -3   40.59    5.33   0
 -13  -6  -4   42.74    6.10   0
 -12  -4   1   19.02    5.14   0
 -12  -1   3   60.49    5.30   0
  -9   1   4  505.04    7.31   0
  -7  -3   2  962.28    8.47   0
  -6  -4   1 1579.05   10.79   0
  -4  -4   0 6106.98   22.06   0
  -4  -3   1  763.20    8.42   0
  -3  -5  -4  456.94   11.63   0
 -16   0   2   -4.17    5.03   0
 -15  -1   2  188.04    5.83   0
 -13  -6  -3   89.12    6.13   0
 -13   3   4  172.61    6.09   0
 -12  -5   0   16.12    4.77   0
 -12   2   4   41.84    5.05   0
 -10   1   4   29.07    4.78   0
  -8   1   4   50.18    4.87   0
  -6  -6  -2 2353.13   14.30   0
  -6  -1   3  648.85    7.45   0
  -5  -6  -4  126.42    7.15   0
  -5   4   4   56.09    5.58   0
 -14  -5  -1   82.72    5.57   0
 -14  -2   2  425.74    6.79   0
 -13  -6  -5   58.31    6.33   0
 -12  -3   2   11.17    5.02   0
 -11   1   4   34.19    5.18   0
  -6  -5   0    7.87    3.93   0
  -6   2   4   49.42    4.75   0
 -15   1   3   29.99    4.96   0
 -13  -6  -2   21.07    5.49   0
 -13  -4   1  133.05    5.80   0
 -13  -1   3   33.88    5.49   0
 -10  -2   3   17.15    4.25   0
  -9  -2   3  298.13    5.83   0
  -6  -3   2   25.49    4.20   0
  -5  -6  -3  419.29    8.11   0
  -3  -5  -3  195.62    7.67   0
 -16  -4  -1    7.30    5.00   0
 -15  -4   0    1.64    4.40   0
 -15  -3   1   22.36    4.62   0
 -14   4   4  127.56    6.31   0
 -13  -5   0  409.98    6.82   0
 -13   2   4   60.74    5.68   0
 -12   1   4   17.28    5.02   0
 -11  -2   3  366.94    6.70   0
  -8  -2   3  693.07    7.35   0
 -16   2   3   31.74    4.85   0
 -14  -6  -4   10.97    5.87   0
 -14  -6  -3    5.73    5.37   0
 -13  -3   2   27.65    4.99   0
 -10  -7  -4    9.62    6.21   0
  -9  -7  -4  149.41    7.12   0
  -5   3   4  432.93    8.03   0
  -3  -1   2  997.52   10.15   0
 -16  -1   2    8.06    4.83   0
 -15  -5  -1   51.71    5.69   0
 -15  -2   2    1.86    5.22   0
 -14   3   4    3.60    5.41   0
 -12  -2   3  174.21    5.84   0
 -10  -7  -3  229.12    7.15   0
 -10  -5   1  149.86    5.37   0
  -9  -7  -3  134.41    6.60   0
  -9  -5   1   10.36    4.46   0
  -7  -2   3  707.55    7.46   0
  -5  -4   1  473.87    6.83   0
  -4  -2   2  560.98    7.42   0
 -14  -6  -2  273.95    6.95   0
 -14  -5   0    2.18    5.44   0
 -14  -1   3  115.68    5.53   0
 -13   1   4  252.61    6.24   0
 -11  -7  -4    1.62    5.80   0
 -11  -7  -3    3.67    5.82   0
 -11  -5   1  154.18    5.65   0
 -10  -4   2   84.81    4.90   0
  -9  -4   2   21.35    4.37   0
  -8  -7  -4   79.85    6.71   0
  -8  -7  -3  124.91    6.65   0
  -8  -5   1  241.52    5.70   0
  -5  -6  -2   73.89    5.28   0
  -5  -1   3   46.25    4.42   0
  -4   0   3    1.92    4.04   0
 -16   1   3   38.18    5.06   0
 -14  -3   2    4.11    4.63   0
 -14   2   4   10.72    5.12   0
 -12  -5   1  134.24    6.06   0
 -10  -6   0   25.39    4.59   0
  -9  -6   0    8.40    4.28   0
  -5  -5   0 1258.15   10.09   0
 -16  -4   0  211.18    6.12   0
 -16  -3   1   59.39    5.14   0
 -13  -2   3  133.48    5.49   0
 -12  -7  -4   16.71    6.37   0
 -12  -7  -3   88.46    6.21   0
 -12  -4   2    9.51    5.36   0
 -11  -7  -2  489.75    7.85   0
 -11  -6   0    4.76    4.84   0
 -10  -7  -2    9.67    4.77   0
  -8  -6   0  163.03    5.19   0
  -7  -5   1  275.44    5.79   0
  -5  -3   2  312.97    5.94   0
 -15   4   4   32.76    5.37   0
 -12  -6   0   65.79    5.68   0
 -10  -3   3  290.76    6.31   0
  -8  -7  -2   26.16    5.03   0
  -7  -7  -4    6.09    6.39   0
  -7  -7  -3    2.12    5.43   0
  -7  -4   2   66.19    4.72   0
  -6  -2   3    5.57    4.24   0
  -5   2   4  204.55    6.12   0
  -3  -5  -2  318.49    7.62   0
 -15  -5   0   24.49    5.50   0
 -15  -4   1   73.13    5.25   0
 -15   3   4    5.61    5.13   0
 -13  -5   1    7.80    5.18   0
 -12  -7  -2   13.26    5.19   0
 -11  -3   3   29.68    4.55   0
  -9  -3   3  151.18    5.13   0
  -2  -3   0  110.40    5.12   0
  -2   0   2  565.36    9.33   0
 -15  -6  -2    5.15    4.96   0
 -15  -3   2  224.90    6.19   0
 -14  -2   3   21.76    5.43   0
 -13  -7  -4   84.67    6.89   0
 -13  -4   2    6.38    4.91   0
 -13   0   4    0.25    4.67   0
 -10   4   5  122.31    6.55   0
  -8  -3   3  104.27    4.62   0
  -7  -6   0   20.93    4.51   0
  -3  -4   0   18.51    4.45   0
  -3  -3   1   -1.13    3.86   0
 -15   2   4    8.56    5.28   0
 -13  -6   0    4.59    5.04   0
 -12  -3   3   78.26    4.99   0
 -11   4   5  138.30    6.90   0
  -9   4   5  488.98    8.83   0
  -7  -7  -2  850.86    9.34   0
  -6  -5   1  289.62    5.78   0
 -14  -5   1   89.23    4.92   0
 -10   3   5   14.87    5.25   0
  -9   3   5   62.42    5.61   0
  -6  -4   2  217.92    5.39   0
  -4  -6  -3 1011.72   12.26   0
  -2  -2   1   -0.20    4.06   0
 -16  -4   1    9.76    5.18   0
 -14  -4   2   36.79    4.86   0
 -14   0   4  147.69    5.76   0
 -13  -3   3   68.41    4.93   0
 -11   3   5   12.57    5.30   0
 -10  -6   1    5.52    5.07   0
 -10  -5   2   21.76    4.93   0
  -7  -3   3   11.50    4.06   0
  -4  -6  -4  243.67    8.84   0
  -4  -4   1    4.36    3.93   0
 -16  -5   0    5.01    5.24   0
 -15  -2   3  158.16    6.10   0
 -15   1   4   20.74    4.96   0
 -14  -7  -4    8.35    6.02   0
 -14  -7  -3   95.74    6.40   0
 -14  -6   0    0.79    5.08   0
 -12   3   5  136.31    6.53   0
 -12   4   5    6.11    5.82   0
 -11  -6   1   53.79    5.12   0
 -11  -5   2  238.69    6.34   0
 -10   2   5    5.08    5.52   0
  -9  -5   2    2.62    4.46   0
  -8   4   5    0.43    5.73   0
  -7  -1   4   97.12    4.98   0
  -6  -7  -4   24.04    6.48   0
  -6  -7  -3  445.15    8.42   0
  -6  -6   0   78.19    4.48   0
 -16  -3   2    4.58    4.77   0
 -14  -7  -2   12.48    5.48   0
 -12  -6   1  176.23    6.08   0
 -12  -5   2   23.47    4.88   0
 -11   2   5   19.36    5.08   0
  -9   2   5   87.17    5.61   0
  -8  -5   2   34.71    4.82   0
  -8   3   5  342.76    7.35   0
  -5  -2   3  719.53    7.83   0
  -4  -5   0   -1.56    3.88   0
  -4  -1   3  107.02    4.65   0
 -15  -5   1   56.24    4.82   0
 -14  -3   3  121.10    5.25   0
 -12   2   5   83.67    5.82   0
 -11  -4   3  118.87    5.72   0
 -11  -2   4   10.50    4.79   0
 -10  -7   0   24.92    5.42   0
 -10  -4   3  326.00    6.38   0
  -9  -2   4  139.15    5.13   0
  -8  -6   1  682.68    7.53   0
  -6  -7  -2    5.93    4.70   0
  -4  -6  -2  217.70    6.87   0
  -4  -3   2   87.20    4.61   0
  -4   4   4 2908.93   22.97   0
  -1  -2   0    3.88    4.79   0
 -15  -4   2   13.09    4.88   0
 -15   0   4   50.18    5.17   0
 -13  -5   2    1.69    4.74   0
 -13   3   5   33.09    5.74   0
 -12  -2   4   46.05    4.96   0
 -11  -7   0   11.67    5.09   0
 -10   1   5   37.42    5.11   0
  -9  -7   0  209.19    6.43   0
  -8   2   5  301.35    7.02   0
  -3  -2   2   50.64    4.28   0
 -15  -6   0    3.68    5.13   0
 -12  -7   0    0.26    4.96   0
 -12  -4   3    9.60    4.66   0
 -11  -8  -3   85.77    6.45   0
 -11   1   5   44.60    5.47   0
 -10  -8  -3  141.97    6.35   0
  -9   1   5   25.51    4.95   0
  -8  -2   4  100.44    4.79   0
  -7  -5   2  361.25    6.47   0
  -6  -3   3  607.17    7.08   0
  -5  -5   1   -0.61    3.99   0
  -4   3   4  266.90    7.72   0
 -16  -2   3   30.74    4.80   0
 -15  -7  -2  207.48    6.47   0
 -13   2   5   60.74    5.57   0
 -12   1   5  182.63    6.32   0
 -11  -8  -4   53.46    6.44   0
 -10  -8  -2  102.47    6.12   0
  -9  -8  -3    8.44    5.35   0
  -8  -7   0   -6.55    4.63   0
  -8  -4   3    5.63    4.20   0
  -7  -6   1   91.22    4.70   0
  -7   3   5    9.43    4.86   0
  -7   4   5  307.52    7.75   0
  -5  -4   2   52.87    4.33   0
  -4   5   4   56.53    8.44   0
 -16  -5   1   63.44    4.85   0
 -15  -3   3   13.84    4.96   0
 -14  -6   1    3.10    4.77   0
 -14  -5   2   -0.48    4.78   0
 -13  -4   3   14.94    4.55   0
 -12  -8  -3   -1.46    5.96   0
 -11  -8  -2   12.73    5.74   0
  -9  -8  -4    7.11    6.01   0
  -9  -8  -2   18.31    5.35   0
  -6  -1   4  104.72    4.44   0
  -3   0   3  197.42    5.83   0
 -13   1   5   13.51    5.27   0
 -12  -8  -2    3.72    5.71   0
 -11   0   5  163.84    5.75   0
 -10   0   5  153.13    5.78   0
  -8  -8  -3   -1.72    5.77   0
  -8   1   5  421.50    7.03   0
  -7  -2   4   35.24    4.64   0
  -5  -6   0    9.40    4.06   0
 -15  -7  -1   11.62    5.43   0
 -14  -4   3   68.53    5.19   0
 -14   2   5    8.56    5.70   0
 -13  -8  -3    8.77    5.79   0
 -12   0   5   12.23    5.03   0
 -11  -6   2    0.49    5.47   0
 -11  -3   4    7.30    4.66   0
 -10  -6   2  899.36    8.76   0
 -10  -3   4   16.35    4.51   0
  -9   0   5  615.51    8.10   0
  -7  -7   0   10.57    4.96   0
  -7  -4   3  177.00    5.19   0
  -7   2   5   40.99    4.98   0
  -5  -7  -3  186.41    7.00   0
  -4   2   4  223.35    6.41   0
  -1  -3  -1  206.08    7.92   0
 -15  -5   2  113.79    5.78   0
 -13  -8  -2   10.98    5.23   0
 -12  -6   2  159.60    6.31   0
 -12  -3   4   16.20    5.14   0
 -11  -8  -1  112.53    5.83   0
 -11  -7   1   -1.56    5.12   0
 -10  -8  -1  204.84    6.40   0
 -10  -7   1   58.19    5.44   0
  -9  -3   4  336.23    5.95   0
  -8  -8  -4  623.30   10.61   0
  -8  -8  -2   16.07    5.44   0
  -6  -6   1   -3.81    4.49   0
  -6  -5   2   70.41    4.62   0
 -16  -3   3   51.89    5.42   0
 -15  -6   1   36.34    5.06   0
 -14   1   5   35.29    6.16   0
 -13   0   5  292.38    6.86   0
 -12  -8  -1    6.71    4.81   0
 -12  -7   1  119.29    5.98   0
 -11  -5   3  113.64    5.64   0
 -10  -5   3  205.51    6.06   0
  -9  -8  -1  166.65    5.97   0
  -9  -7   1  194.33    6.00   0
  -5  -7  -2  356.21    7.59   0
  -5  -3   3  191.48    5.23   0
  -2  -1   2  154.15    5.43   0
 -13  -6   2   10.14    4.92   0
 -13  -3   4  173.53    5.97   0
 -12  -5   3   29.91    5.10   0
 -11  -1   5   38.14    5.37   0
  -9  -5   3   11.86    4.54   0
  -8  -6   2  204.28    5.52   0
  -8  -3   4   95.50    4.75   0
  -8   0   5    6.42    4.59   0
  -7   1   5   57.71    4.76   0
  -5  -7  -4  150.12    8.09   0
  -4  -2   3 1663.07   11.32   0
 -15  -4   3   51.73    5.15   0
 -15   2   5    0.86    5.58   0
 -14  -8  -2   33.13    5.69   0
 -13  -8  -1   97.17    5.58   0
 -13  -7   1   95.63    5.46   0
 -13  -5   3    3.86    5.35   0
 -12  -1   5  185.08    6.04   0
  -8  -8  -1   -0.36    5.38   0
  -8  -7   1  236.43    5.98   0
  -7  -8  -3  125.81    6.64   0
  -3  -4   1  751.31    8.53   0
  -1  -1   1    1.79    4.19   0
 -16  -5   2    2.48    5.01   0
 -14  -6   2  285.01    6.61   0
 -14  -3   4   13.67    5.08   0
 -14   0   5   34.28    5.19   0
  -7  -8  -2   26.07    5.45   0
  -6  -7   0   20.74    4.96   0
  -6  -4   3 1015.88    8.63   0
  -6  -2   4   49.27    4.14   0
  -5  -1   4  717.20    7.94   0
  -4  -5   1  471.88    6.91   0
  -4   1   4  153.92    5.29   0
 -15   1   5   21.94    5.46   0
 -14  -8  -1   49.84    5.67   0
 -13  -1   5   15.33    5.04   0
 -10  -4   4  194.18    6.03   0
  -7  -8  -4   79.87    7.14   0
  -7  -3   4   30.03    4.36   0
  -6   3   5    7.55    4.93   0
  -6   4   5  385.04    8.92   0
  -3  -5   0  769.91    8.91   0
 -12  -4   4  432.54    6.91   0
  -7  -6   2    6.24    4.44   0
  -7   0   5  399.33    6.79   0
  -6   2   5    1.91    4.31   0
  -3  -3   2 1158.50   10.01   0
  -3  -1   3   96.01    4.88   0
  -2  -3   1  373.81    6.98   0
  -9  -4   4   14.45    4.52   0
  -7  -8  -1  224.23    6.40   0
  -7  -7   1    2.92    4.08   0
  -5  -6   1  290.49    5.90   0
  -5  -5   2   22.33    4.13   0
  -4  -6   0  388.81    6.88   0
  -2  -4   0  413.34    7.50   0
 -15  -6   2   -0.32    4.60   0
 -14  -1   5   33.82    5.30   0
 -13  -4   4    0.86    4.84   0
 -11  -7   2  492.44    7.31   0
 -10  -7   2    6.71    5.51   0
 -15  -7   1    4.30    5.04   0
 -15  -5   3   42.84    4.64   0
 -12  -7   2   11.54    4.75   0
 -12  -6   3  105.90    5.89   0
 -11  -9  -3   85.52    6.89   0
 -11  -9  -2   98.18    6.10   0
 -11  -6   3  253.49    6.06   0
 -10  -9  -3  114.85    7.22   0
 -10  -6   3    7.14    5.22   0
  -8  -4   4 1276.48    9.50   0
  -6   1   5   27.23    4.37   0
  -3  -6  -3  608.85   11.65   0
  -3  -6  -2   29.38    5.48   0
 -14  -4   4  121.86    5.55   0
 -12  -9  -3   21.70    6.17   0
 -12  -9  -2    8.19    5.73   0
 -10  -9  -2   12.46    5.59   0
 -10  -8   1  210.59    6.49   0
  -9  -7   2  112.32    5.58   0
  -9  -6   3  210.25    6.08   0
  -6  -8  -3  419.49    8.76   0
  -6  -8  -2  193.77    6.55   0
  -2  -5  -2  121.72    6.49   0
  -2   2   3    0.28    5.11   0
 -15  -1   5   17.70    4.75   0
 -13  -6   3   90.05    5.28   0
 -12  -8   1    6.40    5.20   0
 -11  -9  -1  123.88    6.34   0
  -9  -9  -3   -0.98    6.15   0
  -9  -9  -2    6.54    6.20   0
  -6  -6   2 2402.07   12.63   0
  -6  -3   4   49.89    4.22   0
  -5  -4   3   27.11    4.13   0
  -5  -2   4  213.84    5.24   0
  -4  -3   3  177.73    5.13   0
 -14  -2   5    5.93    4.72   0
 -13  -9  -3    3.25    6.12   0
 -13  -8   1   87.15    5.69   0
 -12  -5   4   12.65    5.11   0
 -11  -5   4   52.31    5.18   0
 -11   2   6    3.99    5.52   0
  -8  -7   2   30.07    4.81   0
  -6  -7   1   84.42    4.70   0
 -15  -4   4   30.46    5.20   0
 -14  -6   3   10.22    4.81   0
 -13  -9  -1   -1.12    5.45   0
 -12   2   6  117.97    6.49   0
 -10  -3   5    9.39    4.89   0
 -10   2   6  414.47    8.11   0
 -10   3   6   16.09    5.68   0
  -9  -9  -1    3.31    5.31   0
  -8  -6   3  431.14    6.74   0
  -7  -4   4  191.63    5.24   0
  -6  -5   3  425.33    6.45   0
  -6   0   5  483.06    7.11   0
  -4  -7  -2   61.45    5.66   0
  -2  -2   2 9760.29   29.94   0
 -14  -9  -2    5.10    5.58   0
 -14  -8   1   47.21    5.81   0
 -12   1   6   13.75    5.78   0
 -11   1   6  189.82    6.23   0
 -10   1   6   41.47    5.43   0
  -9  -5   4  519.46    7.37   0
  -9  -3   5   67.20    5.54   0
  -8  -9  -2   16.32    6.22   0
  -8  -8   1    2.77    5.00   0
 -15  -7   2  205.79    6.06   0
 -15  -2   5    3.12    4.92   0
 -12  -9   0    9.26    5.39   0
  -4  -1   4  154.05    5.28   0
  -3  -2   3 1115.29    9.77   0
 -14  -5   4    7.72    4.92   0
  -7  -7   2  856.51    8.37   0
  -4  -5   2   52.81    4.51   0
  -3  -5   1  310.54    6.22   0
   0  -2   1 5097.89   27.50   0
   1  -4   5  825.71    8.41   0
   1   0   7   20.49    4.71   0
   2  -6   4   51.88    4.23   0
   2   0   8  115.03    6.31   0
   3  -6   6   61.40    5.20   0
   4  -8   4 1267.04   10.29   0
   4  -6   7   76.01    5.68   0
   4  -2   9   11.78    4.83   0
   7  -7   8   28.84    5.15   0
   7  -3  10   77.05    6.13   0
   8 -10   4  104.52    5.98   0
   8  -6   9    0.31    5.27   0
   0   4   5    0.53    7.24   0
   1  -5   3   46.87    4.67   0
   1  -3   6  336.02    6.38   0
   1   3   7   11.10    5.67   0
   2  -6   1   -0.05    4.60   0
   4  -8   1    5.69    5.00   0
   5  -7   7   24.46    5.49   0
   5   1  10   60.11    6.76   0
   6  -9   5   80.17    5.85   0
   6  -2  10   85.70    5.99   0
   7  -9   6   78.92    5.87   0
   8 -10   1  208.00    8.20   0
  10  -9   7   66.17    5.73   0
   0  -3   3  191.37    5.59   0
   1  -5   2  182.96    5.73   0
   1  -1   7    1.91    4.69   0
   2  -5   6  303.08    6.42   0
   2  -1   8  140.23    5.86   0
   3  -7   5    9.07    4.72   0
   4  -5   8   28.98    5.42   0
   5  -9   2    3.11    5.18   0
   5  -8   6   14.38    5.37   0
   5  -6   8   98.91    5.55   0
   5   0  10   19.58    6.05   0
   6  -5   9   36.13    5.55   0
   7 -10   2   14.58    6.14   0
   7 -10   3  221.20    6.65   0
   9  -9   7    4.39    5.32   0
   9  -8   8    1.55    5.03   0
   0  -3   2  105.70    5.04   0
   0  -2   5  871.21    9.05   0
   1  -5   4  723.30    8.03   0
   2  -6   5    1.29    4.42   0
   3   0   9  289.15    7.66   0
   3   1   9    0.94    6.00   0
   4  -8   5    0.53    5.17   0
   4  -3   9  236.13    6.83   0
   6  -8   7   40.56    5.56   0
   7  -6   9    8.43    5.28   0
   0  -3   4  341.27    6.55   0
   0   1   6  137.92    6.11   0
   2  -4   7  140.87    5.25   0
   3  -4   8  151.92    6.42   0
   5  -1  10   72.99    5.80   0
   6  -9   0    2.18    5.68   0
   6  -7   8   13.20    5.19   0
   6  -3  10   18.26    5.59   0
   7  -4  10   68.52    5.93   0
   8  -9   7   13.94    5.76   0
   8  -8   8  103.53    6.03   0
   0   0   6   12.54    4.20   0
   2  -2   8   46.41    5.71   0
   3  -1   9    2.37    5.64   0
   5  -9   1   13.26    5.79   0
   6  -9   6  110.59    5.85   0
  11 -11   3    2.50    6.62   0
   0   2   6  175.80    6.57   0
   1  -4   6  110.32    5.39   0
   5  -9   5    4.04    4.98   0
   5  -2  10   88.02    6.19   0
   6 -10   3    0.35    5.82   0
   7 -10   1   63.28    6.30   0
   8  -7   9   70.19    6.00   0
  10 -11   2    1.28    7.10   0
  10 -11   4    6.94    6.02   0
  11 -11   4   -4.08    6.16   0
   1  -5   5   21.96    4.58   0
   2  -7   3  728.77    8.08   0
   3  -8   3  101.17    5.34   0
   3  -7   6  362.60    6.82   0
   3  -6   7  457.88    7.57   0
   4  -7  -1  400.26    9.52   0
   4  -7   7   55.75    5.46   0
   6  -6   9   -4.85    5.10   0
   7  -9   7   17.05    4.81   0
   7  -8   8   62.86    5.71   0
   8 -10   6   58.05    5.69   0
   0  -3   5  908.01    8.78   0
   1  -5   1   57.27    4.70   0
   1  -4   0    4.69    4.10   0
   2  -7   4   35.78    4.73   0
   2  -6   6 1023.70    9.11   0
   3  -8   4   92.72    5.13   0
   3  -7   0   17.46    5.14   0
   3  -6  -1  206.34    7.85   0
   3  -2   9   19.73    5.28   0
   4  -8   6   10.00    5.53   0
   4  -6   8   89.97    5.45   0
   5  -8   7    1.76    5.48   0
   6 -10   2  901.26   10.01   0
   6  -4  10   46.04    5.84   0
   9 -11   2   93.16    7.46   0
   9 -11   4   61.85    6.37   0
   0  -4   3    4.90    4.22   0
   2  -7   2   14.31    4.41   0
   2  -5   7  360.96    6.48   0
   3  -5   8  150.36    6.43   0
   4  -9   4   14.58    4.72   0
   4  -8   0 2589.11   17.39   0
   5  -3  10   80.56    6.07   0
   7  -7   9    9.44    5.53   0
   9  -9   8   92.03    5.83   0
  10 -11   5    3.91    5.48   0
   0  -4   4 4031.48   16.89   0
   1  -6   3  670.03    7.94   0
   3  -8   5  351.19    6.75   0
   4   0  10   86.91    6.57   0
   5  -9   6   21.36    5.32   0
   6 -10   5   -1.42    5.44   0
   7 -10   6    5.73    5.52   0
   8 -11   3   84.23    6.91   0
   8 -11   4   40.87    6.25   0
   9 -11   5   32.41    6.38   0
   9 -10   7   62.12    6.58   0
   1  -6   4  110.91    5.09   0
   2  -7   5   40.09    4.84   0
   3  -3   9   -0.27    4.85   0
   4  -1  10   35.12    5.89   0
   5  -8  -1  260.23    8.62   0
   6  -9   7  107.46    5.61   0
   8 -11   2   15.20    6.19   0
   8  -9   8   -3.57    5.22   0
   0  -4   2  186.64    5.59   0
   0  -3   1 1215.96   12.37   0
   1  -6   2   70.63    4.82   0
   1  -5   6  109.01    5.05   0
   4  -9   5  485.39    7.49   0
   5  -6   9   31.24    5.45   0
   6 -10   1    1.48    5.78   0
  -1   0   3  121.77    5.70   0
   1   0   8  113.28    6.50   0
   1   1   8  195.74    6.98   0
   3  -8   1  336.08    7.15   0
   3  -7   7    8.03    5.18   0
   4  -8   7    7.63    5.46   0
   4  -2  10   76.67    5.80   0
   5  -9   0  854.47   11.21   0
   5  -4  10   15.53    5.57   0
   6  -7   9    8.38    5.25   0
   7 -11   3    7.95    6.02   0
   7 -11   4    3.36    5.56   0
   7 -10   0   23.05    7.04   0
   8 -10   7    8.88    5.58   0
   8  -8   9   -3.65    4.66   0
   0  -4   5   -1.88    4.10   0
   0  -3   6  267.43    6.18   0
   1  -6   5   26.27    4.59   0
   1  -4   7   19.97    4.61   0
   1  -1   8  199.57    6.31   0
   2   0   9   10.78    5.41   0
   3  -8   6   84.42    6.32   0
   4  -7   8  135.96    6.02   0
   5 -10   2   21.90    5.49   0
   6 -10   6  264.55    7.06   0
   7  -9   8   70.64    5.96   0
   9 -11   6   57.05    6.27   0
  -1  -1   3   -0.88    4.29   0
   2  -6   7    4.79    4.93   0
   2  -1   9   16.64    5.46   0
   2   1   9    9.53    5.90   0
   3  -6   8   32.30    4.89   0
   4  -9   1  243.20    6.80   0
   5 -10   5   61.19    5.64   0
   5  -9   7    4.99    5.89   0
   5  -8   8    6.43    4.96   0
   7 -11   2  479.54    8.80   0
   7 -10   7  204.27    7.01   0
   7  -8   9   79.91    5.51   0
  -1  -1   4  696.50    8.63   0
   0   0   7   -1.35    4.96   0
   1  -2   8  133.70    6.15   0
   2  -8   3  707.76    8.38   0
   4  -9   6    7.57    5.11   0
   4  -3  10   59.71    6.02   0
   6  -2  11    1.35    5.46   0
   8 -11   1  124.61    7.58   0
   0  -5   3   40.64    4.59   0
   0  -5   4   63.93    4.67   0
   0  -1   7   21.76    4.74   0
   0   1   7   20.45    5.02   0
   2  -8   4   91.62    5.11   0
   2  -5   8  174.08    6.10   0
   2  -2   9   -1.28    5.34   0
   3  -9   3  141.04    5.80   0
   3  -9   4  339.07    6.45   0
   4  -6   9    7.69    5.18   0
   5  -7   9    7.56    5.58   0
  -1  -2   4  171.28    5.61   0
   1  -6   6  153.44    5.66   0
   1  -5   7    2.92    4.82   0
   2  -5  -1  487.12   10.73   0
   5 -10   6   56.15    6.09   0
   6 -11   3  252.82    7.28   0
   6 -11   4    5.41    5.35   0
   6  -9  -1  190.87    8.95   0
   6  -9   8   82.03    5.68   0
   6  -3  11  136.30    6.57   0
  10 -12   4   49.25    6.61   0
  -1  -2   3 1307.80   11.41   0
   0  -5   5  984.03    8.93   0
   0  -4   6   19.17    4.14   0
   1  -7   3  121.57    5.02   0
   1  -7   4   98.91    5.17   0
   1  -6   1  311.46    6.92   0
   2  -3   9   14.85    5.18   0
   3  -1  10   88.61    6.56   0
   3   0  10   81.56    6.43   0
   4  -4  10   76.73    5.86   0
   5 -10   1  157.55    7.37   0
   6  -8   9    4.82    4.76   0
   9 -12   3   10.17    6.99   0
   9 -12   4    3.65    6.57   0
  -1   1   5   -1.28    4.54   0
   0  -5   2  100.10    4.89   0
   0   2   7  198.34    7.24   0
   1  -7   5   59.50    5.28   0
   3  -8   7   24.35    5.34   0
   3  -7   8   48.01    5.25   0
   4 -10   5  127.58    6.35   0
   4  -8   8  184.76    6.11   0
   6 -11   2   -0.52    5.96   0
   7 -11   1    8.32    6.60   0
  -1  -2   5   22.06    4.43   0
   0  -4   1    0.24    3.89   0
   2  -7   7  572.15    7.98   0
   3  -2  10   28.24    5.55   0
   4  -9   7   20.22    5.33   0
   5  -2  11   98.57    6.97   0
   6 -10   0   21.51    6.85   0
   8 -12   4  236.37    7.68   0
  -1  -3   4  377.71    6.57   0
  -1  -1   2  812.62   10.99   0
  -1   0   2  101.92    5.97   0
   1  -7   2  829.75    8.73   0
   2  -8   6  176.52    6.18   0
   2  -6   8   50.49    5.06   0
   3  -9   6   66.78    5.84   0
   4 -10   2   87.85    5.53   0
   4  -7   9  123.10    6.45   0
   5  -9   8  136.61    6.24   0
   7 -10   8    3.08    5.25   0
   8 -12   3   -0.77    6.17   0
  -1  -3   3   92.50    4.75   0
   0  -6   4  346.03    6.20   0
   0  -5   6   51.02    4.47   0
   3  -8   0    4.77    5.10   0
   3  -6   9    6.99    5.54   0
   5 -11   3  104.92    6.22   0
   5  -8   9  192.01    6.65   0
   5  -3  11    0.99    5.97   0
   6 -11   6   -0.13    5.25   0
   6  -7  10    3.94    5.27   0
   8 -12   5    2.24    5.92   0
  -1  -3   5   37.59    4.75   0
   0  -6   3 1280.95   10.03   0
   1  -7   6  300.87    6.46   0
   1  -6   7  398.38    6.80   0
   4 -10   6   55.94    5.33   0
   7 -12   4   21.58    6.21   0
   7 -11   7   -0.26    5.61   0
  -1  -2   2  160.74    5.58   0
  -1   0   6  140.05    5.83   0
   0  -6   5  499.16    6.98   0
   0  -4   7    5.05    4.56   0
   2  -9   4  138.88    5.49   0
   3  -9   1  214.15    6.51   0
   4  -9   0    1.28    5.29   0
   6 -10   8   34.70    5.03   0
   6  -9   9   38.73    5.60   0
   7 -12   3   74.47    6.33   0
   8 -12   2    1.88    6.64   0
  -1   2   5   27.16    5.56   0
   1  -8   4   51.85    5.36   0
   1  -5   8  200.07    6.39   0
   1  -1   9    4.44    5.50   0
   1   0   9  423.46    8.63   0
   2  -9   3  302.60    6.59   0
   2  -9   5   93.50    5.41   0
   2  -7   0   57.23    4.98   0
   3 -10   4   22.30    5.43   0
   3  -8   8   69.45    5.38   0
   3  -4  10   57.89    5.55   0
   5 -11   2  233.99    7.56   0
   5  -4  11    5.52    5.31   0
   7 -12   5   81.95    6.17   0
   8 -12   6   26.45    6.09   0
  -1  -4   4  157.35    5.38   0
   0  -1   8  119.50    6.00   0
   1  -8   3   60.14    5.08   0
   2  -8   7   62.29    5.63   0
   2  -7   8   17.76    5.18   0
   3 -10   5   13.93    5.11   0
   3  -9   7   24.62    5.22   0
   4  -9   8   -0.32    5.17   0
   4  -8  -1   10.10    6.16   0
   5 -11   6  113.82    6.23   0
   5  -7  10   57.69    5.26   0
   6 -11   7  232.52    7.25   0
  -1  -4   3  107.41    5.02   0
  -1  -4   5  829.72    8.30   0
  -1   1   6  246.31    6.81   0
   0  -6   6  102.72    5.26   0
   0  -2   8  106.19    5.84   0
   0   0   8  541.52    8.43   0
   1  -8   5  429.54    6.94   0
   1   1   9   -0.23    5.96   0
   3  -7  -1   18.41    5.95   0
   3  -7   9    2.62    5.61   0
   4 -10   1  477.15    8.34   0
   4 -10   7   30.48    5.00   0
   4  -8   9    8.71    5.16   0
   4  -2  11    5.77    5.62   0
   6 -12   4   46.95    6.20   0
   7 -12   2    6.04    6.95   0
  -1  -3   2  993.68   10.18   0
  -1  -3   6  340.50    6.32   0
   0  -6   2  179.73    5.55   0
   0  -5   7   38.94    4.54   0
   0  -2   0 1007.25   15.69   0
   1  -7   7   19.95    5.30   0
   1  -3   9   -4.16    5.03   0
   2  -9   6  184.77    6.26   0
   2  -2  10  108.14    6.32   0
   2  -1  10   71.11    6.34   0
   2   0  10   63.10    6.92   0
   3  -5  10   80.95    5.63   0
   4  -3  11   15.11    6.24   0
   5 -10   0   -1.59    6.88   0
   5 -10   8   35.95    5.30   0
   5  -9   9   -3.73    5.23   0
   6 -12   3  106.25    7.33   0
   6 -12   5   44.91    5.87   0
   7 -12   6   26.16    5.43   0
   0  -7   4  237.11    5.86   0
   0  -5   1  705.56    8.92   0
   0  -3   8  197.14    6.10   0
   0   1   8  117.88    6.87   0
   1  -8   6   48.85    5.77   0
   1  -6   8   82.07    5.91   0
   3 -10   6   13.69    5.09   0
   4 -11   3  111.30    5.97   0
   0  -7   5  404.78    6.66   0
   1  -8   2   25.83    4.88   0
   1  -4   9  337.15    7.30   0
   2  -3  10   23.22    5.53   0
   5 -11   7   19.20    5.85   0
   5  -9  -1    9.22    6.75   0
   9 -13   4  187.82    8.03   0
  -1  -5   4  715.50    7.94   0
  -1  -5   5   24.46    4.40   0
  -1  -4   6  118.31    4.79   0
   0  -7   3  177.73    5.39   0
   3  -9   8  116.99    6.30   0
   4 -11   6  103.21    5.89   0
   4  -4  11    2.54    5.57   0
   5  -8  10    4.88    5.67   0
  -1  -2   7  626.51    8.20   0
  -1  -1   7    0.16    4.55   0
   0  -6   7  118.21    5.27   0
   2  -9   7  168.80    6.43   0
   2  -8   8   58.99    5.46   0
   2  -4  10   67.01    5.96   0
   4 -11   2   38.06    6.23   0
   5 -11   1  165.48    7.20   0
   6 -11   8    1.14    5.13   0
   8 -13   4   -3.47    6.81   0
  -1  -5   3   48.08    4.03   0
  -1  -4   2   50.78    4.31   0
  -1   0   7   22.72    5.07   0
  -1   2   6  262.59    8.00   0
   0  -7   6  224.86    6.01   0
   1  -9   4  511.28    7.60   0
   2 -10   4   23.41    5.18   0
   3 -10   7  221.78    6.59   0
   4 -10   8   79.14    5.59   0
   4  -9   9  245.04    6.61   0
   8 -13   5  161.10    6.80   0
  -1  -5   6  105.60    4.95   0
   0  -3   0   10.64    4.63   0
   0   2   8  116.84    7.18   0
   1  -9   5   32.08    5.16   0
   1  -8   7    9.21    5.16   0
   1  -7   8   75.37    5.21   0
   2  -7   9   21.64    5.15   0
   3  -2  11  185.93    7.69   0
   4  -5  11    2.13    5.36   0
   5 -12   3   23.08    6.45   0
   8 -13   3   10.53    7.07   0
   1  -9   3   56.98    4.79   0
   2  -6  -1    1.26    5.27   0
   3 -11   5    7.01    5.34   0
   3  -3  11   -0.47    6.09   0
   4 -11   7   59.53    5.41   0
   7 -13   4   85.70    7.07   0
   7 -13   5   26.11    6.03   0
  -1  -6   4  111.54    4.93   0
  -1  -6   5   27.65    4.50   0
  -1  -4   7   14.33    4.71   0
  -1   1   7    0.96    5.01   0
   0  -8   4 1712.62   11.22   0
   0  -7   2   66.29    4.71   0
   1  -9   6   45.66    5.63   0
   2 -10   6  412.92    7.27   0
   2  -9   1  239.22    6.44   0
   3 -11   3   17.52    6.04   0
   3  -9   0  545.18    8.98   0
   4  -8  10   62.38    6.06   0
   5 -11   8   48.09    5.22   0
   0  -7   7   49.02    5.07   0
   0  -6   1 1933.82   13.13   0
   0  -2   9   11.86    5.93   0
   0  -1   9  418.63    8.13   0
   3 -11   6  222.34    6.64   0
   3 -10   1  105.36    6.06   0
   3  -4  11   17.57    6.09   0
   7 -13   3   71.64    6.53   0
  -1  -6   3  658.67    7.70   0
  -1  -6   6  144.99    5.89   0
  -1  -5   2  189.54    5.63   0
  -1   3   4  376.29   13.53   0
   0  -8   3    6.36    4.22   0
   0  -8   6   22.64    5.46   0
   0  -6   8  117.62    5.98   0
   0  -3   9  285.90    7.04   0
   1  -2  10   60.42    6.31   0
   1  -1  10   85.58    6.49   0
   2  -9   8  117.34    5.85   0
   2  -8   0  134.98    5.92   0
   3 -10   8   -2.76    5.41   0
   3  -9   9    2.71    5.53   0
   4 -12   4  431.51    7.68   0
   5 -12   2   27.64    5.87   0
   6 -13   4   41.38    6.79   0
   7 -13   6   37.84    5.46   0
  -2  -2   4   79.82    4.44   0
  -2  -2   5    2.32    3.96   0
  -1  -5   7    7.93    4.42   0
   0   0   9    3.01    5.89   0
   1  -8   8   35.63    5.53   0
   1  -3  10   92.50    5.90   0
   2  -8   9   12.12    5.08   0
   4 -12   3   13.18    5.86   0
   4 -10   0  256.73    7.70   0
   5 -12   7    9.48    5.54   0
   6 -13   5   54.47    6.03   0
  -2  -3   4   79.41    4.72   0
  -2  -3   5   24.20    4.23   0
  -2  -1   4  174.22    5.38   0
  -1  -2   8  134.88    5.95   0
  -1  -1   8  193.83    6.92   0
   0  -4   9    2.87    5.01   0
   1  -9   7    5.03    5.20   0
   3 -11   2  535.08    8.51   0
   3 -11   7   -2.56    5.20   0
   4 -11   1  178.18    6.84   0
   4 -10   9   -0.93    4.75   0
   6 -13   3   95.51    7.39   0
   6 -13   6   49.00    6.32   0
   6 -12   1  176.90    7.86   0
  -1  -7   4   92.77    4.95   0
  -1  -7   5   57.95    4.76   0
  -1  -3   8  135.74    6.09   0
   0  -4   0 9775.87   35.32   0
   1 -10   4   33.42    5.26   0
   1 -10   5   35.18    5.04   0
   1  -7   9    3.70    5.45   0
   1  -4  10   39.84    5.94   0
   3  -8  10   27.19    5.70   0
  -2  -4   4  226.74    6.10   0
  -2  -4   5  670.19    7.65   0
  -2   0   5  850.10    9.89   0
  -1  -2   1  642.14    9.82   0
  -2  -2   3    1.62    4.38   0
  -2  -1   6  262.10    6.43   0
  -1  -7   6  305.19    6.53   0
  -1  -6   7  400.22    6.76   0
  -1  -3   1  201.55    6.07   0
  -1   0   8  121.91    6.21   0
  -1   2   7  635.23   10.90   0
   0  -9   4    7.24    4.75   0
   0  -9   5  618.04    7.94   0
   0  -8   2   98.44    5.19   0
   0  -7   8  175.49    5.77   0
   1  -5  10   64.47    5.79   0
   2 -11   6   -1.04    4.99   0
   2  -3  11  192.23    6.91   0
   3  -6  11  138.48    6.03   0
   4 -12   7   10.17    5.25   0
   5 -13   4  248.37    7.71   0
   5 -13   5   -0.69    5.57   0
  -2  -4   6  183.28    5.94   0
  -2  -3   3 1111.88    9.99   0
  -1  -7   3  119.49    5.05   0
  -1  -6   2   69.50    4.70   0
  -1  -1   1    2.02    4.19   0
   2 -10   8   42.74    5.40   0
   2  -4  11    0.62    6.12   0
   3 -12   4   26.20    5.53   0
   3  -8  -1  338.20    9.10   0
   4 -12   2    4.99    5.97   0
   4  -9  -1  250.61    8.91   0
   5 -11   0   59.47    7.57   0
  -2  -5   5   66.57    4.70   0
  -2  -1   3 1304.98   11.97   0
   0  -9   6    5.93    5.46   0
   0  -7   1  515.30    7.40   0
   1  -9   8  142.51    5.89   0
   3 -12   6   17.75    5.37   0
   3 -11   8   29.27    5.27   0
   3 -10   9    0.62    4.74   0
   5 -13   3    8.84    5.91   0
   6 -13   2   15.85    7.38   0
  -2  -5   4  210.01    5.52   0
  -2  -4   3 1662.01   11.49   0
  -2   0   6  175.50    6.24   0
  -1  -4   1  806.57    9.42   0
   0  -9   3   31.29    4.44   0
   1 -10   7  192.45    6.21   0
   1  -8   9  185.51    6.33   0
   1  -6  10   39.02    5.46   0
   2 -11   7  341.01    7.22   0
   3 -12   3   71.66    5.78   0
   5 -12   1  120.29    7.43   0
  -2  -5   6  294.61    6.04   0
  -2  -2   7    3.99    4.64   0
  -1  -8   4   48.30    4.88   0
  -1  -8   5  439.17    6.87   0
  -1  -7   7   17.47    4.79   0
  -1   1   8  198.70    7.88   0
   0  -8   8  229.75    6.53   0
   0  -5   0   10.29    4.82   0
   2 -10   1   17.22    4.99   0
   2  -5  11  104.13    6.15   0
   3  -9  10   47.66    5.51   0
   4 -13   5  241.17    7.03   0
   4  -7  -2   68.27   10.09   0
   7 -14   4    6.28    6.79   0
  -2  -1   7  626.84    8.81   0
  -1  -8   6   36.71    5.27   0
  -1  -6   8   83.89    5.46   0
   0  -9   7   31.61    5.45   0
   1  -9   1   71.91    5.49   0
   3 -12   7   36.98    5.43   0
   3 -11   1   30.74    6.59   0
   4 -13   4    9.59    6.02   0
   4 -12   8   79.43    5.61   0
  -2  -6   5   -4.55    4.50   0
  -2  -5   3  727.03    8.05   0
  -2   1   5   24.86    5.03   0
  -1  -3   9    7.33    5.95   0
  -1  -2   9    6.00    5.79   0
   0  -3  10   86.25    5.78   0
   0  -2  10   63.17    6.54   0
   1 -11   4   25.84    5.84   0
   1 -11   5   42.50    5.30   0
   2 -11   2    9.80    5.47   0
   2  -9   0    6.36    5.33   0
   2  -7  -1  134.31    6.84   0
   2  -6  11    2.90    5.57   0
   3 -10   0   35.72    6.00   0
   6 -14   5    4.66    6.38   0
  -2  -6   4   51.04    4.74   0
  -2  -6   6 1007.74    8.94   0
  -2   0   3 2209.80   16.65   0
  -1  -8   3   61.72    5.26   0
  -1  -7   2  812.51    8.44   0
  -1  -5   1   59.59    5.01   0
  -1  -4   9  336.28    7.06   0
   0 -10   4  249.43    6.48   0
   0 -10   5  164.97    5.83   0
   0  -4  10   90.56    5.96   0
   0  -1  10   55.62    6.71   0
   1 -11   6  201.91    6.12   0
   2 -10   9    0.51    5.21   0
   4 -13   3   13.60    6.38   0
   5 -13   2    2.43    6.58   0
   6 -14   4   14.74    6.27   0
  -2  -5   7  384.37    6.70   0
  -2   1   4  175.13    6.65   0
  -1  -8   7    9.27    5.21   0
  -1  -1   9    0.47    5.67   0
   0 -10   6   51.59    5.69   0
   1  -9   9    0.83    5.23   0
   2 -12   6  118.69    6.16   0
   3 -12   2    7.13    6.50   0
  -2   0   7  188.68    6.41   0
  -2   1   6  265.80    7.23   0
  -1  -7   8   76.67    5.46   0
  -1  -5   9   -1.84    5.26   0
   0  -9   8    8.72    5.35   0
   0  -5  10   16.81    5.71   0
   1  -4  11    4.62    6.12   0
   1  -3  11    3.48    6.10   0
   2  -9  10   61.91    6.11   0
   3 -12   8   21.13    5.54   0
  -2  -7   5   43.70    4.86   0
  -2  -6   3    1.83    4.19   0
  -2  -6   7    1.00    5.01   0
   0 -10   3  407.18    7.46   0
   1 -11   7   20.16    4.90   0
   1  -8   0    6.87    4.96   0
   2 -12   3  167.79    6.77   0
   3 -13   4  174.29    6.86   0
   3 -13   5   28.52    5.53   0
   4 -12   1   23.38    6.49   0
   4 -11   0    4.62    6.66   0
   5 -14   5   47.45    6.23   0
   6 -14   3    8.23    7.11   0
  -2  -7   4   37.32    4.45   0
  -2  -7   6   28.93    5.03   0
  -2  -4   8   95.64    6.12   0
  -2  -3   2   47.15    3.94   0
  -2  -3   8   64.25    5.37   0
  -2  -2   2 9986.60   31.17   0
  -2  -2   8   52.63    5.47   0
  -1  -9   4  512.03    7.23   0
  -1  -9   6   36.74    5.55   0
  -1   0   9  419.04    8.96   0
   0 -10   7   42.04    5.33   0
   0  -8   9    1.90    5.20   0
   0  -6  10   57.96    5.79   0
   1  -5  -1   58.44    6.00   0
   1  -5  11    6.10    6.20   0
   2 -12   7   22.03    5.31   0
   5 -14   4    4.84    6.29   0
  -2  -4   2  571.88    7.75   0
  -2  -1   8  139.89    6.52   0
  -1  -9   7   15.29    5.17   0
  -1  -8   8   35.05    5.06   0
  -1  -6   1  318.58    6.37   0
   3 -13   7    7.20    5.99   0
   4 -13   2    8.31    6.44   0
  -3  -3   5    3.16    4.40   0
  -2  -7   7  580.57    7.81   0
  -2  -5   2  119.99    5.07   0
  -1  -9   3   55.87    4.75   0
  -1  -8   2   23.47    4.34   0
   1 -11   8   37.61    5.60   0
   1 -10   9   14.66    5.05   0
   1  -6  11  116.05    6.20   0
   3 -13   3   71.20    6.63   0
   4 -14   5   30.52    5.81   0
   5 -14   3   93.65    7.59   0
  -3  -4   5  638.29    7.58   0
  -2  -8   5  301.28    6.33   0
  -2  -8   6  171.68    6.04   0
  -2  -7   3  720.89    7.91   0
  -2   1   7  641.53   10.29   0
  -1   0   1 1608.18   21.35   0
   0 -11   4  111.47    6.10   0
   0 -11   6  126.51    5.87   0
   0  -9   9  303.71    7.26   0
   0  -7  10   87.98    5.37   0
   1 -11   2  455.00    7.99   0
   1 -10   1  145.11    5.96   0
   2 -12   8   34.24    4.89   0
   2 -11   1   71.85    6.25   0
   4 -14   4  125.99    7.45   0
   4 -14   6   17.84    5.91   0
  -3  -5   5   91.44    4.82   0
  -3  -4   4  279.14    6.20   0
  -3  -4   6  208.09    5.70   0
  -3  -3   4  170.24    5.37   0
  -2  -8   4   99.67    5.22   0
  -2  -1   2  157.14    5.61   0
  -1 -10   5   30.76    5.28   0
  -1 -10   6   38.53    6.13   0
   1  -9  10   43.19    5.31   0
   2 -12   2  237.12    7.45   0
   3  -9  -1  213.14    8.08   0
  -3  -5   6  166.82    5.47   0
  -3  -2   4   84.42    4.76   0
  -2   0   8  113.78    6.94   0
  -1 -10   4   29.89    4.87   0
  -1  -9   8  137.28    6.08   0
  -1  -4  10   40.90    5.52   0
  -1  -3  10   95.94    6.32   0
   1 -12   7   23.00    5.33   0
   2 -13   4   70.74    5.62   0
  -3  -5   4  444.16    6.62   0
  -2  -8   7   60.35    5.31   0
  -2  -7   8   17.39    5.53   0
  -2  -6   2 4480.43   17.93   0
  -1  -7   1  177.37    5.67   0
  -1  -5  10   70.24    5.79   0
  -1  -2  10   71.63    6.34   0
   1 -12   3   57.55    6.07   0
   2 -13   7   69.43    6.27   0
  -3  -6   5    3.78    4.52   0
  -3  -6   6   64.23    4.81   0
  -3  -1   6  346.26    6.80   0
  -2  -4   9   10.60    5.56   0
  -2  -3   9   16.10    5.52   0
  -1 -10   7  191.69    6.22   0
  -1  -8   9  184.94    6.39   0
   0  -4  11   -0.71    5.42   0
   1 -11   9   -3.39    4.96   0
   1  -6  -1  319.02    8.35   0
   2  -8  -1 1120.72   13.27   0
   3 -14   5   22.18    6.15   0
   4 -14   3   66.25    6.91   0
  -3  -6   4   54.45    4.65   0
  -3  -5   7   30.27    5.27   0
  -3  -2   7  694.18    8.69   0
  -2  -9   5   83.26    5.54   0
  -2  -9   6  190.42    6.52   0
  -2  -8   3  693.32    8.01   0
  -2  -5   9   17.48    5.05   0
  -2  -2   9    1.33    5.01   0
  -1  -9   2   18.15    5.00   0
  -1  -6  10   37.11    5.79   0
   0 -10   9    7.99    5.62   0
   0  -5  11   13.14    5.53   0
   1  -9   0  824.26   10.08   0
   2 -13   3  126.17    6.80   0
   3 -14   6    2.91    5.59   0
   3 -13   2   23.43    5.86   0
   3 -11   0    2.30    6.45   0
   3  -6  -2   25.31   10.63   0
  -2  -9   4  142.16    5.63   0
  -1 -10   3  288.42    6.21   0
   0 -12   5   14.35    5.97   0
   1 -12   8    4.55    4.73   0
   3 -14   4    8.54    5.98   0
  -3  -7   5    6.89    4.58   0
  -3  -7   6  379.68    6.70   0
  -3  -6   7  461.01    7.44   0
  -3  -4   3  170.19    5.28   0
  -3  -3   3   -0.61    4.15   0
  -2  -9   7  160.43    6.09   0
  -2  -8   8   61.54    5.55   0
  -2  -7   2   16.00    4.26   0
  -2  -1   9   14.81    6.37   0
  -1 -11   5   41.96    5.07   0
  -1 -11   6  192.03    6.83   0
  -1 -10   8   18.03    5.29   0
   0 -12   6   18.90    5.53   0
   0  -6  11    2.69    5.33   0
   1 -13   6   26.46    5.86   0
  -3  -5   3  197.93    5.43   0
  -3  -4   8  162.50    6.19   0
  -3  -1   7   10.97    4.80   0
  -1  -9   9   -2.55    5.19   0
  -1  -7  10   66.01    5.64   0
   0 -12   7    3.66    5.20   0
   1 -13   4  236.16    7.30   0
   4 -13   1  130.04    8.22   0
   5 -15   4   29.64    6.45   0
  -3  -7   4   34.77    4.52   0
  -3  -7   7    5.31    5.23   0
  -3  -3   8   96.20    5.67   0
  -3  -2   3 1117.81   10.23   0
  -3   0   5  870.61   10.19   0
  -3   0   6  261.54    6.79   0
  -2   1   8  140.58    7.45   0
  -1 -11   4   28.50    5.23   0
  -1 -11   7    8.02    5.74   0
   0 -11   2   42.69    6.04   0
   1 -13   7    3.54    6.09   0
   1 -11   1  122.89    6.82   0
   3 -14   3  113.77    7.34   0
  -3  -8   5  349.14    6.91   0
  -3  -6   3  606.39    7.42   0
  -3  -2   8   63.51    6.15   0
  -2 -10   5    2.61    5.26   0
  -2 -10   6  419.62    7.37   0
  -2  -9   3  298.08    6.26   0
   2 -14   5    6.35    5.53   0
  -3  -8   6   82.78    5.67   0
   0 -11   9   66.65    5.04   0
   0 -10   1  569.13    8.37   0
   0  -8   0 3625.61   18.52   0
   2 -14   4    6.01    6.26   0
   2 -12   1  277.26    7.75   0
   4 -14   2   24.78    7.18   0
  -3  -8   4   94.88    5.70   0
  -2 -10   4   21.76    4.98   0
  -2 -10   7    3.89    5.24   0
  -2  -8   2  371.85    6.50   0
  -2  -4   1 2751.11   15.90   0
  -2  -4  10   68.61    6.33   0
  -2   0   2  563.26    9.94   0
   1 -13   3   25.83    5.91   0
   1  -7  -1  177.73    7.24   0
   2 -13   2   31.07    5.96   0
   4 -15   4   36.13    6.63   0
  -3  -8   7   24.69    4.92   0
  -3  -7   3   10.08    4.60   0
  -3  -7   8   55.39    5.90   0
  -3   0   7   13.06    5.43   0
  -2  -5   1  473.25    7.28   0
  -2  -5  10   82.78    5.96   0
  -2  -3   1  359.60    7.11   0
  -2  -3  10   26.94    6.11   0
  -1 -11   8   44.27    5.26   0
  -1 -10   9   11.88    5.29   0
  -1  -4   0   -1.34    3.82   0
  -1  -4  11    9.12    6.20   0
  -3  -1   8  137.81    6.48   0
  -2  -6  10   78.43    6.01   0
  -1 -12   5  188.54    6.37   0
  -1 -12   6    3.89    5.20   0
  -1  -5   0 1283.58   11.89   0
  -1  -5  11   -5.76    5.67   0
   0 -13   6    4.81    5.16   0
   2 -11   0   21.60    6.31   0
   3 -15   5    6.75    6.05   0
  -4  -5   5  740.84    7.94   0
  -4  -5   6   39.56    4.55   0
  -4  -4   5    2.13    4.13   0
  -4  -4   6   13.64    4.65   0
  -3  -9   5   64.57    5.54   0
  -3  -9   6   66.35    5.56   0
  -3  -5   9    2.86    5.11   0
  -3  -4   9  236.45    7.04   0
  -3  -1   3   92.41    4.73   0
  -2  -6   1    0.70    4.08   0
  -2  -2  10  115.58    6.74   0
  -1  -6  11  111.21    6.14   0
  -1  -3   0  726.11   10.55   0
   1 -10   0    6.99    5.41   0
   2 -14   3   25.90    6.42   0
   2  -9  -1  243.07    8.31   0
   3 -13   1  100.25    7.31   0
   3 -10  -1  111.49    7.68   0
  -4  -6   5  375.15    6.46   0
  -4  -6   6  119.50    4.99   0
  -4  -3   5  642.17    7.64   0
  -3  -4   2   88.64    4.83   0
  -3  -3   9   -4.02    5.34   0
  -2 -11   5   16.27    5.16   0
  -2 -10   3   16.61    4.68   0
  -2  -9   9   36.36    5.18   0
  -2  -7  10   12.41    5.59   0
  -1 -12   7   16.85    4.95   0
  -1  -6   0   -0.13    4.42   0
   0 -13   7   12.57    5.34   0
   3 -15   4   11.52    6.64   0
   3 -14   2    7.66    6.84   0
  -4  -4   4 2921.37   14.46   0
  -3  -9   4  346.70    6.77   0
  -3  -8   3   95.91    5.33   0
  -3  -6   9    4.87    4.80   0
  -3  -5   2  304.51    5.79   0
  -2 -11   7  337.08    7.38   0
  -2  -9   2   66.60    4.94   0
  -4  -7   6  184.84    6.16   0
  -4  -6   7   83.75    5.55   0
  -4  -5   4   54.89    4.73   0
  -4  -3   7   22.38    4.92   0
  -4  -2   6  179.19    5.95   0
  -3  -6   2   19.56    4.48   0
  -3  -3   2 1171.40   10.33   0
  -3  -2   9   20.77    5.77   0
  -2 -11   4    6.23    5.04   0
  -2  -7   1  132.04    5.52   0
  -2  -2   1   -1.01    4.15   0
  -1 -11   9   -4.61    5.20   0
   0 -12   2   18.04    5.61   0
   0  -9   0    2.60    5.22   0
   1 -14   4    4.69    5.57   0
   3 -12   0    5.94    6.90   0
  -4  -7   5  317.86    6.18   0
  -4  -6   4  234.74    5.74   0
  -3 -10   5   14.94    5.65   0
  -3 -10   6   10.39    5.25   0
  -3   1   6  336.33    7.92   0
  -2  -8  10   57.53    5.81   0
  -1 -12   8    5.63    5.25   0
   0 -11   1  209.88    7.17   0
   1 -13   2    8.60    6.10   0
   1 -12   1  160.93    7.26   0
   2 -15   5   -2.77    5.79   0
  -4  -7   7   47.25    5.07   0
  -4  -2   7  138.28    6.02   0
  -3   0   8  200.60    7.54   0
  -3   1   5   32.21    5.06   0
  -2 -11   8   -0.86    5.65   0
  -2 -10   9    3.22    5.69   0
   0 -13   3    8.02    5.68   0
  -4  -8   5    1.12    5.41   0
  -4  -8   6   11.34    5.24   0
  -4  -7   4  205.68    5.64   0
  -4  -5   8   29.32    5.80   0
  -4  -4   8  341.17    7.17   0
  -3 -10   7  225.10    6.38   0
  -3  -9   3  143.57    5.38   0
  -3  -7   2  981.45    9.00   0
  -1 -13   6   20.92    5.45   0
   1  -8  -1  352.12    8.30   0
   2 -15   4    5.30    7.10   0
   3 -15   3   13.96    6.76   0
  -4  -3   8  158.13    6.37   0
  -4  -2   4  226.05    5.86   0
  -3 -10   4   13.77    4.97   0
  -3  -2   2   48.56    4.45   0
  -3  -1   9    5.07    6.02   0
  -2 -12   5   76.41    5.78   0
  -2 -12   6  123.27    5.57   0
  -2 -11   3  351.63    7.30   0
  -1 -13   7    7.58    5.70   0
   1 -14   3  115.64    6.62   0
   2 -14   2  411.41    9.47   0
   2 -13   1  106.66    7.44   0
  -4  -5   3   23.66    4.27   0
  -4  -1   6  111.11    5.39   0
  -3  -5  10   73.02    6.35   0
  -3   1   7   11.83    5.72   0
  -2 -12   7   15.26    5.27   0
  -2  -8   1 1085.28    9.66   0
  -2  -5  11   96.84    6.85   0
  -4  -8   4 1296.25   10.01   0
  -4  -6   3  992.18    9.03   0
  -4  -4   3   -0.26    4.13   0
  -3 -11   6  221.38    7.17   0
  -3 -10   8    5.61    5.02   0
  -3  -9   9    1.41    5.49   0
  -3  -8   2   27.93    4.42   0
  -3  -6  10   15.21    5.35   0
  -3  -4  10   64.73    6.14   0
  -2 -12   4   36.11    6.07   0
  -2  -6  11   -1.46    5.55   0
  -1  -2   0    2.71    4.50   0
   1 -11   0   18.10    5.76   0
   3  -7  -2 1010.59   22.38   0
  -4  -9   5  486.70    7.80   0
  -4  -9   6    3.51    5.17   0
  -4  -2   8   96.66    6.45   0
  -4  -1   7   14.89    5.18   0
  -3 -11   5   13.04    5.12   0
  -3  -3  10  101.95    6.69   0
  -2 -11   9   17.74    5.39   0
   1 -15   5   16.67    5.31   0
  -4  -9   7   17.82    5.21   0
  -4  -8   8  193.48    6.32   0
  -4  -7   3  171.90    5.48   0
  -4  -3   3  168.75    5.23   0
  -3 -11   7    4.95    5.21   0
  -3 -10   3  290.72    6.24   0
  -3  -7  10   84.86    6.06   0
  -2 -12   8   34.93    5.11   0
   0 -10   0  371.28    7.85   0
   2 -15   3  166.57    7.33   0
   2 -12   0   47.66    6.59   0
  -4  -9   4   20.54    5.44   0
  -4  -6   9    3.69    5.18   0
  -4  -4   9    0.88    5.61   0
  -3 -11   4   11.14    5.07   0
  -3   1   4  372.38    8.41   0
  -1 -12   2   18.08    5.27   0
   0 -13   2   10.00    6.20   0
   1 -15   4   10.84    6.20   0
   2 -10  -1   22.49    6.36   0
  -5  -6   6  181.02    6.04   0
  -4  -7   9  122.93    6.01   0
  -3 -11   8   29.00    5.40   0
  -3 -10   9    9.69    5.74   0
  -3  -9   2   62.99    5.07   0
  -1 -13   3   35.90    5.46   0
   0 -12   1   31.56    6.03   0
   0  -6  -1 1944.12   16.46   0
  -5  -6   5   69.92    4.96   0
  -5  -5   5    2.95    4.13   0
  -5  -4   5  754.99    8.59   0
  -4 -10   5  121.63    5.86   0
  -4 -10   6   52.24    5.52   0
  -4  -9   8   -0.26    5.25   0
  -4  -8   3    6.14    4.47   0
  -4  -3   9  230.06    6.94   0
  -2 -13   5   61.69    5.71   0
  -1 -11   1  116.17    6.20   0
   1 -14   2   12.75    6.23   0
   1 -13   1   49.76    6.72   0
   1  -9  -1   70.25    6.28   0
  -5  -7   5   89.75    5.32   0
  -5  -7   6  175.29    5.79   0
  -5  -6   7  235.11    6.60   0
  -4 -10   7   29.86    5.06   0
  -4  -2   3 1667.89   11.88   0
  -4  -1   8   91.98    6.27   0
  -4   0   6   16.74    4.82   0
  -3  -5   1  295.97    6.24   0
  -2  -1   1  651.39   10.38   0
   0 -15   5   70.06    6.10   0
  -5  -7   7   27.47    5.28   0
  -3 -12   7   37.34    5.22   0
  -3 -11   3   22.97    5.91   0
  -3  -6   1  198.72    5.61   0
  -3  -1   2 1009.36   10.81   0
  -1 -14   4   12.64    5.56   0
  -1  -9   0  805.41    9.56   0
   0  -7  -1  514.39    9.13   0
  -5  -8   5  422.44    7.57   0
  -5  -8   6   12.65    5.05   0
  -5  -6   4  131.52    5.30   0
  -5  -5   4  732.57    7.99   0
  -5  -3   7   26.67    5.24   0
  -4 -10   4  192.60    6.16   0
  -4 -10   8   76.73    6.14   0
  -4  -9   3   14.67    4.71   0
  -4  -5   2   56.56    4.55   0
  -4  -2   9    5.79    5.83   0
  -4   0   5   -0.06    4.44   0
  -4   0   7    3.79    5.24   0
  -3  -4   1  747.67    8.62   0
  -5  -8   7    7.06    5.19   0
  -5  -7   4  160.83    5.44   0
  -5  -5   8  189.96    6.16   0
  -5  -4   4   51.34    4.61   0
  -4 -11   6   99.09    5.75   0
  -4  -6   2  217.75    5.60   0
  -3 -12   4   25.14    5.62   0
  -3 -10   2   21.81    5.36   0
  -3  -7   1   19.40    4.34   0
  -5  -9   6   14.87    5.91   0
  -5  -4   8   26.35    5.00   0
  -5  -2   6  303.37    6.59   0
  -4 -11   5  125.53    6.00   0
  -4 -11   7   47.52    5.50   0
  -4  -6  10   56.31    5.97   0
  -4  -5  10   12.73    5.77   0
  -4  -4   2  114.66    4.96   0
  -3 -12   8   15.98    5.01   0
  -2  -6   0  150.57    5.42   0
  -2  -5   0    9.41    4.22   0
  -1 -13   2    6.76    6.45   0
   0 -11   0    5.87    5.86   0
   1 -12   0   14.76    6.98   0
  -5  -9   5    7.34    5.42   0
  -5  -8   4   18.23    4.82   0
  -5  -3   4  430.41    6.94   0
  -4  -7  10   55.55    5.52   0
  -4  -4  10   74.25    6.42   0
  -3  -8   1  341.15    6.73   0
  -2 -12   2  243.61    7.09   0
  -5  -8   8   11.91    5.25   0
  -5  -3   8  143.54    6.51   0
  -5  -2   7  372.28    7.55   0
  -4 -11   4   90.51    6.14   0
  -4 -10   3  314.47    6.54   0
  -3 -13   5   35.00    6.21   0
  -3 -13   6   35.49    5.58   0
  -3  -3   1   -2.37    4.00   0
  -2 -13   3  130.28    6.34   0
  -2  -4   0  400.08    7.37   0
  -1 -14   3  112.13    6.84   0
   0 -14   2   25.44    6.03   0
   0  -8  -1    9.13    5.01   0
  -4 -11   8   86.90    5.44   0
  -4 -10   9   -0.17    5.26   0
  -4  -8  10   58.72    5.57   0
  -4  -3   2   86.20    4.83   0
  -3 -13   7   11.39    5.06   0
  -1 -15   5   18.11    5.72   0
  -1 -12   1  160.68    6.72   0
  -1 -10   0   15.54    4.96   0
   0 -13   1  144.60    7.23   0
  -5 -10   6   42.93    5.69   0
  -5  -9   4  510.75    7.63   0
  -5  -9   8  140.18    6.51   0
  -5  -7   3  189.67    6.03   0
  -5  -6   3  414.65    6.66   0
  -5  -6   9   28.97    5.71   0
  -5  -5   3    2.71    4.33   0
  -5  -5   9   -2.57    5.71   0
  -4 -12   6   26.66    4.91   0
  -4  -3  10   68.81    6.75   0
  -4  -1   3  103.86    4.88   0
  -4   0   8  441.19    9.34   0
  -2 -14   4   11.66    5.61   0
  -2   3   5   25.04    8.93   0
   0 -15   3   64.25    6.89   0
   1 -10  -1  149.22    7.83   0
   2 -11  -1   59.28    8.17   0
  -5 -10   7  115.04    5.60   0
  -5  -7   9   14.03    4.99   0
  -5  -4   3   30.79    4.14   0
  -5  -4   9  344.54    7.89   0
  -4 -12   5    4.55    5.13   0
  -4 -12   7    1.16    5.34   0
  -2 -11   1   62.01    6.11   0
  -6  -6   6  627.52    8.37   0
  -6  -5   6  176.64    6.49   0
  -5  -8   3   22.69    4.64   0
  -5  -2   4  211.82    5.66   0
  -5  -2   8  172.97    6.45   0
  -5  -1   6  116.02    5.87   0
  -4  -9   2   22.56    4.39   0
  -1 -15   4   18.29    6.00   0
   0  -3  -1 1243.94   18.45   0
   1 -15   2  193.87    8.35   0
   1 -14   1   84.90    7.35   0
  -6  -7   6   14.71    5.04   0
  -6  -6   5   -5.04    4.42   0
  -5 -10   8   42.80    5.86   0
  -4 -12   4  441.98    8.08   0
  -4 -11   3  107.65    6.11   0
  -6  -8   6  122.24    6.02   0
  -6  -7   5   19.32    4.96   0
  -6  -7   7  398.96    7.35   0
  -6  -5   5   77.84    4.73   0
  -5 -11   6  113.69    5.84   0
  -5 -10   4   35.46    5.41   0
  -5  -3   9   -1.66    5.59   0
  -5  -1   5   23.41    4.67   0
  -5  -1   7    4.68    5.22   0
  -2  -3   0  108.01    5.71   0
  -6  -8   5  186.98    6.11   0
  -6  -8   7   35.66    5.71   0
  -6  -4   5  374.83    7.13   0
  -6  -4   7   77.93    5.93   0
  -5 -11   5   45.32    6.05   0
  -5 -11   7   18.25    5.11   0
  -5  -3   3  197.52    5.46   0
  -4 -10   2   88.46    5.74   0
  -4   1   6  112.76    6.35   0
  -2 -14   3   19.76    6.04   0
  -2 -13   2   24.41    5.68   0
  -2  -9   0    8.04    4.81   0
  -1 -14   2    7.22    6.01   0
   0 -12   0 1020.94   12.07   0
  -6  -6   8   43.56    5.58   0
  -6  -5   8  105.23    5.83   0
  -4 -13   6    2.00    5.42   0
  -4 -13   7    5.37    4.96   0
  -4  -2   2  557.67    7.74   0
  -3  -2   1  372.52    7.12   0
  -2 -15   5   -2.54    5.69   0
  -1 -11   0   11.43    5.75   0
  -6  -9   6  123.21    5.79   0
  -6  -7   4   27.29    4.82   0
  -6  -6   4   37.11    4.69   0
  -5 -11   8   41.00    5.81   0
  -5  -7  10   64.03    5.83   0
  -5  -5  10   52.14    6.47   0
  -4 -13   5  249.01    7.10   0
  -4  -6   1 1557.38   11.04   0
  -4   1   7   13.18    5.92   0
  -1 -15   3   36.43    6.56   0
  -1 -13   1   53.61    6.33   0
   1 -13   0  363.42    9.91   0
  -6  -9   5   80.70    5.83   0
  -6  -8   4  119.93    5.62   0
  -6  -4   8   97.58    6.37   0
  -6  -3   7  455.92    7.76   0
  -5 -11   4   61.04    5.35   0
  -5  -6   2   71.15    4.84   0
  -5  -2   9   29.08    6.10   0
  -5  -1   8  207.23    7.45   0
  -4  -7   1  383.02    6.65   0
  -4  -5   1  458.50    7.11   0
  -4   1   5  813.28   10.69   0
  -3   0   2  105.36    5.22   0
  -2 -15   4    0.21    5.80   0
  -2 -12   1  280.11    7.16   0
   0 -15   2   16.10    6.39   0
  -6 -10   6  281.46    7.03   0
  -6  -4   4  239.46    5.66   0
  -5 -12   5  177.76    6.40   0
  -5 -12   6    6.67    5.07   0
  -5 -12   7   13.58    5.47   0
  -5  -7   2  362.23    6.62   0
  -5  -5   2   19.96    4.32   0
  -5  -4  10   12.39    6.42   0
  -4  -8   1   13.95    4.80   0
  -1  -7  -1  180.71    6.41   0
   0 -14   1  133.57    7.58   0
  -6 -10   5   -2.04    5.71   0
  -6 -10   7    5.01    4.70   0
  -6  -9   4   91.55    6.47   0
  -6  -9   8   74.05    5.54   0
  -5  -8   2   36.74    4.52   0
  -5  -2   3  738.03    8.55   0
  -3 -11   1   32.62    5.92   0
  -2 -10   0   61.10    5.38   0
  -1  -1   0 1697.64   20.75   0
   0 -16   3   12.61    6.97   0
   1 -11  -1  122.38    7.44   0
   2  -6  -2 4682.82   48.25   0
  -6  -7   9    7.86    5.53   0
  -6  -6   9   -2.35    5.56   0
  -6  -5   9   23.80    6.13   0
  -6  -3   8   30.42    5.75   0
  -6  -2   6 1006.05   10.34   0
  -5  -4   2   56.64    4.57   0
  -5   0   6   50.62    5.54   0
  -3  -7   0   13.37    4.43   0
  -3  -6   0   39.66    4.44   0
  -1  -8  -1  348.49    7.97   0
   0 -10  -1  572.44    9.64   0
   2  -7  -2   15.40    8.92   0
  -6  -8   9    0.05    5.41   0
  -6  -7   3  446.18    6.93   0
  -6  -6   3    2.40    4.42   0
  -6  -2   7    6.96    5.90   0
  -5 -12   4   14.37    5.90   0
  -5 -11   3  115.00    6.17   0
  -4 -14   6   26.70    5.89   0
  -4  -9   1  243.16    6.29   0
  -3 -15   5    6.47    6.07   0
  -3  -5   0  775.47    9.18   0
  -2 -14   2  411.73    8.83   0
  -6 -11   6   -2.69    5.20   0
  -6 -10   4   18.15    5.93   0
  -6  -5   3  423.29    6.70   0
  -6  -4   9    5.75    6.01   0
  -6  -3   4   45.93    4.30   0
  -5   0   7   49.10    6.24   0
  -3 -14   3  113.42    6.19   0
  -3 -13   2   17.75    5.87   0
  -2 -15   3  161.05    7.25   0
  -1 -12   0   13.96    6.16   0
  -7  -7   6  316.19    6.98   0
  -6 -11   5   -2.20    5.38   0
  -5 -13   6   12.07    5.40   0
  -5   0   5  982.52   10.76   0
  -1 -15   2  186.65    8.18   0
   0 -13   0    7.66    6.94   0
  -7  -8   6   71.96    5.42   0
  -7  -8   7   52.60    5.97   0
  -7  -7   5   -3.72    4.89   0
  -7  -6   5   12.59    4.68   0
  -7  -5   7   30.08    5.85   0
  -6  -9   3  204.10    6.61   0
  -5 -13   5   -0.91    5.25   0
  -5 -10   2   16.82    5.41   0
  -3 -15   4    1.59    5.86   0
  -2 -13   1  111.20    7.19   0
  -2 -11   0   18.76    5.78   0
  -1  -9  -1   81.32    5.96   0
  -7  -8   5  184.52    6.41   0
  -7  -5   5   92.52    4.82   0
  -6 -11   8   -0.57    5.07   0
  -6  -4   3  997.38    8.93   0
  -6  -2   8   47.81    6.02   0
  -5  -3   2  315.24    6.20   0
  -4   1   4  155.03    6.58   0
  -3 -12   1  150.99    6.53   0
  -3  -4   0   17.56    4.80   0
  -2   0   1 5156.17   30.98   0
  -1 -16   3   41.25    6.69   0
  -1 -14   1   80.78    6.97   0
  -1  -4  -1  820.39   11.64   0
  -7  -9   6   72.24    5.42   0
  -7  -9   7   26.37    5.95   0
  -7  -7   8   27.84    5.56   0
  -7  -6   8    8.17    5.11   0
  -6 -12   6   94.11    5.74   0
  -6 -11   4    2.00    5.36   0
  -6  -7  10    5.79    5.93   0
  -6  -6  10   51.55    6.51   0
  -6  -3   9    9.70    6.13   0
  -5 -13   4  239.43    7.39   0
  -5 -12   3   28.61    5.55   0
  -2  -2   0  636.76   10.10   0
   2  -8  -2  385.78   13.58   0
  -7  -9   5   69.85    5.65   0
  -7  -7   4    1.42    4.92   0
  -7  -6   4   24.63    5.33   0
  -7  -5   8   88.92    5.93   0
  -7  -4   5  313.46    6.86   0
  -7  -4   7   52.32    5.54   0
  -6 -12   5   50.10    5.21   0
  -6 -12   7   12.53    5.04   0
  -6 -10   3    9.43    5.05   0
  -6  -1   6  151.11    6.35   0
   0 -11  -1  214.72    8.41   0
  -7  -8   4   74.39    5.93   0
  -6  -5  10   49.62    6.27   0
  -6  -1   7  408.78    8.30   0
  -5 -11   2  244.02    7.04   0
  -5  -1   3   45.23    4.76   0
  -3 -10   0   35.81    5.47   0
  -3  -1   1  205.79    6.24   0
  -7 -10   5    6.53    5.21   0
  -7 -10   7  199.89    6.59   0
  -7  -4   8  132.58    7.14   0
  -7  -3   6  366.25    7.51   0
  -6  -7   2    7.75    4.52   0
  -6  -3   3  592.81    7.56   0
  -5 -14   5   43.28    6.40   0
  -5  -7   1  267.89    5.93   0
  -5  -6   1  290.65    6.02   0
  -5   0   4   67.03    5.34   0
  -4 -14   3   77.13    6.19   0
  -3 -15   3    7.86    5.94   0
  -3 -14   2   16.45    6.32   0
  -1 -10  -1  144.62    6.89   0
  -7  -9   4  145.42    6.10   0
  -7  -7   9   -2.06    5.47   0
  -7  -3   7    2.48    5.43   0
  -6 -12   4   46.64    5.78   0
  -6  -8   2  204.27    5.96   0
  -6  -6   2 2404.21   12.93   0
  -6  -1   5   35.74    4.68   0
  -5  -8   1  242.11    5.86   0
  -4 -13   2    4.15    5.78   0
  -1 -13   0  372.24    9.62   0
  -7 -10   8   -1.90    5.54   0
  -7  -8   9   71.43    5.62   0
  -7  -6   9    7.49    5.73   0
  -7  -4   4  198.61    5.83   0
  -6 -13   6   47.73    5.58   0
  -6 -11   3  251.72    6.38   0
  -6  -5   2   70.46    4.87   0
  -5  -9   1   14.67    5.06   0
  -5  -5   1   -0.56    4.12   0
  -2 -16   3   37.41    7.15   0
  -2 -12   0   51.69    6.27   0
  -7 -11   5   -0.45    5.68   0
  -7 -11   7   -9.59    5.15   0
  -7 -10   4   14.38    5.48   0
  -7  -5   9    7.80    5.95   0
  -6  -9   2   36.95    4.92   0
  -6  -1   8   84.16    6.83   0
  -5  -2   2  123.06    5.13   0
  -4  -7   0    5.58    4.66   0
  -3 -13   1  102.64    6.90   0
  -2 -14   1   16.43    6.44   0
  -2  -8  -1 1106.71   11.16   0
  -7  -8   3  125.24    5.64   0
  -7  -7   3   -0.08    4.63   0
  -7  -6   3  446.86    6.93   0
  -7  -3   8   57.07    6.05   0
  -4  -6   0  376.52    6.69   0
  -3 -11   0   -1.00    5.54   0
  -3  -3   0  305.25    6.72   0
  -8  -8   6   20.35    5.77   0
  -8  -7   6   79.74    5.82   0
  -6 -10   2  912.94    9.43   0
  -6  -4   2  213.00    5.54   0
  -5  -4   1  468.31    7.11   0
  -4 -12   1   26.19    5.74   0
  -4  -2   1 2781.92   15.96   0
  -8  -8   5    2.49    5.58   0
  -8  -8   7    5.62    5.19   0
  -8  -7   5  186.51    5.90   0
  -7 -11   4   -4.28    5.22   0
  -7  -5   3  189.85    5.69   0
  -7  -4   9  125.97    6.74   0
  -7  -3   4   37.39    5.03   0
  -7  -2   6   32.26    5.68   0
  -6 -13   4   48.76    5.66   0
  -6 -12   3  111.16    6.20   0
  -6  -2   3    7.75    3.94   0
  -5   1   6  109.11    6.74   0
  -4  -5   0    2.78    4.82   0
  -2  -9  -1  241.14    6.84   0
  -8  -9   6    7.46    4.75   0
  -8  -9   7   11.82    5.70   0
  -8  -6   5  172.27    5.87   0
  -7  -2   7  594.26    9.12   0
  -5   1   7   11.58    6.20   0
  -4 -14   2   38.25    6.29   0
  -1 -11  -1  124.11    7.11   0
   0 -12  -1   23.10    7.47   0
   1  -7  -2  836.24   15.38   0
  -8  -9   5  286.45    7.15   0
  -8  -7   8   68.27    6.02   0
  -8  -6   8   66.62    6.07   0
  -8  -5   5  408.33    7.74   0
  -7 -10   3  226.41    6.39   0
  -7  -6  10    1.86    6.12   0
  -7  -2   5   42.68    5.08   0
  -6 -14   5    1.69    6.38   0
  -6 -11   2    0.95    5.84   0
  -5 -14   3   83.50    6.41   0
  -8 -10   6   67.12    5.08   0
  -8 -10   7   14.44    5.89   0
  -8  -7   4   80.96    5.66   0
  -7  -4   3  183.07    5.60   0
  -6   0   6  106.14    6.13   0
  -5 -13   2    0.82    5.70   0
  -5   1   5   20.91    5.30   0
  -4 -10   0  249.84    6.88   0
  -3 -16   3   52.72    6.41   0
  -2 -13   0   -3.28    6.64   0
  -2 -10  -1   20.21    5.73   0
   1  -8  -2   31.86    6.86   0
  -8 -10   5   48.31    5.40   0
  -8  -8   4  616.39    8.37   0
  -8  -5   8    3.36    5.95   0
  -8  -4   7    2.63    5.14   0
  -7 -13   6   37.47    5.26   0
  -7 -12   4   24.89    5.55   0
  -7  -3   9   -4.21    6.19   0
  -7  -2   8   14.45    5.97   0
  -6  -3   2   26.04    4.53   0
  -6   0   7  116.46    7.19   0
  -5 -15   4   28.99    6.10   0
  -3 -14   1   65.96    6.52   0
  -3 -12   0   -0.93    6.22   0
  -1  -3  -1  200.92    7.51   0
  -8 -11   6   51.68    5.97   0
  -8  -9   4    0.69    5.27   0
  -7 -13   5   32.66    6.00   0
  -7 -11   3    7.15    5.14   0
  -7  -8   2   20.56    5.60   0
  -7  -7   2  857.32    8.54   0
  -6  -8   1  665.84    7.89   0
  -6  -7   1   89.47    5.23   0
  -6   0   5  487.26    8.44   0
  -5  -3   1  299.86    6.32   0
  -4 -13   1  134.09    7.00   0
  -4  -4   0 6159.86   22.38   0
  -4   0   2  184.78    6.06   0
   1  -6  -2   71.39    8.41   0
  -8 -11   5   85.66    6.24   0
  -8 -11   7   53.75    5.48   0
  -8  -7   9   80.29    5.96   0
  -8  -5   4   23.03    4.59   0
  -7  -6   2   12.43    4.59   0
  -6  -9   1  182.13    6.10   0
  -6  -6   1   -0.40    4.40   0
  -2 -15   1   37.44    7.58   0
  -8  -6   9    2.49    6.13   0
  -7  -3   3   18.41    4.36   0
  -5 -12   1  139.07    6.53   0
  -5  -1   2  186.27    5.96   0
  -3  -8  -1  340.84    7.30   0
  -2  -4  -1 2794.61   18.33   0
   1  -9  -2   16.53    7.37   0
  -8  -8   3    4.92    5.91   0
  -8  -7   3  131.71    6.08   0
  -8  -3   6   83.76    5.36   0
  -8  -3   7   23.00    5.85   0
  -7 -13   4   90.83    6.56   0
  -7 -12   3   81.70    6.47   0
  -7  -5   2  361.91    6.55   0
  -7  -1   6  297.32    7.52   0
  -5  -8   0   10.30    5.31   0
  -5  -7   0  171.32    5.46   0
  -1 -12  -1  158.09    8.13   0
  -8 -12   6   21.03    5.23   0
  -8 -11   4   48.26    5.88   0
  -8  -9   3    9.05    5.94   0
  -8  -6   3  410.27    6.90   0
  -8  -5   9  202.49    7.12   0
  -8  -4   4 1292.01   10.10   0
  -7 -10   2   12.50    5.02   0
  -7  -1   7   15.94    5.98   0
  -6 -10   1    3.47    5.58   0
  -6  -1   3  659.59    8.22   0
  -5 -15   3   40.40    5.90   0
  -5  -6   0   10.47    4.69   0
  -4 -15   2   11.70    6.71   0
  -3  -9  -1  206.08    6.65   0
  -3   1   2 1004.06   13.29   0
  -2 -11  -1   65.28    6.36   0
  -9  -9   6    9.97    5.77   0
  -9  -8   6    0.96    5.24   0
  -9  -7   6   82.62    5.58   0
  -7  -1   5   54.27    5.08   0
  -6 -14   3    6.88    5.85   0
  -3 -13   0  259.05    8.06   0
  -3  -2   0  110.44    5.28   0
  -9  -9   7   -3.36    5.49   0
  -9  -8   5  279.41    6.73   0
  -9  -7   5   67.65    5.35   0
  -9  -6   7  113.63    6.03   0
  -8 -10   3  137.00    6.04   0
  -8  -5   3   19.06    4.67   0
  -8  -3   8   61.99    6.70   0
  -7 -11   2  489.82    8.25   0
  -6 -13   2   18.26    5.98   0
  -6  -2   2 4527.72   18.52   0
  -5   1   4  713.33    9.95   0
  -4 -14   1   96.13    6.74   0
  -3 -16   2    3.02    6.59   0
  -2 -14   0   -0.10    6.88   0
  -9 -10   6   42.70    5.95   0
  -9  -9   5    3.13    4.88   0
  -9  -8   8    1.39    5.55   0
  -9  -7   8   68.77    6.15   0
  -9  -6   5   91.10    5.63   0
  -8  -4   9    2.85    6.64   0
  -7  -4   2   57.70    4.91   0
  -6   0   4  348.78    6.97   0
  -5 -13   1   12.97    6.20   0
  -5  -5   0 1252.77   10.28   0
  -4 -12   0  791.47   10.57   0
  -4  -3   0   20.11    4.24   0
  -4  -1   1  818.86    9.63   0
  -3 -15   1   26.70    7.20   0
  -3 -10  -1  106.00    6.04   0
   0  -8  -2  100.35    7.43   0
   0  -7  -2   69.03    7.11   0
  -9 -10   5   70.32    6.05   0
  -9  -6   8   76.74    6.42   0
  -8 -12   4  243.91    6.75   0
  -8  -2   6  171.03    7.04   0
  -3  -5  -1  307.14    6.75   0
  -2  -1   0    3.40    4.42   0
  -9  -9   4  357.39    7.81   0
  -9  -8   4   -0.49    5.59   0
  -9  -7   4  154.44    5.96   0
  -9  -5   5   -2.06    5.30   0
  -8  -2   7   55.80    6.23   0
  -7  -2   3  709.38    8.07   0
  -5  -2   1  475.14    7.35   0
   0  -2  -1 5386.36   48.49   0
  -9 -11   6   56.47    5.09   0
  -9  -6   4   84.93    5.63   0
  -9  -4   6    7.73    5.51   0
  -8  -8   2   21.98    5.75   0
  -8  -4   3    9.88    4.27   0
  -8  -2   5  303.12    6.92   0
  -7  -8   1  238.41    6.15   0
  -7  -7   1    3.28    4.68   0
  -6 -12   1  180.52    7.11   0
  -5 -11   0   56.03    6.14   0
  -3   0   1 1234.36   13.38   0
  -2 -12  -1  280.00    8.62   0
   0  -9  -2   33.97    6.63   0
  -9 -11   5   34.95    5.67   0
  -9 -10   4   32.41    5.39   0
  -9  -5   8  128.43    6.67   0
  -9  -4   7   19.64    5.93   0
  -8  -9   2   15.24    5.24   0
  -8  -7   2   28.80    4.89   0
  -7  -6   1   86.51    5.59   0
  -6 -15   3  123.40    6.67   0
  -5 -15   2  114.89    7.21   0
  -3 -11  -1   34.94    6.69   0
  -9  -5   4  497.71    7.43   0
  -8 -12   3    2.48    6.13   0
  -8  -6   2  195.81    6.07   0
  -7  -3   2  981.58    8.92   0
  -6 -14   2  275.05    7.95   0
  -5  -4   0   -2.45    4.39   0
  -4 -16   2    9.76    6.98   0
  -4 -13   0   -2.33    6.59   0
  -3 -14   0   15.02    7.02   0
   0  -6  -2  184.40    8.68   0
  -9  -6   9   39.89    6.43   0
  -8  -2   8   68.40    6.44   0
  -7 -10   1   63.92    5.87   0
  -6  -8   0  164.07    5.86   0
  -6  -7   0   21.80    4.52   0
  -6   1   6  149.56    7.30   0
  -5 -14   1   84.08    7.13   0
  -4  -9  -1  244.10    6.68   0
  -9 -12   5  129.94    6.07   0
  -9  -9   3    4.76    5.41   0
  -9  -8   3   14.30    5.43   0
  -9  -7   3  137.26    6.14   0
  -9  -4   8    2.80    5.91   0
  -8  -5   2   36.85    4.69   0
  -7  -5   1  271.28    6.20   0
  -7   0   6  223.54    7.25   0
  -5 -12   0   13.45    6.22   0
  -4 -15   1   67.20    7.07   0
  -4  -6  -1 1588.90   12.08   0
   0 -10  -2   70.23    8.18   0
 -10  -9   6   35.59    6.21   0
 -10  -8   6   54.64    5.63   0
  -9  -4   4   12.88    5.42   0
  -9  -3   6   68.11    5.60   0
  -8 -11   2   16.65    6.08   0
  -7   0   7   46.60    6.38   0
  -6 -13   1   93.74    6.41   0
  -6  -6   0   80.46    4.84   0
  -4 -10  -1  478.32    8.25   0
  -3  -4  -1  748.71    9.36   0
  -2  -3  -1  364.38    7.78   0
  -1  -8  -2   29.32    5.55   0
 -10  -7   5    2.14    5.70   0
 -10  -7   7  187.23    6.85   0
  -9 -12   4    8.48    5.75   0
  -9 -10   3  119.70    6.31   0
  -9  -5   9   -2.45    5.89   0
  -7   0   5  407.98    7.98   0
  -6   1   5   23.88    5.05   0
  -3 -12  -1  148.72    7.50   0
  -1  -9  -2   17.66    6.33   0
  -1  -7  -2  831.26   11.85   0
 -10 -10   6  143.08    6.07   0
 -10  -9   5   65.81    5.18   0
 -10  -6   7    7.34    5.60   0
  -9  -5   3   13.40    5.05   0
  -8  -1   6   42.45    5.77   0
  -6  -1   2   73.19    4.66   0
  -5   0   2   97.46    5.33   0
   1  -5  -2  195.08   12.57   0
 -10 -10   5    1.52    4.85   0
 -10  -7   8    6.69    5.45   0
 -10  -6   5    4.86    5.20   0
  -8  -4   2   60.25    4.95   0
  -8  -1   7    2.30    6.38   0
  -7  -4   1  406.39    6.62   0
  -6 -15   2    4.67    6.17   0
  -6 -11   0    5.68    6.01   0
  -6  -5   0    6.27    4.25   0
  -4 -11  -1  166.63    7.68   0
  -4  -5  -1  473.28    7.73   0
 -10  -9   4   30.43    5.88   0
 -10  -8   4  100.92    5.98   0
 -10  -7   4   13.81    5.01   0
 -10  -5   7  112.91    6.42   0
  -9  -3   8  114.20    6.99   0
  -8  -1   5  429.02    7.67   0
  -7 -14   2    6.63    6.33   0
  -7  -2   2   17.75    4.26   0
  -4 -14   0  173.15    7.99   0
  -4  -2   0  398.80    7.38   0
 -10  -6   8   36.69    6.15   0
  -9 -13   4  193.86    7.00   0
  -8  -9   1  169.00    6.05   0
  -8  -8   1    4.95    4.75   0
  -8  -7   1  230.36    6.24   0
  -5 -13   0  396.91    8.49   0
  -5  -3   0  751.91    8.43   0
  -1 -10  -2   15.85    6.64   0
  -1  -6  -2   67.31    6.11   0
 -10 -10   4   11.93    5.51   0
 -10  -6   4   10.31    4.91   0
  -9 -12   3   11.13    5.44   0
  -9  -9   2    7.05    5.33   0
  -9  -7   2  111.86    6.05   0
  -9  -4   3   17.29    4.60   0
  -9  -2   6  182.04    7.40   0
  -8 -10   1  207.13    7.04   0
  -8  -2   3  701.93    8.52   0
  -7   0   4  240.38    6.49   0
  -6 -14   1   12.65    6.36   0
  -6  -2   1    6.72    4.19   0
  -5  -9  -1    8.00    5.34   0
  -5  -1   1   58.71    4.52   0
 -10  -5   8   41.08    6.15   0
 -10  -4   6   62.49    5.51   0
  -9 -10   2   13.07    5.27   0
  -9  -6   2   35.85    5.04   0
  -9  -2   7  163.32    7.16   0
  -8  -6   1  660.99    7.90   0
  -7  -8   0   -1.95    4.57   0
  -2  -8  -2  376.19    8.22   0
 -10 -11   4   14.48    5.25   0
 -10  -5   4   42.09    5.48   0
 -10  -4   7   33.80    5.75   0
  -9  -2   5   83.22    5.82   0
  -8  -3   2   27.59    5.02   0
  -8  -1   4   51.38    5.32   0
  -7 -13   1   90.83    6.47   0
  -7  -9   0  197.88    6.34   0
  -7  -7   0   16.13    4.47   0
  -6  -4   0  372.54    6.61   0
  -6   1   4  107.37    5.89   0
  -5 -10  -1  148.77    6.56   0
  -5  -6  -1  291.61    6.72   0
  -4 -12  -1   17.49    6.40   0
  -3 -13  -1  102.22    7.29   0
  -3  -1   0  710.02   10.14   0
  -2  -9  -2   65.81    6.03   0
  -2  -7  -2   16.91    5.27   0
   0  -5  -2   93.22    7.83   0
 -10  -9   3  115.34    5.95   0
 -10  -7   3  234.11    6.74   0
  -9 -11   2  101.54    5.94   0
  -8  -5   1  244.71    6.50   0
  -7  -3   1   16.31    4.36   0
 -11  -9   6   62.91    6.12   0
 -10 -12   4   43.33    5.95   0
 -10  -6   3    0.76    5.50   0
  -9 -13   3   -2.01    5.58   0
  -9  -5   2    5.85    4.69   0
  -7 -15   2  202.85    7.99   0
  -7  -6   0   25.80    4.82   0
  -4  -4  -1    0.37    4.12   0
  -2 -10  -2 1577.04   15.26   0
 -11  -9   5   32.15    6.26   0
 -11  -8   5   90.30    5.88   0
 -11  -8   7   44.74    6.06   0
 -11  -7   7   -2.76    5.56   0
 -10  -4   4  194.16    6.70   0
 -10  -4   8   80.57    6.83   0
  -9  -3   3  140.50    5.28   0
  -5 -14   0    5.82    6.49   0
  -5 -11  -1  168.16    7.06   0
  -4   0   1    0.96    4.05   0
  -3  -3  -1    1.47    4.02   0
  -1  -2  -1  657.77   12.83   0
 -11 -10   5    3.35    5.62   0
 -11  -7   5   10.33    5.17   0
 -11  -6   6   -0.34    5.49   0
 -10 -11   3  143.60    5.79   0
 -10  -3   6   14.04    5.96   0
  -9 -12   2   13.67    5.51   0
  -6 -15   1   39.90    7.19   0
  -6 -13   0   -2.80    6.45   0
  -2  -6  -2 4521.15   23.75   0
 -11  -6   7  237.63    6.91   0
 -10  -5   3  217.95    6.05   0
 -10  -3   5   16.07    5.49   0
 -10  -3   7  227.43    7.19   0
  -8   0   6   16.17    5.81   0
  -7 -14   1   51.64    6.31   0
  -7  -5   0  184.03    5.61   0
  -5  -5  -1   -1.80    4.27   0
  -3  -8  -2   22.24    5.56   0
 -11  -9   4   59.32    5.30   0
 -11  -8   4   43.94    5.20   0
 -11  -7   4   -3.25    5.75   0
 -10 -12   3   40.09    6.15   0
  -9  -9   1    1.83    5.09   0
  -9  -8   1  165.19    6.12   0
  -9  -7   1  191.61    6.10   0
  -9  -4   2   17.97    4.69   0
  -8  -4   1   14.95    4.61   0
  -8   0   5    8.70    5.36   0
  -8   0   7    0.24    6.56   0
  -7  -1   2  812.95    8.66   0
  -7   1   6  311.24    8.56   0
  -4 -13  -1  123.16    7.73   0
  -3  -9  -2   55.02    6.13   0
  -2 -11  -2    2.07    7.22   0
  -1  -5  -2  190.43    7.54   0
 -11 -10   4    6.26    5.28   0
 -11  -5   6  121.16    5.81   0
 -10  -9   2   12.67    5.47   0
 -10  -8   2   90.21    5.79   0
  -9 -10   1  108.54    6.01   0
  -9  -1   6   42.57    5.62   0
  -8  -2   2  376.19    6.92   0
  -7 -12   0    2.46    5.22   0
  -6 -10  -1   17.17    5.81   0
  -6  -7  -1   85.63    5.32   0
  -6  -3   0   43.39    4.72   0
  -6   0   2  186.34    6.02   0
  -5 -12  -1  125.56    7.00   0
  -5  -2   0   14.18    4.43   0
  -3  -7  -2  986.32   10.84   0
 -11  -6   4   11.20    5.33   0
 -11  -6   8    1.45    5.61   0
 -11  -5   7   13.61    5.95   0
 -10 -10   2  397.20    7.46   0
  -9  -6   1  181.48    5.75   0
  -9  -1   5   35.23    5.47   0
  -9  -1   7   10.08    6.04   0
  -8 -13   1   88.44    6.59   0
  -8  -9   0    8.94    5.68   0
  -8  -8   0 1207.19   10.12   0
  -7   1   5   58.00    5.49   0
  -5   2   4  212.47    7.79   0
  -3 -10  -2   15.14    6.10   0
 -11 -11   4   -3.77    5.34   0
 -10  -6   2  938.99    9.48   0
 -10  -4   3  315.88    6.54   0
  -9 -11   1  116.04    6.16   0
  -8  -7   0   -1.52    4.70   0
  -7  -4   0    3.07    4.96   0
  -7  -2   1  129.35    5.22   0
  -6 -14   0    0.25    6.95   0
  -6  -6  -1   -0.42    4.23   0
  -6  -1   1  316.14    6.76   0
  -4   2   3 1640.16   17.26   0
 -11  -9   3   80.24    5.51   0
 -11  -8   3   81.58    6.13   0
 -11  -5   4   60.19    6.07   0
 -11  -4   6   97.34    6.31   0
 -10 -13   3   64.54    6.25   0
 -10 -11   2   -2.50    5.40   0
 -10  -2   6  407.73    8.68   0
  -9  -2   3  298.59    6.65   0
  -8  -6   0  167.93    6.21   0
  -6 -11  -1   48.46    5.93   0
  -2   1   1  646.23   13.93   0
 -11 -10   3  148.24    5.92   0
 -11  -5   8   47.04    6.21   0
 -11  -4   5  138.94    6.41   0
  -9  -5   1   14.01    4.96   0
  -9  -3   2   58.65    4.67   0
  -8  -3   1  334.69    6.52   0
  -8   0   4 1696.49   12.66   0
  -7 -15   1    6.01    6.91   0
  -7 -13   0  122.33    7.32   0
  -6   1   3  646.05    9.06   0
  -5  -4  -1  462.38    7.34   0
  -4  -3  -1  736.97    9.04   0
  -4  -1   0    2.43    4.07   0
  -3 -11  -2  528.52   10.66   0
  -2  -2  -1   -0.33    4.53   0
 -11  -4   7   54.42    6.41   0
 -10 -12   2   77.42    6.37   0
 -10  -5   2   12.36    5.10   0
 -10  -2   5    4.05    5.24   0
 -10  -2   7    6.05    6.37   0
  -9 -14   2    6.86    6.03   0
  -9  -1   4  498.29    8.06   0
  -5 -13  -1   16.14    7.09   0
  -4  -9  -2   22.48    5.34   0
  -4  -8  -2   61.33    5.42   0
 -12  -9   5  126.19    6.60   0
 -12  -8   5    7.42    5.85   0
 -12  -7   6   17.30    5.80   0
 -11 -11   3    7.37    4.84   0
  -8 -14   1   48.13    6.38   0
  -7   1   4   95.39    6.15   0
  -6  -5  -1  291.40    6.22   0
  -4 -10  -2   91.87    7.03   0
  -4  -7  -2   65.57    5.45   0
  -8 -12   0  426.24    8.18   0
  -8  -5   0   11.39    4.62   0
  -7  -7  -1   10.93    5.11   0
  -5   0   1  708.67    9.23   0
 -12  -9   4    3.83    5.43   0
 -12  -8   4  247.27    7.00   0
 -12  -6   6   78.90    6.13   0
 -11 -12   3   46.11    6.32   0
 -11  -5   3  111.54    5.83   0
 -11  -3   6  228.71    7.72   0
 -10 -10   1    1.88    5.88   0
 -10  -9   1  110.05    5.88   0
 -10  -2   4   11.09    5.62   0
  -9  -4   1  254.76    5.99   0
  -7 -10  -1   62.89    5.85   0
  -6   2   5    1.37    5.88   0
 -12 -10   4   45.54    5.63   0
 -12  -7   4   19.29    5.98   0
 -12  -6   7    9.23    5.59   0
 -11  -9   2   92.66    5.88   0
 -11  -8   2   20.36    5.49   0
 -11  -7   2  483.26    8.31   0
 -11  -3   5   13.20    5.31   0
  -9 -13   1    1.00    5.79   0
  -9  -9   0  628.10    8.56   0
  -9  -8   0    0.27    5.24   0
  -7 -14   0   13.90    7.17   0
  -7  -3   0   11.18    4.36   0
  -6  -2   0  153.46    5.50   0
 -11  -3   7    2.65    6.28   0
 -10  -6   1    4.22    5.44   0
  -9  -7   0  204.01    6.16   0
  -8  -1   2   26.78    4.44   0
  -7 -11  -1    9.55    5.67   0
  -4 -11  -2   37.60    6.78   0
  -3 -12  -2   13.00    7.39   0
 -12  -6   4   54.15    5.66   0
 -12  -5   6    5.49    5.78   0
 -11 -11   2  296.81    7.73   0
 -11  -6   2   -1.49    5.49   0
  -9  -2   2   68.35    4.69   0
  -9   0   6   14.39    6.02   0
  -8 -13   0    6.72    6.12   0
  -8  -4   0 2570.49   13.53   0
  -7   0   2   65.80    4.79   0
  -6 -13  -1   86.08    7.47   0
  -6  -4  -1 1583.79   11.38   0
  -5  -9  -2   -1.46    5.25   0
  -5  -8  -2   34.84    5.24   0
  -3  -2  -1  370.68    7.66   0
 -12  -9   3   15.76    5.84   0
 -12  -8   3   -4.93    5.40   0
 -12  -5   7   10.57    6.10   0
 -10  -1   6   48.35    6.08   0
  -9  -6   0    9.81    5.01   0
  -9   0   5  619.90    9.59   0
  -8  -2   1 1079.10    9.37   0
  -7  -1   1  167.81    5.55   0
  -5 -10  -2   22.21    6.61   0
  -5  -3  -1  304.18    6.51   0
 -12 -10   3   42.83    5.55   0
 -10  -1   5   40.98    5.96   0
  -9 -14   1   61.21    6.18   0
  -5  -1   0 1244.89   10.96   0
 -11  -5   2  234.58    6.46   0
 -10  -3   2   14.54    4.56   0
  -9  -3   1  215.24    5.94   0
  -8  -8  -1   -0.71    5.40   0
  -8   1   5  438.05    8.89   0
  -7  -5  -1  267.07    6.15   0
  -3   1   1  202.02    7.10   0
  -2   0   0 1007.87   14.41   0
 -12 -11   3   55.55    5.02   0
 -12  -6   3  111.66    5.84   0
 -12  -4   5    9.79    5.38   0
 -12  -4   6   21.60    5.89   0
 -11  -2   6    2.66    5.90   0
  -9 -12   0    9.42    5.39   0
  -9  -5   0  870.68    8.65   0
  -8  -7  -1  229.55    6.06   0
  -7   1   3  112.53    5.91   0
  -6   2   4   55.29    5.72   0
  -5 -11  -2  236.15    7.57   0
 -12  -4   7    7.13    6.25   0
 -11  -9   1  113.12    5.95   0
 -11  -8   1  121.60    6.21   0
 -11  -2   5   16.68    6.01   0
 -10 -13   1   60.11    6.49   0
 -10  -1   4   29.01    5.43   0
  -9   0   4   12.31    4.86   0
  -8 -14   0   98.86    7.22   0
  -7 -15   0    1.57    6.63   0
  -6   0   1 1957.12   13.38   0
  -5   2   3  731.59   10.91   0
 -13  -7   6   41.18    5.27   0
 -11 -10   1   43.72    5.69   0
 -11  -7   1    1.80    5.47   0
 -10  -9   0    2.36    5.55   0
 -10  -8   0  140.14    5.90   0
 -10  -4   1  483.35    7.22   0
  -8 -11  -1  114.13    6.08   0
  -8  -6  -1  672.97    8.45   0
  -8  -3   0    4.11    4.73   0
  -7 -13  -1   87.20    7.53   0
  -7  -2   0   49.90    4.68   0
  -6 -14  -1   12.46    7.22   0
  -6  -8  -2  195.26    6.67   0
  -4  -2  -1 2774.08   16.42   0
   0  -4  -2  182.77    9.68   0
 -13  -8   4   -2.50    5.93   0
 -12 -10   2   78.76    6.06   0
 -12  -9   2   10.89    5.32   0
 -12  -8   2    5.48    5.11   0
 -12  -5   3   23.60    5.39   0
 -11 -11   1    0.68    5.84   0
 -11  -4   2   32.48    5.36   0
 -11  -2   4   10.49    5.61   0
  -8   1   4   53.94    5.65   0
  -6 -10  -2  910.48   11.00   0
 -13  -6   6   55.57    5.34   0
 -12  -7   2    5.54    5.52   0
  -9  -4   0   -1.91    5.25   0
  -9  -1   2   20.33    5.04   0
  -7  -4  -1  394.37    6.82   0
  -6  -3  -1  200.88    5.79   0
  -5 -12  -2   18.78    7.02   0
  -3  -4  -2   83.00    5.44   0
  -3   0   0   10.51    4.52   0
 -12 -11   2   13.44    5.51   0
 -12  -6   2  155.13    6.59   0
 -12  -3   5  140.90    6.49   0
 -12  -3   6   24.01    5.76   0
 -10  -6   0   19.92    5.38   0
 -10  -2   2 1550.02   10.94   0
  -8 -12  -1    7.56    6.58   0
  -6 -11  -2    8.56    6.58   0
  -6  -1   0   -0.14    4.31   0
  -5  -5  -2   23.90    4.75   0
 -13  -5   6    9.84    5.67   0
 -12  -4   3   12.97    5.75   0
  -9  -8  -1  167.66    6.71   0
  -9  -2   1  239.42    5.94   0
  -8  -5  -1  254.73    6.24   0
  -8  -1   1  351.69    6.41   0
  -4   1   1  830.45   10.77   0
 -13 -10   3   61.04    5.78   0
 -13  -8   3    3.88    5.07   0
 -13  -5   5    5.39    5.43   0
 -12  -3   4   29.92    5.69   0
 -12  -3   7   37.31    6.31   0
 -11  -5   1  153.61    6.22   0
 -10 -12   0   54.64    6.43   0
 -10  -3   1  104.19    5.80   0
  -9  -7  -1  200.14    6.51   0
  -9   0   3   25.34    4.85   0
  -7   2   5   45.15    6.25   0
 -12  -5   2   22.11    5.48   0
 -11  -3   2  529.65    7.57   0
 -10  -5   0    1.12    4.88   0
 -10   0   5  163.61    6.95   0
 -10   0   6   58.62    6.49   0
  -9 -14   0    0.07    6.24   0
  -7 -14  -1   41.93    7.28   0
  -7  -9  -2  113.05    6.61   0
  -5  -2  -1  466.34    7.46   0
  -4  -4  -2  109.70    5.35   0
 -13  -6   3   92.20    6.33   0
 -12  -9   1   82.22    5.95   0
 -11  -1   5   42.21    5.93   0
 -11  -1   6  194.95    7.53   0
  -9 -11  -1  114.75    6.08   0
  -7 -10  -2    5.68    5.71   0
  -6 -12  -2  153.95    7.79   0
  -4   0   0 9999.99   32.27   0
 -12  -8   1   -0.59    5.32   0
 -11  -9   0   86.71    5.97   0
  -9  -6  -1  187.20    5.87   0
  -9  -3   0  534.87    7.42   0
  -8  -2   0  138.18    5.29   0
  -8   1   3   60.18    5.27   0
  -7  -3  -1   15.05    4.49   0
  -7   0   1  514.36    7.37   0
 -13  -9   2    1.19    5.96   0
 -13  -4   5  243.65    6.74   0
 -13  -4   6   -0.48    6.29   0
 -12  -7   1  121.63    5.99   0
 -12  -2   5   86.09    6.74   0
 -11 -10   0   12.09    5.55   0
 -11  -7   0    8.90    5.36   0
 -11  -4   1  170.71    6.40   0
 -11  -1   4   32.65    5.39   0
 -10 -13   0    0.12    5.46   0
 -10   0   4  242.86    7.02   0
  -9 -12  -1   85.56    7.01   0
  -9   1   5   29.93    6.01   0
  -8  -4  -1    4.60    4.71   0
  -7 -11  -2  478.11    9.14   0
  -6  -5  -2   68.60    4.89   0
 -13 -10   2    8.13    5.19   0
 -13  -8   2   13.08    5.21   0
 -13  -5   3    0.87    5.81   0
 -12 -11   1   65.66    6.01   0
 -12  -4   2    9.21    5.00   0
 -12  -2   6  119.36    6.98   0
 -10  -4   0  251.77    6.66   0
  -7  -6  -2    7.80    4.97   0
  -7  -1   0   80.78    5.41   0
  -5  -4  -2   54.75    4.67   0
 -13  -7   2   44.98    5.11   0
  -9  -5  -1    5.94    5.08   0
  -6  -2  -1   -2.80    4.47   0
  -5   1   1   57.81    4.64   0
  -4   4   6   22.93    6.40   0
  -2   3   8   56.28    6.20   0
   4   0   9   -7.50    5.78   0
   5  -3   3  192.60    6.50   0
   5  -2   7  376.93    7.17   0
   7  -2   7  594.99    8.94   0
  11  -2   4    6.28    7.16   0
  -2   1   6  271.79    6.71   0
   4  -1   8   88.67    6.18   0
   4   4  11   -4.17    5.56   0
   5  -3   4  447.37    7.39   0
   6  -3   4   51.05    5.47   0
   6  -2   7   -3.37    5.97   0
   8  -1   8   29.26    6.41   0
  -1   2   8  142.14    6.28   0
   0   5  10   17.03    6.36   0
   2   6  11   -1.41    6.05   0
   3  -2   1  379.32    8.65   0
   3   5  11    1.52    6.00   0
   5   0   9  427.63    7.69   0
   6   0   9    5.33    6.17   0
   9  -2   1  236.57    8.93   0
   9   2  10   63.43    5.78   0
  13   0   6   -1.39    6.68   0
  -2   2   7    5.36    5.00   0
   0  -1   5 1138.64   10.35   0
   2  -2   5    1.19    4.49   0
   2  -1   7  629.48    8.03   0
   2   3  10   27.19    5.74   0
   6  -1   8   85.84    6.26   0
   7  -1  -1  174.90   13.37   0
  10  -2   5    0.19    6.24   0
  10   1   9   10.51    5.99   0
  12   0   7   -2.14    6.73   0
  12   1   8    7.96    6.24   0
  14   1   6    6.47    7.38   0
  -1   1   7    1.89    4.65   0
  -1   4   9  336.85    7.66   0
   0  -1   2   99.82    6.02   0
   1   4  10   40.75    5.97   0
   2  -2   2 9650.00   32.84   0
   2   0   8  107.63    5.77   0
   8   2  10   58.78    5.81   0
  10  -2   2 1550.92   14.93   0
  10   0   8   92.16    7.13   0
  12  -1   2   12.95    8.02   0
   1  -1   6  244.15    6.23   0
   1   2   9   11.13    5.40   0
   3   1   9    1.34    5.93   0
   4   5  11   11.37    5.70   0
   5   2  10   84.94    6.20   0
   6   2  10   87.09    6.36   0
   8  -2   6  171.23    6.38   0
  10  -1   0   10.97    7.97   0
  11  -1   6  192.45    7.34   0
  11   2   9   14.66    6.34   0
  13   1   7    2.13    6.10   0
  -4   3   3  170.58   12.17   0
   0   3   9  282.15    7.48   0
   0   6  10   55.19    7.19   0
   2  -2   4   72.34    5.27   0
   3   6  11  134.56    6.89   0
   9   1   9    4.43    5.13   0
  10  -2   3   15.07    7.02   0
  10  -2   4   13.81    6.01   0
  12  -1   4   15.11    7.02   0
  -3   2   5   25.96    5.07   0
  -1   0   5 1152.72   10.96   0
   0  -1   4  191.56    5.92   0
   2  -2   3    3.65    4.45   0
   3  -1   7   13.22    5.01   0
   6  -2   6 1027.17    9.87   0
   7  -2   6   32.68    5.15   0
   9   0   8    7.35    6.27   0
   9   3  10   42.36    5.65   0
  12  -1   3   54.37    7.55   0
  13   0   5  291.63    8.71   0
  -3   4   7   18.32    6.52   0
  -2   4   8   98.31    6.63   0
   1   0   7   21.29    5.55   0
   3  -2   5   22.10    4.28   0
   3   0   8  208.74    6.24   0
   4   1   9  335.55    7.06   0
  11  -1   1  116.68    8.84   0
  14   1   5   41.78    7.78   0
   0  -1   3  126.07    5.14   0
   1   5  10   67.22    6.19   0
   2  -1   0    1.08    6.93   0
   2   4  10   60.25    5.97   0
   4  -1   7   21.30    5.03   0
   5   1   9    6.84    5.30   0
   6  -1  -1  326.15   16.05   0
   7   1   9    1.20    5.49   0
   8  -2   1 1073.63   13.30   0
   8  -1   7   10.36    5.48   0
   8   3  10   31.71    5.32   0
  10   2   9    1.22    6.15   0
  12   0   6   16.13    6.60   0
  -1   5   9    0.98    6.12   0
   0   0   6   12.13    4.47   0
   0   2   8  117.89    6.40   0
   2  -1   6  264.63    6.36   0
   4  -2   1 2755.41   20.02   0
   4   0   8  438.39    7.79   0
   5   3  10   66.10    6.52   0
   6   1   9    9.05    5.84   0
   7   3  10   84.88    6.46   0
   8   0   8  238.99    7.01   0
   9  -2   2   65.24    6.62   0
   9  -2   4  147.21    6.83   0
  11  -1   5   40.73    6.17   0
  13   0   4    8.45    7.45   0
  -3   3   6  439.46    8.50   0
  -1   3   8  139.74    6.65   0
   1  -1   5    2.65    4.51   0
   3  -2   4   78.72    5.44   0
   4  -2   5  674.07    8.27   0
   5  -1   7    3.66    5.17   0
   5   0   8   40.50    5.97   0
   6  -1   7  391.24    7.72   0
   6   3  10   11.69    5.50   0
   7  -1   7   15.34    5.78   0
   7   0   8  184.24    6.78   0
  12   1   7   22.61    6.27   0
  13   1   6   24.95    6.73   0
  14   2   6  145.53    7.93   0
   0   4   9    4.81    5.86   0
   1   3   9   -2.32    5.05   0
   3  -2   2   52.34    5.01   0
   5  -2   5   62.69    5.32   0
   6   0   8  119.30    6.42   0
   7  -2   5   42.18    5.13   0
   9  -2   3  305.90    7.76   0
   9   2   9   32.76    6.06   0
  10   0   7   32.82    6.50   0
  10   1   8   30.61    5.89   0
  13   0   3    7.72    7.38   0
  13   2   7   65.64    6.61   0
  14   1   4   12.04    7.64   0
  -2   3   7  713.67    9.81   0
  -1   0   4  191.72    6.43   0
   1   6  10   43.05    6.35   0
   2   0   7  189.42    6.35   0
   2   5  10   89.81    6.44   0
   3   2   9   20.29    5.59   0
   6  -2   5    4.55    4.81   0
   7  -2   1  137.24    7.16   0
   9  -1   6   48.53    6.53   0
  11  -1   4   27.67    7.38   0
  -2   2   6 1722.29   13.47   0
  -1   2   7  635.47    8.57   0
   1  -1   1    1.59    4.35   0
   3  -2   3 1132.84   10.93   0
   3  -1   6  349.83    6.95   0
   8   2   9    7.44    6.10   0
   8   4  10   59.92    5.30   0
  12   0   5   15.36    7.01   0
  -2   5   8  177.70    7.63   0
   4  -2   4  230.82    6.32   0
   4   2   9   13.23    5.62   0
   6  -2   1    1.03    4.77   0
   7   4  10   55.49    6.51   0
   8  -2   2  375.80    8.32   0
  10  -1   5   26.53    6.43   0
  10   3   9   11.68    5.81   0
  11  -1   3   75.29    7.64   0
  11   0   6  130.76    6.89   0
  11   2   8    0.91    5.52   0
  -3   2   4   77.19    6.08   0
   1   7  10   74.89    6.58   0
   3   1   8  142.22    5.98   0
   5   2   9   25.35    5.42   0
   6   2   9   -5.84    5.98   0
   6   4  10   49.83    6.03   0
   7  -2   4   39.84    5.22   0
   7   2   9   26.60    5.74   0
   8  -1   6   36.01    5.68   0
   9   0   7   35.22    5.93   0
  -1   0   2   99.69    6.50   0
  -1   0   3  128.01    5.94   0
   0   5   9  414.07    8.73   0
   1  -1   4  721.08    9.06   0
   1   0   6  144.29    5.90   0
   2  -1   5   31.22    4.78   0
   2   6  10   85.67    6.40   0
   3   0   7   18.55    5.19   0
   4  -2   2  569.14    9.26   0
   4  -1   6  114.68    5.52   0
   5  -2   4  209.29    6.18   0
   6  -2   4   42.78    4.93   0
  13   1   5   19.02    6.61   0
  14   2   5    8.46    6.74   0
  -1   4   8   90.66    6.78   0
   0   0   5    3.48    4.93   0
   0   3   8  208.96    6.79   0
   1   4   9  330.75    7.56   0
   4  -2   3 1664.95   12.73   0
   4   1   8   98.67    6.23   0
   5  -1   6  109.29    5.77   0
   7  -1   6  314.85    7.02   0
   8   0   7    2.30    5.42   0
   8   1   8   32.56    5.99   0
   8   5  10   -0.86    5.40   0
   9  -1   0  814.26   14.73   0
   9   3   9    4.67    5.69   0
  12   1   6   10.49    6.42   0
  12   2   7    9.25    6.18   0
   1   1   7    5.07    4.86   0
   4   0   7    4.68    4.86   0
   6  -1   6  144.12    6.09   0
   7   1   8   75.26    6.26   0
  10  -1   1  148.52    8.37   0
  10  -1   4   30.27    6.44   0
  10   2   8   44.96    6.12   0
  12   0   4  554.87    9.90   0
  13   2   6   80.30    6.93   0
  13   3   7   13.22    5.49   0
  14   3   6    1.85    6.62   0
   2   7  10    1.09    6.96   0
   5  -2   2  127.54    5.80   0
   5  -2   3  733.44    9.15   0
   6  -2   3    0.46    4.42   0
   6   1   8   77.89    6.25   0
   6   5  10   46.90    6.58   0
   7   0   7   46.69    6.08   0
   8   3   9  121.05    7.25   0
  10   4   9   -2.22    5.25   0
  -2   6   8   53.57    6.87   0
   1  -1   3    1.45    4.41   0
   2   2   8   45.38    6.18   0
   3   6  10   18.67    6.16   0
   4   3   9  238.05    7.62   0
   5   0   7   47.78    5.35   0
   6   0   7  104.06    6.30   0
  10   1   7  198.51    6.97   0
  11   0   5  165.40    6.76   0
  11   3   8   28.78    6.14   0
  12   0   2   19.50    7.63   0
   0   6   9    6.80    6.18   0
   1  -1   2  809.30   11.30   0
   2   4   9    9.21    6.04   0
   3  -1   5   41.46    4.87   0
   7   3   9    5.30    5.34   0
   8  -1   5  434.43    8.28   0
  10  -1   2   14.70    6.45   0
  10  -1   3  287.70    8.06   0
  14   2   4   11.72    7.87   0
  -3   4   6  205.44    7.32   0
  -2   4   7  138.71    6.51   0
   0   1   6  132.72    5.33   0
   1   5   9    9.30    6.52   0
   2   0   6  169.67    5.82   0
   2   8  10   55.38    6.44   0
   4   6  10   51.17    5.98   0
   5   3   9    3.03    5.66   0
   6   3   9    5.21    5.46   0
   7   6  10    4.89    6.45   0
   9   4   9  245.24    7.58   0
  -3   3   5   -1.32    5.19   0
  -1   3   7    5.30    5.07   0
   2  -1   4  175.33    5.95   0
   2   1   7  636.60    8.07   0
   2   9  10   73.04    7.14   0
   3   2   8   50.71    5.93   0
   3   7  10   78.18    6.40   0
   9   1   7    9.11    5.38   0
  10   5   9   20.51    5.53   0
  13   1   3   32.61    8.03   0
  13   4   7    9.38    6.18   0
  -1   5   8  202.52    7.43   0
   4  -1   5  827.07    8.97   0
   7  -1   5   57.07    5.03   0
   8   2   8   65.37    6.05   0
  10   3   8    9.41    6.26   0
  14   4   6   19.64    6.52   0
  -2   2   5    1.78    5.00   0
   0   0   4 5644.14   23.29   0
   0   4   8  435.06    8.01   0
   1   0   5 1142.50   10.74   0
   3   8  10   28.32    6.31   0
   4   7  10   66.61    6.27   0
   5  -1   5   17.16    5.10   0
   6  -1   5   29.05    5.14   0
   8   0   6   18.58    5.92   0
   8   4   9    5.73    5.75   0
  11   0   4  125.92    6.78   0
  11   4   8   79.84    6.88   0
  12   2   6  117.32    6.94   0
  13   2   5   68.86    7.12   0
  13   3   6   27.74    6.84   0
  -2   3   6  111.64    6.20   0
   0   7   9  159.77    7.19   0
   3   0   6  265.21    6.42   0
   3   1   7    9.89    4.87   0
   4   2   8  108.12    5.81   0
   4   4   9   -5.64    6.06   0
   5   2   8  171.23    7.05   0
   5   7  10   64.00    5.80   0
   6   2   8   54.84    6.48   0
   7   4   9  132.89    6.49   0
   8   1   7   14.42    5.61   0
   1   6   9   16.42    6.73   0
   2   5   9   25.55    5.91   0
   4   8  10   63.01    6.09   0
   5   4   9  343.42    8.05   0
   7   0   6  220.62    7.12   0
   8  -1   0    4.58    7.29   0
   9  -1   1   72.41    6.74   0
   9  -1   3   49.67    5.88   0
   9   5   9    1.64    5.59   0
  10   2   7    3.70    6.40   0
   2  -1   3 1316.07   12.06   0
   3  -1   4  387.36    7.27   0
   4   0   6   15.63    4.93   0
   4   1   7   18.05    5.12   0
   9   3   8  112.40    5.99   0
   0   8   9    0.10    6.41   0
   1   1   6  252.80    6.08   0
   5   0   6   53.46    5.15   0
   5   1   7    3.28    5.41   0
   6   1   7  398.86    7.82   0
   9  -1   2   14.64    5.56   0
  11   0   1  208.56    9.81   0
  11   0   3  110.54    7.46   0
  12   1   4    7.83    6.78   0
  -1   6   8   83.27    6.57   0
   7  -1   4   94.84    5.39   0
   8   3   8   62.18    6.61   0
  10   4   8   81.49    6.18   0
  11   1   5   42.21    6.64   0
  11   5   8   38.64    6.74   0
  14   3   4    9.58    7.34   0
  -2   5   7  363.89    8.36   0
   1   4   8   90.58    6.41   0
   1   7   9    2.74    6.26   0
   2  -1   1  660.98   12.30   0
   2   0   5  857.44    9.25   0
   3   3   8   90.91    6.12   0
   4  -1   4  155.65    5.92   0
   6  -1   4  106.50    5.97   0
   7   5   9    6.00    5.32   0
   9   6   9   33.51    5.83   0
  10   0   4  239.30    7.83   0
  11   0   2   40.87    7.00   0
  13   2   4   62.01    6.98   0
  14   4   5   20.02    7.77   0
  -1   4   7   11.15    5.73   0
   0   5   8   37.74    6.12   0
   2  -1   2  160.73    6.32   0
   2   2   7    7.28    5.22   0
   2   6   9   -0.34    5.29   0
   5  -1   4  721.32    8.78   0
   6   5   9   30.48    6.45   0
   7   3   8   52.77    6.00   0
   9   1   6   40.07    5.81   0
  12   3   6   27.35    6.30   0
  13   4   6   -4.92    6.50   0
  -1   1   4  711.28    9.84   0
   0   0   3   -2.75    4.85   0
   0   1   5 1132.61   10.78   0
   3  -1   0  743.67   16.20   0
   4   3   8  156.12    6.31   0
   8   0   5   10.69    5.01   0
   9   4   8    9.34    5.88   0
  12   1   3   49.90    7.25   0
  13   3   5   32.74    6.91   0
  -3   2   2   46.90    8.96   0
  -3   5   6  182.26    7.56   0
   1   8   9  195.51    8.02   0
   2   1   6  257.86    6.31   0
   3  -1   3   88.88    5.42   0
   3   6   9   12.22    5.87   0
   5   3   8  153.66    6.35   0
   8  -1   1  351.54    8.84   0
   8  -1   2   29.00    5.88   0
  11   6   8   -1.39    6.24   0
  14   3   3  121.40    8.76   0
   1   0   4  193.58    6.07   0
   2   7   9   18.53    6.36   0
   3   0   5  906.66    9.25   0
   3   2   7  726.37    8.82   0
   7  -1   0   87.95    7.60   0
   7   6   9    3.72    6.40   0
   8   1   6   38.93    5.79   0
  10   5   8   37.14    5.95   0
  11   4   7   48.49    6.68   0
  13   2   3  129.38    8.43   0
  -1   7   8   79.59    6.79   0
   1   9   9    5.87    6.63   0
   6   6   9   -2.22    6.37   0
   7   0   5  404.10    7.33   0
   7   2   7  594.24    8.91   0
   8   4   8  190.28    6.82   0
   8   7   9   76.94    6.41   0
  10   0   3  402.23    8.44   0
  10   2   6  407.75    8.75   0
  11   1   4   24.70    6.42   0
  12   1   1  158.45    9.10   0
  12   1   2   16.83    7.53   0
   3   1   6  343.64    7.05   0
   4  -1   3  110.21    5.66   0
   4   0   5   -5.86    4.91   0
   4   2   7  134.38    5.97   0
   5   6   9   32.44    5.82   0
   6  -1   3  654.86    9.09   0
   6   0   5  485.15    7.74   0
   6   2   7    1.64    6.56   0
   7   1   6  307.99    7.67   0
  10   0   0  376.15   10.96   0
  14   5   5   50.11    7.86   0
  -2   4   6  182.79    6.82   0
  -2   6   7    2.34    6.03   0
  -1   3   6  345.52    7.25   0
   0   6   8  119.56    6.87   0
   1   5   8  191.63    6.50   0
   2   8   9   13.11    6.20   0
   3   4   8  151.70    6.56   0
   5  -1   3   46.33    5.10   0
   5   0   5  987.09    9.81   0
   5   2   7  365.13    7.46   0
   7   4   8  128.95    6.67   0
   7   7   9    2.50    6.16   0
   9   3   7   18.45    5.77   0
   9   5   8  131.08    7.12   0
  13   2   2   31.49    7.92   0
  13   5   6   13.21    5.92   0
  -1   8   8   33.50    6.76   0
   3  -1   2 1016.81   11.58   0
   4   1   6  108.24    5.49   0
   4   4   8  359.17    7.81   0
  10   0   2   66.70    7.03   0
  12   2   4   46.79    6.90   0
  -3   3   4  175.69    7.24   0
  -3   4   5  633.28   10.34   0
   2   9   9   45.37    7.25   0
   5   4   8   26.92    5.64   0
   6   4   8   97.60    6.06   0
   6   7   9   12.40    5.55   0
   7  -1   1  173.88    7.46   0
   8   0   4 1665.46   13.03   0
   9   0  -1  332.11   12.88   0
  10   0   1  565.61   10.98   0
  10   4   7   35.48    6.55   0
  12   3   5  133.68    7.14   0
  13   4   5  240.73    8.06   0
  -2   3   5   30.04    5.26   0
  -1   5   7   13.26    5.78   0
   0   0   2  613.33   10.89   0
   1   1   5   -1.44    4.57   0
   1   2   6  258.39    6.16   0
   2   0   4  375.47    7.29   0
   2   3   7  723.71    9.20   0
   2  10   9    2.41    6.88   0
   3  -1   1  201.00    7.40   0
   6  -1   0   -0.79    5.81   0
   7   8   9   69.07    6.83   0
   8   3   7   31.19    6.16   0
   8   5   8    8.37    6.25   0
  11   5   7   21.38    5.81   0
   4  -1   2   48.71    5.53   0
   4   8   9   -1.62    6.13   0
   9   0   3   27.49    5.93   0
  10   7   8    0.26    5.57   0
  11   1   3   83.24    6.95   0
  13   6   6   54.50    6.66   0
  14   6   5    3.90    7.00   0
   0   7   8  182.12    7.10   0
   1   6   8   77.37    6.20   0
   3   9   9    6.75    5.88   0
   5  -1   2  195.43    6.83   0
   7   3   7   -3.81    6.58   0
   7   5   8   76.97    7.13   0
   9   6   8   71.82    6.24   0
  14   4   3   68.92    8.19   0
  -3   6   6   62.60    7.18   0
  -2   7   7  588.13   10.71   0
   3   3   7   -1.08    4.68   0
   3  10   9   11.86    6.25   0
   8   1   5  437.72    7.48   0
   9   4   7   25.27    6.26   0
  10   3   6   17.51    6.12   0
   1   0   3  126.97    5.79   0
   2   2   6 1743.28   12.13   0
   3   0   4  332.30    7.12   0
   4   3   7   20.76    5.69   0
   4   5   8   32.12    6.10   0
   4  10   9    1.03    5.78   0
   6   3   7  458.21    8.30   0
   6   5   8  109.26    6.32   0
  10   5   7  115.02    7.04   0
  12   2   3  174.94    8.00   0
  14   5   4    5.75    7.00   0
  -1   1   3    2.27    4.40   0
   0   1   4  187.84    6.15   0
   0   8   8  230.02    7.77   0
   2   1   5   22.73    4.94   0
   4  -1   1  835.71   11.86   0
   5   3   7   21.54    5.63   0
   5   5   8  192.94    6.52   0
   5  10   9   26.73    6.42   0
   8   6   8   53.49    6.08   0
   9   7   8   72.77    6.19   0
  11   1   2  445.93    9.98   0
  13   5   5    2.26    6.63   0
   2   6   8   45.19    6.18   0
   4   0   4 4006.80   18.19   0
   5   0   4   66.43    5.22   0
   7   1   5   50.80    5.31   0
   7   2   6   29.76    5.63   0
   9   0   2   34.52    5.71   0
  13   4   4   -3.08    7.25   0
  -1   6   7  400.68    8.39   0
   0   2   5  857.18    9.60   0
   0   5   7   45.38    5.77   0
   1   7   8   78.40    6.59   0
   3   2   6  107.31    5.54   0
   6   2   6 1020.89   10.31   0
   7   6   8    8.53    5.31   0
   9   3   6   76.00    5.95   0
  11   1   0   21.95    7.83   0
  12   3   4   21.84    6.67   0
  12   4   5   10.87    5.71   0
  -1   4   6  116.69    5.89   0
   0   0   1    1.78    4.05   0
   0   9   8   10.93    6.66   0
   3   1   5   40.79    4.80   0
   5   2   6  293.61    6.88   0
   6   1   5   30.80    5.34   0
   8   7   8   61.72    6.54   0
   9   8   8    8.89    5.51   0
  10   1   3  296.85    7.75   0
  11   1   1  119.24    8.81   0
  11   7   7   -3.27    6.03   0
  -2   8   7   60.05    6.65   0
   4   1   5  830.22    9.00   0
   5   1   5   24.03    5.23   0
   5   6   8  105.55    6.82   0
   7   4   7   49.02    6.14   0
   9   0   0    4.12    7.03   0
   9   0   1  318.30    8.59   0
   9   2   5   93.10    6.45   0
   9   5   7   11.29    5.73   0
  10   4   6   64.16    6.68   0
  10   6   7   -0.35    5.61   0
  12   2   2  236.41    8.78   0
  13   3   2   23.58    7.42   0
  14   6   4   16.45    7.56   0
   0  10   8   91.18    7.76   0
   2   7   8    7.23    5.96   0
   9   9   8   95.38    6.04   0
  11   8   7   50.44    6.68   0
  14   5   3   84.81    8.18   0
   1   3   6  345.16    6.88   0
   2   0   3 2199.84   15.21   0
   3   4   7   15.75    5.11   0
   7   0   3  179.00    5.99   0
   7   7   8   37.33    5.48   0
   8   3   6   83.85    6.40   0
  -3   7   6  372.96    9.42   0
   4   4   7   -4.38    5.07   0
   5   4   7   23.83    5.91   0
   8   1   4   59.58    5.45   0
  12   2   1  278.37    9.72   0
  -1   7   7   12.17    6.36   0
   1   1   4  709.72    9.06   0
   1   9   8  140.22    7.03   0
   5   7   8   78.58    6.89   0
   8   2   5  304.77    6.92   0
   8   9   8    3.29    5.61   0
   9   6   7  113.52    6.99   0
  10   7   7  188.70    6.87   0
  11   2   3  364.65    8.36   0
  12   5   5  169.58    6.94   0
  13   4   3    3.99    7.05   0
  -3   5   5   79.04    6.28   0
   0   6   7  116.18    6.34   0
   1   2   5   30.96    4.83   0
   2   8   8   61.00    6.19   0
   6   0   3 1268.59   11.32   0
   7   3   6  369.37    7.66   0
   7   8   8   68.61    6.20   0
   9   4   6    2.25    5.66   0
  10   1   2   24.11    6.61   0
  12   3   3   76.54    7.17   0
  14   7   4    7.78    6.59   0
  -2   4   5  654.27    9.83   0
   1   0   2  100.60    6.23   0
   1  10   8   25.18    6.59   0
   1  11   8   37.97    6.62   0
   2   3   6  109.75    5.51   0
   3   0   3  197.34    6.22   0
   6   8   8   50.94    6.92   0
   7   5   7   25.30    6.26   0
  10   5   6   51.79    6.61   0
  11   3   4    8.22    6.04   0
  11   6   6   -2.44    6.12   0
   2   9   8  125.92    7.15   0
   3   8   8   72.49    6.10   0
   4   0   3    3.91    4.82   0
   5   0   3   46.39    5.19   0
   5   8   8    9.17    6.44   0
   7   1   4   95.68    5.58   0
   7   2   5   42.36    5.97   0
   7   9   8   70.51    6.23   0
  10   8   7   11.21    5.43   0
  14   5   2    5.12    7.95   0
  -2   6   6 1000.02   11.50   0
   2  12   8   30.89    7.18   0
   3   3   6  439.55    7.40   0
   6   5   7  252.41    7.37   0
   7  10   8    1.10    6.09   0
   8   0  -1    5.82    7.75   0
   8   6   7   30.86    6.17   0
   9   3   5   61.03    6.37   0
  -1   5   6  114.42    5.80   0
  -1   8   7   11.03    5.71   0
   1   6   7  396.84    8.36   0
   2   1   4  167.59    6.07   0
   2   2   5   -2.26    4.57   0
   2  10   8   42.80    6.78   0
   2  11   8   -0.95    6.79   0
   3   5   7   29.51    5.72   0
   4   3   6  208.61    6.33   0
   4   5   7   21.61    5.96   0
   5   5   7   -2.19    5.53   0
   8   0   1    9.17    5.52   0
  10   9   7   59.63    5.55   0
  13   8   5  159.44    6.97   0
  -4   7   5  308.12    9.86   0
   0   7   7   46.72    6.70   0
   3  12   8   17.59    6.39   0
   6   2   5    1.03    4.82   0
  10   1   1  145.06    7.45   0
  11   2   2    1.53    6.76   0
  13   4   2    6.78    7.50   0
  13   6   4   41.74    6.98   0
  -2   3   4   76.51    5.60   0
   0   1   3  127.81    5.84   0
   3   1   4  391.29    7.42   0
   3   2   5   22.98    4.95   0
   3  11   8   33.54    6.05   0
   5  11   8   46.88    6.54   0
   7   6   7  386.11    8.00   0
   8   0   0 3612.25   24.88   0
   9   5   6   23.23    5.90   0
   9   8   7   13.54    5.75   0
  10   1  -1  151.13    9.85   0
  10   2   3   24.17    5.91   0
  10   4   5  125.64    6.56   0
  10   6   6  272.56    7.40   0
  12   3   2    6.69    6.96   0
  -1   9   7   13.51    6.64   0
   4   1   4  158.72    5.92   0
   4   2   5  669.73    8.45   0
   4  11   8   78.54    6.33   0
   5   1   4  728.15    8.70   0
   5   2   5   65.07    5.58   0
   7   4   6  175.49    6.81   0
   8   7   7   52.61    5.90   0
  11   8   6   57.78    6.82   0
  13   5   3   13.42    6.43   0
  14   7   3   96.61    8.13   0
  -3   4   4  269.49    8.09   0
   6   6   7   -1.30    6.17   0
   7   0  -2   69.36   13.65   0
   9   1   2   20.14    5.30   0
   9   9   7    1.48    5.84   0
  10   1   0    8.36    7.17   0
  12   5   4    9.67    5.71   0
  14   6   2  287.81    9.77   0
  -1   1   2  813.90   13.95   0
  -1  10   7  196.26    8.13   0
   2   0   2  583.45    9.70   0
   5   6   7  245.69    7.21   0
   6   0   2  190.24    6.32   0
   8   2   4   94.12    6.15   0
   9  10   7   64.27    6.62   0
  11   3   3   25.49    6.29   0
  12   4   3   20.89    6.93   0
  13   7   4   85.16    7.23   0
  -2   7   6   29.46    6.19   0
   0   2   4  373.97    7.42   0
   1   7   7   23.70    5.96   0
   2   4   6  188.09    6.17   0
   6   4   6  112.07    5.96   0
   7   7   7   -1.95    5.97   0
   8   5   6   16.49    6.12   0
  10   7   6    5.23    5.90   0
  11   2   1   63.29    7.36   0
  11   9   6   66.83    6.29   0
  13   4   1  119.24    8.24   0
   3   4   6  204.26    6.52   0
   5   4   6   39.23    5.34   0
   7   0   1  508.94    9.67   0
   9   4   5  492.81    8.22   0
   9   6   6  107.78    6.67   0
  14   8   3   32.03    6.86   0
  -1   6   6  144.51    6.43   0
   4   4   6   17.75    5.33   0
   5   0   2   94.31    5.68   0
   6   7   7  393.52    7.76   0
   7   1   3  118.40    5.66   0
   7   3   5   11.10    5.44   0
   8   9   7    6.88    5.82   0
  10   5   5   64.53    6.38   0
  12   3   1  164.11    8.51   0
  -3   6   5    8.79    5.62   0
   1   3   5   39.14    4.72   0
   3   0   2  101.90    5.70   0
   4   0   2  176.81    6.73   0
   7   8   7   49.53    5.92   0
   8  10   7   17.43    6.00   0
  10   8   6   61.27    6.03   0
  12   6   4   53.76    6.61   0
  13   5   2    8.01    7.23   0
  13   6   3   95.96    7.43   0
  13   8   4   -0.19    6.10   0
  -2   5   5   73.63    5.94   0
   1   1   3   -1.72    4.53   0
   1   8   7    9.93    5.83   0
   4   7   7   47.77    6.57   0
   7   2   4   36.81    5.14   0
   8  11   7   48.84    5.92   0
   9   3   4  344.69    7.46   0
  10   2   2 1553.56   13.55   0
  11   2   0   24.82    7.56   0
  14   7   2    0.96    7.13   0
   0  10   7   36.71    6.22   0
   0  11   7   53.71    7.25   0
   0  12   7   -0.15    7.18   0
   6   3   5   13.98    5.07   0
   7   9   7   29.31    5.40   0
   8   6   6  109.09    6.62   0
   9   1   1   76.61    6.69   0
   9   7   6   76.46    6.42   0
  10   9   6   40.04    6.72   0
  11   7   5   -0.04    6.16   0
  12   3   0    8.84    8.01   0
  13   9   4  186.50    7.56   0
  -2   8   6  169.50    7.59   0
   1   2   4  179.92    5.91   0
   2   3   5   26.43    4.76   0
   2   8   7   67.80    6.60   0
   6   1   3  669.21    8.82   0
   6   5   6  174.26    6.42   0
   7  10   7  195.52    7.63   0
   8   4   5    5.93    5.40   0
  11   3   2  546.33   10.36   0
  12   4   2    5.23    6.76   0
  12   5   3   25.13    6.73   0
   1   9   7    7.01    6.31   0
   1  13   7    8.69    6.41   0
   5   3   5   90.93    5.47   0
   5   8   7   14.17    5.85   0
   6   2   4   44.13    5.23   0
   6   9   7  115.21    7.28   0
   7   0   0    4.39    5.96   0
   7  11   7    1.01    6.23   0
   9   5   5   -1.84    6.05   0
  10  10   6  133.12    6.27   0
  11   4   3  104.68    7.10   0
  12   7   4   24.24    6.49   0
  13   7   3   61.67    7.22   0
   0   6   6  112.41    6.28   0
   1   0   1 1615.09   19.81   0
   1  10   7  192.90    7.91   0
   2   5   6  298.88    6.91   0
   3   3   5    2.72    4.61   0
   4   3   5  645.78    8.45   0
   4   8   7    8.94    5.79   0
   9   8   6    0.98    5.64   0
  11   8   5   97.40    6.98   0
  14   8   2   41.30    7.36   0
  -1   7   6  305.99    7.98   0
   2   1   3 1312.61   12.14   0
   2   9   7  164.80    7.00   0
   2  13   7   76.38    6.97   0
   3   5   6  184.44    6.00   0
   4   5   6   44.39    5.33   0
   5   1   3   45.55    5.11   0
   7   6   6   10.87    6.03   0
   8   3   4   89.20    5.58   0
  13   5   1   11.51    7.41   0
  -2   9   6  182.28    8.02   0
  -1   2   3 1325.87   14.00   0
   2   2   4   72.69    5.39   0
   3  13   7   17.19    6.53   0
   4  13   7    5.31    6.23   0
   5   2   4  214.33    6.19   0
   7   4   5  300.39    7.05   0
   8   2   3  687.15    9.09   0
   9   9   6    4.76    6.35   0
  11   9   5   46.32    6.69   0
  13   6   2   12.02    6.74   0
   2  10   7    0.66    5.69   0
   2  11   7  338.24    8.37   0
   2  12   7   18.44    6.56   0
   3   2   4   80.09    5.34   0
   4   2   4  234.90    6.31   0
   5  10   7  118.73    6.68   0
   6   6   6  624.73    9.45   0
   7   0  -1  529.68   13.38   0
   9   1   0  820.07   12.48   0
  10   2   1   20.64    6.49   0
  10   7   5    3.38    5.93   0
  -3   7   5   11.47    6.36   0
  -2  10   6  417.82    9.86   0
   3  10   7  219.37    7.09   0
   3  12   7   26.20    6.67   0
   4  12   7    1.77    6.00   0
   8   5   5  410.58    7.98   0
   8   8   6   27.03    6.49   0
   9   4   4   12.44    5.77   0
   9  10   6   35.67    6.25   0
   9  11   6   58.67    5.94   0
  11  10   5   12.32    6.39   0
  12   6   3  109.00    6.95   0
   5   0   1  716.78   10.79   0
   7   7   6  311.54    7.81   0
   9   2   2   62.44    6.17   0
   9   6   5   86.10    6.02   0
  12   4   1   21.75    6.49   0
  -1   5   5   18.80    5.23   0
  -1   8   6   43.27    6.22   0
   0   7   6  221.66    6.96   0
   1   4   5  819.59    9.27   0
   2   6   6 1040.30   10.66   0
   5   6   6  172.27    6.42   0
   7   3   4   35.34    5.25   0
  10   8   5   49.96    6.99   0
  11   3   1   31.84    6.84   0
  12   5   2   22.68    6.82   0
  13   9   3   -2.65    6.30   0
  -2   4   4  226.49    7.41   0
  -2   6   5   -3.92    5.46   0
   3   6   6   57.86    5.28   0
   4   6   6  113.17    5.83   0
   5   4   5  728.97    8.76   0
   7   2   3  709.53    9.34   0
   8   1   1  351.17    8.16   0
   8   9   6   -0.48    5.67   0
   9   1  -1   77.09    8.34   0
  11   5   3  103.13    6.83   0
  13   7   2   40.12    7.18   0
  13  10   3   59.99    6.75   0
  -3   5   4  439.28    9.52   0
   2   4   5  667.69    8.69   0
   6   7   6   22.08    6.11   0
   7   5   5   89.15    6.04   0
   7   8   6   71.41    6.58   0
   8  10   6   68.01    5.98   0
  10   3   2   15.79    5.93   0
  11   4   2   36.81    6.43   0
   0   1   2   98.78    6.44   0
   0   3   4  342.24    7.20   0
   2   0   1 5021.11   30.79   0
   3   4   5  636.19    8.36   0
   4   0   1    2.99    4.86   0
   4   4   5    4.60    5.13   0
   6   0   0  691.67   12.14   0
   8   4   4 1298.82   11.30   0
   9   7   5   67.26    6.34   0
  10   9   5   62.46    6.29   0
  13   6   1   97.94    7.92   0
   5   7   6  171.66    6.56   0
   6   1   2   65.54    5.73   0
   7   9   6   79.77    7.22   0
  10   2   0   59.86    7.08   0
  10   6   4   12.04    6.11   0
  10  11   5    1.14    6.57   0
  12   4   0  790.15   12.92   0
  -3   8   5  341.20    9.43   0
  -1  10   6   41.60    6.50   0
  -1  12   6   10.56    6.85   0
   0   8   6   26.64    5.73   0
   3   0   1 1247.68   14.61   0
   6   8   6  115.67    6.61   0
   7  13   6   38.06    6.28   0
   9   5   4  517.54    8.30   0
  13   8   2    7.12    6.61   0
  -1  11   6  197.44    8.48   0
   3   7   6  371.26    7.93   0
   6   2   3    6.27    4.72   0
   6   5   5   66.40    5.59   0
   7  11   6  192.98    7.24   0
   7  12   6   27.17    6.34   0
   9   8   5  290.68    7.53   0
  11   3   0    2.38    7.06   0
  12   6   2  155.49    8.30   0
  12   8   3    1.05    6.26   0
   0   2   3 2176.44   16.31   0
   1   3   4  393.47    7.69   0
   5   3   4  442.32    7.39   0
   6   9   6  110.30    6.91   0
  -5   6   3  417.20   13.86   0
   0   9   6    7.17    6.17   0
   0  13   6    2.34    6.61   0
   1   8   6   37.34    5.98   0
   1  14   6    5.49    6.72   0
   6  13   6   53.58    6.58   0
   7   4   4  188.61    6.73   0
   8   7   5  180.22    6.91   0
   9   2   1  246.15    7.50   0
   9   9   5   -0.65    6.19   0
  10   7   4   10.88    6.63   0
  11  10   4    5.49    6.34   0
  12   5   1  123.18    7.49   0
  13   6   0    6.49    8.00   0
  13   9   2    6.20    6.53   0
  -2   7   5   44.73    6.03   0
  -1   6   5   25.13    5.41   0
   0  10   6   61.96    7.25   0
   0  12   6   22.03    7.11   0
   1   5   5   26.42    5.24   0
   4   3   4  268.89    6.62   0
   4   8   6   10.63    5.76   0
   4  14   6   21.13    6.44   0
   5   1   2  198.45    6.33   0
   5   5   5    1.58    5.13   0
   6  11   6   -8.04    6.63   0
   6  12   6   86.40    6.83   0
  10   2  -1   16.67    7.59   0
  11  11   4    0.10    6.40   0
  12   9   3   18.78    6.75   0
  13  10   2    5.40    7.37   0
  -3   9   5   66.09    7.24   0
   1  13   6   15.64    7.45   0
   2   3   4   84.58    5.30   0
   3   8   6   78.30    6.47   0
   3  14   6    3.93    6.14   0
   4   5   5  752.57    9.29   0
   5   2   3  741.65    9.16   0
   5   9   6   25.39    5.59   0
   8   1   0    7.23    5.79   0
   8   5   4   19.32    5.88   0
   9  10   5   66.15    5.92   0
   9  11   5   41.87    6.23   0
  11   4   1  167.63    8.44   0
   3   5   5   84.75    5.51   0
   4   9   6    5.46    6.20   0
   4  13   6    6.10    6.31   0
   6   6   5    3.37    5.75   0
   8   8   5    1.91    6.27   0
  10   3   1  102.26    6.84   0
  10   4   2   84.06    6.89   0
  10   8   4   98.88    7.26   0
  11   3  -1   33.63    8.27   0
  12  11   3   59.94    6.93   0
  -4   7   4  197.24    8.33   0
   1   1   2  826.90   11.64   0
   1   2   3 1313.67   12.65   0
   1  10   6   41.89    6.14   0
   1  12   6   10.73    6.46   0
   2  13   6   87.78    6.72   0
   3  13   6   29.38    6.80   0
   5  11   6  122.88    7.01   0
   7   7   5   -1.50    6.08   0
  12   7   2    4.49    6.82   0
  -3  10   5   15.50    7.04   0
   1  11   6  187.92    7.65   0
   2  10   6  420.99    8.78   0
   2  12   6  127.92    7.20   0
   4   1   2   49.74    5.18   0
   4   2   3 1639.97   12.63   0
   4  10   6   51.72    6.45   0
   6   4   4  241.36    6.69   0
   7   3   3    8.17    5.16   0
   8  13   5  161.31    6.83   0
  13   8   1   90.00    7.82   0
   2  11   6    1.90    6.02   0
   3  12   6   17.47    5.76   0
   5   6   5   66.88    6.10   0
   6   0  -1 1880.22   23.28   0
   7   2   2   17.45    4.66   0
  -2   8   5  302.96    8.25   0
   2   1   2  155.00    6.37   0
   2   2   3    0.40    4.49   0
   3   1   2 1008.70   11.45   0
   3   2   3 1114.30   10.92   0
   7   8   5  186.77    7.51   0
   8  10   5   54.40    6.21   0
   8  11   5   84.61    6.59   0
   8  12   5    7.66    5.83   0
   9   7   4  147.54    6.56   0
  10  10   4    9.55    6.68   0
  10  12   4   49.17    6.74   0
  12   5   0   19.17    7.65   0
  12   6   1  173.34    7.90   0
  13   9   1    5.28    7.76   0
  -3   6   4   49.55    6.00   0
  -2   5   4  202.81    7.12   0
  -1   7   5   54.48    5.59   0
   5   4   4   48.16    5.66   0
   6   7   5   10.20    5.98   0
   8   4   3    6.42    4.88   0
   8   6   4  115.18    6.34   0
  10  11   4   -0.05    6.17   0
  11   6   2   -7.99    6.51   0
  -3   4   3  177.86    7.85   0
   0   4   4 4052.31   19.79   0
   4   6   5  376.70    7.21   0
   7  13   5   32.67    6.75   0
   9   2   0    9.50    6.13   0
  13  10   1   65.57    7.38   0
   2   6   5    3.85    5.13   0
   3   6   5    4.60    4.88   0
   6   3   3  605.39    8.39   0
   7   9   5   60.45    6.41   0
   8   2   1 1068.53   11.84   0
  12   9   2   11.58    6.93   0
  -2   9   5   89.45    6.77   0
   4   4   4 2879.47   15.31   0
   5   7   5   84.16    6.31   0
   6   8   5  184.85    7.16   0
   6  14   5   -4.23    6.55   0
   7  10   5    3.55    6.22   0
   7  12   5   86.59    6.14   0
   8   1  -1  346.69   10.72   0
  11   5   1  156.51    7.76   0
  12  10   2   84.60    7.27   0
  13   8   0    5.90    7.42   0
  -2  12   5   79.65    7.87   0
   1   4   4  155.92    5.80   0
   6   5   4  125.50    5.92   0
   8   7   4   76.19    6.98   0
   9   9   4  354.01    7.89   0
   9  13   4  179.84    6.66   0
  10   3   0   38.17    6.54   0
  12   7   1  120.67    7.56   0
  12  11   2   12.81    5.96   0
  -4   8   4 1290.71   15.12   0
  -2  11   5   12.40    7.19   0
  -1   3   3   89.73    5.69   0
  -1   8   5  424.72    8.30   0
   1  15   5   22.66    6.53   0
   2   4   4  226.97    6.38   0
   3   4   4  267.94    6.48   0
   4   7   5  302.93    6.99   0
   6   2   2 4479.19   20.43   0
   6   9   5   93.40    7.00   0
   9   3   1  206.16    7.41   0
   9  10   4   30.31    6.33   0
   9  12   4    7.55    6.20   0
  11   7   2  468.59    9.23   0
   2  15   5    4.52    6.33   0
   3  15   5    9.56    5.77   0
   5   8   5  411.88    8.44   0
   6  12   5   47.98    6.78   0
   7   4   3  176.19    6.23   0
   9   6   3  208.92    7.23   0
   9  11   4   60.68    5.98   0
  10   4   1  482.60    9.00   0
  12   6   0   67.63    7.35   0
  13   9   0  299.47    9.49   0
  -1  13   5   18.97    6.98   0
   0  14   5   37.86    7.34   0
   2   7   5   45.81    5.95   0
   3   7   5    8.36    5.04   0
   5   3   3  187.65    6.16   0
   6  10   5    6.26    5.78   0
   8   5   3   17.18    5.03   0
  -1   9   5   28.93    6.75   0
   5   5   4  719.85    8.73   0
   5  13   5    3.66    5.98   0
   8   8   4  635.73    9.20   0
  11   8   2   20.77    6.89   0
  12   8   1    7.50    7.16   0
  13  10   0   -0.37    7.21   0
  -1  12   5  173.67    8.09   0
   0   8   5    5.52    5.84   0
   1  14   5   34.68    7.07   0
   2  14   5   14.52    6.45   0
   3  14   5   18.35    6.66   0
   4   8   5    3.41    5.29   0
   5   9   5    6.11    5.65   0
   5  12   5  183.00    7.82   0
   8  13   4   -3.13    6.66   0
  10   9   3  124.43    6.98   0
  -4   9   4   13.75    6.99   0
  -3   7   4   33.07    5.91   0
  -1  10   5   33.36    6.61   0
   0  13   5  286.31    8.70   0
   5   1   1   58.32    5.78   0
   5  10   5   59.59    6.14   0
   5  11   5   51.22    6.30   0
   7   7   4    3.14    5.66   0
   8   9   4   -5.30    6.37   0
   9   7   3  136.99    6.99   0
  10  10   3   -9.09    6.27   0
  10  11   3  135.21    7.73   0
  10  12   3   37.40    6.35   0
  11   6   1   51.81    6.50   0
  -2   6   4   46.70    5.86   0
   0   9   5  618.64    9.36   0
   4   3   3  169.02    6.20   0
   4   5   4   55.41    5.50   0
   4   9   5  488.68    8.21   0
   5   2   2  124.36    5.77   0
   7   3   2  966.73   10.06   0
   8  10   4   99.28    6.92   0
   8  11   4   44.57    6.04   0
   8  12   4  237.65    7.73   0
   9   2  -1  249.08    8.81   0
  12  10   1   54.64    7.14   0
   0   3   3  195.40    6.38   0
   0  12   5   16.23    6.64   0
   1  13   5   12.09    6.90   0
   2  13   5   65.79    6.81   0
   4  10   5  123.64    6.92   0
   4  11   5  130.70    7.58   0
   4  12   5    0.51    6.38   0
   6   4   3  974.54    9.81   0
   7  14   4    2.54    5.91   0
   8   1  -2   25.43    7.82   0
  10   3  -1  109.95    8.02   0
  11   5   0   59.35    7.02   0
  12   7   0   -0.83    6.56   0
  12  11   1   65.27    6.81   0
   0  10   5  156.90    6.93   0
   0  11   5  167.37    7.69   0
   3   3   3    4.24    4.91   0
   3   5   4  438.75    7.34   0
   3   9   5   72.12    6.40   0
   7   8   4   76.85    6.72   0
   8   4   2   56.01    5.64   0
   8   6   3  409.31    7.63   0
  12   6  -1  168.11    8.84   0
  -1   2   2  157.25    7.28   0
   1   3   3   89.06    5.98   0
   1   5   4  711.36    8.90   0
   1  10   5   27.69    6.51   0
   1  12   5  176.43    7.59   0
   2   5   4  209.30    6.54   0
   2  12   5   80.06    6.63   0
   3  10   5   12.74    6.10   0
   5   6   4  130.60    5.88   0
   6   7   4   24.83    5.93   0
   7   5   3  189.15    6.18   0
   7  13   4   94.63    6.16   0
   9   8   3   19.08    5.81   0
  10   5   1  153.48    7.31   0
   1  11   5   40.16    5.77   0
   2   3   3 1142.92   11.09   0
   6   0  -2  194.37   13.47   0
   7  12   4   31.29    6.34   0
   8   2   0  138.94    6.67   0
   9  13   3    0.39    5.83   0
  11   7   1    1.81    5.66   0
  12   8   0  425.57    9.66   0
   3   0   0    9.66    6.29   0
   4   2   2  565.98    8.66   0
   6  14   4   10.54    6.15   0
   7  10   4   11.56    6.00   0
   9   4   1  245.97    7.40   0
   9   9   3    4.89    5.55   0
   9  12   3   13.08    6.51   0
  10   4   0  259.87    7.93   0
  11   4  -2   38.50    8.22   0
  -3   8   4   99.39    6.36   0
   4   1   1  825.47   11.47   0
   5   4   3   21.49    5.00   0
   8   7   3  133.72    6.55   0
   9   3   0  554.95    9.49   0
   9  10   3  123.16    6.57   0
  -1  15   4   19.51    7.13   0
   5   0  -1  724.90   16.04   0
   6   3   2   25.67    5.00   0
   6   8   4  115.58    6.28   0
   6  13   4   47.28    5.98   0
   8  14   3   32.32    5.95   0
  10  13   2   10.13    6.76   0
  12   7  -1  123.63    8.37   0
  12   9   0    6.47    6.90   0
  12  12   0  166.08    7.72   0
  -2   7   4   40.24    5.34   0
   5   7   4  156.18    6.15   0
   5  14   4    1.27    6.28   0
   7   6   3  436.37    8.16   0
  10  12   2   83.80    6.98   0
  11   6   0    6.01    6.99   0
  12  11   0   -2.35    6.65   0
  -3  12   4   21.03    7.56   0
   0  15   4   43.48    7.01   0
   3   2   2   45.47    5.26   0
   3   6   4   52.94    5.27   0
   3  15   4   10.59    6.49   0
   6   5   3  424.04    7.60   0
   6   9   4   95.37    6.70   0
   6  12   4   59.30    5.90   0
   8   5   2   30.70    5.95   0
   8   8   3    8.05    6.04   0
   8  13   3   13.33    6.46   0
   9   2  -2   63.21    8.32   0
  10   3  -2   18.61    7.10   0
  10   6   1   11.54    6.39   0
  10  11   2    5.73    6.81   0
  11   5  -1  175.15    8.41   0
  11   9   1  113.75    7.12   0
  11  12   1   67.82    6.96   0
  -3   9   4  341.80    8.75   0
   1  15   4   13.38    6.70   0
   2   6   4   47.44    5.54   0
   2  15   4    4.16    6.20   0
   4   4   3   -2.72    4.88   0
   6   2   1    4.22    5.27   0
   6  10   4    8.04    5.99   0
   6  11   4    4.76    6.11   0
   7   1  -1  172.54    8.38   0
   7   4   2   58.87    5.31   0
  11  10   1   50.46    6.61   0
  11  11   1   -0.86    6.45   0
  -4   6   3  980.65   14.13   0
  -3   5   3  189.09    7.51   0
  -3  10   4   24.05    6.66   0
  -3  11   4    6.54    6.65   0
   0   2   2  577.41   10.34   0
   5   8   4   16.73    5.48   0
   5  13   4  250.67    7.38   0
   8  12   3   -3.10    5.64   0
   9   7   2  118.48    7.21   0
  12   8  -1   -0.81    7.60   0
  -2  13   4   65.86    7.51   0
  -1  14   4    5.24    6.79   0
   2   2   2 9798.90   33.28   0
   7  14   3  101.25    6.57   0
   8  11   3   88.35    6.74   0
  11   7   0   16.03    7.42   0
  -2   8   4  101.65    6.08   0
  -1   7   4   97.54    5.89   0
   0  14   4  156.05    7.93   0
   1   2   2  153.98    6.31   0
   2   0   0 1029.61   20.24   0
   3   1   1  195.54    6.99   0
   4  13   4    1.01    6.88   0
   5   9   4  504.58    8.54   0
   5  10   4   33.02    6.68   0
   6  15   3  124.40    7.28   0
   7   7   3    3.99    5.36   0
  10   5   0    7.50    6.14   0
  12   7  -2   13.97    7.67   0
   1  14   4   11.25    6.68   0
   2  14   4    6.14    6.35   0
   3   4   3  178.75    6.16   0
   3   7   4   26.70    5.29   0
   4   8   4 1283.96   11.01   0
   5   3   2  313.85    7.17   0
   9   8   2   17.14    6.63   0
   9  13   2    4.87    6.17   0
  10   7   1   63.68    6.44   0
  12   9  -1   88.35    7.67   0
  12  11  -1   69.85    8.11   0
  -2  12   4   38.57    7.07   0
  -1  13   4  246.48    8.25   0
   2   7   4   32.60    5.60   0
   4  12   4  442.27    8.98   0
   7  13   3   72.52    6.21   0
   8   6   2  191.30    6.35   0
  12  10  -1   62.63    7.54   0
  -2   9   4  133.95    6.72   0
  -2  11   4    6.36    6.51   0
   0   4   3    3.97    5.14   0
   1   7   4   92.33    5.76   0
   2   4   3 1647.99   12.77   0
   4   9   4    9.52    5.58   0
   4  11   4   94.00    6.77   0
   7   2   0   55.22    6.06   0
   7   8   3  127.56    6.25   0
   9  12   2   12.89    6.14   0
  11   5  -2  246.22    9.47   0
  11   6  -1   55.41    7.39   0
  11   8   0    1.90    6.85   0
  -2  10   4   19.06    6.29   0
  -1   8   4   45.86    5.80   0
   0  13   4   -2.40    6.81   0
   3   8   4   90.88    5.84   0
   4  10   4  189.13    6.86   0
   5  15   3   36.30    6.86   0
   6  14   3    3.91    5.91   0
   7   5   2  361.55    7.23   0
   7  12   3   86.72    6.28   0
   8   2  -1 1094.82   13.80   0
   8  14   2   36.21    6.52   0
   9   3  -1  221.20    7.92   0
   9   4   0    0.70    5.72   0
   9  10   2    7.87    6.40   0
   9  11   2   94.29    6.90   0
  11  12   0   -5.94    6.76   0
  12   8  -2    6.09    7.45   0
  -1  12   4   19.01    6.59   0
  -1  16   3   39.87    7.03   0
   3  12   4   22.85    6.31   0
   3  16   3   57.04    6.49   0
   6   7   3  434.96    8.27   0
   7  10   3  229.44    7.47   0
   7  11   3    7.08    6.13   0
   8   3   0    0.47    5.76   0
  11   9   0   76.98    7.26   0
  11  10   0   15.45    6.73   0
  11  11   0    5.16    6.78   0
  -1   9   4  489.20    8.92   0
   0  16   3   13.69    7.25   0
   2   1   1  663.06   11.65   0
   2   8   4   97.05    5.65   0
   2  16   3   35.19    6.44   0
   3   9   4  333.42    7.04   0
   3  10   4   23.48    5.97   0
   3  11   4    6.15    5.89   0
   4   5   3   26.28    4.54   0
   6  13   3   92.72    6.82   0
   7  15   2  201.18    7.61   0
   8   7   2   24.76    5.87   0
  10   6   0   26.55    6.09   0
  12   9  -2   14.68    7.73   0
  -2   5   3  726.44   10.60   0
  -1  10   4   26.43    6.20   0
  -1  11   4   32.99    6.65   0
   0  12   4  558.85    9.44   0
   1  12   4   20.26    6.35   0
   1  16   3   37.81    6.89   0
   2   9   4  150.12    6.78   0
   4   3   2   83.97    5.62   0
   5   2   1  489.16    8.61   0
   5   6   3  417.54    7.52   0
   8  13   2   14.08    6.14   0
   9  14   1   57.32    7.23   0
  12  11  -2    7.86    7.08   0
   0   1   1 1621.28   21.72   0
   0  11   4  116.30    6.71   0
   2  10   4   12.84    6.47   0
   5  14   3   90.16    6.59   0
   6   8   3  409.50    7.78   0
   6  12   3  114.63    7.37   0
  -4   7   3  179.66    8.12   0
   0  10   4  250.16    7.73   0
   1   1   1   -0.02    4.99   0
   3   5   3  194.06    6.18   0
   8   8   2   17.59    5.73   0
   8  12   2   10.27    6.26   0
  -5   5   2   26.20    8.62   0
   6  10   3   12.67    6.24   0
   6  11   3  247.85    7.77   0
   7   6   2    6.51    5.13   0
   7  14   2    6.27    6.05   0
   8   9   2   17.47    6.22   0
   8  11   2   10.86    6.74   0
  10   5  -1  155.50    8.24   0
  11   6  -2    5.39    7.56   0
  -3   6   3  600.23   10.22   0
  -1  15   3   31.45    7.58   0
   2  15   3  168.96    7.66   0
   4   6   3  998.13    9.95   0
   4  14   3   73.33    6.63   0
   5   4   2   48.58    5.30   0
   6  15   2    1.54    6.26   0
   8  10   2   87.90    6.56   0
  10   7   0   28.48    6.29   0
  11   8  -1  109.86    7.77   0
  11  12  -1   75.92    6.81   0
   0  15   3   68.82    7.06   0
   2   5   3  734.66    9.13   0
   3   3   2 1177.81   11.51   0
   6   3   1  205.03    6.29   0
   6   5   2   72.96    5.30   0
   7   4   1  385.74    7.91   0
   9   5   0  855.37   10.61   0
   9  12   1   86.78    7.51   0
   5   8   3   22.20    5.42   0
   5  12   3   29.11    6.19   0
   7  13   2   49.54    6.30   0
  11   9  -1  122.76    7.82   0
  11  10  -1   39.64    7.24   0
  11  11  -1    2.59    6.20   0
  -2  14   3   22.13    7.22   0
   0   5   3   46.58    5.37   0
   1   5   3   40.20    5.12   0
   4  13   3   15.44    6.60   0
   4  16   2    7.87    6.77   0
   5  11   3  101.30    7.33   0
   7   7   2  852.46    9.55   0
   9  10   1  117.09    7.35   0
   9  11   1  113.01    7.12   0
  10   8   0  133.67    7.11   0
  -4   8   3    5.40    6.26   0
  -3  13   3   75.16    7.49   0
   3   6   3  598.08    8.23   0
   4   7   3  181.76    6.37   0
   5   9   3    3.34    5.51   0
   5  10   3  211.25    7.37   0
   6  14   2  285.81    7.57   0
   7  12   2   11.84    6.79   0
   8   6   1  658.04    9.56   0
  10   9   0    3.79    6.78   0
  11   7  -2  483.57   10.64   0
  -4  11   3  114.03    8.11   0
  -1  14   3  115.79    7.66   0
   4   2   1 2694.40   17.88   0
   7   1  -2  825.05   15.36   0
   7   8   2   27.07    5.60   0
   7  15   1    7.11    6.54   0
   9   3  -2   63.24    7.21   0
   9  14   0    3.07    6.69   0
  10   6  -1   10.90    7.23   0
  -4   9   3   20.14    6.95   0
  -2   6   3    2.57    5.26   0
   0  14   3   81.77    7.42   0
   1  14   3  115.11    6.89   0
   2   3   2   46.89    5.24   0
   3  13   3   76.02    7.08   0
   4  12   3   14.14    5.64   0
   6   1  -1  330.84    9.57   0
   6   6   2 2399.39   14.34   0
   7   9   2  111.36    7.22   0
   7  11   2  479.19    8.95   0
   8  13   1   89.00    6.82   0
  11  12  -2    4.47    7.02   0
  -4  10   3  316.36    9.40   0
  -3   7   3   14.85    5.88   0
   4   4   2  108.53    5.73   0
   4   8   3    3.35    5.21   0
   4  11   3  111.41    7.01   0
   6  13   2   12.46    6.71   0
   9   6   0    6.83    5.99   0
  10   4  -3  331.44   10.82   0
  10  13  -1   63.25    7.07   0
  11   8  -2   15.47    7.17   0
  -3  12   3   75.80    7.42   0
  -2  13   3  127.78    7.23   0
   2   6   3   -0.50    4.89   0
   2  16   2  123.35    7.29   0
   3   7   3   17.38    5.75   0
   4   9   3   21.85    5.47   0
   4  10   3  321.27    7.64   0
   4  15   2    9.54    6.88   0
   8   2  -2  385.93   10.31   0
   8   7   1  233.35    6.94   0
   9  13   0  280.99    7.85   0
  10   5  -2   21.56    7.39   0
  11  11  -2  278.69    8.96   0
  -1   3   2 1011.44   13.16   0
  -1  16   2   14.47    7.42   0
   1   3   2 1017.18   11.58   0
   3  12   3   69.90    6.53   0
   5  14   2    1.93    5.56   0
   7   5   1  260.66    6.64   0
   8   3  -1  336.06    8.66   0
   8  12   1   13.44    5.60   0
  11  10  -2    5.30    7.12   0
   0  13   3   12.84    6.01   0
   0  16   2    2.89    6.93   0
   1   6   3  644.83    8.79   0
   1  13   3   30.12    6.35   0
   1  16   2   11.21    6.11   0
   5   3   1  296.27    7.05   0
   5  16   1   62.34    6.86   0
   6   7   2    8.62    5.44   0
   6  12   2  157.92    7.10   0
   7   2  -1  135.92    7.69   0
   8  11   1  117.27    7.00   0
  10  12  -1   59.82    6.66   0
  11   7  -3    3.37    7.63   0
  -3   8   3  102.76    6.65   0
  -3  11   3   22.25    6.75   0
   0   3   2  105.56    5.71   0
   0   6   3 1253.35   11.35   0
   3   8   3  106.16    5.91   0
   3  11   3   27.60    5.80   0
   4   1   0    1.71    5.22   0
   6  15   1   31.52    6.28   0
   8   9   1  166.42    7.11   0
   9  12   0   10.84    6.32   0
  -2   7   3  703.42   10.18   0
  -2  12   3  167.95    7.63   0
   2   7   3  709.94    8.80   0
   3   9   3  142.98    6.14   0
   3  10   3  287.56    7.04   0
   5  13   2   -1.49    6.03   0
   6   8   2  196.86    6.75   0
   6  11   2   -4.35    6.37   0
   8  14   0  102.23    6.95   0
  -3   9   3  146.60    7.21   0
  -3  10   3  294.84    8.50   0
   2  11   3  365.94    8.56   0
   3   4   2   85.20    5.57   0
   4  14   2   35.33    6.38   0
   5   6   2   72.74    5.52   0
   6   9   2   37.77    5.96   0
   6  10   2  915.45   10.37   0
   9   5  -1   11.68    5.62   0
  10   9  -1  110.17    7.30   0
  10  10  -1   -3.21    5.91   0
  10  13  -2   12.24    6.62   0
  11   8  -3   89.62    8.19   0
  11  11  -3    0.17    7.08   0
  -2  11   3  363.34    9.32   0
   0  12   3   12.94    6.05   0
   1   7   3  118.92    5.69   0
   2   8   3  676.16    8.72   0
   3   2   1  371.49    8.16   0
   4   5   2   56.05    5.20   0
   4  16   1   18.32    6.89   0
   7   6   1   92.90    5.51   0
   7  15   0    8.15    5.98   0
  10   6  -2  935.21   12.46   0
  11   9  -3   86.98    8.25   0
  -2  15   2    0.36    6.73   0
   1  15   2  179.32    7.59   0
   2   9   3  304.54    7.04   0
   2  10   3   12.50    5.36   0
   5  12   2   19.71    6.47   0
   5  15   1   60.77    6.62   0
   7  12   1  105.96    7.44   0
  -2  10   3   10.92    6.11   0
  -1  11   3   79.33    6.57   0
  -1  15   2  185.83    7.81   0
   0  15   2   15.45    6.91   0
   1   8   3   63.31    5.86   0
   3  14   2    5.70    6.51   0
   4  13   2   13.23    6.40   0
   5   7   2  369.98    7.27   0
   9   3  -3  147.38    8.89   0
  10  12  -2   81.82    7.31   0
  -3   4   2   82.49    7.13   0
  -2   9   3  296.39    7.86   0
   7   7   1   -1.59    5.10   0
   7  11   1    0.60    6.59   0
   9   4  -2   20.96    6.42   0
  -3  14   2    9.51    7.45   0
  -1   9   3   61.78    5.98   0
  -1  10   3  279.71    7.65   0
   2   4   2  568.99    8.68   0
   5   8   2   30.03    5.39   0
   5  10   2   19.38    6.00   0
   6   5   1  297.61    6.87   0
   8  12   0  427.18    9.06   0
   9   6  -1  193.38    7.09   0
  10   7  -2    2.87    7.47   0
  10  13  -3   59.88    7.48   0
   4   6   2  228.72    6.48   0
   4  12   2    4.46    6.46   0
   5   9   2   -3.30    5.48   0
   7   8   1  231.96    6.65   0
   7   9   1  190.82    6.60   0
   7  10   1   57.67    6.26   0
   7  14   0   20.19    5.63   0
  -4  13   2    3.24    7.56   0
   3   5   2  309.06    7.13   0
   3  13   2   18.31    6.42   0
   4   3   1  749.27    9.80   0
   5   2   0   10.91    5.35   0
   5   4   1  470.73    8.02   0
   5  14   1   89.31    6.38   0
   6  15   0    3.36    6.25   0
   8   4  -1    8.68    5.50   0
   8  14  -1   41.50    6.96   0
  10   8  -2  101.92    7.62   0
  10  10  -2  395.83    9.07   0
  -2  14   2  421.79    9.11   0
   9   7  -1  192.18    7.75   0
  10   9  -2   16.38    7.03   0
  -1  14   2    9.32    7.15   0
   0  14   2   23.86    5.97   0
   1   4   2   49.68    5.68   0
   6   0  -3 1287.61   28.26   0
   6   6   1    0.24    5.42   0
   6  12   1  165.84    7.32   0
   7  15  -1    3.10    6.60   0
   8   8   0 1205.97   11.89   0
   8  10   0  140.25    7.47   0
  10  12  -3   44.88    6.73   0
  -2  16   1   57.34    7.32   0
  -1  16   1   73.99    7.54   0
   2   2   1   -0.68    4.38   0
   3  12   2   12.94    6.46   0
   3  15   1   14.71    7.04   0
   4   7   2   63.46    5.75   0
   4  10   2   89.79    6.79   0
   8   2  -3  692.25   13.92   0
   8   9   0    3.25    6.37   0
   9   8  -1  165.94    7.64   0
  10   6  -3    6.95    7.65   0
  -3  13   2   23.45    6.91   0
   4   8   2   64.81    5.47   0
   4   9   2   27.17    5.37   0
   4  16   0  218.28    7.21   0
   5  13   1   19.15    6.53   0
   6  11   1   55.92    6.70   0
   8   3  -2   26.50    6.58   0
   8  13  -1   91.73    6.85   0
  -5  11   2  240.42    9.44   0
   3   6   2   24.63    5.06   0
   5  15   0   23.97    6.83   0
   6  14   0    5.49    6.10   0
   7   3  -1   16.51    5.96   0
  10  11  -3  139.30    7.54   0
  -4  12   2    2.77    7.14   0
  -2  13   2   25.26    7.38   0
  -1   4   2   49.76    5.75   0
   2   5   2  116.73    5.90   0
   3  11   2  535.18    8.65   0
   7  12   0    7.16    6.19   0
  10   7  -3  243.67    8.21   0
  10  10  -3   -5.46    6.90   0
  10  12  -4   42.37    7.43   0
  -1  13   2    5.01    6.18   0
   0  13   2    5.79    6.07   0
   5   5   1    0.82    4.94   0
   6   8   1  668.57    8.82   0
   6   9   1  188.01    6.77   0
   7  14  -1   52.74    6.47   0
   8   5  -1  258.76    7.35   0
   8  12  -1    2.51    7.00   0
  -3  15   1   16.51    7.46   0
   3   1   0  731.37   12.78   0
   3  10   2   17.47    5.63   0
   3  14   1   71.91    7.16   0
   3  16   0   15.37    6.55   0
   5   0  -2   93.64   10.37   0
   5  16  -1   58.18    6.39   0
   6  15  -1   28.43    6.84   0
   7   1  -3  119.57    9.41   0
   9   4  -3   21.55    7.09   0
   9  13  -3    1.98    6.58   0
  -5   7   2  358.16   10.14   0
  -3  12   2   16.70    6.68   0
   3   3   1   -3.43    4.80   0
   3   8   2   25.92    5.43   0
   3   9   2   56.87    5.64   0
   4  13   1  131.68    6.89   0
   6   2  -1    1.21    4.95   0
   6  13   0    5.38    6.43   0
   7   6   0   24.14    5.45   0
   7  15  -2  200.35    7.49   0
   9   6  -2   35.92    6.98   0
   9  11  -2  111.26    6.76   0
  10   6  -4   12.88    7.44   0
  -2  15   1   37.69    7.22   0
  -1  15   1   42.08    7.16   0
   0  15   1   81.76    6.95   0
   1   5   2  194.39    6.84   0
   2  11   2   -1.11    5.60   0
   4   4   1    7.12    5.02   0
   4  15   0   -1.55    5.67   0
   5  11   1  163.74    7.08   0
   5  14   0    6.15    6.52   0
   6   4   0  389.91    7.52   0
   7   2  -2   15.93    6.26   0
   7  10   0   29.14    6.45   0
  -5   8   2   34.01    6.88   0
  -5   9   2   -1.13    6.75   0
  -4  11   2   35.30    7.13   0
  -2  12   2  244.49    8.17   0
   1   2   1  655.80   11.52   0
   2   6   2 4494.25   19.70   0
   7   7   0   10.75    5.51   0
   7  13  -1   86.17    7.56   0
   9   7  -2  116.35    6.99   0
   9  10  -2   16.69    6.69   0
  10  10  -4   13.84    7.33   0
  10  11  -5   -2.27    8.26   0
  -3   5   2  315.59    8.97   0
  -1  12   2   14.58    5.66   0
   1  11   2  456.57    8.81   0
   2  10   2 1542.23   12.03   0
   2  14   1   24.10    6.24   0
   4  12   1   28.10    6.87   0
   5  10   1  142.81    6.43   0
   7   8   0   -4.28    5.27   0
   9   8  -2   18.51    6.43   0
   9   9  -2    5.38    6.41   0
   9  12  -3   16.81    7.10   0
   9  13  -4  181.25    8.16   0
  10   7  -4    9.01    7.58   0
  -4  14   1  104.20    7.98   0
   2   7   2   10.22    5.01   0
   2   9   2   61.12    6.01   0
   3  13   1  101.48    6.50   0
   4  16  -1    2.50    6.19   0
   5   7   1  274.58    6.78   0
   6  12   0   69.76    6.71   0
   6  14  -1    9.67    6.40   0
  10   8  -4  118.33    8.46   0
  10   9  -4   33.17    7.36   0
  -4   6   2  224.59    8.18   0
  -3  11   2  526.84    9.78   0
   0   5   2   94.60    5.57   0
   2   8   2  378.99    7.24   0
   4   2   0  410.14    8.96   0
   5   3   0  764.72   10.13   0
   5   8   1  241.00    6.85   0
   5   9   1    5.29    5.44   0
   5  15  -1   58.64    6.67   0
   6   1  -2   69.99    7.99   0
   7  14  -2   10.67    7.08   0
   8   4  -2   60.55    6.59   0
  10  10  -5   -7.90    8.34   0
  -3  16   0    8.23    6.96   0
   0  16   0  261.25    8.19   0
   1   6   2   68.94    5.43   0
   1  10   2   16.80    5.84   0
   4  14   0  170.89    6.90   0
   5  16  -2    4.46    6.76   0
   9   5  -3    7.58    6.79   0
  -3  14   1   63.50    7.18   0
  -2  16   0   18.36    7.53   0
  -1   5   2  197.10    6.87   0
  -1  16   0    5.18    6.70   0
   4   5   1  481.01    8.05   0
   6   5   0   11.48    5.01   0
   6  11   0    6.52    6.07   0
   6  15  -2    1.21    6.06   0
  10   9  -5   62.73    8.58   0
  -4   9   2   19.75    5.95   0
  -2  14   1   25.09    6.89   0
  -1  14   1   80.72    6.82   0
   1   7   2  836.93    9.89   0
   1   9   2   20.66    5.07   0
   2  13   1  118.79    6.66   0
   3  16  -1   71.77    6.96   0
   8   2  -4  101.77    9.89   0
   9  12  -4   13.31    6.84   0
  -4   7   2   66.46    6.52   0
  -4   8   2   61.89    6.68   0
  -3  10   2   18.44    5.98   0
   1   8   2   32.01    4.95   0
   4  10   1  469.35    8.08   0
   6  10   0   16.84    6.19   0
   7  11  -1   13.10    6.36   0
   9   6  -3  206.49    9.00   0
   9  10  -3  115.76    7.59   0
  -3   6   2   27.00    6.36   0
  -2  10   2 1509.25   13.09   0
   0   6   2  191.82    6.23   0
   2   3   1  372.13    8.09   0
   3   4   1  737.94    9.64   0
   4   6   1 1554.06   12.09   0
   4  15  -1   62.06    6.48   0
   5  12   0   17.24    6.43   0
   5  14  -1   86.51    7.19   0
   6   6   0   78.00    5.34   0
   7  13  -2   52.50    6.44   0
   8   3  -3  103.34    7.76   0
  -3   9   2   55.89    6.54   0
   0   2   1 5147.44   32.31   0
   1  13   1   55.07    6.30   0
   4   9   1  255.21    6.98   0
   4  13   0   -2.39    6.52   0
   6   7   0   22.98    5.76   0
   6   9   0    4.47    5.76   0
   7  14  -3   93.54    7.31   0
   8   5  -2   38.27    5.81   0
   9   7  -3  131.60    8.30   0
   9   8  -3    7.76    7.87   0
   9  11  -4   63.48    7.87   0
   9  12  -5  140.70    8.16   0
  -4  13   1  125.77    8.07   0
  -4  15   0    2.90    7.77   0
   0   7   2   71.76    5.28   0
   2  12   1  281.65    7.34   0
   3  11   1   26.32    6.01   0
   4   7   1  398.17    7.37   0
   4   8   1    9.25    5.32   0
   6  14  -2  277.36    8.30   0
   7  10  -1   59.29    6.28   0
  -3   7   2  966.54   11.90   0
  -2   9   2   62.26    5.93   0
   5   4   0    1.52    4.71   0
   5  11   0   58.20    7.38   0
   5  15  -2  119.62    6.86   0
   6  12  -1  165.38    7.78   0
   6  15  -3  120.09    7.29   0
   8  13  -4   -1.47    6.82   0
  -3  13   1  101.80    7.39   0
  -3  15   0    0.56    7.74   0
  -2   8   2  378.89    7.97   0
  -2  13   1  114.97    7.98   0
  -1  13   1   45.85    6.71   0
   2  14   0    7.08    6.78   0
   7   9  -1  190.56    6.80   0
   7  12  -2    4.90    7.03   0
   9   5  -4  538.60   11.76   0
   9  10  -4   24.96    8.05   0
  -5  12   1  128.09    8.02   0
  -2  15   0    2.44    6.77   0
  -1  15   0   14.97    6.35   0
   1  12   1  164.71    7.60   0
   3   5   1  292.73    7.19   0
   3  10   1  102.29    6.22   0
   7   3  -2  980.71   12.61   0
   7   8  -1  224.06    7.10   0
   8   7  -2   22.46    6.23   0
   9  11  -5   49.77    7.72   0
   2  11   1   74.08    5.81   0
   3  13   0  254.23    7.80   0
   3  16  -2   -3.12    6.48   0
   4  12   0  777.67    9.98   0
   4  14  -1  104.95    6.83   0
   5  10   0    3.96    5.74   0
   5  13  -1   18.03    6.25   0
   8  13  -5  157.72    7.82   0
   3   9   1  215.40    6.61   0
   6  11  -1   53.98    6.33   0
   6  13  -2   18.58    6.40   0
   7  13  -3   64.23    6.75   0
   9   9  -4  381.10    9.41   0
   9  11  -6   57.57    7.95   0
  -5  14   0    8.65    7.39   0
  -4  12   1   15.88    6.85   0
  -3  16  -1   61.23    7.80   0
  -2  16  -1   55.73    7.49   0
  -1   2   1  653.88   14.52   0
  -1  16  -1   73.61    7.25   0
   1  14   0    5.48    6.40   0
   2  15  -1   45.85    7.23   0
   3   6   1  204.96    6.43   0
   4   3   0   14.60    5.53   0
   4  15  -2   14.81    6.44   0
   4  16  -3    5.09    6.03   0
   5   5   0 1273.07   11.55   0
   8   4  -3    8.85    6.46   0
   8  12  -4  242.89    8.40   0
   9   6  -4   94.78    7.84   0
   9   8  -4    4.75    7.52   0
   1   3   1  197.39    7.04   0
   2   1   0    3.69    6.00   0
   2   4   1 2708.88   17.24   0
   3   7   1   23.78    5.11   0
   3   8   1  327.30    7.35   0
   5   9   0  856.30    9.62   0
   5  14  -2   14.71    5.92   0
   5  15  -3   36.82    6.07   0
   6  14  -3   14.54    6.48   0
   9  10  -5   66.43    7.97   0
  -3  12   1  159.05    7.83   0
   1  11   1  120.53    6.19   0
   2  10   1   18.00    5.41   0
   2  13   0   -2.94    5.92   0
   4  11   0   -1.74    6.09   0
   5   6   0    9.98    5.07   0
   5   8   0    8.32    5.64   0
   5  12  -1  126.38    7.65   0
   6  10  -1   17.80    6.26   0
   8  10  -3  148.54    7.33   0
  -4  14   0  173.13    8.61   0
   4  13  -1  138.69    7.70   0
   9   5  -5    8.86    8.12   0
   9   9  -5    3.01    7.62   0
   9  10  -6   44.49    7.64   0
  -5  11   1  160.33    8.39   0
  -3  14   0   19.23    7.48   0
  -1  14   0    7.03    6.69   0
   1  15  -1   48.77    6.74   0
   2   9   1  243.59    7.42   0
   3   2   0  106.36    5.97   0
   3  16  -3   51.24    6.43   0
   6  12  -2  163.40    7.45   0
   7   4  -2   63.91    5.95   0
   7  10  -2    7.16    6.54   0
   8   9  -3   12.17    7.03   0
   8  11  -4   46.48    6.76   0
   8  12  -5   -2.12    7.15   0
  -2  14   0    7.69    6.64   0
   0  11   1  212.18    7.07   0
   1  16  -2    6.25    6.49   0
   6   9  -1  186.11    6.55   0
   1  10   1  142.61    6.19   0
   1  13   0  361.85    8.35   0
   2   5   1  488.93    8.34   0
   6  14  -4    7.62    6.54   0
   2  10   4   14.98    5.89   0
   3   5   4  429.11    7.05   0
   5  13   4  247.19    7.82   0
   7   1   3  124.11    5.77   0
   8  13   4   -1.49    5.55   0
   9   4   4   17.98    5.21   0
  11   6   4   11.48    5.48   0
  12  -1   0   15.03    7.15   0
  15   3   1   18.31    6.59   0
  16   5   1   58.56    6.85   0
   3   2   3 1117.68   10.54   0
   3  12   4   19.82    6.70   0
   4   4   4 2872.63   14.85   0
   6   1   3  657.46    8.33   0
  11  11   4   -2.82    5.42   0
  13   2   2   19.56    6.65   0
  15   5   2  118.99    6.79   0
   0   1   1 1581.64   20.56   0
   2   6   4   46.20    4.73   0
   4  13   4   -0.10    6.52   0
   7  -3  -1   18.21    9.43   0
   7   3   4   34.33    5.23   0
  10   4   4  183.69    6.94   0
  11   5   4   63.69    6.28   0
  12   1   2   19.46    6.92   0
  12   7   4   31.39    6.26   0
  12   8   4  245.71    6.61   0
  12   9   4    4.35    5.31   0
  14   3   2   15.70    6.41   0
   2  11   4    8.30    5.95   0
   5   1   3   44.00    4.89   0
   6   3   4   49.14    5.13   0
   7  14   4    3.15    6.71   0
   8   3   4  103.84    5.56   0
  10  -2   0   61.58    7.14   0
  12  10   4   39.88    5.80   0
  13   4   3    7.66    5.65   0
   5   3   4  423.55    7.12   0
   6   8   5  180.38    6.25   0
   6   9   5   84.97    5.93   0
   6  14   4   13.36    6.79   0
   7   8   5  174.40    6.38   0
   7   9   5   72.42    6.04   0
   8   9   5  275.86    7.61   0
  12   6   4   53.10    6.07   0
  16   4   1    9.01    6.58   0
   1   8   4   54.78    5.87   0
   3  -1   1  199.89    7.27   0
   3   4   4  266.96    6.74   0
   5  14   4   13.98    7.02   0
   6   7   5   12.87    5.28   0
   7   7   5    2.74    5.54   0
   7  10   5   -2.13    5.79   0
   8  10   5   54.42    6.64   0
   9   3   4  329.89    6.75   0
  14   5   3   91.71    6.61   0
  -1   8   3   58.65    5.61   0
  -1   9   3   51.07    6.44   0
   1   9   4  492.15    8.57   0
   2   5   4  217.12    5.81   0
   3  13   4  174.90    7.88   0
   5   7   5   82.88    5.90   0
   7   6   5   13.17    5.39   0
   8  -3  -1  345.19   14.13   0
   9   7   5   66.54    6.59   0
   9   8   5  290.64    7.38   0
  11  -1   1  119.75    7.23   0
  11   4   4   99.86    6.24   0
  12   5   4   10.91    6.30   0
  13   8   4   -2.49    6.34   0
  13   9   4  183.24    7.22   0
  14   1   1   77.74    7.25   0
   1  10   4   30.12    6.44   0
   2  12   4   38.29    6.51   0
   3   0   2  104.39    5.38   0
   4   1   3  100.70    5.40   0
   6   6   5   -1.10    5.24   0
   8   6   5  185.01    6.87   0
   9  10   5   59.93    6.09   0
  10   3   4   21.92    6.15   0
  11   0   2   37.36    6.43   0
  13   0   1  148.48    8.18   0
  13   3   3   70.70    6.20   0
  13   7   4   83.40    6.44   0
  -1   7   3  115.50    6.13   0
  -1  10   3  283.64    8.51   0
   1   3   3   89.57    5.20   0
   4  14   4  116.51    7.92   0
   5   6   5   71.15    5.76   0
   9   6   5   78.73    6.16   0
   9  11   5   44.92    6.51   0
  10   8   5   53.37    5.88   0
  10   9   5   59.81    6.03   0
  14   2   2  424.31    9.38   0
   2   2   3    4.39    4.21   0
   4   7   5  313.89    6.67   0
   4  10   5  126.07    6.61   0
   5  11   5   52.81    5.66   0
   7   2   4   41.69    4.87   0
   7   5   5   90.33    5.72   0
   7  12   5   91.40    6.55   0
   8  -1   2   32.43    5.15   0
   8   2   4   98.26    5.81   0
  10   7   5    5.17    5.67   0
  10  10   5    6.56    5.50   0
  13   1   2    9.17    6.10   0
  14   4   3   65.73    6.99   0
  15   6   3  123.51    6.67   0
   1  11   4   29.31    6.27   0
   6   2   4   46.78    5.00   0
   6   5   5   68.98    5.53   0
   6  12   5   53.52    6.44   0
   7  -2   1  134.71    6.85   0
   8   5   5  407.41    7.82   0
  10   6   5    8.09    5.65   0
  10  11   5    0.10    6.35   0
   0   4   3    2.11    4.65   0
   4   6   5  379.02    6.81   0
   4  11   5  137.01    6.70   0
   5  12   5  176.63    7.38   0
   8  -2   1 1069.62   12.81   0
   9  -1   2   16.90    5.39   0
   9   2   4  143.04    5.78   0
  11  -2   0   18.99    7.50   0
  11   1   3   78.24    6.05   0
  11   7   5    2.79    5.81   0
  11   8   5   88.68    6.11   0
  11  10   5    6.48    5.65   0
   1   0   1 1590.80   19.00   0
   2   4   4  223.66    5.98   0
   2  13   4   67.22    7.02   0
   3   9   5   74.50    6.26   0
   5   2   4  203.53    5.88   0
   5   5   5   -2.28    4.97   0
   6  -2   1    1.24    5.04   0
   7   0   3  183.55    5.74   0
  -1   6   3  649.66    9.95   0
   0   2   2  571.08    9.61   0
   3   1   3   94.54    5.11   0
   3   3   4  173.42    5.76   0
   3  10   5   17.93    5.62   0
   5  -1   2  185.03    6.49   0
   6   0   3 1269.86   10.91   0
   7   4   5  303.38    6.85   0
   7  13   5   34.48    6.09   0
   8   4   5    7.77    5.21   0
   8  13   5  169.32    7.02   0
   9  -2   1  246.19    8.00   0
  10   5   5   57.75    5.98   0
  11   6   5    3.65    5.37   0
  12  -1   1  156.78    8.06   0
  13   2   3  121.94    7.28   0
  16   4   2    2.04    7.10   0
   1   1   2  805.53   10.97   0
   1  12   4   14.44    6.54   0
   4  12   5   10.36    6.03   0
   6   4   5  381.23    7.07   0
   9   4   5  494.14    8.35   0
  12   8   5    6.97    5.14   0
  12   9   5  129.95    6.83   0
  14   3   3  115.01    7.27   0
   0   9   4    9.89    5.99   0
   1   5   4  718.03    8.53   0
   3   6   5   10.94    5.40   0
   3  11   5    9.37    6.03   0
   4   5   5  768.92    8.56   0
  10  -1   2   24.55    5.54   0
  12   1   3   50.83    6.69   0
  12   7   5   80.43    6.06   0
   0   8   4 1701.27   13.45   0
   4   2   4  231.64    6.01   0
   5   0   3   43.02    4.82   0
   5   4   5  741.91    8.44   0
   5  13   5    4.19    6.63   0
  10   0   3  405.83    7.97   0
  10   4   5  122.00    6.50   0
  11   5   5   49.74    5.92   0
  14   1   2   15.73    7.20   0
  15   4   3   56.28    7.02   0
   0   7   4  234.04    7.06   0
   0  10   4  240.27    8.08   0
   2   9   5   83.74    6.47   0
   7   1   4   92.43    5.84   0
   8   1   4   55.10    5.91   0
  12   6   5   50.98    6.12   0
  14   5   4   14.57    5.95   0
  15   2   2   -0.03    7.65   0
   2   8   5  293.29    6.88   0
   7   3   5    5.24    4.91   0
   8   3   5  348.39    7.02   0
  10  -2   1   22.04    6.62   0
  13   8   5  167.06    7.17   0
  -1   3   2  992.20   13.25   0
   2  10   5    8.85    5.92   0
   3   5   5   81.01    5.09   0
   3  12   5  141.60    7.02   0
   4   4   5    1.43    4.82   0
   4  13   5  245.79    7.87   0
   6   1   4  108.42    5.29   0
   6   3   5    4.07    4.93   0
   6  14   5    2.09    6.27   0
   7   8   6   69.63    5.82   0
   7   9   6   74.84    6.45   0
   8   9   6    3.05    5.87   0
   9   3   5   60.56    6.17   0
  11  -1   2  449.92    9.37   0
  11   4   5  130.18    7.06   0
  12   5   5  182.64    7.52   0
  13   0   2    6.13    6.90   0
  13   3   4  164.21    6.94   0
  13   7   5   37.28    6.55   0
  -1   5   3   48.33    5.19   0
   0  11   4  113.58    7.51   0
   2   0   2  559.71    9.23   0
   2   3   4   78.89    4.96   0
   4  -1   2   47.44    4.79   0
   6   8   6  119.40    6.39   0
   6   9   6  122.34    6.39   0
   7   7   6  309.26    7.19   0
   8   7   6   77.46    6.19   0
   9   8   6    9.84    5.27   0
   9  10   6   41.61    6.50   0
  11   0   3  113.21    6.81   0
  14   2   3   18.34    6.41   0
  14   4   4  126.08    7.27   0
   1   2   3 1303.12   11.80   0
   1   4   4  163.56    5.91   0
   2  11   5   20.30    6.08   0
   4   0   3    7.25    4.39   0
   5   1   4  702.35    8.34   0
   5  14   5   45.75    6.77   0
   6   7   6   21.97    5.41   0
   9   7   6   77.64    6.14   0
  10   3   5    5.93    6.22   0
  10   9   6   44.85    6.04   0
  12   2   4   45.60    5.83   0
  13   1   3   33.78    6.64   0
  13   6   5   58.59    5.93   0
  15   3   3    9.77    6.78   0
   3   2   4   85.53    5.08   0
   5   3   5   79.98    5.29   0
   5   8   6   11.06    5.74   0
   5  10   6   44.02    6.46   0
   6  11   6    1.02    5.73   0
   7   6   6   13.42    5.79   0
  10   7   6    0.58    5.93   0
   0   3   3  192.37    6.35   0
   2   1   3 1300.40   11.60   0
   3  13   5   26.89    7.12   0
   6   6   6  610.05    8.53   0
  15   5   4   30.30    5.93   0
   3   4   5  655.53    8.06   0
   5  11   6  107.45    7.04   0
   7   5   6  179.47    7.29   0
   7  12   6   25.52    6.15   0
   8   2   5  304.30    7.02   0
   8  12   6   23.29    6.14   0
  10   6   6  273.96    7.31   0
  11  -2   1   67.61    7.62   0
  11   1   4   31.89    6.22   0
  11   8   6   58.06    5.99   0
  11   9   6   58.94    5.92   0
   1   9   5   23.02    6.40   0
   2  12   5   76.25    6.84   0
   4   3   5  643.31    8.09   0
   5   6   6  173.69    6.17   0
   6  12   6   83.96    6.53   0
   7   2   5   36.73    5.19   0
   8  -3   0   -1.91    6.93   0
   9   2   5   82.73    6.19   0
   9   5   6   19.94    5.93   0
  11   7   6  194.32    6.56   0
  12  -1   2   20.49    7.07   0
  12   0   3   18.39    6.38   0
  14   3   4    0.59    6.38   0
   1   8   5  438.11    7.98   0
   2   5   5   66.80    4.88   0
   4   1   4  154.84    5.84   0
   4   7   6  181.61    6.77   0
   6   2   5   -2.84    4.80   0
   7  -3   0   16.40    6.97   0
   9  -1   3   50.78    5.55   0
  11   6   6   -7.34    5.62   0
  13   2   4   56.38    6.10   0
   1   7   5   50.83    5.54   0
   1  10   5   28.34    5.73   0
   2  -1   1  666.23   12.52   0
   5  12   6    2.39    6.24   0
   6  -1   3  657.51    8.78   0
   7  -2   2   15.52    5.43   0
   8  -2   2  375.62    8.52   0
  10   2   5   12.79    5.52   0
  10   5   6   45.73    5.90   0
  12   8   6   22.65    5.17   0
  15   4   4   33.84    6.55   0
  -2   8   3  703.07   11.75   0
   4   6   6  120.57    5.48   0
   4  11   6  108.32    6.97   0
   5   5   6   45.66    5.60   0
   7   0   4  229.07    6.16   0
   7   4   6  182.42    6.64   0
   8   4   6   26.30    6.00   0
   9  -3   0  561.38   13.20   0
   9  -2   2   70.82    6.39   0
  12   1   4   20.07    5.90   0
  12   7   6   17.76    6.09   0
  14   1   3  118.12    7.39   0
  15   2   3  168.26    7.74   0
   1  11   5   38.08    6.41   0
   3   0   3  195.16    5.96   0
   3   9   6   70.97    5.97   0
   5   2   5   71.09    5.22   0
   6   0   4  343.72    7.07   0
   6  13   6   53.81    6.47   0
  11   5   6  108.32    6.53   0
  14   5   5   52.85    6.01   0
  -1   8   4   54.51    5.94   0
  -1   9   4  504.78    9.84   0
   1   3   4  379.20    7.01   0
   2   2   4   84.15    4.96   0
   3  10   6   18.07    6.12   0
   6   4   6  113.64    5.76   0
  10   0   4  233.99    7.67   0
  10   4   6   58.32    5.69   0
  -2   7   3  724.62   11.77   0
   2   4   5  657.67    8.12   0
   3  -1   2 1019.59   11.55   0
   3   3   5    1.58    4.48   0
   4   5   6   50.49    5.37   0
   4  12   6   19.91    6.60   0
   5  -1   3   42.51    5.17   0
   5  13   6   11.58    6.85   0
  10  -2   2 1586.36   14.54   0
  13   0   3   11.44    6.30   0
  14   2   4   11.99    6.98   0
  -1   7   4   93.20    6.25   0
  -1  10   4   32.93    6.49   0
   3   1   4  388.81    7.08   0
   3  11   6  219.21    7.66   0
   5   4   6   35.41    5.28   0
   7   1   5   52.17    5.50   0
   8   1   5  416.60    7.20   0
  11  -1   3   84.85    6.69   0
  11   4   6   96.52    6.79   0
  12   5   6    9.73    5.66   0
  13  -1   2   -0.57    7.62   0
  13   3   5   30.61    5.73   0
  13   7   6   41.58    5.78   0
  14   4   5   23.91    6.49   0
  15   3   4    6.41    6.60   0
   3   6   6   57.39    5.48   0
   4   2   5  666.26    8.25   0
   5   0   4   61.48    5.02   0
   6  -3   0   42.04    7.94   0
   7   3   6  376.24    7.37   0
   8   3   6   85.06    6.22   0
   8   8   7    0.11    6.09   0
   8   9   7   12.65    6.20   0
   9   3   6   64.48    6.16   0
  11   0   4  120.25    6.58   0
  12   2   5   83.05    6.50   0
  13   1   4  250.53    8.06   0
  13   6   6   47.96    6.78   0
   0   4   4 4077.04   19.23   0
   6   1   5   31.81    5.00   0
   7   8   7   42.33    5.89   0
   7   9   7   22.97    5.86   0
   9   8   7   10.64    5.21   0
   9   9   7    7.37    5.54   0
   2   8   6  167.13    6.68   0
   2   9   6  198.83    6.87   0
   4  13   6    2.23    6.78   0
   6   3   6   54.03    5.41   0
   6   8   7   39.85    5.89   0
   9   7   7   28.20    5.42   0
  10   3   6   18.82    5.78   0
  11  -2   2    4.49    7.21   0
   0   8   5    5.78    5.81   0
   0   9   5  614.64    9.65   0
   2  10   6  416.67    9.04   0
   3   5   6  175.49    5.69   0
   3  12   6   24.31    6.21   0
   4   4   6   16.49    4.94   0
   6   7   7  404.64    7.80   0
   6  10   7   10.01    5.43   0
   7   6   7  402.80    8.20   0
   7  11   7   -2.00    5.95   0
   8   6   7   36.62    6.08   0
  10   7   7  196.73    6.93   0
  12  -1   3   56.05    6.89   0
  -2   6   3    5.49    5.40   0
  -1   6   4  104.42    5.72   0
   0  10   5  152.06    7.89   0
   1   1   3    2.16    4.27   0
   5   1   5   24.05    4.91   0
   5   3   6  177.68    5.98   0
   6  11   7  229.60    7.73   0
  10   6   7   11.04    6.04   0
  11   1   5   36.48    6.20   0
  12   0   4  543.39    9.52   0
  13   2   5   69.70    6.71   0
  14   3   5   27.45    6.14   0
   0   1   2  109.01    5.82   0
   0   2   3 2191.91   15.43   0
   0   7   5  396.52    7.65   0
   2   3   5   24.07    4.53   0
   4  -1   3  112.20    5.28   0
   4   0   4 3986.52   17.73   0
   5   7   7   29.68    6.07   0
   5  10   7  121.22    6.65   0
   6   6   7    2.35    5.22   0
   8  -3   1  339.59    9.79   0
   8   5   7    9.88    6.02   0
  15   2   4   -1.79    7.10   0
   2  11   6   -2.00    6.24   0
   3   2   5   23.10    4.61   0
   7   2   6   33.14    5.40   0
   7   5   7   34.85    6.00   0
   8   2   6  174.30    6.21   0
   9  -3   1  216.21    8.93   0
   9  -1   4  495.52    8.50   0
   9   2   6  194.89    6.48   0
   9   5   7   -2.47    5.71   0
  11   6   7  232.87    7.28   0
  14   1   4   15.13    6.55   0
   1   0   2   99.84    5.85   0
   1   4   5  836.72    8.94   0
   2   0   3 2186.85   14.75   0
   5   6   7  240.35    6.57   0
   5  11   7   17.84    5.94   0
   6   5   7  253.13    7.24   0
   6  12   7   15.38    6.02   0
   7  -3   1   18.36    6.29   0
   8  -2   3  687.99    9.33   0
  10   2   6  424.05    8.20   0
  10   5   7  120.27    5.90   0
   0   6   5  498.54    7.88   0
   1   2   4  180.72    5.79   0
   2   1   4  174.27    5.73   0
   3   4   6  209.26    5.85   0
   4   3   6  207.68    5.94   0
   4   9   7   15.03    5.55   0
   6   2   6 1018.07    9.55   0
   8   0   5    4.46    5.37   0
   9  -2   3  305.42    7.69   0
  10  -1   4   32.09    5.92   0
  12  -2   2  248.29    9.42   0
  12   7   7   40.86    5.35   0
   2  12   6  109.89    7.42   0
   4   1   5  822.46    8.73   0
   6  -1   4  113.56    5.29   0
   7   0   5  412.61    7.10   0
   8   4   7    2.22    5.67   0
   9   4   7   17.73    6.28   0
  11   5   7   14.87    5.75   0
  12   6   7    8.01    6.35   0
  13  -1   3   25.79    7.84   0
  13   0   4    4.23    6.22   0
  -1   5   4  718.00    9.46   0
   1   8   6   44.66    5.68   0
   1   9   6   34.06    6.64   0
   2   5   6  301.92    6.71   0
   5  12   7   11.46    6.35   0
  10  -3   1  107.76    8.09   0
  10  -2   3   18.80    6.31   0
  10   4   7   33.54    5.95   0
  14   2   5   10.77    6.22   0
  15   3   5    3.66    6.39   0
  -3   7   2  981.79   20.97   0
  -1   2   2  163.69    6.71   0
   0   3   4  336.28    6.67   0
   4   6   7   82.52    6.11   0
   4  11   7   58.04    6.29   0
   6   0   5  480.39    7.36   0
   6   4   7   82.18    6.11   0
  11  -1   4   28.68    6.46   0
  13   3   6   28.25    6.33   0
  14   4   6   33.14    6.05   0
  -1   3   3   91.49    5.51   0
   1   7   6  300.33    6.83   0
   1  10   6   39.82    5.97   0
   3   0   4  328.29    6.62   0
   3   9   7   22.44    5.88   0
   8   1   6   37.72    5.82   0
  11   0   5  160.19    6.88   0
  11   4   7   55.39    6.53   0
  12   2   6  117.99    6.84   0
  12   5   7    5.59    6.09   0
  13   1   5   13.55    6.51   0
  -2   5   3  736.81   11.13   0
   2   2   5   -2.95    4.43   0
   3   3   6  443.20    7.24   0
   3  10   7  218.71    7.91   0
   5  -1   4  710.30    8.58   0
   6  -3   1  205.41    8.03   0
   7   1   6  309.79    6.75   0
   8   3   7   32.63    6.29   0
   9   1   6   39.68    5.91   0
  11  -2   3  361.28    8.77   0
   1   3   5   31.13    4.44   0
   2  -1   2  161.15    6.10   0
   3  -1   3   86.82    5.10   0
   4   5   7   25.14    5.22   0
   4  12   7    3.72    5.94   0
   5   0   5  998.29    9.50   0
   5   4   7   28.02    5.49   0
   8   9   8    2.95    6.15   0
   9   3   7   25.33    5.35   0
  12  -1   4   16.60    6.67   0
   3  -2   1  378.37    9.60   0
   3   1   5   34.01    4.82   0
   6   1   6  147.15    6.08   0
   7   8   8   69.44    5.84   0
   8   7   8   64.34    6.49   0
   9   7   8   71.45    6.09   0
   9   8   8    8.43    5.41   0
   9   9   8   92.45    6.38   0
  10   3   7  229.47    6.95   0
  14   0   4  153.95    8.34   0
   3  11   7   -0.08    6.15   0
   6   3   7  468.87    7.92   0
   7   7   8   35.66    5.82   0
   7  10   8    1.10    6.14   0
   8  -3   2   31.12    5.65   0
   9  -3   2   56.80    6.44   0
  10   7   8   -2.23    5.86   0
  13   2   6   77.55    6.69   0
  14   3   6    0.58    5.94   0
  15   2   5    6.47    7.16   0
  -1   8   5  431.68    8.60   0
  -1   9   5   30.35    6.56   0
   4   4   7    0.89    5.37   0
   6   7   8   -0.72    6.20   0
   7  -3   2  996.65   12.31   0
   7   6   8    1.90    5.69   0
   8   6   8   60.18    5.52   0
   9   6   8   76.35    6.15   0
  11   3   7   -4.26    5.81   0
  -2   8   4  102.51    7.03   0
  -2   9   4  149.95    8.21   0
  -1   7   5   61.83    5.69   0
   2   8   7   56.83    6.02   0
   3   5   7   18.51    5.54   0
   4  -1   4  157.34    5.55   0
   5   1   6  118.07    5.45   0
  10  -3   2   15.62    6.83   0
  10   6   8   40.10    5.89   0
  12  -2   3  174.38    8.09   0
   2   7   7  585.76    8.90   0
   2   9   7  162.44    7.23   0
   3  12   7   29.52    7.00   0
   4   0   5   -1.81    4.58   0
   5   9   8  130.66    6.70   0
   6   6   8   48.38    5.78   0
   6  11   8    6.17    6.28   0
   7  -1   5   49.93    5.36   0
   8  -2   4   97.38    6.15   0
   8   2   7   60.00    5.75   0
   8   5   8    4.21    5.43   0
   9  -2   4  139.01    6.41   0
   9   2   7  169.03    6.14   0
   9   5   8  142.21    6.95   0
  10  -1   5   37.87    5.90   0
  12   1   6   13.69    5.96   0
  -2   7   4   35.74    5.66   0
   0   8   6   23.61    6.05   0
   1   1   4  718.61    8.74   0
   2   3   6  114.33    5.32   0
   2  10   7    6.48    5.85   0
   3   2   6  108.20    5.59   0
   5   7   8   80.51    6.06   0
   5  10   8   38.25    6.20   0
   7   2   7  593.86    8.38   0
   8   0   6   13.51    6.11   0
  10  -2   4   11.10    6.67   0
  10   2   7    3.38    5.90   0
  10   5   8   34.07    6.00   0
  11   6   8   -1.12    4.67   0
  13  -1   4  241.63    8.48   0
  13   0   5  290.78    8.00   0
   0   9   6   12.23    6.06   0
   2   0   4  377.00    6.97   0
   6   2   7    1.84    5.66   0
   7   0   6  229.66    6.53   0
  14   2   6  139.69    7.16   0
  -1   6   5   28.58    4.98   0
   0   1   3  126.08    5.39   0
   0   2   4  376.50    6.98   0
   0   7   6  220.85    6.83   0
   0  10   6   54.43    6.94   0
   1   0   3  121.77    5.51   0
   4   1   6  119.35    5.37   0
   4   3   7   20.87    5.18   0
   5  11   8   43.94    6.94   0
   6  -3   2   22.30    5.81   0
   6   5   8  102.31    5.90   0
   8   4   8  187.49    7.08   0
   9   4   8    8.22    5.80   0
  11  -3   2  534.87   11.84   0
  11  -1   5   45.80    6.57   0
  11   5   8   41.99    5.91   0
   1   2   5   30.71    4.52   0
   1   4   6  118.09    5.43   0
   2   1   5   26.78    4.59   0
   4  -2   3 1694.58   13.30   0
   4   8   8  197.66    6.59   0
   4   9   8    9.46    6.08   0
   5  -3   1  312.24    9.19   0
   6   0   6  105.44    5.50   0
   7   4   8  132.66    6.40   0
  10   4   8   89.29    6.31   0
  11  -2   4    5.28    6.44   0
  13   1   6   19.78    6.00   0
  -2   6   4   53.04    5.70   0
   0   6   6  112.59    5.86   0
   4  10   8   85.58    6.43   0
   5   2   7  375.31    7.10   0
  11   0   6  123.07    6.36   0
  -3   6   2   26.29    8.92   0
  -2   4   3 1660.20   15.64   0
   3  -2   2   53.67    5.18   0
   3   0   5  892.13    8.92   0
   4   6   8   99.92    6.62   0
   5  -1   5   19.47    4.66   0
   6   4   8   90.58    6.34   0
   8  -3   3  101.91    6.52   0
   8   1   7   16.17    5.32   0
   9  -3   3  145.75    6.92   0
   9   1   7    8.36    5.77   0
  11   4   8   78.15    6.20   0
  12  -1   5  186.92    7.95   0
  14   0   5   37.80    7.48   0
  -1   5   5   24.09    5.21   0
   0   3   5  890.17    9.13   0
   1   8   7    7.57    6.47   0
   2  -1   3 1313.94   11.85   0
   3  -1   4  393.41    7.04   0
   4  11   8   79.59    7.16   0
   7   1   7   18.56    5.39   0
   8   3   8   60.34    6.74   0
   9   3   8  118.53    6.43   0
  -1   2   3 1353.15   12.94   0
   0   0   1    2.12    3.48   0
   1   7   7   15.21    5.51   0
   1   9   7    7.22    5.61   0
   2   2   6 1733.62   11.61   0
   3   3   7    5.74    4.64   0
   3   8   8   71.18    5.95   0
   5  -2   4  210.25    6.32   0
   5   0   6   48.09    5.07   0
   5   4   8   28.69    6.01   0
   7  -3   3   15.99    5.12   0
   7   3   8   50.84    6.44   0
  10  -3   3  288.51    8.50   0
  10   3   8   -0.03    6.02   0
  12  -2   4   46.87    7.19   0
  12   0   6   18.04    6.59   0
   1   3   6  350.85    6.88   0
   1  10   7  189.88    7.53   0
   2   4   7  143.79    5.91   0
   3   1   6  344.23    6.56   0
   3   9   8  111.41    7.07   0
   4   2   7  149.81    5.80   0
   4   5   8   26.07    5.74   0
   6   1   7  405.99    7.49   0
   8   8   9  -10.47    6.17   0
  12   4   8   89.45    6.00   0
  13   2   7   70.58    6.29   0
  14   1   6    6.81    6.45   0
   1   6   7  402.59    7.91   0
   3  10   8    2.62    6.76   0
   6   3   8   27.84    5.78   0
   8   7   9   77.00    5.96   0
   9  -2   5   89.43    6.78   0
  11   3   8   22.61    6.47   0
   4  -1   5  821.27    8.73   0
   7   7   9    4.95    5.65   0
   8   6   9   10.48    5.80   0
   9   6   9   38.61    5.61   0
  10  -1   6   47.62    6.24   0
  11  -3   3   23.51    7.28   0
  -2   5   4  215.29    6.86   0
   1  -1   1    1.23    4.75   0
   4   0   6   21.22    4.67   0
   4   4   8  347.62    6.93   0
   6   9   9   35.36    6.15   0
   7  -1   6  296.03    6.92   0
   7   6   9   11.17    6.12   0
   8   2   8   56.77    6.40   0
   9   2   8  118.12    6.73   0
  12   1   7   16.16    6.05   0
  13   0   6    7.26    6.52   0
   3   5   8  149.97    6.62   0
   3  11   8   29.64    6.99   0
   5   3   8  150.82    6.33   0
   6   7   9    9.39    5.48   0
   7   2   8   17.18    5.58   0
  10   2   8   47.75    6.36   0
   1   0   4  199.54    6.01   0
   1   1   5   -1.05    4.35   0
   2   0   5  842.09    8.74   0
   3   2   7  709.39    8.37   0
   6  -2   5    6.01    5.19   0
   6  -1   6  150.92    5.74   0
   6   6   9    5.96    5.67   0
   7   0   7   47.88    5.87   0
   7   5   9    7.52    5.45   0
   8   5   9  200.67    6.68   0
   9   5   9    6.77    5.20   0
  10   5   9   29.53    5.71   0
  11  -2   5   16.79    6.23   0
  11  -1   6  194.75    7.61   0
  -1   8   6   44.74    6.16   0
  -1   9   6   42.99    6.65   0
   0   0   2  616.07   10.00   0
   0   1   4  194.65    5.77   0
   2   3   7  711.11    8.28   0
   2   7   8   16.52    5.66   0
   2   8   8   69.16    6.37   0
   2   9   8  122.47    6.89   0
   3  -2   3 1120.30   11.02   0
   4  -2   4  233.56    6.17   0
   5   8   9  193.27    6.73   0
   5   9   9   -4.82    5.57   0
   6   2   8   50.81    5.68   0
   8  -3   4   96.15    5.87   0
   9  -3   4  341.47    8.24   0
  13   1   7   11.76    5.97   0
  -1   7   6  307.31    7.75   0
   0   2   5  853.31    8.95   0
   1  -1   2  817.05   11.13   0
   2   1   6  258.47    6.35   0
   4   1   7   16.55    4.85   0
   4   3   8  155.98    6.68   0
   6   0   7  108.33    5.76   0
   6   5   9   27.75    6.06   0
   8   4   9    6.61    6.09   0
  10  -3   4   17.35    6.33   0
  11   0   7   57.34    6.17   0
  -2   8   5  308.76    8.57   0
   0   8   7    6.55    5.72   0
   1   2   6  272.10    6.06   0
   1   4   7   13.91    5.46   0
   2  -1   4  175.64    5.73   0
   2  10   8   43.76    6.20   0
   3   4   8  161.73    6.11   0
   5  -1   6  108.58    5.36   0
   5   6   9   28.36    5.71   0
   7  -3   4   29.17    5.20   0
   7   4   9  130.15    6.47   0
  10   4   9    4.82    5.84   0
  12  -1   6   10.41    6.24   0
  14   0   6   28.49    7.21   0
  -2   7   5   48.12    5.36   0
  -1   6   6  153.99    6.23   0
   0   7   7   46.97    6.28   0
   0   9   7   35.84    6.22   0
   3  -1   5   31.04    4.61   0
   4   8   9    5.93    6.08   0
   5  -2   5   62.53    5.53   0
   5   2   8  174.76    6.63   0
   8   1   8   28.72    5.45   0
   9   1   8  141.69    6.94   0
  12  -2   5   77.53    7.22   0
   4   9   9  257.05    7.24   0
   5   5   9    0.23    5.52   0
   6   4   9    6.32    5.05   0
   7   1   8   81.39    5.74   0
  11  -3   4    7.94    6.75   0
  12   0   7    6.76    6.07   0
  -2   4   4  229.83    6.93   0
  -1   1   2  826.30   12.10   0
  -1   2   4  178.56    6.11   0
   0   3   6  258.50    6.09   0
   0   6   7  107.51    6.04   0
   9   3   9    1.59    5.68   0
  -2   6   5   -0.11    4.82   0
   2   2   7    1.42    4.73   0
   3   1   7    7.78    5.04   0
   3   3   8   92.15    6.15   0
   4  10   9    0.42    5.99   0
   6   1   8   84.30    5.98   0
   7   3   9   -2.99    5.43   0
   9  -2   6  191.32    6.64   0
  10   3   9    6.68    5.61   0
  13  -1   6   16.99    6.70   0
  -1   5   6  113.25    5.60   0
   0   0   3   -2.74    4.21   0
   1  -1   3    3.02    4.24   0
   1   3   7   10.87    4.91   0
   1   8   8   37.78    6.33   0
   4   2   8   93.69    5.92   0
   4   5   9  335.33    7.77   0
  10  -2   6  398.95    8.07   0
  10  -1   7  186.40    7.12   0
  13  -2   5   68.31    7.63   0
   0   5   7   47.87    5.11   0
   1   7   8   74.56    6.42   0
   1   9   8  142.94    7.37   0
   2   4   8   96.89    6.00   0
   3  -2   4   79.34    5.14   0
   3   8   9  125.02    6.70   0
   4   0   7   -4.00    4.80   0
   6   3   9    8.39    5.59   0
   7  -1   7   11.65    5.28   0
   8  -4   1    9.49    7.04   0
   8  -4   2   61.27    7.03   0
   8  -3   5  341.49    7.74   0
   9  -4   2   22.15    6.63   0
   9  -3   5   71.79    6.28   0
  12   1   8    6.31    5.83   0
  13   0   7   12.11    6.90   0
   1   0   5 1136.33    9.94   0
   2  -2   1    1.52    5.34   0
   3   7   9    3.36    5.13   0
   3   9   9    8.30    6.19   0
   4  -2   5  656.29    8.23   0
   5   1   8  190.67    6.69   0
   6  -2   6 1019.85   10.24   0
  10  -3   5   15.87    6.69   0
  11  -2   6    9.34    6.33   0
  11  -1   7   11.52    6.32   0
  -2   5   5   67.71    5.50   0
   0   1   5 1143.64   10.37   0
   1   1   6  249.96    6.05   0
   1  10   8   21.53    6.58   0
   2   0   6  171.80    5.82   0
   4   4   9   -1.32    6.03   0
   5   3   9    1.41    5.98   0
   9   0   8    4.05    5.55   0
   9   2   9   37.58    5.68   0
  10   2   9    7.37    6.06   0
  -1   1   3    0.97    3.98   0
   2  -1   5   26.64    4.64   0
   3   2   8   58.61    6.16   0
   3  10   9    7.60    6.08   0
   7  -4   2   66.29    6.17   0
   7   0   8  184.23    6.12   0
   7   2   9   15.81    5.49   0
   7   6  10    8.79    6.02   0
   8  -4   3    5.22    5.69   0
   9  -4   3   13.46    6.85   0
  -3   5   2  310.18   13.42   0
   2  -2   3   -1.16    4.45   0
   2   1   7  619.83    8.37   0
   2   3   8   52.95    5.19   0
   4   1   8   91.17    6.52   0
   6   0   8  112.89    6.46   0
   6   2   9    3.69    5.77   0
   7  -4   1  401.49   11.59   0
   8   5  10    5.44    4.83   0
  11  -3   5   15.35    6.40   0
  11   0   8  107.92    6.66   0
  12  -2   6  121.58    7.31   0
  12  -1   7   22.02    6.16   0
   1   2   7  626.30    8.19   0
   3  -1   6  336.82    6.64   0
   5  -2   6  293.89    6.37   0
   5  -1   7   13.28    4.93   0
   6   6  10   58.98    6.08   0
  10  -4   3  316.62    9.50   0
  -1   8   7   17.37    6.19   0
   0   0   4 5789.13   21.87   0
   1  -1   4  711.59    8.66   0
   2   7   9   23.35    5.86   0
   2   8   9    5.54    5.79   0
   4   3   9  238.56    6.57   0
   5   8  10    1.91    5.66   0
   7  -4   3  177.01    6.65   0
  -1   2   5   26.82    4.19   0
   2   9   9   33.61    6.64   0
   3  -2   5   25.94    4.64   0
   3   4   9  232.83    7.02   0
   5   0   8   40.83    5.75   0
   5   2   9   32.92    5.65   0
   6   5  10   53.88    5.69   0
   7   4  10   62.68    5.96   0
   8   1   9  193.14    6.41   0
   8   4  10   67.34    5.63   0
   9  -2   7  174.77    6.98   0
   9   1   9   -2.90    5.52   0
  12  -3   5  142.30    7.98   0
  12   0   8   96.48    6.24   0
  -2   4   5  653.97    8.71   0
  -2   7   6   29.97    6.23   0
   2   6   9    1.41    5.01   0
   4  -3   4  270.37    6.33   0
   5  -3   5   80.84    5.96   0
   7   1   9    2.32    5.14   0
   9  -4   4   10.48    6.35   0
  13  -2   6   81.99    7.98   0
  13  -1   7    5.88    6.38   0
  -1   1   4  725.73    9.04   0
   0   3   7   16.49    4.92   0
   0   7   8  171.60    7.08   0
   0   8   8  223.52    7.27   0
   2  -2   4   72.34    4.99   0
   2   2   8   45.93    5.11   0
   3   1   8  138.97    6.08   0
   4  -2   6  182.86    5.73   0
   4  -1   7   13.90    4.96   0
   5   5  10   56.26    6.18   0
   6  -4   3 1017.77   11.41   0
   6   4  10   56.88    5.63   0
   8  -1   8   39.83    5.67   0
  -3   6   4   50.52    6.34   0
  -2   6   6 1021.41   11.06   0
   0   6   8  113.74    6.34   0
   0   9   8    8.14    6.23   0
   4   7  10   70.64    6.11   0
   4   8  10   51.71    6.03   0
   6   1   9    9.61    5.66   0
   7  -4   4  198.37    6.55   0
   7  -1   8   70.24    6.05   0
   8   3  10   27.87    5.60   0
   9   3  10   45.15    5.08   0
  10  -4   4  183.35    8.28   0
  10  -3   6   18.34    6.22   0
  10  -1   8   22.61    5.49   0
  11  -2   7  337.31    8.45   0
  -1   5   7    2.95    5.14   0
   1   0   6  139.32    5.44   0
   1   3   8  138.66    6.59   0
   3   3   9   -3.78    4.93   0
   4   0   8  430.97    7.73   0
   4   2   9    5.14    5.40   0
   6  -2   7    3.97    5.13   0
   7   3  10   79.24    5.86   0
  11  -1   8   39.87    6.59   0
   0   1   6  135.40    5.13   0
   0   5   8   36.81    5.78   0
   1   1   7    5.11    4.61   0
   2  -1   6  268.83    6.35   0
   2   0   7  197.81    5.96   0
   3  -3   2 1201.63   12.77   0
   3  -3   3    0.31    4.82   0
   5   1   9    2.18    5.24   0
   5   4  10   13.76    5.49   0
   6  -1   8   78.07    5.68   0
   6   3  10   20.84    5.58   0
  11  -3   6  219.98    7.75   0
  -2   2   2 9579.64   41.92   0
  -2   2   3    0.36    4.54   0
  -2   5   6  303.16    7.31   0
   0   0   5    7.60    4.39   0
   1  -1   5    0.08    4.34   0
   6  -4   1 1597.27   19.29   0
   6  -4   4  242.94    6.86   0
   8   0   9   -0.44    5.55   0
   9   0   9  296.06    7.21   0
  11  -4   4   93.21    8.24   0
   1   7   9    8.25    5.70   0
   1   8   9  181.86    7.31   0
   3  -1   7    7.73    4.96   0
   4  -3   5  627.60    7.99   0
   5  -2   7  370.14    6.81   0
   7   0   9  156.39    6.03   0
   8  -4   5    2.04    6.36   0
   8   2  10   58.22    5.54   0
   9  -4   5  477.34    9.44   0
   9   2  10   61.72    5.75   0
  12  -1   8    9.46    6.38   0
  -1   4   7   13.32    4.74   0
   1   6   9    6.52    5.38   0
   1   9   9   -0.83    6.67   0
   2  -2   5    0.76    4.31   0
   2   1   8  133.90    5.97   0
   3  -2   6  103.79    5.45   0
   3   6  10   11.22    5.91   0
   3   7  10   81.76    5.94   0
   3   8  10   27.92    6.20   0
   4  -3   0   19.09    9.09   0
   4   4  10   75.63    6.01   0
   5  -4   3   27.22    5.24   0
   5  -1   8  198.05    6.47   0
   5   3  10   70.49    5.34   0
   6   0   9   -0.01    5.96   0
   7   2  10   11.97    5.38   0
  11   0   9   69.84    6.47   0
  12  -3   6   21.44    7.14   0
  -3   5   4  441.92    9.11   0
  -1   1   5   -2.79    4.69   0
  -1   2   6  270.52    5.94   0
   1   2   8  133.27    5.52   0
   1   5   9   -0.48    5.60   0
   2   3   9   14.87    5.27   0
   3  -3   4  179.52    5.70   0
   3   0   8  208.03    6.54   0
   4   1   9  343.71    7.32   0
   5  -4   2   54.53    6.18   0
   5  -3   6  177.86    6.15   0
   6   2  10   83.29    6.40   0
   7  -4   5  303.99    7.27   0
  10  -4   5  126.52    7.33   0
   0  -1   3  120.72    5.48   0
   8  -3   7   27.82    6.48   0
   9  -3   7   20.83    5.70   0
   9  -2   8  118.49    6.64   0
  -3   7   5    8.43    6.12   0
  -2   4   6  189.96    6.14   0
   4  -2   7  135.56    5.83   0
   4  -1   8   82.49    6.53   0
   4   3  10   65.71    6.23   0
   5   0   9  413.24    7.64   0
   7  -2   8   10.82    6.11   0
  10  -3   7  221.81    8.37   0
  10  -2   8   42.43    6.53   0
  11  -4   5  133.61    8.23   0
   0  -1   2  101.51    5.73   0
   1  -2   3 1307.14   11.67   0
   1   0   7   18.73    5.34   0
   5   2  10   84.74    5.51   0
   7   1  10   78.33    6.01   0
   8  -1   9  190.91    7.23   0
   8   1  10   12.59    5.53   0
   9   1  10   47.39    5.98   0
  -3   6   5    8.06    5.49   0
  -1   0   3  124.57    5.34   0
  -1   7   8   81.78    6.33   0
  -1   8   8   31.22    6.75   0
   0  -1   4  190.30    5.94   0
   0   0   6   10.29    4.94   0
   1  -1   6  248.34    6.11   0
   2  -1   7  624.69    7.88   0
   2   2   9   -4.01    5.37   0
   2   7  10   10.41    6.18   0
   3  -3   5    2.17    5.02   0
   3   1   9    3.22    5.36   0
   4  -3   6  200.24    6.21   0
   6  -3   7  446.21    8.32   0
   6  -2   8   57.08    5.41   0
   7  -1   9    7.18    5.98   0
  10  -1   9   19.75    5.95   0
  11  -3   7    2.51    7.03   0
  11  -2   8    2.65    5.90   0
  -3   4   3  168.06    7.45   0
  -2   7   7  602.30    9.88   0
  -1   6   8   79.69    6.22   0
   0   1   7   18.55    4.44   0
   1  -2   2  159.18    6.14   0
   1  -2   4  177.60    5.64   0
   2   8  10   51.80    6.27   0
   6   1  10   45.65    5.55   0
   8  -4   6   19.60    5.70   0
   9  -4   6    8.53    6.30   0
  -2   6   7    5.93    5.55   0
  -2   8   7   63.34    6.94   0
  -1   0   4  186.36    5.75   0
   0   7   9  153.02    7.10   0
   1   1   8  204.31    5.93   0
   2  -2   6 1759.01   11.65   0
   2   0   8  112.63    5.76   0
   2   5  10   88.48    6.07   0
   4   0   9    1.55    5.25   0
   6  -1   9   16.63    5.12   0
   7  -4   6  186.15    7.06   0
  10  -4   6   63.71    6.67   0
  11  -1   9   -1.22    5.89   0
  -3   4   4  273.30    7.48   0
   0   6   9    8.96    5.87   0
   0   8   9    0.61    6.13   0
   3  -2   7  694.50    8.28   0
   3  -1   8  140.32    6.15   0
   3   3  10  105.93    5.90   0
   5  -2   8  177.41    6.22   0
   5   1  10   73.19    6.20   0
  12  -2   8   37.80    6.52   0
  -3   5   5   86.94    5.64   0
  -2   5   7  366.33    8.22   0
  -1   0   2  104.84    5.63   0
  -1   1   6  244.83    5.88   0
   0  -1   5 1143.40    9.85   0
   0   2   8  112.81    6.34   0
   2  -3   3 1142.33   11.19   0
   5  -3   7   25.67    4.89   0
   8   0  10   72.46    6.42   0
  12  -3   7   34.51    7.38   0
  -1   2   7  621.03    8.19   0
  -1   4   8   91.28    6.01   0
   1  -2   5   30.44    4.58   0
   2  -3   4   77.65    5.06   0
   2   1   9    5.15    5.50   0
   5  -1   9    6.14    5.25   0
   5   4  11    9.07    5.73   0
   6   3  11  140.68    5.85   0
   7   0  10   81.38    6.07   0
  11  -4   6  100.96    7.51   0
  -1   0   5 1152.60   10.02   0
   3  -3   6  440.26    7.14   0
   3   0   9  296.32    6.94   0
   4  -2   8  101.83    6.35   0
   5  -4   1  485.75   11.87   0
   6   0  10   53.51    5.75   0
   8  -5   3   20.24    6.80   0
   9  -3   8  109.26    6.67   0
  -2   4   7  142.02    6.22   0
   0   4   9    2.63    5.55   0
   1   2   9    2.71    5.28   0
   1   7  10   71.48    7.01   0
   4  -4   2  116.44    6.13   0
   4   1  10   33.31    5.44   0
   5   3  11    8.28    5.77   0
   8  -5   4   18.77    6.17   0
   9  -5   3    8.06    6.67   0
   9  -5   4  511.84   10.56   0
   9  -2   9   32.61    5.90   0
  10  -3   8    9.63    6.02   0
  -3   4   2   85.37    8.48   0
  -3   4   5  648.47    9.25   0
   0   0   7    1.34    4.35   0
   1  -1   7    4.66    4.61   0
   1   8  10   15.39    6.48   0
   2  -3   2   50.83    5.18   0
   2  -3   5   24.28    4.59   0
   2   3  10   23.62    5.66   0
   4  -3   7   20.93    4.72   0
   4  -1   9  334.56    7.30   0
   7  -5   3  189.71    7.40   0
   7  -5   4  153.43    6.83   0
   7  -2   9   28.51    5.68   0
   8  -4   7   -4.14    5.64   0
   9  -4   7   21.99    6.56   0
  10  -2   9    6.54    5.61   0
  -3   6   6   57.44    6.33   0
  -3   7   6  372.70    8.98   0
  -2   1   3 1326.03   12.74   0
  -2   1   4  177.76    5.62   0
   1   5  10   63.65    6.10   0
   2  -2   7    5.41    4.85   0
   2  -1   8  132.96    5.74   0
   3   6  11  134.41    6.30   0
   6  -3   8   30.54    5.68   0
   6  -2   9   -1.74    5.76   0
   6   2  11   -0.28    4.86   0
   7  -4   7   55.94    6.25   0
  10  -5   4   41.14    7.51   0
  11  -3   8   28.69    7.20   0
   0  -1   6  141.46    5.46   0
   0   1   8  129.69    5.36   0
   1  -2   6  267.53    6.30   0
   3   5  11   -0.40    5.71   0
   8  -1  10   20.65    6.00   0
   9  -5   5    2.76    6.23   0
  10  -4   7   27.85    6.29   0
  11  -2   9   12.50    6.08   0
  -3   5   6  176.15    6.31   0
  -1   1   7    2.01    4.57   0
   1   4  10   39.63    5.80   0
   2   0   9   22.25    5.32   0
   2   2  10  112.11    6.35   0
   3   1  10   93.35    5.71   0
   4   3  11   12.03    5.58   0
   5  -3   8  145.84    6.41   0
   5   2  11   96.02    5.83   0
   6  -5   4  132.60    6.57   0
   7  -1  10   73.54    5.91   0
   8  -5   2   35.57    7.43   0
  -3   3   4  174.01    6.11   0
  -2   1   5   26.56    4.16   0
  -2   3   7  705.94    8.57   0
  -1   0   6  138.51    5.24   0
   1   1   9   -0.69    5.03   0
   3  -1   9    8.23    5.62   0
   4  -4   6   17.24    5.47   0
   5  -2   9   28.89    5.34   0
   6  -5   3  432.33    8.75   0
   6  -1  10   43.78    5.72   0
  11  -4   7   55.78    7.32   0
  -3   3   3    0.97    4.92   0
  -2   6   8   46.56    5.97   0
  -2   7   8    9.96    6.10   0
  -1   6   9   12.22    5.57   0
  -1   7   9    1.32    5.97   0
   2  -3   6  109.41    5.51   0
   3  -3   7   -1.01    4.78   0
   6  -5   5   77.64    5.65   0
   6   1  11  116.08    5.87   0
   7  -5   2  369.39   10.23   0
  12  -3   8   14.97    6.23   0
  -3   3   5    1.63    4.75   0
  -2   5   8  172.07    7.09   0
  -1   5   9    5.12    5.59   0
   0  -2   4  376.97    7.02   0
   2   6  11   -3.30    6.05   0
   3  -4   5  652.91    8.05   0
   4   2  11    2.15    5.33   0
   5  -4   7   25.19    5.64   0
   8  -5   6   14.36    6.75   0
  -3   4   6  203.31    6.23   0
  -1  -1   4  716.76    8.57   0
   1  -1   8  194.47    6.11   0
   4  -3   8  157.66    6.05   0
   5  -1  10   70.12    5.45   0
   5   1  11   -4.09    5.16   0
   7  -5   6  170.04    6.77   0
   9  -5   6   27.28    6.05   0
   9  -3   9    4.95    6.11   0
  -1   4   9  333.43    7.14   0
   0  -2   3 2220.56   14.63   0
   0  -2   5  858.28    8.77   0
   0  -1   1 1612.35   18.92   0
   0  -1   7   22.40    4.94   0
   0   0   8  550.94    7.41   0
   0   6  10   55.00    6.39   0
   0   7  10   80.08    6.22   0
   1  -3   4  391.10    6.93   0
   1  -2   1  662.66   12.24   0
   1  -2   7  627.53    7.85   0
   2  -2   8   47.76    5.98   0
   3   0  10   81.09    5.65   0
   5  -5   4  739.64    9.38   0
   8  -4   8  196.37    6.86   0
   9  -4   8    5.11    6.18   0
  10  -5   6   47.86    7.08   0
  -2   1   2  163.96    6.80   0
  -2   1   6  273.79    5.98   0
  -2   4   8  101.88    5.86   0
  -1  -1   3   -2.38    4.20   0
  -1  -1   5    1.51    4.24   0
   0   5  10   16.04    5.88   0
   1  -3   5   35.98    4.58   0
   1   0   9  413.27    7.58   0
   1   2  10   71.17    6.07   0
   2  -1   9    9.03    5.78   0
   2   4  11   -0.43    5.53   0
   5  -5   3    0.97    5.11   0
   6  -5   6  173.45    6.98   0
   6  -3   9    7.63    6.01   0
  10  -4   8   83.88    7.50   0
  10  -3   9    5.09    6.12   0
  -3   6   7  467.73    9.15   0
  -3   7   7    4.32    6.83   0
  -1   0   7   21.56    4.40   0
   0   4  10   81.82    6.11   0
   1  -3   3   93.82    5.02   0
   2  -3   7  706.28    8.60   0
   3  -4   6  210.63    5.73   0
   3   2  11  195.03    6.59   0
   4  -4   7    2.62    4.71   0
   4  -1  10   34.81    5.29   0
   4   1  11   13.16    4.86   0
   6  -5   2   71.99    6.94   0
   6   0  11    2.85    4.69   0
   7  -2  10    4.92    5.51   0
  -3   3   6  438.05    7.71   0
  -3   5   7   22.98    5.72   0
  -1   1   8  201.73    6.06   0
  -1   3   9    3.06    5.40   0
   0  -2   6  178.17    5.69   0
   0   1   9  411.04    7.44   0
   3  -3   8   97.67    6.27   0
   3  -2   9   19.48    6.01   0
   6  -2  10   81.92    6.30   0
  -2   0   4  380.54    7.15   0
  -2   3   8   60.12    5.62   0
  -1  -1   6  254.33    6.38   0
   5  -3   9   10.75    5.41   0
   5   0  11   16.48    5.27   0
   8  -5   7   14.48    6.07   0
   9  -5   7    4.46    6.25   0
  11  -4   8   84.05    7.70   0
  -2   0   5  855.80    8.81   0
   0   3  10   88.74    6.01   0
   1  -3   6  342.70    6.63   0
   2  -4   5  664.35    8.43   0
   2   0  10   69.23    5.48   0
   5  -4   8   25.34    5.75   0
   5  -2  10   89.41    5.90   0
   7  -5   7   31.31    5.86   0
  -3   4   7   15.16    5.42   0
  -2   1   7  624.26    8.40   0
   1   1  10   87.06    5.94   0
   1   5  11    2.13    5.57   0
   3  -1  10   97.53    5.81   0
   3   1  11    5.12    5.30   0
   4  -4   1    3.85    6.24   0
   6  -5   7  231.70    7.31   0
  10  -5   7  124.82    7.74   0
   0  -1   8  118.62    5.71   0
   1  -2   8  136.72    5.98   0
   1  -1   9   -4.71    5.89   0
   1   4  11   15.84    5.57   0
   2   2  11    0.19    5.20   0
   3  -4   7   23.96    4.74   0
   4  -3   9  233.73    6.52   0
   4   0  11   -0.26    5.26   0
   6  -1  11  109.99    6.41   0
  -2   0   3 2229.64   15.20   0
  -2   0   6  181.80    5.78   0
  -2   6   9   -1.47    6.11   0
   0  -2   2  564.36    9.04   0
   0  -2   7  194.39    5.75   0
   0   0   9    1.21    5.42   0
   2  -4   3 1661.85   12.78   0
   2  -4   6  176.36    5.65   0
   2  -2   9    0.94    5.62   0
   4  -4   8  362.01    7.53   0
   4  -2  10   71.52    5.94   0
   8  -4   9    6.33    6.02   0
  -3   3   7   -3.85    5.23   0
  -2   5   9   24.39    5.33   0
  -1  -1   7    3.63    4.93   0
  -1   0   8  125.26    5.32   0
  -1   5  10   66.58    6.45   0
  -1   6  10   36.28    6.43   0
   1  -3   7   10.06    4.84   0
   1   3  11   -4.46    5.51   0
   2  -3   8   53.65    5.67   0
   4  -5   3   28.01    4.91   0
   5  -1  11   -3.94    5.48   0
   9  -4   9  240.88    7.45   0
   2  -3   1  378.03    9.36   0
   2  -1  10   70.83    6.32   0
   3   0  11   22.15    5.39   0
   5  -5   2   23.81    5.62   0
   6  -3  10   18.50    5.79   0
   8  -6   5  180.62    7.66   0
   8  -5   8   -0.13    6.48   0
  10  -4   9    8.42    6.02   0
  -1  -1   2  815.39   10.82   0
  -1   0   1 1616.87   20.40   0
  -1   4  10   33.74    6.09   0
   1  -3   2 1018.64   11.37   0
   2   1  11  164.84    6.17   0
   7  -6   5   14.22    6.48   0
   7  -5   8   81.35    6.16   0
   8  -6   4  110.13    7.53   0
   9  -6   5   88.56    7.52   0
   9  -5   8  132.48    7.06   0
  -3   5   8  144.35    6.56   0
  -3   6   8   39.81    5.92   0
  -1  -2   4  178.72    5.72   0
   0  -3   4  335.45    6.65   0
   0  -3   5  889.73    8.87   0
   0   1  10   55.85    5.91   0
   2  -4   7  142.38    5.59   0
   3  -5   5   93.09    5.27   0
   3  -4   8  159.43    6.37   0
   3  -2  10   31.05    5.25   0
   4  -1  11    9.16    5.28   0
   5  -4   9  343.45    7.90   0
   5  -3  10   69.81    6.27   0
   7  -6   4   19.51    6.02   0
   9  -6   4   89.26    7.69   0
  -4   5   5  742.89   11.15   0
  -2   0   7  194.52    5.73   0
  -2   3   9   16.89    5.15   0
  -1   3  10   99.68    5.85   0
   0  -3   6  259.69    6.00   0
   0   5  11    7.34    6.01   0
   0   6  11    2.99    5.62   0
   4  -5   7   27.57    5.60   0
   6  -6   5   -0.02    5.44   0
   6  -2  11   -1.64    5.80   0
   7  -6   6   10.19    6.28   0
   9  -6   6  117.16    7.49   0
  10  -5   8   31.24    6.35   0
  -3   2   7  701.88    8.75   0
  -3   4   8  160.13    6.64   0
  -1  -2   6  261.59    6.22   0
   0  -2   8  117.75    5.71   0
   0  -1   9  415.71    7.17   0
   0   4  11   -2.81    5.16   0
   1  -4   5  839.46    8.66   0
   1  -2   9   11.20    5.28   0
   3  -5   6  174.53    6.05   0
   6  -6   4   27.03    5.86   0
  -2  -1   5   20.85    4.45   0
  -1  -1   8  200.10    5.76   0
   1  -4   4  156.04    5.57   0
   1  -4   6  115.76    5.88   0
   1  -3   8  133.58    6.27   0
   4  -4   9    3.10    5.31   0
   4  -3  10   60.78    5.76   0
   5  -2  11  103.09    6.29   0
   6  -6   6  612.54    9.09   0
  -4   4   5    1.83    5.03   0
  -4   5   6   40.78    5.95   0
  -4   6   6  109.01    7.05   0
  -3   3   8   89.79    5.63   0
  -2  -1   4  180.28    5.61   0
  -2  -1   6  260.25    5.97   0
  -2   2   9    2.68    5.41   0
  -1   0   9  423.42    7.72   0
   0   3  11   14.51    5.68   0
   1  -1  10   92.83    5.57   0
   1   1  11   -2.57    5.19   0
   2  -3   9   14.32    5.58   0
   3  -1  11    0.50    5.34   0
   5  -6   5   72.45    5.67   0
   7  -6   3  445.89   10.25   0
   8  -6   3  418.93   10.65   0
  -1  -2   3 1301.74   11.33   0
  -1  -2   7  628.08    7.87   0
   0  -3   3  199.12    5.78   0
   0  -3   7   18.99    4.77   0
   2  -4   8  100.76    6.25   0
   2  -2  10  107.09    5.85   0
   3  -5   7   28.81    4.93   0
   7  -6   7  395.57    8.35   0
   8  -6   7   32.42    6.17   0
   8  -4  10   59.33    6.17   0
   9  -6   7  106.76    7.66   0
  -4   4   4 2891.94   20.04   0
  -4   4   6   16.36    5.01   0
  -2   0   8  116.08    6.23   0
   2  -4   2  567.81    9.19   0
   4  -5   8   30.48    5.75   0
   4  -2  11    7.54    4.90   0
   5  -6   4  131.38    6.20   0
   5  -6   6  170.89    6.40   0
   6  -6   7   -1.97    5.59   0
   7  -5   9   11.33    5.96   0
   8  -5   9  199.42    7.18   0
   9  -5   9    0.91    7.09   0
   0   2  11    2.98    4.93   0
   1  -4   7   15.85    4.83   0
   3  -4   9  226.97    6.45   0
   3  -3  10   92.98    5.74   0
   4  -5   2   54.10    5.69   0
   6  -6   3   -0.13    5.60   0
  -4   3   5  635.13    9.04   0
  -3   2   8   62.30    5.73   0
  -2  -1   7  630.96    7.62   0
  -2   4  10   69.79    6.26   0
  -2   5  10   91.62    6.26   0
   1  -4   3  108.24    5.13   0
   1   0  11   12.76    5.66   0
   2  -5   6  309.03    6.30   0
   2  -1  11  169.72    5.91   0
   5  -4  10    1.13    5.89   0
   7  -5   1  273.54   13.60   0
  -4   3   6  213.34    6.52   0
  -4   5   7   29.42    6.08   0
  -4   6   7   83.44    6.99   0
  -3   0   5  877.72    8.80   0
  -3   1   3   88.62    5.19   0
  -3   5   9    3.44    6.08   0
  -1   5  11    4.98    6.19   0
   0  -2   9   18.78    5.41   0
   1  -3   9    3.27    5.15   0
   2  -5   4  216.94    5.86   0
   3  -2  11  190.97    6.79   0
   5  -6   7  246.39    6.87   0
  -4   4   7   -0.56    5.42   0
  -3   0   6  263.82    5.98   0
  -3   4   9  238.62    7.24   0
  -2  -1   3 1314.05   11.51   0
  -2   0   2  570.05    9.40   0
  -2   3  10   28.26    5.91   0
  -1  -3   5   35.06    4.72   0
  -1  -1   9   -0.12    4.96   0
  -1   4  11    4.80    6.03   0
   1  -2  10   66.68    5.85   0
   3  -5   8  135.96    6.13   0
   5  -3  11    2.62    5.27   0
   7  -6   8   12.63    6.06   0
   8  -6   8   60.24    6.38   0
  -4   3   4  268.08    7.33   0
  -1  -3   6  348.51    6.49   0
   0  -4   5   -0.67    4.58   0
   1  -4   8  101.37    5.76   0
   2  -4   9   18.32    5.85   0
   2  -3  10   23.44    5.16   0
   4  -6   4  235.30    6.70   0
   4  -4  10   85.51    5.87   0
   6  -6   8   44.65    5.80   0
   9  -6   8   77.45    6.69   0
  -3   0   4  342.48    6.57   0
  -3   0   7   16.58    5.29   0
  -3   3   9   -2.97    5.70   0
  -2  -2   5    2.36    4.13   0
  -2  -1   8  143.40    5.89   0
  -1   0  10   56.16    5.87   0
  -1   3  11    4.86    5.34   0
   0  -4   6   15.22    4.55   0
   4  -5   9  340.02    7.35   0
   4  -3  11   12.52    5.65   0
   5  -6   3  419.65    8.66   0
  -4   2   5  675.35    8.83   0
  -4   2   6  178.19    6.18   0
  -4   3   7   20.79    5.28   0
  -2  -2   6 1757.11   11.48   0
  -1  -3   4  382.61    6.85   0
  -1  -3   7    4.03    4.74   0
   1  -1  11   -2.26    5.15   0
   2  -2  11   -2.24    5.81   0
  -1   2  11  169.70    6.62   0
   0  -4   4 4062.09   17.54   0
   0  -4   7   -1.27    4.82   0
   0   0  11    4.76    5.53   0
   1  -5   5   19.85    5.05   0
   1  -5   6  111.46    5.71   0
   2  -5   8  165.45    6.58   0
   6  -5   1  295.92   12.20   0
   7  -5  10   60.14    5.95   0
  -3   2   9   14.43    5.26   0
  -2  -2   4   75.69    4.85   0
  -2  -2   7    0.64    4.71   0
   3  -3  11    3.09    5.62   0
  -4   2   7  138.06    5.72   0
  -4   4   8  362.52    7.93   0
  -4   5   8   26.17    5.97   0
  -1  -2   9   10.97    5.02   0
   0  -2  10   73.52    5.40   0
   1  -5   7    5.50    5.40   0
   1  -3  10   94.17    5.59   0
   3  -6   7  450.27    7.89   0
   7  -7   5    3.56    6.09   0
   7  -7   6  315.24    7.95   0
   7  -6   9   12.40    5.81   0
   8  -7   5  180.30    8.31   0
   8  -7   6   77.36    6.98   0
   8  -6   9    6.42    6.73   0
  -4   2   4  226.52    6.71   0
  -3  -1   5   32.98    4.38   0
  -1  -3   8  140.93    6.05   0
  -1  -1  10   90.83    5.54   0
   1  -5   4  725.31    8.66   0
   4  -6   3 1001.96   11.25   0
   5  -4  11    9.52    5.80   0
   6  -7   5   13.16    6.55   0
   6  -7   6   17.57    6.39   0
   6  -6   9    5.86    5.79   0
   9  -6   9   34.56    6.97   0
  -4   3   8  151.50    6.84   0
  -3   1   9    1.59    5.50   0
  -2  -1   9   18.58    5.43   0
   0  -3   2  101.40    5.32   0
   1  -2  11  159.50    6.22   0
   1   0  12   13.73    5.57   0
   2  -4  10   72.63    5.86   0
   7  -7   7    0.81    5.86   0
   8  -7   7   56.45    7.05   0
  -4   5   3   23.61    8.07   0
  -3  -1   7   13.69    4.43   0
  -3   4  10   59.61    6.66   0
  -3   5  10   75.37    6.73   0
  -2  -2   8   50.75    5.04   0
  -2   4  11    8.23    5.99   0
  -1  -2   2  166.15    5.89   0
   0  -1  11    1.33    5.28   0
   2  -6   6 1026.11   10.01   0
   2  -3  11  190.57    6.80   0
   4  -5  10    6.08    5.36   0
   4  -4  11    2.90    5.62   0
   5  -7   6  172.72    6.71   0
   6  -7   7  393.04    8.48   0
   7  -6   2    9.50    7.22   0
  -4   1   7   16.85    4.91   0
  -3   0   3  193.01    6.11   0
  -2   3  11  197.60    7.53   0
  -1  -4   6  116.54    5.32   0
  -1  -3   3   95.13    5.01   0
   1  -5   8  193.24    6.51   0
   2  -5   9   25.63    5.28   0
   3  -6   8   29.88    5.55   0
   5  -7   5   87.18    6.41   0
   7  -7   4    7.51    6.57   0
  -4   2   8   96.97    5.80   0
  -3  -1   4  381.57    6.73   0
  -3   3  10   97.97    6.16   0
  -2  -3   6  110.25    5.31   0
  -1  -4   5  814.04    8.45   0
   0  -4   3    4.79    4.31   0
   0   1  12   14.35    5.33   0
   1  -4   2   47.96    4.57   0
   2  -6   7   -3.20    5.03   0
   5  -7   7   31.25    5.69   0
   6  -7   4   24.77    5.97   0
  -3  -1   8  137.57    6.31   0
  -2  -3   5   27.99    4.46   0
  -2  -3   7  719.64    8.54   0
  -2   2  11    0.28    5.40   0
  -1  -3   9   -0.40    5.35   0
   0  -5   6   51.53    4.87   0
   0  -2   1 5121.25   29.42   0
   3  -5  10   77.21    5.71   0
   3  -4  11   18.12    5.66   0
   4  -7   6  182.57    6.92   0
   6  -7   8    4.53    6.25   0
   6  -6   2 2384.51   21.27   0
   7  -7   8   31.04    6.35   0
   8  -7   8   62.04    7.10   0
  -3   2  10   31.94    5.68   0
  -2  -2   3   -2.58    4.15   0
   0  -5   5  998.49    9.25   0
   0  -5   7   46.15    5.19   0
   0  -4   9   -9.22    5.30   0
   1  -4  10   39.41    5.14   0
   1  -3   1  203.61    7.40   0
   1  -1  12   51.81    5.51   0
   4  -7   5  302.30    7.23   0
   7  -6  10    6.89    5.71   0
  -4   1   8   94.41    5.78   0
  -4   4   9    2.75    5.69   0
  -3  -2   6  105.35    5.02   0
  -2  -2   9    0.94    4.86   0
   0  -2  11    3.27    5.17   0
   1  -3  11    3.53    5.20   0
   2  -6   8   46.32    5.27   0
   3  -6   3  617.13    9.20   0
   3  -6   9   12.77    5.82   0
   4  -7   7   46.16    5.90   0
   5  -7   4  149.39    6.84   0
   5  -7   8   89.37    6.07   0
   5  -5   1    0.08    6.35   0
  -4   3   3  166.21    7.23   0
  -4   3   9  233.01    6.90   0
  -3  -2   7  731.44    8.33   0
  -2  -3   8   62.53    5.90   0
  -2  -1  10   68.56    5.66   0
  -2   1  11  172.84    6.47   0
  -1  -4   4  152.45    5.55   0
  -1  -1  11    4.63    5.48   0
   1  -6   6  149.43    5.85   0
   1  -5   3   45.17    4.57   0
   1  -5   9    7.78    5.17   0
  -3  -2   5   27.06    4.38   0
  -3   1  10   99.37    5.86   0
  -2  -3   4   85.67    4.94   0
  -2  -1   2  156.58    6.20   0
   0  -5   8   31.04    5.82   0
   1  -6   7  411.07    7.38   0
   2  -4  11   10.14    5.00   0
   5  -6   2   66.86    6.87   0
  -4   2   9    4.18    5.78   0
   0  -5   4   66.32    4.83   0
   1  -6   5   25.08    4.66   0
   4  -5  11   11.11    5.69   0
   6  -7   9   12.52    5.86   0
   7  -7   9    6.70    6.36   0
   8  -7   9   73.96    7.35   0
  -5   4   6   42.49    5.72   0
  -5   5   6   48.08    6.11   0
  -3  -2   8   65.95    4.99   0
  -1  -3  10   94.31    5.95   0
   0  -4  10   92.69    5.97   0
   0  -1  12   10.97    5.56   0
   2  -6   9   -3.70    5.70   0
   4  -7   4  193.33    6.53   0
  -5   3   6  173.68    6.16   0
  -5   4   7   22.17    5.84   0
  -4   1   9  329.99    7.12   0
  -3   0  10   81.82    5.79   0
  -2   0  11   -0.01    4.81   0
  -1  -4   9  335.10    7.10   0
   0  -3  11   18.36    5.32   0
   1  -6   8   77.49    5.51   0
   3  -5  11   -1.57    5.74   0
   5  -7   9    6.89    5.47   0
  -5   3   7   25.55    5.24   0
  -5   5   7    1.48    5.79   0
  -4  -1   6  116.18    5.24   0
  -4   2   3 1648.70   15.02   0
  -3   1   2  994.71   12.80   0
  -3   3  11   -4.60    6.03   0
  -2  -4   6  177.97    5.63   0
  -2  -4   7  144.39    5.51   0
  -2  -3   9   12.38    5.10   0
  -2  -2  10  114.62    5.90   0
  -1  -5   7   10.27    5.29   0
  -1  -2  11  164.15    6.01   0
   0  -5   9  420.69    7.42   0
   1  -5  10   61.89    5.86   0
   1  -4  11    1.07    5.80   0
   3  -6  10   14.16    5.74   0
   7  -7   3    2.88    7.16   0
  -5   2   6  302.13    7.10   0
  -5   4   5  737.40   10.75   0
  -4  -1   7   18.96    4.72   0
  -3  -2   4   83.39    4.85   0
  -3  -1   3   96.13    4.92   0
  -1  -1   1    0.36    4.38   0
   6  -7   3  439.78    9.93   0
  -5   2   7  372.69    7.63   0
  -5   3   5   86.69    5.40   0
  -5   4   8   26.48    6.33   0
  -4  -1   5  836.55    8.90   0
  -4   3  10   59.61    6.59   0
  -4   4  10   86.92    6.70   0
  -3  -3   6  435.57    6.94   0
  -3  -3   7    1.12    4.54   0
  -3   2  11  197.98    7.16   0
  -2  -4   5  681.93    7.98   0
  -1  -5   5   19.91    4.79   0
   0  -6   6  105.37    5.35   0
   2  -7   7  586.36    8.43   0
   6  -8   6  114.70    6.55   0
   6  -8   7   36.03    6.07   0
   7  -8   7   44.73    6.84   0
  -5   3   8  143.39    6.57   0
  -4   0   9   -2.15    5.58   0
  -2  -4   8   92.63    5.83   0
  -1  -5   8  193.36    6.55   0
   0  -6   7  110.93    5.64   0
   1  -6   9    9.90    5.17   0
   2  -5  11  104.00    5.75   0
   3  -7   4   29.23    5.21   0
   4  -6   2  222.27    7.72   0
   5  -8   6   19.67    6.15   0
   5  -8   7    7.45    6.28   0
   5  -7   3  187.15    7.29   0
  -5   2   5   65.47    5.34   0
  -5   2   8  170.37    6.99   0
  -4   2  10   71.57    5.74   0
  -3  -3   5   -1.73    4.39   0
  -3  -3   8   90.34    5.34   0
  -3   1  11   -0.13    5.25   0
  -1  -4   3  101.87    5.20   0
  -1  -4  10   29.53    5.84   0
   0  -6   5  493.83    7.52   0
   2  -7   8   18.71    5.23   0
   2  -6  10   90.62    5.61   0
   6  -8   5  168.47    7.53   0
   6  -8   8   63.16    6.81   0
   6  -7  10    0.28    5.90   0
   7  -8   8   68.10    7.14   0
  -5   1   6  101.35    5.44   0
  -5   1   7    9.43    4.82   0
  -1  -3  11    2.82    5.76   0
   0  -6   8  114.32    5.72   0
   0  -5  10   15.18    5.64   0
   4  -8   6   27.60    5.60   0
   4  -8   7   -2.68    5.58   0
   4  -5   1  475.44   11.59   0
   5  -8   5  401.53    8.93   0
   5  -8   8   15.08    6.16   0
   5  -7  10   57.83    5.65   0
  -4  -2   6  191.09    5.78   0
  -4  -2   7  144.03    5.57   0
  -4   1  10   31.44    5.99   0
  -2  -4   9   18.13    4.99   0
  -2  -3   3 1117.10    9.92   0
  -1  -3   2  999.90   10.57   0
   0  -5   3   43.37    4.71   0
   0  -4   2  182.78    5.88   0
   1  -7   7   13.31    5.56   0
  -5   1   8  195.67    6.32   0
  -3   0  11   22.67    5.45   0
  -2  -4   4  229.03    5.77   0
  -2  -2  11    0.02    5.03   0
  -1  -5   4  722.33    8.17   0
   1  -7   6  303.69    6.78   0
   1  -5  11   -2.33    5.02   0
   2  -7   9   23.26    5.98   0
   3  -6  11  131.90    6.68   0
   4  -8   8  188.42    6.79   0
   4  -7   3  175.49    6.85   0
  -5   0   7   46.15    5.26   0
  -5   1   5   26.31    4.53   0
  -5   3   9    8.34    5.88   0
  -4  -2   8  100.15    5.98   0
  -4  -1   4  154.10    5.54   0
  -3  -3   9    2.70    4.67   0
  -3  -2  10   34.00    5.39   0
  -2  -5   7  373.02    6.73   0
   0  -6   9    1.38    5.40   0
   1  -7   8   84.64    5.71   0
   3  -8   7   28.80    6.17   0
   4  -8   5    3.25    5.83   0
   6  -8   9    2.14    6.55   0
  -5   2   9   26.92    5.79   0
  -4  -2   5  664.81    7.70   0
  -4   0  10   88.68    6.02   0
  -3  -4   7   19.83    4.93   0
  -2  -5   6  308.06    6.34   0
  -1  -6   7  394.54    7.19   0
   1  -7   5   53.90    5.75   0
   3  -8   6   80.29    6.38   0
   5  -8   9  195.84    7.01   0
   7  -8   9   70.23    6.72   0
  -5   0   8   36.76    5.60   0
  -3  -4   6  208.08    5.77   0
  -3  -3   4  177.95    5.52   0
  -3  -1  11    4.93    5.17   0
  -2  -5   8  181.91    6.44   0
  -1  -6   6  154.99    5.71   0
   0  -6   4  342.48    6.55   0
   1  -5   2  188.86    6.32   0
   2  -6  11   -4.45    5.78   0
   3  -6   2   28.79    5.66   0
   6  -8   4  114.69    7.82   0
  -5   1   9    2.37    5.63   0
  -5   3   4  435.00    8.75   0
  -3  -4   8  149.27    5.99   0
  -3  -2   3 1111.63   10.18   0
  -3   0   2  104.33    5.27   0
  -2  -5   5   63.52    5.09   0
  -2  -4  10   67.40    5.13   0
  -2  -2   2 9610.66   30.64   0
  -1  -6   8   82.92    5.88   0
  -1  -5  10   71.11    5.38   0
  -1  -4  11    4.94    4.93   0
   1  -7   9    2.69    5.76   0
   1  -6   3  649.45    8.21   0
   4  -8   9   -4.75    6.07   0
   7  -8   4   78.21    7.69   0
  -4  -3   7   26.20    4.85   0
  -4  -1  10   34.15    5.61   0
  -4   2  11    7.48    6.02   0
  -2  -3  11  191.28    6.53   0
  -1  -6   5   30.71    5.27   0
   0  -7   7   54.57    5.28   0
   0  -5  11   11.24    4.98   0
   3  -8   5  332.06    7.69   0
   3  -7   3   19.41    5.46   0
   5  -8   4   21.98    6.13   0
  -5   2   4  205.43    6.54   0
  -4  -3   6  203.95    5.52   0
  -3  -4   5  648.50    7.77   0
  -2  -5   9   21.76    5.63   0
   0  -7   6  229.94    6.00   0
   0  -7   8  175.91    6.48   0
   0  -6  10   51.51    5.15   0
  -5   0   9  419.04    7.42   0
  -4  -3   8  150.76    5.86   0
  -4   0   3    7.95    4.32   0
  -4   1  11   10.08    6.05   0
  -3  -4   9  226.97    6.32   0
  -1  -6   9   10.68    5.55   0
   1  -6  11  107.73    6.29   0
   4  -8   4 1274.15   12.38   0
   5  -8  10    0.06    5.95   0
  -5   3  10   71.68    6.48   0
  -5   1   4  698.31    9.17   0
  -5   2  10   86.47    6.17   0
  -4  -3   5  662.95    7.94   0
  -4  -2   4  228.16    5.75   0
  -4   0  11    0.23    5.10   0
   0  -7   5  405.17    6.91   0
   0  -7   9  156.83    6.31   0
   0  -3   1 1231.76   13.57   0
   1  -7  10   75.46    5.84   0
   3  -5   1  302.83    8.91   0
   4  -8  10   53.17    6.06   0
   5  -9   7    6.32    6.19   0
   6  -9   7  110.73    7.17   0
  -5   1  10   67.09    5.86   0
  -4  -3   9  242.23    6.58   0
  -3  -5   7   18.75    5.12   0
  -2  -6   7    3.15    5.33   0
  -2  -5   4  210.56    5.69   0
  -2  -5  10   88.21    5.73   0
  -2  -4   3 1666.50   11.82   0
  -2  -4  11   13.38    5.66   0
  -1  -5   3   46.93    4.71   0
  -1  -5  11   -3.25    5.46   0
   5  -9   6   21.88    6.31   0
   5  -9   8  141.31    7.42   0
   6  -9   6  116.68    7.61   0
   6  -9   8   77.65    6.68   0
  -6   2   7   -0.62    5.39   0
  -6   3   7  460.03    8.47   0
  -5  -1   9    3.91    4.91   0
  -5   5   4  714.14   14.89   0
  -3  -5   6  169.20    5.56   0
  -3  -5   8  150.64    6.15   0
  -3  -4  10   64.53    6.08   0
  -2  -6   6 1025.50    9.22   0
  -2  -6   8   52.63    5.53   0
  -1  -7   7    8.36    5.65   0
  -1  -6  10   43.58    5.41   0
   1  -8   8   25.98    5.78   0
   3  -8   4  101.96    5.88   0
   3  -8  10   32.84    6.04   0
   4  -9   7   19.75    6.47   0
  -6   3   8   34.71    6.28   0
  -6   4   7   78.79    6.58   0
  -5  -2   6  310.92    6.33   0
  -5   0  10   18.23    5.64   0
  -4  -4   7   -2.89    4.70   0
  -4  -1  11    9.87    5.40   0
  -3  -4   4  272.66    6.08   0
  -1  -7   6  315.06    6.89   0
  -1  -7   8   77.69    6.07   0
   0  -6  11   -1.90    4.62   0
   1  -4   1  820.56   11.26   0
   4  -9   6    6.15    6.21   0
   4  -9   8    4.17    6.21   0
  -6   2   6 1006.25   10.65   0
  -6   2   8   42.98    5.40   0
  -6   3   6   60.53    5.87   0
  -4  -4   8  350.80    6.79   0
  -1  -4   2   47.68    4.74   0
   0  -7  10   74.77    6.31   0
   0  -6   3 1256.59   10.57   0
   1  -8   9  188.86    7.00   0
   3  -9   7   27.23    5.63   0
   5  -9   9    7.32    6.85   0
   6  -9   9   34.14    6.93   0
  -6   1   8   82.04    5.93   0
  -6   4   6  107.56    6.78   0
  -4  -1   3  104.28    5.03   0
  -3  -5   5   90.86    5.10   0
  -3  -3   3    3.14    4.28   0
  -3  -1   2 1010.86   10.84   0
  -2  -6   5    4.98    4.49   0
  -2   0   1 5210.40   32.25   0
  -1  -2   1  645.55   10.48   0
   3  -9   8  110.08    6.55   0
   5  -9   5    2.77    6.48   0
  -6   0   7  111.35    5.72   0
  -6   1   6  148.74    6.01   0
  -5  -1  10   67.33    5.90   0
  -1  -7   9    7.61    4.92   0
   0  -8   7   -1.48    5.49   0
   0  -7   4  234.90    6.02   0
   0  -5   2   95.15    5.17   0
   3  -9   6   67.59    6.23   0
   4  -9   9  253.28    7.44   0
  -6   2   9    2.74    5.78   0
  -5  -3   7   26.37    4.76   0
  -5  -2   5   61.46    4.64   0
  -4  -2  11    0.64    5.06   0
  -2  -5  11  101.02    5.90   0
  -2  -3   2   45.57    4.65   0
  -1  -7   5   49.49    4.99   0
   0  -8   6   19.99    5.88   0
   0  -8   8  234.52    6.63   0
   2  -8   4   95.89    6.07   0
   5  -7   2  352.29    9.94   0
   6  -7   2    7.11    7.25   0
  -6   0   6  101.57    5.47   0
  -6   1   9   13.46    5.26   0
  -5  -3   8  143.29    6.05   0
  -5   1  11   -3.48    6.11   0
  -4  -4   5   -0.23    4.66   0
  -3  -6   7  467.04    8.05   0
  -3  -5  10   71.21    5.47   0
  -3  -4  11   21.02    5.70   0
  -2  -6  10   74.24    5.67   0
   1  -8  10   14.36    5.91   0
   2  -9   7  164.20    6.50   0
   2  -9   8  121.57    6.49   0
   3  -9   9    0.73    5.61   0
   5  -8   3   17.09    7.15   0
   6  -8   3  407.38   10.48   0
  -5  -3   6  170.64    5.44   0
  -5  -1   4  716.66    8.25   0
  -3  -6   8   38.05    5.49   0
  -2  -7   7  603.96    8.13   0
   0  -8   9   -2.05    5.44   0
   2  -9   6  185.03    6.84   0
  -6  -1   7  389.28    7.46   0
  -6  -1   8   88.55    5.68   0
  -6   0   9    4.11    5.52   0
  -6   2   5   -0.14    4.58   0
  -6   3   5    8.97    5.50   0
  -5  -2  10   84.48    5.81   0
  -5   0  11   11.62    5.75   0
  -4  -5   7   24.84    5.31   0
  -4  -5   8   28.87    5.26   0
  -4  -4  10   82.62    6.14   0
  -3  -6   6   62.20    5.30   0
  -2  -7   8    8.48    5.45   0
   0  -7  11   24.67    5.14   0
   2  -9   9   34.52    5.77   0
   3  -9   5   70.40    6.19   0
   4  -8   3    4.08    5.73   0
   4  -7   2   62.92    6.36   0
  -6   1   5   27.54    5.02   0
  -4  -5   6   44.85    4.87   0
  -3  -6   9    5.70    5.23   0
  -2  -7   6   29.39    5.14   0
  -2  -6   4   50.18    5.31   0
   0  -8   5   10.50    4.94   0
  -5  -1  11   -0.14    5.58   0
  -4  -2   3 1707.25   12.01   0
  -3  -5   4  443.75    6.89   0
  -2  -7   9   15.68    5.19   0
  -2  -5   3  721.48    8.44   0
  -1  -8   7    9.92    5.10   0
  -1  -8   8   36.09    5.35   0
  -6  -1   9   14.40    5.49   0
  -6   0   5  489.54    7.66   0
  -6   1  10   41.04    6.13   0
  -5  -4   7   24.99    5.02   0
  -5  -4   8   27.07    5.29   0
  -5  -3   5   84.87    4.78   0
  -2  -6  11    3.56    5.05   0
  -1  -8   6   46.90    5.56   0
  -1  -6   3  667.11    8.16   0
   0  -8  10   72.54    5.61   0
   2  -9   5   84.64    6.27   0
  -3  -6   5    2.27    4.68   0
  -3  -5  11    6.91    5.05   0
  -3  -4   3  171.20    5.56   0
  -3  -2   2   50.71    4.56   0
  -1  -7   4   90.59    5.14   0
   2  -9  10   59.98    6.36   0
   3  -8   3  100.71    5.96   0
   5 -10   7  113.35    7.21   0
   5 -10   8   35.89    6.36   0
  -5  -4   6   43.13    4.61   0
  -5  -2   4  214.11    5.57   0
  -4  -5   5  738.25    8.10   0
  -4  -4   4 2882.49   14.25   0
  -3  -6  10   12.05    4.99   0
  -2  -7   5   39.45    4.96   0
  -2  -7  10    7.92    5.11   0
  -4 -11   7   57.99    6.23   0
  -3 -12   8   12.22    5.46   0
  -3  -8   2   26.47    5.27   0
  -1  -4   0   -1.04    4.22   0
  -1  -3   0  714.23   10.86   0
   0 -13   4   -5.12    6.08   0
   1 -14   5   42.78    6.55   0
  -6  -7   6   19.32    5.85   0
  -6  -6   5    8.14    4.86   0
  -5  -8  10    0.87    5.03   0
  -5  -5   3    2.34    4.71   0
  -2  -7   1  132.80    5.41   0
   0 -11   2   43.43    6.46   0
   2 -13   3  121.82    7.10   0
   2 -12   2  239.09    7.96   0
  -6  -6   9   -0.86    5.56   0
  -6  -1   5   27.00    5.06   0
  -5  -9   6   28.41    5.84   0
  -5  -2   3  731.89    8.93   0
  -4 -10   5  126.97    6.63   0
  -4  -5   2   58.37    4.78   0
   1 -10   1  141.91    6.38   0
   4 -14   4  113.03    8.49   0
   4 -11   1  167.56    8.61   0
   4  -9   0   -0.33    6.46   0
  -6   0   6  105.37    5.88   0
  -5  -9   8  130.26    6.45   0
  -4  -9   4   19.96    5.68   0
  -4  -2   2  556.39    8.37   0
  -2 -12   5   82.14    6.05   0
  -2  -9   2   66.44    5.45   0
  -1 -13   6   23.17    6.20   0
   0 -12   3   16.55    5.88   0
   1 -14   6   13.56    5.89   0
  -6  -5   5   68.02    5.14   0
  -6  -5   9   31.45    6.26   0
  -5  -8   5  409.76    7.92   0
  -5  -7   4  145.95    5.49   0
  -5  -3   3  199.47    5.55   0
   2 -14   5    9.37    6.31   0
   3 -13   3   81.41    6.72   0
   3 -12   2   15.96    6.29   0
  -6  -6   6  620.43    8.31   0
  -6  -6   8   42.58    5.80   0
  -6  -2   5    1.29    4.49   0
  -6   0   7  111.53    6.96   0
  -5  -7  10   63.05    5.78   0
  -4  -3   2   91.92    4.92   0
  -3  -9   3  144.25    5.98   0
  -1 -13   7    9.35    5.62   0
   1 -13   4  235.18    7.54   0
   2  -8   0  129.09    6.63   0
  -6  -3   9    4.82    6.26   0
  -6  -2   9    0.36    6.00   0
  -4 -10   7   37.30    6.01   0
  -4 -10   8   73.24    5.93   0
  -4  -7   3  175.66    5.63   0
  -3 -11   6  228.93    7.51   0
  -3  -7   2  969.34    9.24   0
  -2 -12   6  113.46    6.41   0
  -2 -12   8   29.70    5.69   0
  -2 -11   4    6.45    5.37   0
  -2 -10   3   18.76    5.33   0
  -2  -6   1   -2.46    4.53   0
   3 -14   5   14.47    7.51   0
   4 -13   3   11.24    7.10   0
   4 -12   2    9.31    7.59   0
  -6  -5   8  103.87    5.93   0
  -6  -1   6  150.82    6.41   0
  -5  -8   6   10.12    5.68   0
  -5  -6   4  137.89    5.75   0
  -4   1   3  100.70    6.07   0
  -3 -11   8   32.76    5.62   0
  -2 -12   7   11.36    5.26   0
   2 -10   1   21.05    6.14   0
  -6  -1   8   81.64    6.68   0
  -5  -8   7    3.01    5.85   0
  -5  -8   8    8.62    5.56   0
  -5  -6  10   51.94    5.62   0
  -5   0   4   63.56    5.48   0
  -3 -11   7    7.20    5.41   0
  -2   0   1 5246.76   34.99   0
   1 -12   3   46.69    6.30   0
   4 -14   5   21.22    7.53   0
  -6  -4   8   91.02    6.43   0
  -5  -7   5   87.46    5.49   0
  -4  -9   5  489.03    7.88   0
  -4  -8   4 1256.66   10.23   0
  -1 -12   5  174.44    7.32   0
   2 -13   4   65.22    7.06   0
  -6  -4   7   84.34    5.78   0
  -6  -3   6   68.25    5.45   0
  -6  -3   8   32.36    5.85   0
  -6  -2   6  998.36   10.07   0
  -6  -2   8   44.76    5.56   0
  -4  -8  10   52.42    5.84   0
  -2  -8   2  372.29    6.76   0
   1 -13   5   19.07    6.27   0
   3 -14   6   -3.45    6.45   0
  -6  -2   7   -1.86    5.98   0
  -5  -5   4  712.28    8.08   0
  -5  -5  10   48.40    6.38   0
  -4  -9   6    6.15    6.01   0
  -4  -9   8   10.00    5.92   0
  -4  -6   3 1007.47    9.32   0
  -3 -10   5    6.33    5.61   0
  -3 -10   9    6.16    5.44   0
  -3  -8   3   95.77    5.39   0
  -3  -6   2   24.03    4.57   0
  -2 -11   5   15.31    5.35   0
  -2 -11   9   19.71    5.37   0
  -2  -5   1  461.09    7.55   0
  -1  -7   1  172.35    6.07   0
   0  -5   0    8.67    4.84   0
  -5  -7   6  169.84    5.95   0
  -4  -9   7   22.95    5.90   0
  -3  -9   4  334.36    7.44   0
  -1 -12   8    5.84    5.85   0
  -1  -9   2   10.00    4.99   0
   1  -9   1   71.58    5.72   0
   2 -12   3  173.38    7.52   0
   2 -11   2    8.57    5.93   0
   3 -13   4  165.39    7.88   0
   3 -10   1  100.53    6.59   0
   3  -8   0    1.49    5.74   0
   4 -14   6   28.78    6.58   0
  -5  -7   7   34.56    5.40   0
  -5  -6   5   69.33    5.02   0
  -5  -6   9   29.31    5.54   0
  -5  -4   4   61.53    4.57   0
  -5  -4  10    8.19    5.70   0
  -5   1   5   21.44    5.05   0
  -3 -10   6   14.34    6.18   0
  -3 -10   8    6.56    5.52   0
  -1 -12   7   21.04    5.45   0
  -1 -11   4   28.25    5.89   0
  -5  -3  10   70.98    6.60   0
  -4  -8   5    3.03    5.06   0
  -4  -7  10   64.30    5.92   0
  -4  -5  11    7.34    5.78   0
  -3 -10   7  226.45    7.15   0
  -2 -11   7  333.77    7.59   0
  -2 -11   8   -3.10    5.77   0
  -2 -10   4   23.59    5.13   0
  -2  -9   3  307.45    6.52   0
  -1 -10   3  290.55    6.75   0
  -5  -3   4  436.76    6.94   0
  -4  -5   3   21.63    4.46   0
  -2  -4   1 2766.17   16.33   0
   1 -12   4   19.76    6.37   0
   2 -13   5   66.76    6.20   0
   4 -13   4    7.20    7.12   0
  -5  -6   6  167.51    5.82   0
  -5  -5   9    6.47    5.41   0
  -3  -5   2  305.96    6.39   0
   3 -12   3   73.42    7.44   0
   4 -10   1  459.48    9.90   0
  -5  -6   7  232.80    6.48   0
  -5  -5   5   -3.43    4.32   0
  -4  -8   6   14.64    5.33   0
  -4  -8   8  188.86    6.53   0
  -4  -4  11   -1.58    5.87   0
  -3  -9   5   74.96    6.30   0
  -3  -9   9   11.08    5.47   0
  -3  -7   3   15.46    4.90   0
  -2  -7   2   16.56    4.45   0
  -1 -11   9   -4.02    5.64   0
   1 -10   2   14.84    5.75   0
   2 -13   6   86.51    6.80   0
   2  -7   0   54.62    5.88   0
   5 -13   4  246.77    8.94   0
  -4  -8   7   -1.10    5.09   0
  -4  -6  10   43.67    6.05   0
  -4  -4   3    4.01    4.16   0
  -2 -10   9    3.03    4.89   0
  -2  -3   1  372.96    7.45   0
  -2  -1   1  639.91   10.91   0
  -1 -11   5   37.99    5.51   0
   0 -12   6   15.31    5.96   0
   3 -13   5   26.99    6.54   0
   4  -8   0 2535.45   20.50   0
  -5   0   5  967.16   10.99   0
  -4  -6   4  231.66    6.07   0
  -4   3   5  633.16   14.01   0
  -3  -8   4   95.98    5.61   0
  -2 -10   5    4.95    5.40   0
  -1  -6   1  313.46    6.65   0
   0 -12   7    3.49    5.55   0
   5 -10   1  144.49    8.60   0
  -5  -5   6   44.82    5.23   0
  -5  -4   5  746.36    8.38   0
  -5  -3   9    8.01    5.48   0
  -5  -1   9   -1.29    5.87   0
  -5   1   6  109.48    6.41   0
  -4  -7   5  304.69    6.50   0
  -3  -9   6   69.31    5.88   0
  -3  -9   8  114.00    5.75   0
  -3  -4   2   90.96    5.13   0
  -3   0   2  103.87    5.84   0
  -2  -9  10   68.19    6.31   0
  -2  -2   1    2.13    4.33   0
  -1 -11   8   47.19    5.54   0
  -1  -8   2   26.14    4.51   0
   2 -12   4   50.18    6.07   0
   4 -12   3    7.80    6.22   0
   4 -11   2   31.71    6.83   0
  -5  -2   9   29.11    5.79   0
  -5   1   7    5.19    6.33   0
  -4  -3   3  163.13    5.46   0
  -4  -1   3  101.01    5.37   0
  -3  -9   7   30.24    5.62   0
  -3  -6  11  140.54    6.49   0
  -2 -10   6  407.15    7.81   0
  -2 -10   8   47.01    5.38   0
  -2  -9   4  149.76    5.84   0
  -2  -8   3  685.98    8.27   0
  -1 -11   7   12.94    5.04   0
  -1 -10   4   30.59    5.56   0
   3 -13   6   30.14    6.60   0
   4 -13   5  246.59    7.95   0
  -5  -4   8   31.42    5.28   0
  -5  -1   5   16.68    4.59   0
  -4  -7   6  177.28    6.53   0
  -4  -7   8  138.04    6.27   0
  -4  -5  10    7.44    5.68   0
  -4  -2   3 1701.46   12.54   0
  -2 -10   7   -4.16    5.64   0
  -1  -9   3   55.56    5.34   0
   0  -7   1  516.76    7.99   0
   3 -13   7    8.48    6.00   0
   5 -12   3   30.60    7.07   0
  -5   0   8   38.00    6.61   0
  -4  -7   7   53.39    5.35   0
  -3  -8   9  126.06    6.25   0
  -3  -6   3  594.17    7.72   0
  -3  -3   2 1167.02   10.70   0
   1 -12   8    3.38    5.71   0
   2 -11   3  349.27    8.01   0
   5 -11   2  233.78    9.15   0
   5  -8   0    6.10    6.95   0
   6 -12   3  102.65    8.00   0
  -5  -3   8  142.99    6.63   0
  -4  -5   4   58.73    4.70   0
  -4  -4  10   87.84    6.54   0
  -3  -8   5  334.92    6.90   0
  -3  -5  11   -6.01    5.47   0
  -2  -9   9   40.88    6.02   0
  -2  -6   2 4434.30   18.38   0
   0 -11   5  165.58    6.92   0
   0  -3   0   10.38    4.91   0
   1 -12   7   18.88    5.49   0
   2 -10   2 1515.51   12.55   0
   3 -12   4   21.79    6.69   0
   4 -13   6   -3.29    5.99   0
   4 -13   7   12.69    6.04   0
   6 -13   5   55.41    7.91   0
  -5  -2   8  180.36    7.00   0
  -5  -1   8  189.25    7.23   0
  -5   0   6   47.61    5.23   0
  -3  -7   4   32.30    4.71   0
  -3  -2   2   47.17    4.50   0
  -3  -1   2  993.33   11.28   0
  -1 -10   9   22.44    5.32   0
   2 -12   5   86.82    6.67   0
   3  -9   1  209.20    7.33   0
   6 -11   2   -1.15    7.50   0
  -5  -3   7   23.08    5.51   0
  -5  -2   6  308.25    6.99   0
  -5  -1   6  115.36    5.88   0
  -5   0   7   42.86    5.82   0
  -2  -9   5   86.61    5.86   0
  -2  -8  10   65.06    5.92   0
  -1 -10   5   29.82    5.66   0
  -1  -5   1   63.76    4.77   0
   5 -13   6   11.83    6.79   0
  -5  -2   7  372.41    7.36   0
  -5  -1   7    6.38    5.83   0
  -4  -3  10   62.71    6.21   0
  -3  -8   7   28.56    5.43   0
  -3  -4  11   14.63    6.55   0
  -1  -9  10   45.39    5.72   0
   0 -11   6  132.76    6.24   0
   0 -11   7   49.28    5.41   0
   2 -12   8   33.17    5.76   0
   3  -7   0   17.04    5.22   0
   6 -13   6   53.10    7.27   0
  -4  -6   6  117.86    5.22   0
  -4  -6   7   77.23    5.94   0
  -4  -4   4 2913.56   14.67   0
  -4  -2  10   71.82    6.87   0
  -4  -1  10   41.65    6.39   0
  -3  -6  10   12.71    5.41   0
  -2  -9   6  199.75    7.10   0
  -2  -7   3  710.65    8.23   0
  -1 -10   6   39.11    6.34   0
  -1 -10   8   22.48    5.61   0
  -1  -7   2  814.55    8.87   0
   1 -11   9    0.15    5.51   0
   3 -11   3   22.83    6.03   0
   4 -12   4  430.66    9.03   0
  -4  -5   5  743.82    8.49   0
  -3  -5   3  190.50    5.67   0
  -3  -3  11   -1.15    6.27   0
  -2  -9   7  166.96    6.51   0
  -2  -8   4  105.54    5.28   0
  -2  -6  11   -0.62    5.39   0
  -1 -10   7  198.70    6.80   0
   0 -10   4  247.45    6.46   0
   3 -10   2   12.63    6.16   0
  -4  -4   9    2.33    5.44   0
  -4   1   4  153.65    6.58   0
  -3  -7   5   15.44    4.76   0
  -2  -5   2  115.34    5.35   0
  -1  -9   4  498.15    7.58   0
   2  -6   0  146.71    6.40   0
   5 -12   4   13.59    6.74   0
  -4  -3   4  265.19    6.40   0
  -3  -7   8   55.44    6.02   0
  -3  -6   4   52.50    4.97   0
  -3  -2  11  197.84    7.80   0
  -2  -8   9    3.78    5.41   0
  -1  -8   3   59.10    4.97   0
   0 -10   9    8.29    5.27   0
   0  -9   3   32.22    5.02   0
   0  -2   0 1020.73   16.06   0
   1 -11   8   36.25    6.32   0
   2  -8   1 1083.08   11.20   0
   4  -9   1  237.27    7.98   0
  -4  -5   7   30.81    5.66   0
  -3  -5  10   70.72    5.81   0
  -1  -9   9    5.49    5.05   0
   0  -6   1 1928.40   13.75   0
   1 -11   6  196.26    7.15   0
   3 -12   6   23.48    5.78   0
   4 -11   3  104.18    7.68   0
  -4  -3   9  231.07    7.00   0
  -3  -7   6  358.76    7.03   0
  -3  -7   7    4.56    5.16   0
  -2  -8   5  310.03    6.70   0
  -2  -5  11  101.97    5.91   0
  -1  -4   1  815.71    9.89   0
   0 -10   5  160.31    6.22   0
   0  -9  10   -0.81    5.09   0
   1 -11   7    5.37    5.73   0
   2 -11   9    9.11    5.42   0
   4 -12   5    6.66    6.49   0
  -4  -4   5    6.24    4.34   0
  -4  -4   8  353.09    7.64   0
  -4  -2   4  222.79    5.70   0
  -4   0   4 3973.76   20.66   0
  -3  -4   3  170.91    5.52   0
  -2  -8   8   63.67    5.71   0
  -1  -9   5   29.16    5.28   0
   0 -10   8   88.22    5.84   0
   4 -10   2   88.81    7.21   0
  -4  -2   9   14.12    5.47   0
  -4   0   9   -7.83    6.43   0
  -4   2   5  658.55   11.34   0
  -3  -4  10   65.77    6.13   0
  -2  -8   6  167.44    6.95   0
  -1  -9   8  143.93    6.25   0
   0 -10   7   29.04    6.45   0
   1 -10   4   26.62    6.27   0
   2  -9   2   71.92    5.77   0
   4 -12   6   25.48    6.37   0
   4 -12   7   10.10    6.02   0
   5 -12   5  172.31    7.43   0
  -4  -4   6   20.83    5.32   0
  -4  -1   9  338.40    8.04   0
  -3  -6   5    8.71    4.73   0
  -2  -8   7   59.60    5.74   0
  -2  -7   4   34.18    4.83   0
  -2  -7   9   20.08    5.96   0
  -2  -6   3    4.45    4.54   0
  -1  -9   6   40.20    5.81   0
  -1  -9   7    2.05    5.92   0
  -1  -6   2   64.09    5.04   0
   2 -11   8    7.77    5.41   0
   3 -11   4   11.96    6.03   0
   4  -7   0    3.32    6.09   0
   5 -11   3  103.75    6.99   0
   5  -9   1    6.41    6.64   0
  -4  -3   5  647.91    8.26   0
  -4  -3   8  149.47    6.26   0
  -3  -6   8   32.67    5.35   0
  -3  -5   4  426.54    6.88   0
  -2  -4   2  559.89    8.01   0
  -2  -4  11    8.80    5.63   0
  -1  -6  11  115.05    6.23   0
   6 -12   5   45.88    7.03   0
  -3  -3  10   98.98    6.39   0
  -1  -8   4   52.62    5.11   0
  -1  -8   9  198.05    5.99   0
   0  -9   4    6.26    5.00   0
   0  -9   9  287.15    6.97   0
   2 -11   7  331.51    7.66   0
   5 -12   6    1.80    6.32   0
   5 -12   7   10.16    5.96   0
   5 -10   2   19.75    6.45   0
   7 -12   5   81.28    7.59   0
  -3  -6   6   59.71    5.13   0
  -3  -3   3   -0.31    4.30   0
  -1  -7   3  111.64    5.26   0
  -1  -7  10   72.46    5.70   0
   0  -7   2   64.92    4.97   0
   1 -10   8   24.15    5.78   0
   1  -9   3   56.22    5.36   0
   1  -9  10   37.60    4.97   0
   3  -8   1  333.70    8.03   0
   6 -12   6   80.53    7.39   0
   6 -12   7    9.26    6.41   0
   7 -11   3    1.39    7.24   0
  -4  -2   8  103.85    6.10   0
  -4   1   8   92.22    6.84   0
  -4   2   7  144.38    7.27   0
  -3  -2  10   32.11    6.16   0
  -2  -7   5   42.94    5.53   0
  -2  -7   8    6.92    5.00   0
   0  -8   3    4.62    4.68   0
   1 -10   5   33.84    5.45   0
   1  -4   0    0.62    4.29   0
   3 -11   8   32.07    5.81   0
   4 -11   4   91.24    6.53   0
   6  -9   1  181.32    8.34   0
   7 -12   6   18.44    7.36   0
  -4  -1   8   96.13    6.49   0
  -4   0   8  425.49    8.52   0
  -4   1   5  814.74   10.76   0
  -4   2   6  178.44    7.53   0
  -3  -4   9  238.81    6.89   0
  -2  -5  10   88.92    6.04   0
  -1  -3   1  203.81    6.36   0
   0  -9   8   12.60    5.67   0
   1 -10   6   40.48    6.00   0
   1 -10   7  195.54    6.87   0
   2 -10   9    2.96    5.09   0
   6 -10   2  910.52   12.79   0
  -3  -5   5   91.27    5.06   0
  -3  -1  10   89.42    7.14   0
  -3   0  10   91.13    6.84   0
  -2  -7   6   36.62    5.25   0
  -2  -7   7  585.74    8.13   0
  -2  -6   9   -4.27    5.30   0
  -2  -2  11   -5.04    6.33   0
  -1  -8   5  416.02    7.31   0
  -1  -5  11   -0.29    5.09   0
   0  -9   5  618.89    8.17   0
   0  -5   1  699.54    9.25   0
   3  -9   2   54.80    5.71   0
  -4  -2   7  135.24    5.93   0
  -4   0   5    1.51    4.68   0
  -3  -4   4  269.27    6.13   0
  -3  -2   3 1115.66   10.66   0
  -2  -6   4   55.66    4.99   0
  -2  -5   3  727.75    8.36   0
  -2  -3   2   46.07    4.70   0
   2  -9  10   69.85    6.00   0
   3  -6   0   46.83    5.96   0
   5 -11   4   54.68    6.78   0
   7 -10   2   11.81    7.72   0
  -4  -1   7   16.77    5.41   0
  -4   1   7    9.83    5.82   0
  -3  -5   6  182.64    5.62   0
  -3  -5   7   28.05    5.10   0
  -2  -1  11  159.62    7.61   0
  -1  -8   6   38.56    5.76   0
  -1  -8   7   10.79    5.50   0
  -1  -7   9    6.29    5.97   0
   0  -9   6   12.70    5.42   0
   1  -9   9    5.09    5.37   0
   4 -11   5  131.92    6.81   0
   5  -7   0  178.13    8.84   0
  -4  -1   6  111.99    5.64   0
  -4   0   7   -1.69    5.29   0
  -4   1   6  110.69    6.15   0
  -3  -3   9   -2.86    5.22   0
  -2  -4  10   71.62    6.10   0
   0  -8   9    2.23    5.02   0
   1  -9   4  508.18    7.98   0
   1  -6   1  311.73    7.29   0
   2 -10   8   48.06    5.35   0
  -4   0   6   13.20    5.13   0
  -3  -1   3   96.00    5.35   0
  -2  -6   8   59.14    5.35   0
  -1  -7   4   95.38    5.31   0
  -1  -4  11    4.23    5.60   0
   0  -7  10   81.77    6.20   0
   2 -10   5    5.15    5.60   0
   4 -11   6  100.56    6.43   0
   6 -11   4    9.12    6.26   0
   0  -8   4 1696.65   11.61   0
   1  -9   8  143.36    6.75   0
   2 -10   6  412.34    7.82   0
   2 -10   7    9.63    5.58   0
   4  -8   1    5.95    5.67   0
   7 -11   4    5.54    7.12   0
  -3  -4   5  636.65    7.90   0
  -3  -3   4  171.99    5.93   0
  -3  -2   9   16.96    6.01   0
  -2  -6   5    0.51    4.58   0
  -2  -6   7   -4.11    5.53   0
  -1  -7   8   86.61    6.25   0
  -1  -6   3  658.04    8.09   0
   3  -9  10   38.68    5.56   0
   4  -9   2   24.42    6.03   0
   6 -11   8    3.93    6.12   0
  -3  -4   7   18.87    5.01   0
  -2  -6   6 1022.10    9.58   0
  -2  -3  10   28.70    5.83   0
  -2  -2   2 9899.15   32.33   0
   0  -8   8  232.87    6.97   0
   0  -6   2  180.12    6.24   0
   1  -9   5   22.81    5.30   0
   1  -8   3   59.76    4.95   0
   2  -9   9   39.38    5.53   0
   4 -10   9   -0.08    5.64   0
   5 -11   6  112.45    6.72   0
  -3  -3   8   84.56    6.16   0
  -3  -1   9   -1.23    5.46   0
  -2  -4   3 1680.34   12.01   0
  -1  -7   5   49.16    5.31   0
  -1  -3  11   -0.75    5.67   0
  -1  -2   1  631.89   10.46   0
   0  -7   3  178.59    5.71   0
   1  -9   6   44.70    5.87   0
   1  -9   7    6.82    5.65   0
   1  -7   2  803.97    9.00   0
   6 -11   5    6.81    6.49   0
  -3   0   9  287.39    7.91   0
  -3   1   9    2.37    6.29   0
  -2  -5   4  219.56    5.79   0
  -1  -7   7   17.55    5.71   0
   0  -8   5    6.65    5.15   0
   0  -8   7    2.94    5.45   0
   1  -8   9  190.15    6.28   0
   2  -8  10   52.15    5.54   0
   3 -10   7  222.83    7.40   0
   6 -11   6   -0.02    6.49   0
   6 -11   7  227.74    7.44   0
   7 -11   5    4.47    6.96   0
  -2  -5   8  174.76    6.24   0
  -2  -2  10  107.11    6.54   0
  -1  -7   6  306.26    6.66   0
   0  -6  10   55.63    5.68   0
   2  -9   4  145.70    6.61   0
   3 -10   6   14.75    6.27   0
   5 -10   9   27.53    5.85   0
   6  -7   0   27.53    7.18   0
   7 -11   7   -1.91    6.02   0
   8 -11   5   89.43    7.66   0
  -3  -3   5    3.32    4.52   0
  -3  -2   4   80.38    5.08   0
  -3  -2   8   51.57    5.71   0
  -1  -2  11  167.81    7.17   0
   0  -4   1    4.11    4.59   0
   2  -9   8  117.37    6.03   0
   4 -10   8   77.95    5.95   0
   6 -10   3   10.97    6.67   0
   7 -11   6  186.55    7.53   0
   8 -11   6   47.76    7.50   0
   8 -11   7   44.79    6.70   0
  -3  -3   6  446.81    7.66   0
  -2  -1  10   74.66    6.40   0
   0  -4  11   -0.11    5.62   0
   3  -9   9   12.41    5.03   0
   5  -9   2    8.35    5.45   0
   5  -8   1  245.35    7.75   0
  -2  -5   5   68.92    5.10   0
  -2  -5   7  368.95    6.63   0
  -1  -6   4  112.52    5.35   0
  -1  -6   8   78.28    5.69   0
  -1  -4   2   48.00    4.15   0
  -1  -1  11    2.86    5.78   0
   1  -8   4   49.48    5.51   0
   3  -8  10   32.83    5.87   0
   3  -7   1   20.84    5.02   0
   7 -10   3  230.87    8.74   0
  -3  -1   8  142.98    6.40   0
  -2  -5   6  295.36    6.22   0
  -2  -3   9   12.10    5.70   0
  -2  -1   2  156.20    5.87   0
  -2   0  10   72.09    6.65   0
  -2   1  10   65.73    6.77   0
  -1  -5   9   -1.46    5.22   0
   0  -7   4  232.80    6.59   0
   0  -7   8  178.26    6.81   0
   1  -3   0  731.42   13.15   0
   2  -9   5   87.04    5.72   0
   2  -9   7  167.31    6.19   0
   3  -8   2   23.65    5.27   0
   5 -10   4   35.48    6.02   0
   8 -10   3  137.74    7.94   0
  -1  -5   3   44.93    4.76   0
  -1   0  11    4.51    6.18   0
   2  -9   6  186.65    6.28   0
   2  -8   9    7.31    5.36   0
   4  -9   9  249.46    7.52   0
   4  -6   0  379.70    9.76   0
  -3  -2   5   28.34    4.56   0
  -3  -1   4  380.94    7.38   0
  -3   2   8   58.91    6.66   0
  -3   4   5  633.93   14.66   0
  -2  -4   4  221.28    5.97   0
  -2  -3   3 1121.87   10.45   0
  -1  -6   5   25.66    4.89   0
  -1  -6   7  394.21    7.43   0
   0  -6   9    6.90    5.30   0
   0  -3  11   16.18    5.78   0
   1  -8   7    4.43    5.61   0
   1  -7   9   11.11    5.60   0
   1  -6  10   41.86    6.05   0
   2  -7  10    9.63    5.26   0
   3  -9   8  116.04    5.89   0
   6  -9   2   38.21    6.55   0
   7  -7   0   11.22    7.09   0
  -3   1   8  137.47    6.63   0
  -1  -6   6  145.12    5.72   0
  -1  -3  10   91.58    5.57   0
   0  -7   7   41.09    6.03   0
   1  -8   5  439.11    7.27   0
   1  -8   6   50.63    6.15   0
   1  -5   1   60.50    4.86   0
   4  -9   3   22.59    5.05   0
   4  -8  10   62.24    6.11   0
   5 -10   5   55.52    6.35   0
   6 -10   4   10.58    6.66   0
   6  -8   1  670.53   11.47   0
  -2  -4   7  146.66    5.95   0
  -2  -2   9   -0.21    5.33   0
  -1  -1   1   -0.23    4.54   0
   0  -7   5  398.70    7.08   0
   0  -6   3 1290.56   10.56   0
   1  -7   3  115.09    5.71   0
   7 -10   8   -4.44    6.20   0
  -3  -1   7    8.12    4.80   0
  -1  -5   8  198.42    6.28   0
   0  -5   2   93.39    5.15   0
   1  -4  11    4.86    5.61   0
   2  -8   8   57.34    5.94   0
   3  -9   7   20.72    5.39   0
   3  -6  11  129.04    6.76   0
   5  -9   9   -3.40    5.73   0
   6 -10   7    6.83    6.09   0
   7  -9   2  111.87    7.68   0
  -3   3   7    1.73    6.17   0
  -2  -4   5  675.65    8.01   0
  -2  -4   6  175.64    5.53   0
  -2   0   2  552.76   10.42   0
  -1  -2  10   64.89    6.15   0
   0  -2  11    1.82    5.73   0
   1  -6   2   69.70    5.43   0
   3  -9   5   61.81    6.21   0
   3  -9   6   67.25    6.01   0
   4  -9   8    5.73    5.50   0
   6 -10   5    4.95    6.05   0
   8 -10   4  103.85    8.01   0
   8  -9   2   12.89    7.58   0
   9 -10   4   23.69    7.38   0
  -3   0   7   17.23    5.42   0
  -3   2   4   76.85    6.57   0
  -2  -1   9   10.08    5.96   0
   0  -6   8  110.37    5.94   0
   1  -7   8   74.43    6.15   0
   2  -8   4  104.90    5.80   0
   3  -7  10   87.35    5.63   0
   4  -8   2   62.53    5.50   0
   5  -8  10    1.67    4.73   0
   6 -10   6  282.21    7.10   0
   6  -9   9   30.72    6.83   0
   7 -10   7  189.68    7.58   0
  -1  -5   4  715.03    8.38   0
   2  -8   7   66.79    6.50   0
   2  -7   9   21.33    5.34   0
   2  -6  10   76.50    6.31   0
   3  -5   0  772.25   12.31   0
   4  -7   1  398.52    8.55   0
   7 -10   5    1.01    6.78   0
   8 -10   7   13.05    6.07   0
   9 -10   7   58.17    6.57   0
  10 -10   6  137.08    8.25   0
  -3   1   7    6.54    5.15   0
  -3   2   7  712.47   10.75   0
  -2  -3   4   83.75    5.37   0
  -2  -2   3   -0.85    4.70   0
  -2   0   9   15.99    5.86   0
  -1  -5   7   11.41    4.74   0
  -1  -3   2  997.00   10.65   0
  -1  -1  10   83.35    6.83   0
   0  -1  11    1.11    6.20   0
   4  -9   7   25.22    6.18   0
   5  -9   8  142.66    7.01   0
  -3   0   5  869.22   10.17   0
  -3   0   6  257.26    6.77   0
  -2  -3   7  712.91    8.48   0
  -2  -2   8   49.97    5.92   0
   0  -6   4  332.80    6.56   0
   1  -7   4   95.59    5.25   0
   1  -7   7   21.25    6.27   0
   1  -3  11    3.66    5.33   0
   2  -8   5  304.85    6.64   0
   2  -8   6  180.18    6.34   0
   3  -8   8   71.00    6.61   0
   4  -8   9   -1.75    5.04   0
   8 -10   6   59.25    6.87   0
   9 -10   6   40.50    6.92   0
  -2   1   9   18.32    6.07   0
  -2   2   9   -3.18    6.15   0
  -1  -5   5   19.93    4.87   0
  -1  -5   6  108.66    5.41   0
  -1  -4   3   99.27    5.36   0
  -1  -4   8   86.65    5.99   0
   0  -6   7  106.51    5.90   0
   0  -3   1 1218.37   13.16   0
   0  -3  10   82.97    6.01   0
   0   0  11    1.31    6.26   0
   3  -5  11   -1.16    6.28   0
   4  -9   6    1.54    5.78   0
   4  -7  10   62.78    6.07   0
  -2  -3   5   30.66    4.94   0
  -2  -3   6  109.99    5.85   0
  -1   0  10   49.77    6.26   0
   0   1  11    6.81    6.73   0
   1  -7   6  314.37    6.73   0
   6  -9   3  201.58    7.79   0
  -3   1   5   35.82    5.20   0
  -3   2   6  110.30    6.23   0
   0  -6   5  491.81    7.29   0
   0  -6   6  104.35    5.63   0
   2  -7   8   16.94    5.41   0
   5  -9   4  504.86    9.02   0
   5  -9   7    5.81    5.81   0
   5  -8   2   36.05    6.05   0
   5  -8   9  202.92    7.06   0
   5  -6   0    6.08    6.60   0
  -3   2   5   22.50    5.19   0
  -2  -1   8  137.30    6.15   0
  -1   1  10   89.41    7.01   0
   0  -5   8   41.58    5.42   0
   0  -4   9   -3.80    5.45   0
   1  -6   8   79.61    6.51   0
   1  -2  11  159.94    6.94   0
   2  -7   3  714.50    8.48   0
   3  -8   4  101.51    6.17   0
   3  -8   7   27.77    5.62   0
   5  -7  10   54.07    6.27   0
   7  -9   3  141.49    7.56   0
  -1  -4   7   11.70    5.04   0
  -1  -2   9   11.00    5.85   0
   0  -5   3   46.87    4.84   0
   2  -6   9    4.41    5.88   0
   4  -8   8  192.12    6.57   0
   8  -9   8    0.90    6.19   0
   0  -2  10   74.11    5.94   0
   1  -6   3  658.31    8.28   0
   1  -5   9    4.19    5.02   0
   2  -3  11  189.60    6.85   0
   3  -8   6   83.48    5.84   0
   4  -5  11   10.24    5.59   0
   6  -8   9   -2.71    5.65   0
   8  -9   3    9.92    7.08   0
   9  -9   3   -3.92    7.48   0
  -2  -2   4   77.86    4.89   0
  -1  -4   4  155.02    5.71   0
   0  -4   2  188.61    5.88   0
   1  -1  11    4.26    5.72   0
   2  -7   7  571.77    8.45   0
   5  -7   1  267.47    7.78   0
   6  -9   4   86.60    6.48   0
   6  -7  10    7.25    4.61   0
  -2  -2   6 1781.09   12.30   0
  -2  -1   3 1299.72   12.25   0
  -2   0   8  117.20    6.24   0
  -1  -4   6  118.54    5.35   0
  -1   0   1 1582.74   22.65   0
   2  -6   2 4495.96   20.23   0
   4  -6  10   57.69    5.41   0
   6  -9   5   81.18    6.85   0
   7  -8   9   70.16    6.40   0
  -2  -2   5    0.88    4.51   0
  -1  -4   5  839.44    8.68   0
  -1  -1   9   -4.65    5.43   0
   1  -6   7  408.22    7.38   0
   1  -4   1  807.23   10.57   0
   2  -7   4   39.53    4.84   0
   2  -5   1  472.55    8.66   0
   3  -7   8   53.52    5.83   0
   4  -8   7    4.70    5.21   0
   5  -8   8    3.41    5.66   0
   6  -8   2  193.31    7.47   0
   7  -9   4  151.17    8.04   0
   9  -9   7    4.28    6.18   0
  10  -9   7   60.52    6.62   0
  -2   1   8  133.60    6.90   0
   0  -5   4   66.58    5.01   0
   0  -1  10   47.95    6.07   0
   1  -5   2  191.65    5.91   0
   1   0  11    7.71    6.11   0
   2  -7   5   46.37    5.09   0
   2  -7   6   37.41    5.36   0
   3  -5  10   72.16    6.34   0
  11  -9   6   65.87    7.39   0
  -1  -3   3   91.51    5.09   0
  -1  -2   2  155.54    5.56   0
   1  -6   4  113.13    5.36   0
   1  -6   6  142.65    5.91   0
   2  -6   8   57.13    5.71   0
   2  -2  11    5.32    5.76   0
   3  -6   9    8.56    5.64   0
   6  -8   8   68.98    6.58   0
   7  -9   5   67.33    6.28   0
   8  -9   4   -8.06    6.40   0
   9  -9   4  374.69    9.64   0
  10  -9   4   27.15    7.63   0
  10  -9   6   37.14    7.67   0
  -2   2   8   51.06    6.07   0
  -1  -3   7    7.60    5.11   0
  -1   0   9  416.74    8.23   0
   0  -5   5  980.97    9.45   0
   1  -6   5   31.09    4.86   0
   1  -5   8  204.40    6.30   0
   1  -4   9  334.19    7.29   0
   1   1  11    0.83    6.31   0
   2  -5   9   24.54    5.79   0
   4  -8   5    2.91    5.67   0
   4  -4  11    7.28    5.39   0
   5  -8   3   14.67    5.59   0
   5  -6  10   54.93    5.75   0
   8  -9   6    5.63    6.33   0
   9  -9   6    9.56    6.41   0
  10  -9   5   63.11    7.33   0
   0   0  10   94.64    6.29   0
   3  -7   3   13.13    4.59   0
   3  -7   7   -4.24    5.75   0
   4  -7   2   62.15    5.70   0
   5  -8   7    9.83    5.73   0
   7  -8   2   19.50    6.61   0
   9  -9   5   -0.60    6.23   0
  -2   0   7  193.52    6.64   0
   1  -2  10   61.57    6.08   0
   1   2  11  161.39    7.85   0
   4  -7   8  128.63    6.45   0
   6  -7   1   83.95    6.75   0
   6  -7   9   15.01    5.89   0
   7  -8   8   65.24    6.10   0
  -2  -1   4  181.32    5.85   0
  -1  -3   6  346.91    6.97   0
  -1   1   9   -2.11    5.48   0
   0  -4   7   -2.32    5.12   0
   0   1  10   55.02    6.16   0
   2  -1  11  162.92    6.89   0
   4  -6   9    2.28    5.79   0
   4  -5  10    4.35    5.12   0
   5  -4  11    7.12    5.94   0
   6  -6   0   78.98    7.64   0
   8  -8   2   11.72    7.47   0
   9  -8   8   -0.45    6.19   0
  -2  -1   5   23.45    4.55   0
  -2   0   3 2236.56   17.00   0
  -1  -3   4  371.20    6.91   0
   2  -6   7    7.99    5.63   0
   3  -7   4   35.30    5.31   0
   3  -7   6  370.25    7.40   0
   3  -4  10   61.99    6.37   0
   5  -8   6   14.00    5.80   0
   6  -8   7   39.30    5.86   0
   7  -7   9   10.22    6.11   0
   9  -8   2   20.01    7.50   0
  -1  -1   8  200.88    6.79   0
  -1   2   9   12.68    6.35   0
  -1   3   9    3.07    6.29   0
   0  -4   3    1.76    4.54   0
   0  -3   8  206.24    6.56   0
   0   2  10   69.59    6.76   0
   1  -5   7    2.07    5.15   0
   2  -6   3    1.25    4.46   0
   3  -6   8   27.37    5.80   0
   4  -5   0    3.30    5.77   0
   5  -7   8   86.67    6.42   0
   7  -6  10    4.60    4.83   0
  -2   1   7  617.70    9.15   0
   1  -5   3   51.45    4.81   0
   1  -3   9    9.89    5.33   0
   2   0  11    5.79    5.83   0
   3  -5   9    5.39    5.58   0
   4  -7   7   60.00    5.54   0
   4  -6   1 1580.12   14.23   0
   8  -7   9   70.94    6.29   0
   0  -4   6   20.19    4.89   0
   0  -2   1 5021.81   28.54   0
   0  -1   9  417.18    8.10   0
   1  -2   0    2.12    5.99   0
   2  -6   6 1015.94    9.68   0
   2  -5   8  170.73    6.44   0
   2  -4   9   11.55    5.05   0
   5  -6   9   29.93    5.92   0
  11  -8   7   48.46    6.66   0
   2  -6   4   51.11    4.84   0
   5  -7   2  358.31    7.99   0
   6  -8   4  109.69    6.77   0
   7  -8   3  122.32    7.58   0
   7  -7   1    0.40    6.30   0
   9  -8   7    9.93    6.29   0
  10  -8   7   16.16    6.01   0
  12  -8   6   19.05    6.91   0
  -2   2   7    0.92    4.97   0
  -2   4   7  141.73    7.53   0
  -1   0   8  122.56    6.13   0
   0  -4   4 4005.16   17.55   0
   0  -4   5    2.64    4.51   0
   0  -3   2  105.66    5.35   0
   2  -6   5    1.41    4.86   0
   2   1  11  163.18    7.05   0
   3  -1  11   -1.12    5.81   0
   4  -4  10   71.56    6.41   0
   5  -3  11    3.27    5.42   0
   6  -7   8   13.00    5.59   0
  -2   3   7  710.06   10.92   0
  -1  -2   3 1298.69   11.74   0
   1  -5   4  724.05    8.42   0
   1  -5   5   25.80    4.99   0
   1   0  10   59.94    6.10   0
   3  -6   7  467.98    7.98   0
   3  -3  10   98.18    6.83   0
   5  -7   7   37.09    5.91   0
   6  -6   9   -0.98    5.70   0
   8  -8   3    6.84    6.46   0
  11  -8   6   55.17    6.99   0
  -1  -2   6  268.52    6.09   0
   0  -3   7   17.39    4.52   0
   2   2  11   -2.33    5.86   0
   4  -7   4  201.65    6.84   0
   4  -7   5  302.89    7.20   0
   4  -5   9  344.20    7.57   0
   7  -8   4   75.77    6.44   0
   7  -8   5  184.48    7.57   0
   7  -7   8   37.96    5.97   0
   8  -8   6   22.92    6.15   0
   9  -8   3   14.57    7.05   0
  -2   1   6  266.72    6.99   0
   2  -5   2  123.31    5.42   0
   2  -5   7  380.86    7.10   0
   6  -3  11  125.90    7.01   0
   7  -5  10   56.79    5.71   0
   8  -7   8   71.01    6.63   0
   9  -8   6   -1.32    6.45   0
  10  -8   6   63.60    6.87   0
  11  -8   4   48.19    7.54   0
  11  -8   5   81.04    7.86   0
  -1  -1   2  809.70   11.26   0
  -1   1   8  191.31    6.87   0
   1  -4   2   49.11    4.87   0
   1  -4   7   15.37    4.99   0
   1   1  10   88.90    6.67   0
   2  -3   9   21.82    5.35   0
   3  -5   8  152.49    6.41   0
   3   0  11   13.94    5.92   0
   5  -4  10    6.89    5.60   0
   7  -6   9   17.53    5.45   0
   8  -8   4  624.74   10.03   0
   8  -8   5    2.39    5.87   0
   8  -5  10    7.10    5.30   0
  10  -7   8    2.69    5.95   0
  -1  -2   4  173.79    5.73   0
  -1  -2   5   26.04    4.64   0
   1  -3   8  134.30    5.65   0
   2  -4   8   96.52    5.69   0
   3  -6   6   66.06    5.61   0
   4  -1  11   14.16    5.67   0
   5  -7   6  172.61    6.80   0
   5  -6   8  103.30    6.28   0
   6  -7   2    5.97    5.88   0
   6  -7   7  388.81    7.85   0
   8  -6   9    4.22    6.22   0
   9  -8   5  281.17    8.36   0
  10  -8   4  100.52    7.53   0
  10  -8   5   60.65    6.72   0
   0  -3   6  258.53    6.55   0
   0   1   9  405.84    8.33   0
   3  -6   3  607.10    8.25   0
   4  -6   7   86.73    6.57   0
   4  -3  10   61.63    6.60   0
   5  -5   9   -4.92    5.47   0
   9  -6   9   33.93    6.49   0
  -2   2   6 1715.81   14.23   0
  -1   2   8  140.84    6.91   0
   1   2  10   68.95    6.18   0
   3  -6   5    8.13    5.28   0
   3   1  11    1.75    5.83   0
   5  -6   1  291.32    8.04   0
   5  -4  -1  485.01   16.49   0
   6  -4  10   49.66    6.02   0
  -2   1   5   26.11    4.78   0
   1  -4   6  122.66    5.44   0
   1  -3   1  203.58    6.61   0
   1   3  10   89.78    7.08   0
   2  -5   6  310.82    6.60   0
   2  -3   0  112.79    7.42   0
   3  -6   4   49.55    5.07   0
   5  -7   5   92.15    5.82   0
   6  -6   8   46.75    6.26   0
   6  -2  11   -5.86    6.07   0
   8  -6   0  162.42    9.47   0
  11  -7   7   -1.24    6.05   0
  -1  -1   6  240.46    6.00   0
  -1   0   7   21.30    4.86   0
  -1   3   8  139.56    6.91   0
   0  -3   3  195.75    5.59   0
   0  -2   7  198.47    5.96   0
   0   2   9   13.96    5.52   0
   2  -4   1 2785.38   18.92   0
   2   0  10   70.93    5.87   0
   3   2  11  203.03    7.69   0
   4  -5   8   31.29    5.76   0
   4   0  11    0.39    5.77   0
   6  -7   6   15.68    5.95   0
   6  -5   9   23.88    5.59   0
  -2   3   6  105.11    6.35   0
  -1   4   8   91.20    7.29   0
   0  -3   5  895.86    9.04   0
   2  -5   3  734.92    8.85   0
   2  -2   9    2.18    5.66   0
   3  -5   7   28.46    5.35   0
   3  -3   9   -1.43    5.45   0
   5  -3  10   65.59    6.48   0
   7  -7   2  831.56   11.26   0
   7  -4  10   68.54    5.77   0
  -2   4   6  177.02    7.95   0
   0  -3   4  337.04    6.73   0
   0   3   9  295.79    8.28   0
   1  -4   3  103.75    5.45   0
   1  -4   5  820.47    8.89   0
   1  -3   7    7.10    5.23   0
   1  -2   8  128.60    6.39   0
   2  -5   4  213.91    6.42   0
   2  -5   5   72.19    5.26   0
   3   3  11   -1.15    6.04   0
   4  -6   6  117.48    6.01   0
   6  -7   3  441.27    8.14   0
   7  -6   8    6.84    5.82   0
   8  -4  10   56.70    6.32   0
  12  -7   6   19.95    6.65   0
   1   0   9  413.39    8.03   0
   2  -4   7  145.85    5.80   0
   2  -3   8   58.64    5.82   0
   4  -2  10   63.34    6.09   0
   5  -5   0 1274.88   16.24   0
   8  -6   8   61.96    6.73   0
  11  -6   8   -0.11    6.38   0
  -2   2   5    2.75    5.06   0
  -1  -1   5   -1.44    4.54   0
   1  -4   4  161.30    5.57   0
   2   1  10   65.90    6.37   0
   4   1  11    6.91    5.80   0
   5  -5   8  202.78    7.27   0
   5  -4   9  343.04    7.52   0
   8  -7   2   21.20    6.65   0
   8  -5   9  192.31    6.69   0
   9  -6   8   71.84    6.76   0
  11  -7   6  198.59    7.72   0
  -1  -1   3   -1.14    4.12   0
  -1   1   7   -0.73    4.83   0
   4  -6   5  373.71    6.97   0
   5   0  11    5.31    5.79   0
   6  -6   7    7.42    5.91   0
   9  -7   2  114.01    8.29   0
   9  -5   9    7.19    5.81   0
  10  -7   2   14.68    7.53   0
  10  -7   6    8.90    6.44   0
  10  -5   9   28.58    6.28   0
  12  -7   5   84.97    7.20   0
  -1  -1   4  717.68    9.32   0
   0  -2   6  174.39    5.64   0
   3  -5   6  179.64    6.15   0
   4  -6   4  232.26    6.72   0
   4   2  11    1.54    6.78   0
   6  -6   1   -3.83    5.92   0
   7  -7   3   -4.78    5.56   0
  12  -7   4   23.80    7.59   0
   2   2  10  104.80    6.35   0
   3  -5   2  312.36    7.32   0
   3   0  10   76.31    6.10   0
   4  -5   7   33.11    5.71   0
   4  -3   9  232.89    6.72   0
   5  -6   6  180.19    6.23   0
   5  -2  10   83.67    6.84   0
   7  -7   4    7.44    6.15   0
   7  -3  10   83.55    6.14   0
  11  -7   5    2.25    6.22   0
  12  -6   7    8.30    6.38   0
  -2   2   4   77.88    6.06   0
   0  -2   2  573.34    9.22   0
   0   1   8  121.14    6.15   0
   1  -3   6  343.90    6.73   0
   1   1   9    0.75    5.49   0
   2  -4   6  185.50    5.96   0
   3  -2   9   24.15    5.38   0
   4  -4   8  340.51    7.54   0
   4   3  11   21.50    6.60   0
   5  -6   2   73.01    5.64   0
   5   1  11    0.39    5.60   0
   6  -5   8   95.50    6.57   0
   6  -4   9    6.96    5.40   0
   7  -6   7  380.59    7.81   0
   8  -7   3  124.69    7.61   0
   8  -7   5  174.87    7.00   0
  11  -7   3    4.38    7.26   0
  -2   3   5   29.83    5.54   0
  -1   2   7  614.54    9.35   0
   2   3  10   22.65    6.76   0
   8  -3  10   29.22    5.55   0
   9  -7   5   59.14    6.00   0
  10  -7   3  229.97    8.81   0
  11  -7   4    2.86    6.91   0
   1  -2   7  617.06    7.94   0
   2  -2   8   51.08    5.70   0
   2   4  10   68.93    7.17   0
   3  -5   5   83.16    5.46   0
   3  -4   7   20.11    5.03   0
   5  -6   5   79.66    5.70   0
   7  -5   8   82.42    6.52   0
   8  -6   7   43.17    6.11   0
   9  -7   3  129.90    7.30   0
   9  -7   4  152.74    7.74   0
   9  -3  10   48.91    5.64   0
  10  -7   4   19.74    6.68   0
  13  -6   6   52.53    7.03   0
   0  -2   5  866.05    9.12   0
   1   2   9    7.15    6.11   0
   2  -3   7  705.51    8.51   0
   3  -5   3  197.38    6.46   0
   3   1  10   98.09    6.24   0
   5  -5   7   -5.88    5.62   0
   5   2  11   98.25    6.94   0
   6  -6   6  608.74    8.44   0
  -1   3   7   12.14    5.64   0
   0   2   8  113.52    6.90   0
   2  -4   2  564.48    8.58   0
   2  -4   5  670.95    8.33   0
   3  -5   4  431.27    7.17   0
   4  -5   6   35.47    5.38   0
   5  -6   4  128.36    6.47   0
   6   1  11  107.17    6.63   0
   7  -6   1   83.96    6.91   0
   8  -5   8    3.76    5.77   0
   9  -4   9  258.14    7.25   0
  10  -4   9    5.86    6.27   0
  -1   0   2  101.00    6.36   0
  -1   1   6  243.41    6.76   0
   1  -3   2 1008.22   11.06   0
   1  -3   5   33.19    4.68   0
   4  -2   9    4.87    5.68   0
   5  -4   8   20.28    5.74   0
   5  -1  10   67.92    5.89   0
   7  -6   6   24.73    6.16   0
   7  -2  10    0.46    6.14   0
   9  -5   8  140.59    6.77   0
  10  -5   8   31.65    5.87   0
   0  -2   3 2219.44   14.97   0
   0  -2   4  367.00    7.01   0
   0  -1   6  139.77    5.29   0
   1   3   9    2.51    6.04   0
   3  -1   9   -0.03    5.48   0
   5   3  11   -0.22    5.98   0
  13  -6   5   62.81    7.79   0
  -1   4   7   11.06    6.35   0
   2  -4   3 1683.81   12.58   0
   2  -4   4  236.24    6.14   0
   3   2  10   30.88    6.35   0
   5   4  11    5.60    6.50   0
   6  -6   2 2361.41   16.06   0
   6  -6   5    7.81    5.22   0
   6  -5   7  233.15    6.79   0
   6  -3   9   12.97    5.52   0
   6   2  11    2.71    5.82   0
   8  -2  10   58.71    5.68   0
  11  -6   6   -3.43    6.71   0
  -1   5   7    9.27    6.30   0
   0   3   8  203.81    7.05   0
   1  -3   4  382.03    7.13   0
   1   4   9  338.33    8.60   0
   2   1   9    6.49    5.73   0
   3  -4   6  199.38    6.07   0
   4  -3   8  148.94    6.30   0
   6  -4   8   93.87    6.25   0
   6  -1  10   40.03    6.49   0
   9  -2  10   65.85    5.67   0
  -1   0   4  194.40    6.40   0
   1  -3   3   92.48    4.77   0
   1  -2   6  264.38    6.19   0
   1  -1   7    0.80    5.34   0
   1   5   9    1.99    6.34   0
   2  -1   8  139.09    6.37   0
   3   3  10   97.74    6.55   0
   4  -5   5  737.54    8.65   0
   4   1  10   36.16    5.94   0
   5  -5   6   42.78    5.57   0
   6  -5   0    8.29    6.29   0
   7  -3   9   -2.66    5.32   0
   8  -6   1  664.46   11.35   0
  12  -5   7    4.72    6.39   0
  13  -6   4   45.36    8.03   0
   0   4   8  434.30    9.01   0
   2  -3   6  109.81    5.58   0
   3  -3   7    2.28    5.23   0
   5  -2   9   23.47    5.52   0
   7  -5   7   26.17    5.46   0
  10  -6   1   11.18    7.85   0
  12  -6   5   47.97    7.20   0
  -1   0   3  120.79    5.80   0
   0   1   7   24.16    5.16   0
   0   5   8   39.13    6.87   0
   1   1   8  203.41    6.97   0
   2  -2   7    5.26    4.78   0
   3   4  10   65.66    7.08   0
   7  -4   8  143.38    6.45   0
   7  -1  10   68.38    6.33   0
   8  -5   7    6.81    6.20   0
   8  -3   9  125.75    6.53   0
   9  -6   1  188.69    8.55   0
  -1   2   6  265.19    6.78   0
   0  -1   5 1146.79   10.57   0
   2   2   9    5.83    5.97   0
   3   5  10   76.71    7.29   0
   4  -5   3   24.60    5.30   0
   4  -5   4   55.17    5.29   0
   4  -4   0 6222.68   33.91   0
   5  -3   8  142.75    7.06   0
   7  -6   2   11.63    5.48   0
   8  -4   8  180.50    7.19   0
   8  -1  10    9.15    6.26   0
   9  -5   7   -0.02    6.20   0
   9  -3   9    4.20    5.32   0
  10  -3   9    4.79    5.69   0
  11  -6   5    3.75    7.01   0
  12  -6   4   52.86    7.66   0
   3  -4   5  639.15    8.18   0
   4   2  10   63.87    6.45   0
   5  -5   1   -2.55    5.66   0
   6  -5   6  172.42    6.14   0
   6  -2   9   -4.55    5.85   0
   6   0  10   56.27    6.36   0
   9  -6   5   85.88    6.82   0
   9  -4   8    4.75    6.10   0
  10  -6   5   -0.25    5.93   0
  10  -4   8   79.71    6.87   0
  12  -6   3  110.27    8.20   0
  13  -5   6    7.41    6.79   0
   4  -4   6   22.02    5.01   0
   5  -5   5    3.33    4.72   0
   7  -6   3  441.74    8.46   0
  14  -5   5   46.41    7.29   0
   4  -2   8  101.77    5.76   0
   8  -6   2  197.39    7.60   0
   8  -6   4  115.31    6.84   0
  11  -6   2    0.24    7.12   0
  11  -6   4    7.37    6.29   0
   1  -2   5   27.57    4.74   0
   1   2   8  140.04    6.38   0
   2  -3   5   23.25    4.74   0
   2   3   9   17.13    5.78   0
   4  -3   7   24.12    5.04   0
   4   3  10   67.29    6.65   0
   5  -1   9   -1.28    5.70   0
   6  -4   7   86.10    6.14   0
   6  -3   8   40.27    5.94   0
   7  -5   6  175.69    6.34   0
   7  -2   9   15.02    5.77   0
   7   0  10   75.92    6.14   0
   8  -6   3  417.13    8.93   0
   9  -6   2   40.76    7.14   0
   9  -6   4   83.79    6.58   0
  10  -6   2  906.09   13.02   0
  10  -6   4   13.33    6.83   0
  12  -5   6    6.12    6.49   0
  13  -4   7    5.16    6.20   0
  -1   3   6  342.12    7.85   0
   0   2   7  196.99    6.25   0
   2  -3   1  374.25    8.44   0
   3  -4   4  262.13    6.37   0
   4   0   9   -8.18    5.87   0
   8   0  10   70.75    6.57   0
   1  -2   1  655.63   11.40   0
   1  -1   6  250.56    6.12   0
   2   4   9   11.69    6.10   0
   3  -4   2   88.10    5.33   0
   3  -3   6  451.23    7.26   0
   3  -2   7  712.52    8.92   0
   4   4  10   73.14    6.79   0
   5  -5   4  730.64    8.78   0
   5   2  10   92.61    5.83   0
   7  -5   0  183.17    8.58   0
   9  -6   3  211.06    7.90   0
   9  -2   9   37.27    6.83   0
   9   0  10    6.24    5.85   0
  10  -6   3    5.85    6.46   0
  10  -2   9   -1.94    5.84   0
  11  -5   6  113.43    7.01   0
  11  -2   9   10.86    5.46   0
  13  -5   5   -1.17    7.62   0
   2  -2   6 1721.55   11.80   0
   2  -1   7  625.54    8.03   0
   3  -4   3  168.61    6.02   0
   4   5  10    7.61    6.81   0
   6  -5   5   76.16    5.31   0
   7  -4   7   57.98    5.77   0
  12  -4   7    2.89    6.10   0
  14  -4   6   29.17    6.59   0
   2  -3   4   79.00    5.27   0
   2   5   9   26.84    6.60   0
   4  -4   5    1.39    5.02   0
   5  -5   3    1.31    4.34   0
   5  -2   8  168.18    6.62   0
   8  -3   8   55.61    7.01   0
  11  -3   8   28.80    6.66   0
  -2   5   4  213.11   10.41   0
   0  -1   2  105.43    6.02   0
   0  -1   3  121.05    5.50   0
   0   3   7   14.94    5.82   0
   1  -2   4  181.52    5.96   0
   5  -3   7   33.26    5.30   0
   6  -4  -1 1635.21   23.69   0
   8  -4   7    1.33    5.31   0
   9  -3   8  114.09    6.51   0
  10  -3   8    3.27    6.31   0
  -1   2   5   25.72    5.26   0
  -1   4   6  112.53    6.01   0
   4  -1   8   86.63    5.80   0
   5   0   9  406.35    7.81   0
   6  -5   1  294.48    8.11   0
   7  -5   5   85.25    6.13   0
   7  -1   9    8.76    5.25   0
   8   1  10   17.38    6.33   0
   9  -4   7   27.33    5.77   0
  10  -4   7   25.66    6.04   0
  12  -5   5  167.37    7.93   0
  13  -5   4  253.72    8.91   0
   0   0   5    4.13    4.16   0
   1   4   8   91.80    6.57   0
   2  -3   2   50.46    5.56   0
   2  -3   3 1128.28   10.85   0
   3   0   8  204.42    6.62   0
   5   4  10    7.96    6.20   0
   6  -5   4  126.58    6.02   0
   8  -5   0    6.30    7.26   0
   9   1  10   37.23    6.30   0
  13  -4   6    9.72    6.22   0
   3   3   9    1.28    6.01   0
   4  -3   6  216.20    6.15   0
   6  -4   6  118.14    5.88   0
   8  -1   9  186.58    6.50   0
  11  -5   5   58.10    6.02   0
  11  -1   9    5.30    5.01   0
  -1   5   6  105.47    6.90   0
   0   4   7    0.43    5.44   0
   1  -2   2  160.20    6.15   0
   1  -2   3 1314.56   11.86   0
   3  -3   5    4.69    4.05   0
   4  -4   4 2914.52   15.32   0
   4  -2   7  149.84    5.88   0
   5   5  10   51.81    6.55   0
   5   6  10   44.69    7.27   0
   6  -3   7  466.64    8.24   0
   6   0   9   11.26    6.13   0
   6   3  10   11.72    5.74   0
   9  -1   9   -4.85    5.69   0
  10  -5   5   67.79    6.20   0
  10  -1   9   18.94    5.69   0
  13  -5   3    6.69    7.18   0
  13  -3   7   17.92    6.23   0
  14  -4   5   19.59    6.99   0
  -1   6   6  148.13    8.22   0
   1  -1   5    5.21    4.38   0
   1   5   8  203.79    7.46   0
   1   6   8   77.15    7.23   0
   2   0   7  195.29    6.13   0
   2   2   8   52.86    6.02   0
   3  -1   7   13.50    5.28   0
   5  -4   5  753.49    8.68   0
   6  -5   2   69.13    5.69   0
   7  -4   6  180.89    6.87   0
   7  -2   8   11.57    5.54   0
   9  -5   0  851.01   14.12   0
  12  -4   6   20.50    6.47   0
  12  -2   8   34.04    6.18   0
  -2   4   3 1631.75   25.35   0
  -1   1   3    2.58    4.57   0
   1   0   6  133.74    5.49   0
   2  -2   5   -3.10    4.55   0
   3  -2   6  105.42    5.84   0
   3   4   9  233.65    7.62   0
   5  -1   8  203.74    6.60   0
   6   4  10   54.91    6.11   0
   9   2  10   56.16    6.11   0
   0   5   7   45.69    6.51   0
   2  -1   6  258.50    6.33   0
   7  -5   1  271.26    8.11   0
   7  -3   7    1.16    5.82   0
   7   3  10   81.24    6.10   0
   8  -4   6   15.97    6.13   0
   8  -2   8   56.09    6.36   0
  11  -2   8    3.80    5.87   0
   0   2   6  169.40    6.24   0
   1   2   7  622.22    8.77   0
   3   5   9   -0.66    5.91   0
   4  -4   3   -0.75    4.65   0
   4   0   8  430.58    7.50   0
   6   5  10   49.53    6.92   0
   8  -3   7   31.01    6.21   0
   9  -4   6   13.04    6.15   0
   9  -2   8  121.39    6.33   0
  10  -5   4   36.13    6.35   0
  10  -2   8   41.70    5.45   0
  11  -3   7    6.49    6.57   0
  11   0   9   59.96    6.45   0
  12  -5   3   31.81    7.14   0
  13  -4   5  242.77    8.20   0
  14  -3   6   -1.67    5.75   0
  -1   1   2  813.23   14.57   0
  -1   3   5   35.02    5.37   0
   2   3   8   64.89    5.82   0
   3   6   9    7.49    6.85   0
   4  -4   2  114.93    5.63   0
   4   3   9  231.78    7.19   0
   5  -4   0    0.37    6.03   0
   5  -3   6  169.34    6.01   0
   5  -2   7  366.32    7.22   0
   6  -4   5  383.55    7.47   0
   6   1   9    6.23    6.25   0
   6   6  10   52.77    6.60   0
   7   4  10   64.07    6.34   0
   8   0   9   -3.61    5.11   0
   9  -5   4  508.28    8.65   0
   9  -3   7   23.50    6.23   0
   9   0   9  290.70    7.66   0
  10  -3   7  224.47    7.20   0
  14  -4   4  125.03    7.72   0
  15  -3   5    5.62    6.77   0
   0   0   4 5774.69   23.52   0
   3  -3   4  173.06    5.98   0
   6  -1   8   83.13    6.22   0
   7  -5   2  356.71    7.87   0
  11  -5   1  163.97    9.14   0
  11  -5   3  105.66    7.77   0
   4  -3   5  648.72    8.31   0
   5  -4   4   50.76    5.20   0
   7   5  10   55.75    6.51   0
   8  -5   1  245.49    7.99   0
   8  -5   3   21.20    5.75   0
   8   4  10   57.73    6.35   0
  11  -5   2  233.31    9.54   0
  12  -1   8    3.75    6.45   0
  13  -3   6   36.27    6.72   0
   4  -1   7   13.44    5.02   0
   4   4   9   -5.96    6.31   0
   5   0   8   34.64    6.00   0
   6  -2   7    2.17    6.44   0
   7  -4   5  310.36    7.23   0
   7  -1   8   72.58    6.30   0
   7   1   9   11.66    5.57   0
   7   6  10   -3.59    6.22   0
   9  -5   1   11.54    6.57   0
   9  -5   3    3.37    5.73   0
  10  -5   1  150.83    8.79   0
  10  -5   3  211.39    7.95   0
   1  -1   4  711.72    9.25   0
   2  -2   4   82.54    5.23   0
   2   4   8  101.18    6.58   0
   3   0   7   10.99    4.80   0
   6  -3   6   62.72    5.40   0
   8  -5   2   34.63    5.72   0
   8   5  10    3.30    5.99   0
  10  -5   2   22.23    6.77   0
  11  -1   8   41.23    6.18   0
  11   1   9   -3.39    5.96   0
  13  -4   4   -7.68    6.99   0
   1   3   7    8.82    5.14   0
   4   1   8   97.69    6.27   0
   8  -4   5    5.82    6.10   0
   8  -1   8   32.19    6.09   0
   8   1   9  184.26    6.69   0
   9  -5   2    0.24    5.80   0
   9  -1   8  138.76    7.08   0
   9   1   9    0.25    6.25   0
  10  -1   8   22.66    6.14   0
  10   1   9   15.60    5.89   0
  11  -4   5  133.81    6.83   0
  12  -2   7   12.14    6.49   0
  14  -3   5   22.65    6.98   0
   3  -3   3    6.85    4.60   0
   3  -2   5   25.23    4.80   0
   4   5   9  347.24    8.15   0
   5  -4   3   29.55    5.33   0
   6  -4   4  236.84    6.90   0
   7  -3   6  366.34    7.88   0
   7  -2   7  607.37    8.89   0
   1   0   5 1134.74   10.63   0
   2   5   8  175.71    7.42   0
   3  -1   6  333.72    6.81   0
   4   6   9    3.40    6.83   0
   6   0   8  107.89    6.03   0
   7  -4  -1  405.40   12.81   0
  14  -2   6  135.63    7.13   0
  -1   4   5  821.00   11.50   0
   2  -1   5   30.66    4.74   0
   3   3   8   87.44    6.47   0
   5  -3   5   91.07    5.55   0
   5  -1   7   12.80    5.22   0
   7   2   9   27.14    5.88   0
   8  -3   6   86.02    5.83   0
   9  -2   7  161.43    7.14   0
  10  -2   7   11.19    6.09   0
  12  -4   4  444.17    9.42   0
   1   4   7   17.08    5.89   0
   2   7   8   11.31    6.90   0
   3  -3   1    1.50    4.10   0
   3  -3   2 1187.68   11.91   0
   4  -3   4  275.47    6.44   0
   5  -2   6  297.08    6.75   0
   5   1   8  203.87    7.04   0
   5   4   9  331.92    7.44   0
   8   2   9    6.32    6.43   0
   9  -3   6   67.80    6.08   0
  10  -3   6    7.42    6.15   0
  12   0   8   98.05    6.22   0
  13  -4   3    2.81    7.18   0
  15  -2   5   -0.69    7.17   0
   4   0   7    2.88    5.27   0
   7  -4   4  196.02    6.72   0
   7   0   8  187.19    6.48   0
   9   2   9   38.18    5.99   0
  10   2   9   -3.12    5.89   0
  11   0   8  107.03    6.84   0
  13  -3   5   38.57    6.83   0
   2  -2   3   -2.65    4.43   0
   5   5   9   -3.51    6.39   0
   6  -1   7  401.60    8.06   0
   8   0   8  228.37    7.05   0
  11  -4   4   93.14    6.71   0
  13  -4   2   13.86    7.89   0
   0   4   6   14.99    5.32   0
   1  -1   3   -2.85    4.47   0
   2  -2   0  657.91   15.21   0
   6  -4   3 1009.76   10.21   0
   6  -3   5   14.15    4.89   0
   6   4   9    2.68    5.76   0
   9   0   8    6.85    5.74   0
  10  -4   4  181.98    7.53   0
   1   5   7    4.86    5.96   0
   3   4   8  153.65    6.64   0
   4  -2   5  682.44    8.45   0
   5   6   9   21.55    6.36   0
   5   7   9    8.38    6.67   0
   6  -4   0  386.71    9.66   0
   6  -2   6 1010.18    9.82   0
   6   1   8   72.93    5.91   0
  12  -4   3   14.38    6.55   0
  12  -3   5  138.45    7.27   0
  12  -1   7   22.70    5.92   0
  -1   5   5   22.46    6.05   0
   4  -1   6  112.10    5.54   0
   7  -1   7   20.08    6.14   0
   9   3   9    5.77    5.83   0
  12   1   8    0.40    5.31   0
   0   1   4  197.09    6.08   0
   2   3   7  707.30    9.36   0
   3  -2   4   78.54    5.32   0
   4  -3   3  174.64    6.54   0
   5  -3   4  432.30    7.31   0
   5   0   7   43.10    5.94   0
   6   5   9   26.82    6.35   0
   7  -3   5    7.50    5.10   0
   8  -4  -1   11.24    7.10   0
  11  -1   7   12.64    5.82   0
  14  -2   5   12.14    6.63   0
  14  -1   6    7.10    6.29   0
  -1   3   4  378.18    8.68   0
   1   6   7  402.95    9.04   0
   2  -2   2 9464.94   32.75   0
   2   1   6  265.20    6.30   0
   3   0   6  251.21    6.23   0
   3   5   8  141.47    7.19   0
   7  -2   6   31.49    5.82   0
   7   1   8   80.89    5.82   0
   8  -1   7   13.67    5.76   0
   9  -1   7   10.39    6.00   0
  10  -1   7  192.31    7.06   0
  11  -4   3  115.97    7.57   0
  11  -2   6    9.82    6.53   0
  11   1   8   39.84    6.22   0
  12  -4   2    7.67    7.26   0
  13  -3   4  170.55    8.09   0
  13   0   7   12.13    6.52   0
  14  -3   3  114.56    8.32   0
  15  -2   4   -1.25    6.87   0
   0   0   2  630.63   11.33   0
   0   5   6   49.83    5.77   0
   3  -1   5   30.08    4.84   0
   6  -4   1 1576.15   14.39   0
   6   6   9    0.33    5.72   0
   6   7   9   10.79    6.54   0
   6   8   9    5.61    6.26   0
   7   5   9    7.94    6.18   0
   8  -3   5  329.31    7.17   0
   8  -2   6  182.29    7.14   0
   8   1   8   29.45    5.86   0
   9  -3   5   61.13    6.29   0
  10   1   8   24.69    5.93   0
  10   4   9    3.85    5.97   0
  12  -4   1   17.21    7.86   0
   1   0   4  190.01    6.42   0
   1   1   5    4.87    4.16   0
   2  -1   4  176.95    5.94   0
   3   6   8   29.34    6.02   0
   3   8   8   62.61    7.38   0
   4   1   7   17.71    4.82   0
   6   2   8   54.94    6.32   0
   9  -4   3   21.83    5.81   0
   9  -2   6  187.98    6.78   0
   9   1   8  150.33    6.46   0
  10  -4   3  328.04    8.10   0
  10  -2   6  409.66    7.97   0
  15  -1   5   16.36    6.38   0
   2  -2   1   -0.15    4.31   0
   2   0   5  868.05    9.32   0
   3   7   8   53.47    6.78   0
   4   4   8  346.50    7.99   0
   5  -2   5   60.80    5.31   0
   8   5   9  200.46    7.27   0
  11  -4   2   37.77    6.93   0
  12   0   7    1.78    6.30   0
  12   2   8   37.79    5.91   0
   0   6   6  108.83    7.40   0
   1  -1   2  818.65   11.30   0
   1   3   6  336.21    7.44   0
   2   4   7  140.17    6.30   0
   6  -3   4   46.87    5.03   0
   7  -4   0    3.24    5.77   0
   7   7   9    0.21    6.46   0
   7   8   9   77.52    6.79   0
  11  -4   0    5.41    7.56   0
  12  -3   4   27.60    6.44   0
  14  -3   2   13.52    7.67   0
   4  -3   2   89.35    5.42   0
   7   0   7   45.65    6.55   0
   7   2   8   10.34    5.58   0
   8   6   9   10.53    5.70   0
   8   7   9   68.91    6.73   0
   9   6   9   42.80    6.41   0
  11  -4   1  175.28    9.10   0
  11   2   8   -1.95    5.73   0
  15  -2   3  168.96    8.64   0
   0   3   5  883.78   10.49   0
   0   7   6  227.83    8.55   0
   4   5   8   28.61    5.92   0
   5   1   7    6.38    5.40   0
   6  -1   6  146.27    6.55   0
   7  -4   1  393.85    8.75   0
   8  -4   2   59.58    5.98   0
  10   2   8   36.39    5.53   0
  11  -3   4    7.65    6.56   0
  12  -1   6    8.45    6.79   0
  13  -3   3   69.95    7.06   0
  13   1   7    0.54    6.54   0
  14  -2   4   14.07    6.96   0
   3  -2   3 1116.15   10.93   0
   4  -2   4  228.53    6.19   0
   4   0   6   14.21    5.03   0
   5  -3   3  197.68    6.30   0
   6  -2   5   -1.74    4.97   0
   6   3   8   32.76    6.31   0
   8   0   7   -2.73    5.71   0
   9  -4   2   25.42    5.50   0
   9   0   7   35.86    5.94   0
   9   2   8  113.24    6.10   0
  10  -4   0  263.92    9.80   0
  10   0   7   32.20    6.52   0
  12   3   8    8.73    5.52   0
  14  -1   5   36.24    6.94   0
   2   5   7  380.75    8.71   0
   4   2   7  151.07    6.15   0
   4   6   8   92.90    7.29   0
   8  -4   0 2584.79   20.74   0
  10  -4   1  476.15    9.93   0
  16  -1   3   42.62    7.97   0
   0   0   1    0.45    4.13   0
   3   1   6  340.72    6.79   0
   4  -1   5  814.77    8.92   0
   7  -1   6  298.75    7.16   0
   7   3   8   45.84    6.76   0
   8  -4   1   10.52    5.45   0
   8  -3   4  102.61    5.89   0
   9  -4   0   -0.94    6.81   0
   9  -4   1  257.80    8.01   0
  11   3   8   25.61    6.22   0
  12   1   7   24.04    5.42   0
  15  -1   4   17.67    7.64   0
   1  -1   1   -0.30    5.06   0
   4   7   8  143.98    6.89   0
   6   1   7  406.62    7.43   0
   8  -1   6   45.79    6.04   0
  10  -1   6   37.65    5.90   0
  10   3   8    4.89    5.89   0
  12  -3   3   80.80    7.43   0
  12   4   8   83.42    6.15   0
  13  -3   2   24.66    7.72   0
  15   0   5   62.46    6.80   0
   1   4   6  117.66    5.78   0
   2   6   7    7.39    6.16   0
   5   5   8  198.23    7.13   0
   8   3   8   62.84    6.31   0
   9  -2   5   91.19    6.41   0
   9  -1   6   38.71    5.95   0
   9   3   8  117.55    6.55   0
  10  -2   5    6.75    6.01   0
  11   1   7   16.00    6.31   0
  13  -2   4   64.73    6.48   0
  13   2   7   63.90    6.75   0
   3   0   5  876.62    9.24   0
   6  -3   3  621.41    8.53   0
   7   1   7   12.98    5.78   0
  14  -2   3   14.05    6.95   0
   0   1   3  120.33    5.59   0
   2  -1   3 1307.24   11.98   0
   3  -1   4  382.69    6.81   0
   3   4   7   21.74    5.29   0
   5  -2   4  204.98    6.16   0
   5   2   7  378.95    7.10   0
  10   1   7  198.71    7.02   0
  11   4   8   84.54    6.27   0
  -1  -4   3  109.18    5.19   0
  -1  -4   4  161.72    5.51   0
  -1  -3   5   39.80    4.59   0
   0  -7   4  244.54    6.46   0
   2  -9   1  245.46    6.93   0
   2  -9   6  184.65    6.33   0
   2   1   9    5.83    6.20   0
   3 -10   6   18.46    5.43   0
   6 -12   6   91.88    6.74   0
   8 -13   5  161.97    7.49   0
  -1  -3   2 1010.40   10.60   0
   0  -6   6  113.38    5.78   0
   0  -4   7   -1.14    4.51   0
   1  -5   8  207.36    6.65   0
   3  -3  10   96.63    6.46   0
   3  -2  10   31.71    6.27   0
   3  -1  10   98.51    6.02   0
   4  -8   9    1.60    5.47   0
   5 -12   2   23.18    6.75   0
   5 -12   5  177.51    7.06   0
   5 -11   7   24.56    5.43   0
   5  -7  10   63.84    6.23   0
   5  -2  11   95.17    7.00   0
   7 -13   3   74.55    7.31   0
   0  -7   5  398.51    7.34   0
   0   1   7   25.64    5.32   0
   1  -8   6   44.10    5.61   0
   1  -7   7   15.30    5.73   0
   2  -5   9   24.24    5.82   0
   3 -11   4   14.15    6.06   0
   3  -7   9   -0.76    5.32   0
   3   0  10   83.05    6.78   0
   4 -11   1  183.64    7.91   0
   5  -9   9   -2.50    5.27   0
   5  -3  11    3.95    5.72   0
   5  -1  11    3.87    5.74   0
   7 -13   5   37.40    7.46   0
  -1  -4   5  827.08    8.56   0
  -1   1   3   -0.33    4.37   0
   1  -9   4  506.31    7.43   0
   2 -10   5    4.63    5.89   0
   3 -11   3   27.31    5.78   0
   3  -4  10   61.78    5.96   0
   6 -11   8    4.36    6.08   0
  -1  -5   3   42.10    4.75   0
  -1  -5   4  720.54    8.18   0
  -1  -4   2   53.38    4.57   0
  -1  -2   6  270.10    6.34   0
  -1   0   2  100.03    5.67   0
   0  -7   2   70.11    4.66   0
   0  -5   7   39.51    4.88   0
   0  -4   0 9720.69   38.74   0
   1  -8   1  353.83    7.37   0
   1   2   8  139.19    7.42   0
   2  -7  -1  138.51    8.18   0
   5  -4  11    9.72    5.42   0
  -1  -3   6  345.98    6.46   0
   1  -9   5   33.18    5.00   0
   1  -6   8   74.17    5.60   0
   2 -10   2 1580.97   12.64   0
   2  -9   7  166.21    6.67   0
   2  -6   9    5.60    5.64   0
   2   2   9    1.01    6.26   0
   3 -10   7  230.80    6.35   0
   3  -9   8  110.56    5.91   0
   4 -12   4  433.22    8.59   0
   4 -10   8   72.74    5.61   0
   6 -13   3   96.03    7.48   0
  -1  -5   5   22.05    4.77   0
  -1   1   5    4.41    4.68   0
   0  -7   6  219.70    6.04   0
   1  -7   0   83.14    6.09   0
   1  -2   9   12.51    5.25   0
   2  -8   8   59.71    5.80   0
   3 -11   2  547.80    9.32   0
   4 -12   3   19.14    6.26   0
   4 -12   5    7.36    5.91   0
   4  -7  10   61.80    6.34   0
   6 -13   5   67.25    6.66   0
  -1  -4   6  122.69    5.26   0
   0  -8   4 1689.86   11.48   0
   0  -6   7  116.48    5.89   0
   0  -1   8  123.61    5.92   0
   0   3   6  264.99    8.47   0
   1  -8   7   16.42    5.46   0
   1  -3   9    3.53    5.28   0
   1  -1   9    4.91    5.82   0
   2 -10   6  420.14    7.42   0
   3 -11   6  225.10    7.27   0
   3  -8   9  124.91    5.74   0
   4  -9   9  249.20    6.99   0
   5 -11   8   47.04    6.27   0
  -1  -6   4  115.05    5.14   0
   0  -8   3    6.69    4.45   0
   0   2   7  197.53    7.07   0
   1  -9   6   37.82    5.44   0
   4  -3  11   17.28    6.00   0
   4  -2  11    5.79    5.97   0
   4  -1  11    6.61    6.64   0
  -1  -6   3  678.63    8.42   0
  -1  -5   2  185.92    5.72   0
  -1  -5   6  117.35    5.76   0
   0  -4   8  444.50    7.53   0
   1  -7   8   81.33    5.88   0
   1  -5  -1   62.29    7.39   0
   1   0   9  406.98    8.05   0
   2  -3  10   27.56    5.71   0
   2  -2  10  100.00    6.68   0
   4 -12   2    2.75    6.45   0
   4  -4  11    1.17    5.31   0
   6 -13   6   52.61    6.14   0
  -1  -6   5   36.06    4.65   0
   0   0   8  535.67    8.72   0
   1  -5   9    4.90    5.71   0
   2  -4  10   66.33    5.88   0
   2  -1  10   63.76    6.00   0
   5 -13   4  252.61    7.83   0
  -1  -3   7   15.03    5.25   0
   0  -8   6   12.29    5.30   0
   0  -7   7   39.56    5.73   0
   0  -5   8   45.16    5.29   0
   2 -10   7   -4.26    5.85   0
   2  -9   8  120.30    5.84   0
   3 -10   0   37.36    6.59   0
   3 -10   8    1.13    5.01   0
   4  -8  10   66.84    5.81   0
   4  -5  11    9.38    5.54   0
   5 -13   3    8.43    6.81   0
   5 -13   5    1.20    6.00   0
  -1  -4   7   11.42    4.95   0
  -1   1   6  249.16    6.81   0
   1 -10   5   35.40    5.74   0
   2 -11   3  369.73    7.90   0
   2 -10   1   14.15    5.86   0
   2  -9   0    7.95    5.54   0
   2   0  10   65.88    6.55   0
   3 -11   7    7.00    5.69   0
   3  -9   9   -0.24    5.87   0
   3  -7  10   75.55    5.93   0
   4 -11   8   76.95    5.87   0
  -1  -7   4   89.24    5.16   0
  -1  -6   6  153.64    5.53   0
  -1  -3   1  202.27    6.34   0
  -1   2   4  171.10    6.94   0
   1  -6   9   16.24    5.22   0
   1   1   9    4.11    6.12   0
   2  -8   9    0.13    5.40   0
   3 -12   3   83.78    7.15   0
   3 -12   5  145.14    6.66   0
   3 -11   1   36.14    6.41   0
   4 -10   9    1.15    5.04   0
  -1  -7   5   54.57    5.12   0
  -1  -6   2   70.89    5.42   0
  -1  -5   7   14.60    4.99   0
  -1  -2   1  666.70   10.61   0
   0  -9   4   15.25    4.77   0
   0  -9   5  624.54    8.30   0
   0  -6   8  118.12    5.69   0
   0   1   8  120.29    6.52   0
   1  -9   1   77.86    6.15   0
   2 -11   6    3.98    6.05   0
   3  -3  11   -4.06    6.73   0
   5 -13   6   13.66    5.43   0
  -1  -7   3  114.87    5.14   0
  -1   0   7   20.76    4.92   0
  -1   2   5   27.59    5.17   0
   1 -10   6   44.77    5.23   0
   3  -4  11   13.70    5.39   0
  -2  -3   4   81.46    4.86   0
  -2  -3   5   21.58    4.81   0
  -2  -2   4   81.46    4.85   0
  -1  -4   1  818.10   10.04   0
   0  -8   7    7.73    5.25   0
   0  -3   9  295.44    7.43   0
   0   4   4 3971.91   45.60   0
   2 -11   2   -2.12    6.18   0
   3  -8  10   20.28    6.02   0
   3  -1  11   -0.09    6.00   0
   4 -13   4    5.50    6.15   0
   4 -13   5  245.63    7.77   0
  -2  -4   4  227.46    5.77   0
  -2  -4   5  672.39    7.80   0
  -2  -2   5   -0.64    4.27   0
  -1  -7   6  301.65    6.47   0
  -1  -6   7  403.20    7.12   0
   0  -9   6    3.94    5.47   0
   0  -7   8  178.35    6.20   0
   0  -2   9   16.18    5.43   0
   1 -10   2   22.79    5.23   0
   2 -10   8   41.15    5.05   0
   3 -11   8   30.51    6.12   0
   3  -9  -1  218.52    9.09   0
   3  -5  11    5.38    5.29   0
   4 -13   3    3.98    6.98   0
   4 -12   1   21.19    6.77   0
   6 -14   5   -0.56    7.06   0
  -2  -1   4  175.15    5.95   0
  -1   1   2  793.00   13.92   0
   0  -1   9  404.19    8.27   0
   1  -9   8  145.13    6.08   0
   1  -8   0    1.59    5.16   0
   1  -4  10   30.71    5.58   0
   1  -3  10   94.82    6.15   0
   1  -2  10   62.85    6.05   0
   2 -11   7  336.32    7.26   0
   2  -9   9   29.00    6.04   0
   2  -7  10   12.32    5.84   0
   3 -12   2    8.67    5.75   0
  -2  -5   4  220.07    5.76   0
  -2  -5   5   67.59    4.96   0
  -2  -3   3 1100.05    9.88   0
  -2  -3   6  109.85    5.55   0
  -2  -2   3    1.65    4.04   0
  -2  -1   5   27.32    4.13   0
  -1  -8   4   51.02    4.84   0
  -1  -8   5  434.13    7.23   0
  -1  -4   8   96.25    6.15   0
  -1  -2   8  139.35    6.45   0
  -1  -1   1    4.71    4.39   0
   0   3   7   18.54    5.94   0
   0   4   5    0.55    7.20   0
   1 -10   7  195.30    6.30   0
   3  -6  11  133.35    6.73   0
   4 -13   6    4.63    5.75   0
   4 -12   8   87.77    6.43   0
  -2  -4   3 1662.69   11.88   0
  -2  -4   6  191.94    5.49   0
  -2  -2   6 1727.42   11.71   0
  -1  -7   2  820.19    9.18   0
  -1  -5   1   60.15    4.64   0
  -1  -1   8  199.59    6.52   0
  -1   1   7   -1.43    5.24   0
   1  -8   9  185.03    6.55   0
   2 -12   4   37.67    5.63   0
   2 -12   5   71.26    6.64   0
  -1  -8   3   57.76    4.85   0
  -1  -8   6   37.24    5.51   0
  -1  -7   7   11.95    5.49   0
  -1  -5   8  191.73    6.30   0
  -1   2   6  271.65    7.33   0
   0 -10   5  162.50    6.01   0
   0  -9   7   39.17    5.70   0
   0  -8   1    5.35    4.99   0
   0  -8   8  234.27    6.63   0
   0  -6   9    1.17    5.82   0
   0   0   9    2.81    5.72   0
   0   2   8  117.40    6.92   0
   1 -11   6  185.02    7.21   0
   3  -9  10   40.10    5.16   0
  -2  -6   4   46.99    4.82   0
  -2  -6   5    0.12    4.47   0
  -2  -5   3  734.27    8.37   0
  -2  -5   6  303.10    6.40   0
  -2  -1   3 1302.69   11.81   0
   2  -8  -1 1134.44   15.82   0
   2  -8  10   54.13    6.26   0
   2  -4  11    4.61    5.42   0
   2  -3  11  192.10    7.49   0
   2  -2  11   -5.49    6.35   0
   3 -13   4  178.30    7.30   0
   3 -13   5   30.21    6.32   0
   4 -13   2    3.04    6.81   0
   4 -13   7    2.27    6.15   0
   5 -14   4    6.24    6.45   0
   5 -14   5   51.96    6.48   0
  -2   0   4  364.33    7.32   0
  -1  -6   8   70.58    5.42   0
   0 -10   6   51.25    5.57   0
   1  -6  -1  323.05   10.09   0
   2 -11   8   -3.25    5.95   0
  -2  -6   6 1005.20    9.21   0
  -2  -4   7  139.98    5.68   0
  -2  -3   7  711.08    8.44   0
  -1   0   8  123.61    6.32   0
   2 -11   1   64.38    6.52   0
   2 -10   9    6.38    5.13   0
   2  -5  11   98.94    5.68   0
   3 -13   3   64.06    7.00   0
   3 -13   6   36.74    6.38   0
   3 -12   8   14.27    6.21   0
   3 -11   9    3.33    4.85   0
  -2  -6   3   -0.11    4.35   0
  -1  -9   4  501.34    7.55   0
  -1  -9   5   27.23    4.95   0
  -1  -8   7    4.25    5.50   0
  -1  -6   1  313.34    6.77   0
   1 -11   7   17.47    5.55   0
   1 -10   1  143.66    6.75   0
   1  -9   9    5.41    5.14   0
   1  -7  10   79.97    6.17   0
   2 -12   7   14.23    6.12   0
  -2  -7   4   38.57    4.76   0
  -2  -7   5   42.27    5.03   0
  -2  -5   7  383.93    6.78   0
  -2   0   6  174.87    5.99   0
  -1  -9   6   34.99    5.61   0
  -1  -7   8   86.17    5.67   0
   0 -10   7   41.80    6.25   0
   0  -9   8    6.63    5.33   0
   0   1   9  409.04    8.87   0
   1 -11   2  437.24    8.93   0
   2 -10   0   65.30    6.83   0
   2  -9  10   72.03    5.83   0
   2  -6  11   -0.51    5.50   0
   3 -12   1  152.81    8.21   0
   3 -11   0    2.98    7.17   0
  -2  -4   2  571.79    7.98   0
  -2  -3   2   49.10    4.66   0
  -2  -1   7  625.62    8.60   0
  -1  -9   3   58.68    5.68   0
  -1  -3   9    1.22    5.58   0
   0  -4  10   90.02    5.93   0
   0  -3  10   83.91    6.39   0
   0  -2  10   70.58    6.42   0
   2 -12   2  239.11    7.51   0
   4 -14   4  115.69    7.34   0
   4 -14   5   24.44    6.84   0
  -2  -7   6   29.95    4.98   0
  -2  -6   7   -6.07    5.54   0
  -1  -2   9   12.50    5.47   0
  -1   2   7  631.22   10.13   0
   0 -10   2   70.29    6.21   0
   0  -8   9    5.15    4.79   0
   0  -7   0    2.37    5.56   0
   1 -12   4   16.30    5.82   0
   4 -14   6   21.57    6.22   0
  -2  -7   3  707.08    8.44   0
  -2  -5   2  121.09    5.25   0
  -2  -2   2 9857.25   31.10   0
  -2   0   3 2237.34   16.09   0
  -1   1   8  194.50    7.52   0
   0 -11   6  129.42    6.64   0
   0  -9   1  321.85    7.43   0
   1  -9   0  819.61   11.31   0
   1  -8  10    8.36    5.59   0
   2 -13   5   65.47    6.60   0
   2 -11   9   18.41    4.90   0
  -2   1   5   26.03    5.01   0
  -1  -8   8   31.05    5.51   0
  -1  -6   9   13.07    5.34   0
  -1  -1   9   -1.25    5.77   0
   0  -1  10   54.53    6.23   0
   1 -11   8   42.92    5.47   0
   1 -10   9   15.54    5.19   0
   1  -4  11    7.93    5.49   0
   1  -3  11    1.35    6.00   0
   2 -13   6   78.67    6.54   0
   3 -13   2   26.71    6.83   0
  -2  -8   4  103.86    5.17   0
  -2  -8   6  180.76    6.16   0
  -2  -7   7  580.39    8.08   0
  -2  -5   8  175.10    6.13   0
  -2  -2   8   48.08    5.81   0
  -2   0   7  192.35    6.55   0
  -1 -10   4   30.32    6.10   0
   0 -11   3  107.53    6.47   0
   0 -10   8   94.16    5.82   0
   1 -12   3   51.93    6.64   0
   1  -5  11    6.49    5.40   0
   1  -2  11  160.00    6.80   0
  -3  -4   5  654.77    7.78   0
  -2  -6   2 4487.62   18.71   0
  -1 -10   6   40.22    5.28   0
   0  -9   9  301.06    6.73   0
   0  -7  10   86.37    6.16   0
   1 -12   7   15.45    5.44   0
   1  -6  11  107.30    6.46   0
   2 -13   3  119.40    7.26   0
   3 -14   5   23.09    6.82   0
  -3  -5   5   87.59    5.05   0
  -3  -4   4  266.54    6.02   0
  -3  -4   6  211.90    6.11   0
  -2   1   6  265.21    7.06   0
  -1  -7   9    5.26    5.35   0
   1  -9  10   39.90    5.47   0
   3 -14   6   -1.08    5.84   0
  -3  -5   4  429.95    6.87   0
  -3  -5   6  168.98    5.70   0
  -3  -3   4  174.94    5.43   0
  -3  -3   6  434.24    7.02   0
  -3  -2   5   23.42    4.47   0
  -2  -8   3  693.00    8.56   0
  -2  -8   7   56.69    5.67   0
  -2  -1   2  160.47    6.27   0
  -2  -1   8  143.46    6.30   0
  -1 -10   7  190.41    7.07   0
  -1  -9   8  147.45    6.21   0
  -1   0   9  403.02    8.55   0
   0   0  10   93.10    6.85   0
  -3  -6   5   12.38    4.56   0
  -3  -2   6  113.40    5.69   0
  -2  -9   5   86.52    5.61   0
  -2  -7   8   10.96    5.62   0
  -1   0   1 1616.73   20.43   0
  -1   3   6  347.65    9.67   0
   1  -7  -1  179.51    8.66   0
  -3  -6   4   51.74    4.94   0
  -3  -6   6   63.81    5.24   0
  -3  -2   4   83.19    4.80   0
  -2  -9   4  137.27    5.52   0
  -2  -7   2   18.68    4.88   0
  -1  -8   9  190.98    5.93   0
  -1  -4  10   43.16    5.72   0
  -1  -3  10  101.68    6.58   0
   0 -11   8  114.57    6.03   0
   0  -8  10   70.00    5.78   0
   1 -13   5   10.36    6.25   0
   1 -12   8   12.08    5.48   0
   3 -14   3  122.18    7.90   0
  -3  -5   7   21.31    4.75   0
  -3  -4   7   26.22    4.55   0
  -1 -11   5   44.50    5.62   0
  -1  -5  10   60.82    5.50   0
   0 -12   4  540.87    8.32   0
   0 -10   9    8.35    5.24   0
   0  -8   0 3656.90   21.19   0
   1 -13   4  240.95    7.62   0
   1 -13   6   25.59    5.34   0
   1 -12   2   14.50    5.97   0
  -3  -7   5    5.91    4.94   0
  -3  -4   3  163.86    5.57   0
  -3  -1   5   32.24    4.09   0
  -2  -9   7  167.62    6.23   0
  -2  -8   8   69.98    6.52   0
  -2  -3   9   18.47    4.99   0
  -2   0   8  105.95    7.02   0
  -2   1   7  624.68    9.46   0
  -1 -11   6  188.79    6.70   0
  -1 -10   8   21.93    5.98   0
   0 -11   2   47.07    6.01   0
   0  -5  11    8.70    5.27   0
   0  -4  11    5.73    5.50   0
   0  -3  11   22.61    6.38   0
   2 -14   5    4.78    6.31   0
  -3  -7   4   37.75    4.67   0
  -3  -7   6  360.07    6.99   0
  -3  -5   3  189.57    5.72   0
  -3  -3   3   -3.50    4.27   0
  -2  -2   9   -3.04    5.69   0
  -1  -9   9    0.26    5.50   0
   0 -12   7    7.10    5.26   0
   0 -10   1  570.16    8.95   0
   0  -9  10    1.50    5.79   0
   2 -14   6  146.04    6.70   0
   2 -13   2   31.32    6.78   0
   2  -9  -1  247.51    9.40   0
  -3  -1   4  389.13    6.72   0
  -2 -10   5   11.97    5.59   0
  -2  -9   3  305.26    6.82   0
  -1 -11   7   17.07    5.43   0
  -1   1   9   -2.08    6.29   0
   0 -12   3   15.45    5.92   0
   0  -6  11    1.89    5.55   0
   0  -2  11   -1.53    6.62   0
   2 -14   4   15.14    6.53   0
   2 -11   0   17.11    7.03   0
  -3  -8   5  332.81    6.83   0
  -3  -7   7   -2.95    5.53   0
  -3  -6   3  599.42    7.59   0
  -2 -10   6  410.05    7.36   0
  -2  -8   2  366.45    7.16   0
  -2  -7   9   15.93    6.05   0
  -1 -10   2   13.93    5.63   0
  -1  -4   0    1.51    4.16   0
  -1  -1  10   86.78    6.81   0
   1 -13   3   31.80    6.15   0
   1 -10   0   11.72    5.97   0
  -3  -8   6   81.26    6.15   0
  -3  -5   8  141.98    5.97   0
  -3  -2   3 1134.62   10.22   0
  -3  -1   7   12.82    4.93   0
  -2  -9   8  113.94    6.46   0
  -2  -5   1  481.18    8.01   0
  -2  -4   1 2736.90   16.55   0
  -2  -1   9    5.60    6.16   0
  -1 -11   3   81.87    6.37   0
   0 -11   9   62.52    5.34   0
  -3  -8   4  104.24    5.36   0
  -3  -6   8   33.60    4.98   0
  -2 -10   7    0.52    5.51   0
  -2   2   5    1.47    4.93   0
  -1  -8  10   12.09    6.03   0
  -1   3   7   10.80    6.36   0
   0 -13   5  292.20    7.56   0
   0 -12   8   98.18    6.10   0
   3 -15   5    8.61    6.50   0
  -3  -8   7   28.90    5.60   0
  -3  -7   3   18.55    4.48   0
  -3  -2   8   64.67    5.65   0
  -3   0   6  255.72    6.42   0
  -2  -8   9    6.34    5.22   0
  -2  -3   1  362.64    7.34   0
  -2   2   6 1746.47   15.18   0
  -1 -10   9   14.59    5.40   0
  -1  -9   1   72.77    5.57   0
  -1  -3   0  727.09   11.63   0
   2 -14   3   18.11    6.98   0
  -3  -9   5   68.92    5.95   0
  -3  -7   8   50.09    5.46   0
  -2  -6   1   -0.52    4.20   0
  -2   1   8  138.39    7.23   0
   0 -13   4    2.02    6.01   0
   1 -14   5   40.17    6.26   0
   1 -14   6    7.53    5.75   0
  -3  -9   6   63.29    5.84   0
  -2 -11   5   20.26    5.39   0
  -2 -11   6    5.89    5.89   0
  -2  -5  10   83.21    5.46   0
  -2  -4  10   59.72    5.72   0
  -2  -3  10   30.66    6.42   0
  -2   0   2  561.59    9.36   0
  -1 -12   4   11.12    5.59   0
  -1 -12   7   21.22    5.98   0
  -1  -9  10   37.52    6.02   0
  -1  -5  11   -3.70    5.40   0
  -1  -4  11   15.22    6.31   0
   0  -9   0    1.96    5.69   0
  -4  -5   5  750.85    8.27   0
  -4  -4   5    0.71    4.56   0
  -4  -4   6   18.50    4.41   0
  -3  -9   4  349.81    6.99   0
  -3  -8   3  102.14    5.10   0
  -3  -5   2  309.71    6.42   0
  -3  -4   2   88.33    5.04   0
  -3  -1   3   89.86    4.91   0
  -3   0   7   20.58    5.53   0
  -2 -10   8   42.33    5.67   0
  -2  -9   9   44.54    5.71   0
  -2   0   9   16.22    6.24   0
  -1  -3  11    2.71    6.28   0
   0 -12   2   11.91    6.08   0
   1 -14   4    8.47    6.46   0
  -4  -6   5  375.28    6.70   0
  -4  -3   5  639.69    7.77   0
  -4  -3   6  204.74    5.93   0
  -3  -9   7   21.42    5.43   0
  -3  -8   8   54.96    5.72   0
  -3  -4   9  228.29    6.73   0
  -3  -1   8  137.17    6.32   0
  -2 -11   7  327.69    6.93   0
   0 -11   1  210.35    7.64   0
   1 -13   2    5.21    6.59   0
   1 -12   1  150.05    7.75   0
   1  -8  -1  350.98   10.04   0
  -4  -5   4   51.94    5.00   0
  -4  -5   7   25.18    4.96   0
  -4  -4   4 2902.38   14.34   0
  -4  -4   7   -4.68    5.10   0
  -3  -6   2   27.64    4.44   0
  -3  -6   9   11.65    5.20   0
  -3  -3   2 1171.39   10.64   0
  -3  -3   9   -5.99    5.42   0
  -2  -2   1   -0.14    4.39   0
  -2  -2  10  100.00    6.33   0
  -2   2   4   76.81    5.89   0
  -2   2   7   -1.42    6.08   0
  -1 -11   2  439.34    8.24   0
  -1 -11   9   -0.30    5.27   0
   0 -13   3   14.75    6.52   0
   2 -15   5   -2.33    6.53   0
  -4  -7   5  307.93    6.50   0
  -4  -7   6  187.18    6.12   0
  -4  -6   4  243.27    5.93   0
  -4  -6   7   86.99    5.48   0
  -4  -3   4  273.83    6.50   0
  -4  -2   5  667.95    8.22   0
  -3 -10   6   15.36    5.33   0
  -3  -7   9    4.16    5.94   0
  -1 -12   3   55.61    6.05   0
  -1 -12   8    4.49    5.57   0
  -1  -7   0   83.71    5.17   0
  -4  -7   7   55.66    6.06   0
  -3  -9   8  114.47    5.91   0
  -3  -7   2  968.75    9.54   0
  -3  -2   9   17.90    5.98   0
  -2 -11   8    6.93    5.44   0
  -2 -10   9   -1.61    5.53   0
  -1 -13   5   18.50    5.81   0
   1 -14   3  110.42    7.78   0
  -4  -8   5    6.52    5.58   0
  -4  -8   6   20.46    5.49   0
  -4  -7   4  192.22    5.69   0
  -3 -10   4   22.57    5.79   0
  -3  -9   3  137.26    5.76   0
  -2 -12   6  122.57    6.76   0
  -2  -1  10   66.28    6.81   0
  -1 -10   1  146.49    6.28   0
   0 -14   5   35.16    6.12   0
   0 -14   6   29.29    6.09   0
  -4  -6   8  107.02    6.20   0
  -4  -5   8   27.60    5.32   0
  -3  -8   9  120.46    6.20   0
  -3   0   8  197.30    7.35   0
  -3   1   5   34.15    5.06   0
  -3   1   6  334.56    7.37   0
  -2 -10   2 1524.26   12.30   0
  -4  -8   7    0.89    5.52   0
  -4  -5   3   20.97    4.45   0
  -4  -2   4  223.84    5.79   0
  -3  -2   2   52.53    4.55   0
  -2 -12   7   17.82    5.47   0
  -2  -9  10   60.73    6.15   0
  -1 -13   4  243.47    7.08   0
  -1  -2   0    3.37    5.12   0
   0 -14   4  153.67    7.57   0
   1 -11   0   16.50    6.42   0
  -4  -8   4 1281.87   10.23   0
  -4  -7   8  139.27    5.80   0
  -4  -6   3 1002.55    9.08   0
  -4  -4   3    0.88    4.28   0
  -3 -11   5   12.56    5.94   0
  -3 -11   6  213.01    6.59   0
  -3  -8   2   20.96    4.71   0
  -3  -5  10   77.78    6.03   0
  -3  -4  10   61.12    6.13   0
  -3  -1   9    0.53    5.60   0
  -2 -12   4   40.99    5.79   0
  -2  -5  11   96.27    6.22   0
  -2  -4  11    1.68    6.80   0
  -2   1   9    9.16    6.09   0
  -1  -8   0    5.89    5.24   0
   0  -5  -1  716.51   13.69   0
   1 -15   5   12.47    6.31   0
  -4  -9   5  503.49    7.71   0
  -4  -9   6    1.69    5.49   0
  -3 -11   7    2.88    5.37   0
  -3  -9   9    1.53    5.01   0
  -3   1   7    7.41    5.16   0
  -2 -11   9   15.16    5.61   0
  -2  -6  11   -0.32    5.11   0
   0 -10   0  366.57    8.78   0
  -4  -9   7   25.31    5.52   0
  -4  -8   8  189.20    6.21   0
  -4  -3   3  170.61    5.43   0
  -4  -2   8  101.85    5.93   0
  -4  -1   7   18.07    5.04   0
  -3  -3  10   95.98    6.36   0
  -3   0   3  197.18    5.83   0
  -2 -12   8   34.15    5.67   0
  -2  -3  11  191.69    7.25   0
  -1 -12   2   18.40    6.21   0
   0 -13   2    7.26    6.69   0
   0  -6  -1 1953.84   19.77   0
  -4  -9   4   17.08    5.21   0
  -4  -4   9    5.66    5.56   0
  -2  -9   1  237.85    6.64   0
  -1 -13   3   35.54    6.38   0
   0 -12   1   28.16    7.13   0
   1 -15   4   20.56    6.87   0
  -5  -6   6  175.58    5.89   0
  -5  -5   6   54.19    4.98   0
  -4  -1   4  163.14    5.74   0
  -3 -11   8   35.16    5.68   0
  -3 -10   9    4.47    5.64   0
  -3  -8  10   36.57    5.95   0
  -2 -13   5   69.61    6.23   0
  -2 -12   3  171.52    6.82   0
  -1 -14   5   39.15    6.72   0
  -1 -14   6    8.43    5.84   0
   0 -14   3   86.19    7.37   0
  -5  -6   5   70.27    5.27   0
  -5  -5   5   -2.62    4.66   0
  -5  -5   7   -2.92    5.41   0
  -5  -4   5  720.25    8.17   0
  -5  -4   6   45.78    4.49   0
  -4 -10   5  124.87    5.98   0
  -4  -9   8    0.79    5.19   0
  -4  -8   3    9.93    4.39   0
  -4  -7   9  132.31    6.02   0
  -3  -2  10   26.19    6.13   0
  -2 -11   2   -2.31    5.63   0
  -1 -11   1  119.41    7.30   0
   1  -9  -1   76.96    7.65   0
  -5  -7   5   94.16    5.33   0
  -5  -7   6  170.46    6.40   0
  -5  -6   7  242.46    6.30   0
  -5  -3   6  174.06    6.24   0
  -4 -10   7   28.41    5.44   0
  -4  -2   3 1663.01   11.85   0
  -4  -1   8   90.48    6.23   0
  -4   0   6   18.13    4.72   0
  -3 -12   6   19.99    5.59   0
  -3  -5   1  302.97    6.78   0
  -3   0   9  286.72    8.38   0
  -3   1   8  138.86    7.42   0
  -2  -1   1  646.65   10.48   0
  -5  -7   7   38.02    5.25   0
  -5  -3   5   79.39    5.28   0
  -4  -8   9    0.21    5.31   0
  -3 -12   7   31.60    5.75   0
  -3  -9  10   42.91    5.45   0
  -3  -6   1  194.08    5.77   0
  -3  -1   2 1011.57   10.66   0
  -2 -13   4   65.68    6.30   0
  -1 -14   4   12.17    6.27   0
  -1  -9   0  802.81   10.72   0
   0 -15   5   65.47    6.76   0
   0  -7  -1  522.13   11.20   0
  -5  -8   5  403.48    7.80   0
  -5  -8   6   18.26    5.47   0
  -5  -6   4  129.99    5.32   0
  -5  -5   4  725.94    8.17   0
  -5  -5   8  196.45    6.89   0
  -4 -10   4  190.84    6.63   0
  -4 -10   8   74.71    6.47   0
  -4  -9   3   12.87    5.30   0
  -4  -2   9    4.77    5.93   0
  -4   0   7   -5.73    5.04   0
  -3  -4   1  739.72    8.93   0
  -5  -8   7    5.70    5.32   0
  -5  -7   4  157.17    5.81   0
  -5  -4   4   54.22    4.93   0
  -4 -11   6  105.51    6.05   0
  -4  -9   9  250.47    6.96   0
  -4  -6   2  224.92    5.81   0
  -4  -5   2   51.00    4.79   0
  -3  -6  11  135.16    6.30   0
  -3  -5  11    2.86    5.60   0
  -3  -1  10   91.82    6.90   0
  -2 -10   1   18.94    5.57   0
  -5  -9   6   22.06    6.13   0
  -5  -7   8   81.05    5.85   0
  -4  -7   2   64.78    4.74   0
  -4  -6  10   50.39    5.55   0
  -4  -5  10   11.45    5.43   0
  -4  -4   2  113.45    5.14   0
  -4  -4  10   83.87    6.23   0
  -3 -12   8    9.75    5.35   0
  -3  -4  11   10.13    6.00   0
  -2  -5   0   10.63    4.71   0
   0 -15   4   45.81    6.67   0
  -5  -9   5    6.67    5.73   0
  -5  -9   7   -1.87    5.73   0
  -5  -8   4   17.72    5.08   0
  -5  -8   8   12.02    5.46   0
  -5  -3   4  443.27    6.77   0
  -5  -3   8  147.43    6.52   0
  -5  -2   5   66.20    4.68   0
  -3   2   6  107.18    6.17   0
  -2 -14   6  142.08    6.56   0
  -1 -13   2    3.09    6.34   0
   0 -11   0    3.01    6.87   0
  -4  -3  10   61.97    6.50   0
  -4  -1   9  329.60    8.19   0
  -3  -3   1    0.54    4.18   0
  -3  -3  11    1.54    5.75   0
  -2 -14   5    3.38    6.06   0
  -2 -12   2  242.05    8.12   0
  -2   1   2  153.67    6.74   0
  -1   3   3   87.21   10.10   0
  -4 -11   8   74.82    5.53   0
  -4 -10   9   -2.11    4.62   0
  -4  -8   2   62.56    5.04   0
  -4  -3   2   90.76    4.99   0
  -4  -1   3  107.75    4.92   0
  -3 -13   5   29.66    6.05   0
  -3   2   5   25.97    5.18   0
  -2  -4   0  410.93    8.11   0
  -1 -14   3  113.79    7.17   0
  -5 -10   6   59.66    5.65   0
  -5  -9   4  511.55    7.61   0
  -5  -9   8  132.56    5.94   0
  -5  -7   9    6.81    5.30   0
  -5  -6   3  419.95    6.91   0
  -5  -5   3   -2.41    4.34   0
  -5  -4   9  336.24    7.45   0
  -5  -2   8  172.38    6.48   0
  -4 -12   6   29.86    6.07   0
  -3 -12   3   82.54    6.04   0
  -1 -15   5   14.07    6.62   0
  -1 -12   1  159.50    7.71   0
   0  -8  -1   10.11    6.53   0
  -5 -10   5   65.32    5.43   0
  -5 -10   7  120.94    5.79   0
  -5  -7   3  190.68    5.73   0
  -5  -4   3   25.03    4.52   0
  -5  -2   4  207.20    5.66   0
  -4 -12   7    7.33    5.92   0
  -3 -11   2  523.09    8.71   0
  -2 -14   4    9.05    6.37   0
  -1 -10   0    9.70    5.48   0
   0 -13   1  144.12    8.60   0
  -6  -7   6   17.65    5.98   0
  -6  -6   6  613.64    8.27   0
  -6  -6   7    5.19    5.44   0
  -6  -5   6  172.82    5.91   0
  -5  -8   9  202.04    6.55   0
  -5  -3   9    2.17    5.68   0
  -5  -1   7    6.57    5.11   0
  -4  -2  10   66.54    6.77   0
  -4   1   6  115.43    6.08   0
  -3 -13   4  170.91    7.11   0
  -3  -9   1  208.05    6.53   0
  -2 -11   1   63.19    6.89   0
  -2  -8   0  129.13    6.30   0
  -6  -7   7  392.78    7.29   0
  -6  -6   5    3.03    4.86   0
  -6  -5   5   73.73    5.29   0
  -6  -5   7  251.60    6.55   0
  -6  -4   6  110.62    5.29   0
  -5 -10   8   36.74    5.71   0
  -5  -8   3   21.97    4.67   0
  -4 -12   8   87.95    6.11   0
  -1 -15   4   17.63    6.63   0
  -6  -8   6  120.62    6.03   0
  -6  -7   5   14.33    5.20   0
  -6  -4   5  375.80    6.99   0
  -6  -4   7   83.76    5.80   0
  -5 -10   4   34.90    5.84   0
  -5  -9   9    1.70    5.32   0
  -5  -3   3  194.62    5.67   0
  -4  -5  11    0.58    5.52   0
  -4   1   5  806.64    9.96   0
  -1   4   5  808.77   21.88   0
  -6  -8   5  174.85    6.49   0
  -6  -8   7   39.24    5.81   0
  -6  -6   8   49.73    5.72   0
  -6  -3   6   62.21    5.65   0
  -5 -11   7   16.24    5.07   0
  -5  -6  10   49.89    5.93   0
  -5  -5  10   53.29    6.26   0
  -4  -4  11   -1.51    6.26   0
  -4  -2   2  561.48    7.86   0
  -4   0   9    0.33    6.13   0
  -3 -14   6    1.51    5.95   0
  -6  -9   6  108.22    6.74   0
  -6  -7   8    6.31    5.40   0
  -6  -6   4   29.28    4.88   0
  -5  -9   3    8.01    4.55   0
  -5  -2   9   22.60    5.87   0
  -3 -14   5   18.01    6.29   0
  -3   0   2  103.59    5.48   0
  -2  -3   0  107.54    5.33   0
  -6  -9   7  117.56    5.94   0
  -6  -7   4   16.68    5.03   0
  -6  -5   4  125.54    5.37   0
  -6  -3   5   11.98    4.30   0
  -5 -11   8   37.23    5.30   0
  -5 -10   9   27.21    4.60   0
  -5  -4  10    9.39    5.72   0
  -5  -1   4  706.99    8.56   0
  -4 -13   5  244.34    7.25   0
  -4  -1  10   32.72    6.53   0
  -4   1   8   97.01    7.16   0
  -3 -13   3   73.10    6.86   0
  -3 -10   1  101.46    6.05   0
  -2 -15   5    4.20    6.07   0
  -2 -14   3   17.14    6.65   0
  -2 -13   2   25.51    5.87   0
  -2  -9   0    8.90    5.46   0
[truncated: 36,806 more chars]
