# Supplementary material for: Structural Aspects of Lithium‐Ion Conduction in the Phosphidotitanate Li8TiP4 and Its Comparison With Li7+5 x Ta1− x P4 and Li8− x Ti1− x Ta x P4
Source: Chemistry. 2026 Jan 22;32(13):e03124. doi: 10.1002/chem.202503124 (PMC13047413; doi:10.1002/chem.202503124)
Supplement: Supplementary file 2 — Supporting file2: chem70705‐sup‐0002‐Data.zip [file CHEM-32-e03124-s002.zip › Li8TiP4_powder.cif]

#============================================================================== 
data_global 
#============================================================================== 
 
_audit_creation_date              '22-Mar-2022' 
_audit_creation_method            "FullProf Suite"
_audit_update_record              '19-Jun-2025'  
 
#============================================================================== 
# SUBMISSION DETAILS
 
_publ_contact_author_name         'F\"assler, Thomas F.' 
_publ_contact_author_address     
; Technische Universit\"at M\"unchen
  TUM School of Natural Sciences 
  Chair for Inorganic Chemistry with Focus on New Materials 
  Lichtenbergstr. 4 
  85748 Garching 
  Germany 
;
_publ_contact_author_phone        '+49 89 289-13131'
_publ_contact_author_fax          '+49 89 289-13186'
_publ_contact_author_email        'thomas.faessler@lrz.tum.de'
 
_publ_requested_journal           ? 
 
#============================================================================== 
# TITLE AND AUTHOR LIST
 
loop_
 _publ_author_name
 _publ_author_footnote
 _publ_author_address
      'M\"uller, David' 
?
; Technische Universit\"at M\"unchen 
  TUM School of Natural Sciences 
  Chair for Inorganic Chemistry with Focus on New Materials 
  Lichtenbergstr. 4 
  85748 Garching 
  Germany 
;
      'Hlukhyy, Viktor' 
?
; Technische Universit\"at M\"unchen 
  TUM School of Natural Sciences 
  Chair for Inorganic Chemistry with Focus on New Materials 
  Lichtenbergstr. 4 
  85748 Garching 
  Germany 
;
      'Raudaschl-Sieber, Gabriele' 
?
; Technische Universit\"at M\"unchen 
  School of Natural Sciences 
  Department of Chemistry 
  Lichtenbergstr. 4 
  85748 Garching 
  Germany 
; 
      'Klein, Wilhelm'
?
; Technische Universit\"at M\"unchen
  Catalysis Research Center 
  Ernst-Otto-Fischer-Str. 1 
  85748 Garching 
  Germany 
;
      'F\"assler, Thomas F.'
?
; Technische Universit\"at M\"unchen
  TUM School of Natural Sciences 
  Chair for Inorganic Chemistry with Focus on New Materials 
  Lichtenbergstr. 4 
  85748 Garching 
  Germany 
;
 
#============================================================================== 
data_DM-072_Li8TiP4_powder_Cu_RT 
#============================================================================== 
# CHEMICAL DATA
 
_chemical_name_systematic            ?
_chemical_name_common                ? 
_chemical_formula_moiety             'P4 Ti, 8(Li)' 
_chemical_formula_sum                'Li8 P4 Ti' 
_chemical_formula_weight             227.30
_chemical_compound_source            synthetic
 
loop_
    _atom_type_symbol               
    _atom_type_scat_Cromer_Mann_a1 
    _atom_type_scat_Cromer_Mann_b1 
    _atom_type_scat_Cromer_Mann_a2 
    _atom_type_scat_Cromer_Mann_b2 
    _atom_type_scat_Cromer_Mann_a3 
    _atom_type_scat_Cromer_Mann_b3 
    _atom_type_scat_Cromer_Mann_a4 
    _atom_type_scat_Cromer_Mann_b4 
    _atom_type_scat_Cromer_Mann_c 
    _atom_type_scat_dispersion_real 
    _atom_type_scat_dispersion_imag 
    _atom_type_scat_source          
Li     1.12820   3.95460   0.75080   1.05240   0.61750  85.39050
       0.46530 168.26100   0.03770   0.00100   0.00000
 International_Tables_for_Crystallography_Vol.C(1991)_Tables_6.1.1.4_and_6.1.1.5
Ti     9.75950   7.85080   7.35580   0.50000   1.69910  35.63380
       1.90210 116.10500   1.28070   0.18900   1.80700
 International_Tables_for_Crystallography_Vol.C(1991)_Tables_6.1.1.4_and_6.1.1.5
P      6.43450   1.90670   4.17910  27.15700   1.78000   0.52600
       1.49080  68.16450   1.11490   0.28300   0.43400
 International_Tables_for_Crystallography_Vol.C(1991)_Tables_6.1.1.4_and_6.1.1.5
 
#============================================================================== 
# POWDER SPECIMEN AND CRYSTAL DATA
 
_symmetry_cell_setting                Tetragonal
_symmetry_space_group_name_H-M       'P 42 m c'
_symmetry_space_group_name_Hall      'P 4c -2'
 
loop_
    _symmetry_equiv_pos_as_xyz 
'x,y,z'
'-y,x,z+1/2'
'-x,y,z'
'-x,-y,z'
'-y,-x,z+1/2'
'y,-x,z+1/2'
'x,-y,z'
'y,x,z+1/2'
 
_cell_length_a                       8.37581(2)
_cell_length_b                       8.37581(2)
_cell_length_c                       5.90489(2)
_cell_angle_alpha                    90.0000
_cell_angle_beta                     90.0000
_cell_angle_gamma                    90.0000
_cell_volume                         414.252(2)
_cell_formula_units_Z                2
_cell_measurement_temperature        293
_cell_special_details               'refined with Fullprof'
 
_exptl_crystal_density_diffrn        1.822 
_exptl_crystal_F_000                 212
 
_pd_spec_size_axial                  0.5
_pd_spec_size_equat                  0.3
 
_pd_spec_mounting                    
; sealed glass capillary (0.3 mm diameter, 0.1 mm wall thickness) 
;
_pd_spec_mount_mode                  transmission
_pd_spec_shape                       cylinder
_pd_char_particle_morphology         powder
_pd_char_colour                      black
 
_pd_prep_cool_rate                   0.1
_pd_prep_temperature                 973
 
_exptl_absorpt_process_details 
;   FullProf Absorption/surface roughness correction 
 No correction is applied. 
; 
 
#============================================================================== 
# EXPERIMENTAL DATA 
 
_pd_instr_location 
; STADI P diffractometer, Department of Chemistry, Technische Universit\"at
 M\"unchen, Garching, Germany 
; 
 
_pd_calibration_special_details      Si-standard 
_diffrn_ambient_temperature          293 
_diffrn_source                       'fine-focus sealed X-ray tube' 
_diffrn_radiation_probe              X-ray 
_diffrn_radiation_type               'Cu K\a~1~' 
_diffrn_source_target                Cu 
 
_diffrn_radiation_monochromator      'curved Ge(111)' 
_diffrn_measurement_device_type      'Stoe Stadi P' 
_diffrn_measurement_method           'profile data from \q/2\q scans' 
_diffrn_detector                     'Si strip' 
_diffrn_detector_type                'Dectris Mythen 1K' 
 
_pd_meas_scan_method                 step
 
_pd_meas_number_of_points            5659
_pd_meas_2theta_range_min            4.987000
_pd_meas_2theta_range_max            89.856995
_pd_meas_2theta_range_inc            0.015000
 
#============================================================================== 
# REFINEMENT DATA
 
_pd_proc_ls_profile_function         'Pseudo-Voigt'
_pd_proc_ls_peak_cutoff              0.00500 
_pd_calc_method                      'Rietveld Refinement' 
_pd_proc_ls_background_function      'Linear interpolation'
_pd_proc_ls_pref_orient_corr         none
 
_pd_proc_ls_prof_R_factor            3.3695
_pd_proc_ls_prof_wR_factor           4.8225
_pd_proc_ls_prof_wR_expected         3.0749
 
loop_ 
_publ_manuscript_incl_extra_item
_publ_manuscript_incl_extra_info
_publ_manuscript_incl_extra_defn
#      Name                               Explanation                 Standard?
#     ------                              -----------                 ---------
 '_pd_proc_ls_prof_cR_factor'    'Prof. R-factor CORRECTED for background'   no
 '_pd_proc_ls_prof_cwR_factor'   'wProf.R-factor CORRECTED for background'   no
 '_pd_proc_ls_prof_cwR_expected' 'wProf.Expected CORRECTED for background'   no
 '_pd_proc_ls_prof_chi2'         'Chi-square for all considered points'      no
 '_pd_proc_ls_prof_echi2'        'Chi-2 for points with Bragg contribution'  no
 
_pd_proc_ls_prof_cR_factor           13.3719
_pd_proc_ls_prof_cwR_factor          10.9301
_pd_proc_ls_prof_cwR_expected        6.9692
 
_pd_proc_ls_prof_chi2                2.4597
_pd_proc_ls_prof_echi2               2.8154
 
_refine_ls_R_I_factor                2.2965
_refine_ls_number_reflns             123
_refine_ls_number_parameters         62
_refine_ls_number_restraints         0
_refine_ls_goodness_of_fit_all       1.678
 
_pd_proc_2theta_range_min            4.973547
_pd_proc_2theta_range_max            89.843544
_pd_proc_2theta_range_inc            0.015000
_pd_proc_wavelength                  1.540598
 
_pd_block_diffractogram_id 
;
 DM_072_Li8TiP4_Cu_links_20180709_kalibriert_R01_INSTRM0
;
 
_pd_proc_info_excluded_regions       none
 
_computing_data_collection           'STOE WinXPOW 3.0.2.1' 
_computing_structure_solution        'Superflip' 
_computing_structure_refinement      FULLPROF
_computing_molecular_graphics        'DIAMOND 3.2k' 
 
#============================================================================== 
# ATOMIC COORDINATES AND DISPLACEMENT PARAMETERS
 
loop_
    _atom_site_label
    _atom_site_fract_x
    _atom_site_fract_y
    _atom_site_fract_z
    _atom_site_U_iso_or_equiv
    _atom_site_occupancy
    _atom_site_adp_type
    _atom_site_type_symbol
 Ti  0.00000  0.50000  0.25000  0.0066(5)  1.00000 Uiso Ti    
 P1  0.2311(4)  0.50000  0.0143(16)  0.0077(15)  1.00000 Uiso P     
 P2  0.00000  0.2580(4)  0.4657(18)  0.0059(13)  1.00000 Uiso P     
 Li2  0.2687(12)  0.2500(12)  0.237(5)  0.008(3)  1.00000 Uiso Li    
 Li3  0.50000  0.50000  0.284(4)  0.021(6)  1.00000 Uiso Li    
 Li1  0.00000  0.50000  0.723(7)  0.008(5)  1.00000 Uiso Li    
 Li4  0.00000  0.1751(16)  0.009(3)  0.053(5)  1.00000 Uiso Li    
 
#============================================================================== 
# POWDER PROFILE
 
_pd_block_id    DM_072_Li8TiP4_Cu_links_20180709_kalibriert_R01_INSTRM0
 
loop_
_pd_proc_point_id
_pd_proc_2theta_corrected   
_pd_proc_intensity_total
_pd_calc_intensity_total
_pd_proc_intensity_bkg_calc
 
     1     4.9735    784(28)           781.1476          781.1476 
     2     4.9885    769(28)           781.1476          781.1476 
     3     5.0035    738(27)           781.1476          781.1476 
     4     5.0185    745(27)           781.1476          781.1476 
     5     5.0335    699(26)           781.1476          781.1476 
     6     5.0485    724(27)           781.1476          781.1476 
     7     5.0635    730(27)           781.1476          781.1476 
     8     5.0785    755(27)           781.1476          781.1476 
     9     5.0935    696(26)           781.1476          781.1476 
    10     5.1085    763(28)           781.1476          781.1476 
    11     5.1235    766(28)           781.1476          781.1476 
    12     5.1385    768(28)           781.1476          781.1476 
    13     5.1535    747(27)           781.1476          781.1476 
    14     5.1685    780(28)           781.1476          781.1476 
    15     5.1835    761(28)           781.1476          781.1476 
    16     5.1985    753(27)           781.1476          781.1476 
    17     5.2135    773(28)           781.1476          781.1476 
    18     5.2285    784(28)           781.1476          781.1476 
    19     5.2435    792(28)           781.1476          781.1476 
    20     5.2585    762(28)           781.1476          781.1476 
    21     5.2735    808(28)           781.1476          781.1476 
    22     5.2885    810(28)           781.1476          781.1476 
    23     5.3035    757(28)           781.1476          781.1476 
    24     5.3185    761(28)           781.1476          781.1476 
    25     5.3335    755(27)           781.1476          781.1476 
    26     5.3485    778(28)           781.1476          781.1476 
    27     5.3635    758(28)           781.1476          781.1476 
    28     5.3785    741(27)           781.1476          781.1476 
    29     5.3935    769(28)           781.1476          781.1476 
    30     5.4085    798(28)           781.1476          781.1476 
    31     5.4235    785(28)           781.1476          781.1476 
    32     5.4385    784(28)           781.1476          781.1476 
    33     5.4535    762(28)           781.1476          781.1476 
    34     5.4685    744(27)           781.1476          781.1476 
    35     5.4835    783(28)           781.1476          781.1476 
    36     5.4985    784(28)           781.1476          781.1476 
    37     5.5135    768(28)           781.1476          781.1476 
    38     5.5285    801(28)           781.1476          781.1476 
    39     5.5435    762(28)           781.1476          781.1476 
    40     5.5585    751(27)           781.1476          781.1476 
    41     5.5735    778(28)           781.1476          781.1476 
    42     5.5885    734(27)           781.1476          781.1476 
    43     5.6035    752(27)           781.1476          781.1476 
    44     5.6185    773(28)           781.1476          781.1476 
    45     5.6335    769(28)           781.1476          781.1476 
    46     5.6485    807(28)           781.1476          781.1476 
    47     5.6635    782(28)           781.1476          781.1476 
    48     5.6785    803(28)           781.2075          781.2075 
    49     5.6935    815(29)           781.6810          781.6810 
    50     5.7085    792(28)           782.1545          782.1545 
    51     5.7235    787(28)           782.6279          782.6279 
    52     5.7385    804(28)           783.1014          783.1014 
    53     5.7535    779(28)           783.5748          783.5748 
    54     5.7685    756(27)           784.0483          784.0483 
    55     5.7835    773(28)           784.5218          784.5218 
    56     5.7985    784(28)           784.9952          784.9952 
    57     5.8135    831(29)           785.4687          785.4687 
    58     5.8285    807(28)           785.9421          785.9421 
    59     5.8435    782(28)           786.4156          786.4156 
    60     5.8585    796(28)           786.8890          786.8890 
    61     5.8735    782(28)           787.3625          787.3625 
    62     5.8885    750(27)           787.8360          787.8360 
    63     5.9035    747(27)           788.3094          788.3094 
    64     5.9185    775(28)           788.7829          788.7829 
    65     5.9335    793(28)           789.2563          789.2563 
    66     5.9485    801(28)           789.7299          789.7299 
    67     5.9635    819(29)           790.2033          790.2033 
    68     5.9785    823(29)           790.6768          790.6768 
    69     5.9935    820(29)           791.1502          791.1502 
    70     6.0085    794(28)           791.6237          791.6237 
    71     6.0235    821(29)           792.0971          792.0971 
    72     6.0385    792(28)           792.5706          792.5706 
    73     6.0535    757(28)           793.0441          793.0441 
    74     6.0685    801(28)           793.5175          793.5175 
    75     6.0835    848(29)           793.9910          793.9910 
    76     6.0985    831(29)           794.4644          794.4644 
    77     6.1135    847(29)           794.9379          794.9379 
    78     6.1285    800(28)           795.4114          795.4114 
    79     6.1435    800(28)           795.8848          795.8848 
    80     6.1585    835(29)           796.3583          796.3583 
    81     6.1735    766(28)           796.8317          796.8317 
    82     6.1885    773(28)           797.3052          797.3052 
    83     6.2035    841(29)           797.7787          797.7787 
    84     6.2185    839(29)           798.2521          798.2521 
    85     6.2335    839(29)           798.7256          798.7256 
    86     6.2485    835(29)           799.1990          799.1990 
    87     6.2635    796(28)           799.6725          799.6725 
    88     6.2785    787(28)           800.1459          800.1459 
    89     6.2935    817(29)           800.6194          800.6194 
    90     6.3085    833(29)           801.0929          801.0929 
    91     6.3235    793(28)           801.5663          801.5663 
    92     6.3385    783(28)           802.0398          802.0398 
    93     6.3535    804(28)           802.5132          802.5132 
    94     6.3685    792(28)           802.9868          802.9868 
    95     6.3835    804(28)           803.4602          803.4602 
    96     6.3985    839(29)           803.9337          803.9337 
    97     6.4135    833(29)           804.4071          804.4071 
    98     6.4285    840(29)           804.8806          804.8806 
    99     6.4435    824(29)           805.3540          805.3540 
   100     6.4585    822(29)           805.8275          805.8275 
   101     6.4735    817(29)           806.3010          806.3010 
   102     6.4885    812(28)           806.7744          806.7744 
   103     6.5035    847(29)           807.2479          807.2479 
   104     6.5185    853(29)           807.7213          807.7213 
   105     6.5335    832(29)           808.1948          808.1948 
   106     6.5485    836(29)           808.6683          808.6683 
   107     6.5635    892(30)           809.1417          809.1417 
   108     6.5785    871(30)           809.6152          809.6152 
   109     6.5935    874(30)           810.0886          810.0886 
   110     6.6085    868(29)           810.5621          810.5621 
   111     6.6235    838(29)           811.0356          811.0356 
   112     6.6385    827(29)           811.5090          811.5090 
   113     6.6535    795(28)           811.9825          811.9825 
   114     6.6685    795(28)           812.4559          812.4559 
   115     6.6835    811(28)           812.9294          812.9294 
   116     6.6985    816(29)           813.4028          813.4028 
   117     6.7135    851(29)           813.8763          813.8763 
   118     6.7285    832(29)           814.3498          814.3498 
   119     6.7435    841(29)           814.8232          814.8232 
   120     6.7585    834(29)           815.2967          815.2967 
   121     6.7735    807(28)           815.7701          815.7701 
   122     6.7885    861(29)           816.2437          816.2437 
   123     6.8035    851(29)           816.7171          816.7171 
   124     6.8185    810(28)           817.1906          817.1906 
   125     6.8335    843(29)           817.6640          817.6640 
   126     6.8485    854(29)           818.1375          818.1375 
   127     6.8635    847(29)           818.6109          818.6109 
   128     6.8785    820(29)           819.0844          819.0844 
   129     6.8935    846(29)           819.5579          819.5579 
   130     6.9085    845(29)           820.0313          820.0313 
   131     6.9235    845(29)           820.5048          820.5048 
   132     6.9385    847(29)           820.9782          820.9782 
   133     6.9535    851(29)           821.4517          821.4517 
   134     6.9685    837(29)           821.9252          821.9252 
   135     6.9835    839(29)           822.3986          822.3986 
   136     6.9985    824(29)           822.8721          822.8721 
   137     7.0135    852(29)           823.3455          823.3455 
   138     7.0285    835(29)           823.8190          823.8190 
   139     7.0435    835(29)           824.2925          824.2925 
   140     7.0585    829(29)           824.7659          824.7659 
   141     7.0735    859(29)           825.2394          825.2394 
   142     7.0885    811(28)           825.7128          825.7128 
   143     7.1035    797(28)           826.1863          826.1863 
   144     7.1185    845(29)           826.6597          826.6597 
   145     7.1335    822(29)           827.1332          827.1332 
   146     7.1485    832(29)           827.6067          827.6067 
   147     7.1635    873(30)           828.0801          828.0801 
   148     7.1785    813(29)           828.5536          828.5536 
   149     7.1935    822(29)           829.0270          829.0270 
   150     7.2085    829(29)           829.5005          829.5005 
   151     7.2235    831(29)           829.9740          829.9740 
   152     7.2385    805(28)           830.4474          830.4474 
   153     7.2535    819(29)           830.9209          830.9209 
   154     7.2685    821(29)           831.3943          831.3943 
   155     7.2835    804(28)           831.8678          831.8678 
   156     7.2985    815(29)           832.3413          832.3413 
   157     7.3135    838(29)           832.8147          832.8147 
   158     7.3285    852(29)           833.2882          833.2882 
   159     7.3435    864(29)           833.7617          833.7617 
   160     7.3585    851(29)           834.2351          834.2351 
   161     7.3735    814(29)           834.7086          834.7086 
   162     7.3885    810(28)           835.1820          835.1820 
   163     7.4035    782(28)           835.6555          835.6555 
   164     7.4185    826(29)           836.1290          836.1290 
   165     7.4335    865(29)           836.6024          836.6024 
   166     7.4485    887(30)           837.0759          837.0759 
   167     7.4635    856(29)           837.5493          837.5493 
   168     7.4785    822(29)           838.0228          838.0228 
   169     7.4935    834(29)           838.4963          838.4963 
   170     7.5085    836(29)           838.9697          838.9697 
   171     7.5235    899(30)           839.4432          839.4432 
   172     7.5385    875(30)           839.9166          839.9166 
   173     7.5535    832(29)           840.3901          840.3901 
   174     7.5685    822(29)           840.8635          840.8635 
   175     7.5835    848(29)           841.3370          841.3370 
   176     7.5985    846(29)           841.8105          841.8105 
   177     7.6135    835(29)           842.2839          842.2839 
   178     7.6285    815(29)           842.7574          842.7574 
   179     7.6435    808(28)           843.2308          843.2308 
   180     7.6585    833(29)           843.7043          843.7043 
   181     7.6735    821(29)           844.1778          844.1778 
   182     7.6885    802(28)           844.6512          844.6512 
   183     7.7035    813(29)           845.1247          845.1247 
   184     7.7185    857(29)           845.5981          845.5981 
   185     7.7335    883(30)           846.0716          846.0716 
   186     7.7485    884(30)           846.5451          846.5451 
   187     7.7635    864(29)           847.0186          847.0186 
   188     7.7785    846(29)           847.4920          847.4920 
   189     7.7935    881(30)           847.9655          847.9655 
   190     7.8085    839(29)           848.4389          848.4389 
   191     7.8235    875(30)           848.9124          848.9124 
   192     7.8385    875(30)           849.3859          849.3859 
   193     7.8535    855(29)           849.8593          849.8593 
   194     7.8685    866(29)           850.3328          850.3328 
   195     7.8835    880(30)           850.8062          850.8062 
   196     7.8985    853(29)           851.2797          851.2797 
   197     7.9135    824(29)           851.7532          851.7532 
   198     7.9285    842(29)           852.2266          852.2266 
   199     7.9435    844(29)           852.7001          852.7001 
   200     7.9585    841(29)           853.1735          853.1735 
   201     7.9735    854(29)           853.6470          853.6470 
   202     7.9885    858(29)           854.1204          854.1204 
   203     8.0035    850(29)           854.5939          854.5939 
   204     8.0185    871(30)           855.0674          855.0674 
   205     8.0335    862(29)           855.5408          855.5408 
   206     8.0485    868(29)           856.0143          856.0143 
   207     8.0635    834(29)           856.4877          856.4877 
   208     8.0785    824(29)           856.9612          856.9612 
   209     8.0935    853(29)           857.4347          857.4347 
   210     8.1085    849(29)           857.9081          857.9081 
   211     8.1235    850(29)           858.3816          858.3816 
   212     8.1385    882(30)           858.8551          858.8551 
   213     8.1535    861(29)           859.3285          859.3285 
   214     8.1685    840(29)           859.8020          859.8020 
   215     8.1835    858(29)           860.2755          860.2755 
   216     8.1985    860(29)           860.7489          860.7489 
   217     8.2135    843(29)           861.2224          861.2224 
   218     8.2285    877(30)           861.6958          861.6958 
   219     8.2435    898(30)           862.1693          862.1693 
   220     8.2585    888(30)           862.6427          862.6427 
   221     8.2735    890(30)           863.1162          863.1162 
   222     8.2885    860(29)           863.5897          863.5897 
   223     8.3035    877(30)           864.0631          864.0631 
   224     8.3185    880(30)           864.5366          864.5366 
   225     8.3335    885(30)           865.0101          865.0101 
   226     8.3485    864(29)           865.4835          865.4835 
   227     8.3635    843(29)           865.9570          865.9570 
   228     8.3785    891(30)           866.4304          866.4304 
   229     8.3935    869(29)           866.9039          866.9039 
   230     8.4085    846(29)           867.3773          867.3773 
   231     8.4235    874(30)           867.8508          867.8508 
   232     8.4385    827(29)           868.3243          868.3243 
   233     8.4535    853(29)           868.7977          868.7977 
   234     8.4685    885(30)           869.2712          869.2712 
   235     8.4835    876(30)           869.7446          869.7446 
   236     8.4985    868(29)           870.2181          870.2181 
   237     8.5135    853(29)           870.6916          870.6916 
   238     8.5285    851(29)           871.1650          871.1650 
   239     8.5435    878(30)           871.6385          871.6385 
   240     8.5585    871(30)           872.1119          872.1119 
   241     8.5735    874(30)           872.5854          872.5854 
   242     8.5885    900(30)           873.0589          873.0589 
   243     8.6035    869(29)           873.5323          873.5323 
   244     8.6185    847(29)           874.0058          874.0058 
   245     8.6335    817(29)           874.4792          874.4792 
   246     8.6485    830(29)           874.9527          874.9527 
   247     8.6635    833(29)           875.4261          875.4261 
   248     8.6785    849(29)           875.8996          875.8996 
   249     8.6935    884(30)           876.3731          876.3731 
   250     8.7085    879(30)           876.8466          876.8466 
   251     8.7235    875(30)           877.3200          877.3200 
   252     8.7385    863(29)           877.7935          877.7935 
   253     8.7535    859(29)           878.2670          878.2670 
   254     8.7685    858(29)           878.7404          878.7404 
   255     8.7835    872(30)           879.2139          879.2139 
   256     8.7985    894(30)           879.6765          879.6765 
   257     8.8135    890(30)           879.7448          879.7448 
   258     8.8285    902(30)           879.8132          879.8132 
   259     8.8435    911(30)           879.8815          879.8815 
   260     8.8585    862(29)           879.9498          879.9498 
   261     8.8735    837(29)           880.0182          880.0182 
   262     8.8885    847(29)           880.0865          880.0865 
   263     8.9035    874(30)           880.1548          880.1548 
   264     8.9185    876(30)           880.2231          880.2231 
   265     8.9335    874(30)           880.2915          880.2915 
   266     8.9485    854(29)           880.3598          880.3598 
   267     8.9635    867(29)           880.4282          880.4282 
   268     8.9785    862(29)           880.4965          880.4965 
   269     8.9935    888(30)           880.5648          880.5648 
   270     9.0085    874(30)           880.6332          880.6332 
   271     9.0235    839(29)           880.7015          880.7015 
   272     9.0385    840(29)           880.7698          880.7698 
   273     9.0535    886(30)           880.8381          880.8381 
   274     9.0685    917(30)           880.9065          880.9065 
   275     9.0835    897(30)           880.9748          880.9748 
   276     9.0985    876(30)           881.0432          881.0432 
   277     9.1135    867(29)           881.1115          881.1115 
   278     9.1285    854(29)           881.1798          881.1798 
   279     9.1435    863(29)           881.2482          881.2482 
   280     9.1585    866(29)           881.3165          881.3165 
   281     9.1735    879(30)           881.3848          881.3848 
   282     9.1885    864(29)           881.4531          881.4531 
   283     9.2035    874(30)           881.5215          881.5215 
   284     9.2185    900(30)           881.5898          881.5898 
   285     9.2335    890(30)           881.6581          881.6581 
   286     9.2485    891(30)           881.7264          881.7264 
   287     9.2635    861(29)           881.7948          881.7948 
   288     9.2785    871(30)           881.8632          881.8632 
   289     9.2935    886(30)           881.9315          881.9315 
   290     9.3085    859(29)           881.9998          881.9998 
   291     9.3235    844(29)           882.0681          882.0681 
   292     9.3385    869(29)           882.1365          882.1365 
   293     9.3535    871(30)           882.2048          882.2048 
   294     9.3685    891(30)           882.2731          882.2731 
   295     9.3835    918(30)           882.3414          882.3414 
   296     9.3985    901(30)           882.4098          882.4098 
   297     9.4135    915(30)           882.4781          882.4781 
   298     9.4285    968(31)           882.5464          882.5464 
   299     9.4435    1014(32)           882.6148          882.6148 
   300     9.4585    980(31)           882.6831          882.6831 
   301     9.4735    911(30)           882.7515          882.7515 
   302     9.4885    896(30)           882.8198          882.8198 
   303     9.5035    896(30)           882.8881          882.8881 
   304     9.5185    878(30)           882.9564          882.9564 
   305     9.5335    845(29)           883.0248          883.0248 
   306     9.5485    853(29)           883.0931          883.0931 
   307     9.5635    872(30)           883.1614          883.1614 
   308     9.5785    891(30)           883.2298          883.2298 
   309     9.5935    880(30)           883.2981          883.2981 
   310     9.6085    883(30)           883.3665          883.3665 
   311     9.6235    870(29)           883.4348          883.4348 
   312     9.6385    866(29)           883.5031          883.5031 
   313     9.6535    891(30)           883.5714          883.5714 
   314     9.6685    890(30)           883.6398          883.6398 
   315     9.6835    863(29)           883.7081          883.7081 
   316     9.6985    842(29)           883.7764          883.7764 
   317     9.7135    856(29)           883.8448          883.8448 
   318     9.7285    874(30)           883.9131          883.9131 
   319     9.7435    900(30)           883.9814          883.9814 
   320     9.7585    867(29)           884.0497          884.0497 
   321     9.7735    863(29)           884.1181          884.1181 
   322     9.7885    876(30)           884.1864          884.1864 
   323     9.8035    892(30)           884.2548          884.2548 
   324     9.8185    903(30)           884.3231          884.3231 
   325     9.8335    925(30)           884.3914          884.3914 
   326     9.8485    889(30)           884.4598          884.4598 
   327     9.8635    867(29)           884.5281          884.5281 
   328     9.8785    862(29)           884.5964          884.5964 
   329     9.8935    886(30)           884.6647          884.6647 
   330     9.9085    899(30)           884.7331          884.7331 
   331     9.9235    885(30)           884.8014          884.8014 
   332     9.9385    875(30)           884.8698          884.8698 
   333     9.9535    859(29)           884.9380          884.9380 
   334     9.9685    852(29)           885.0064          885.0064 
   335     9.9835    848(29)           885.0748          885.0748 
   336     9.9985    854(29)           885.1431          885.1431 
   337    10.0135    825(29)           885.2114          885.2114 
   338    10.0285    837(29)           885.2797          885.2797 
   339    10.0435    850(29)           885.3481          885.3481 
   340    10.0585    893(30)           885.4164          885.4164 
   341    10.0735    902(30)           885.4847          885.4847 
   342    10.0885    898(30)           885.5530          885.5530 
   343    10.1035    897(30)           885.6214          885.6214 
   344    10.1185    888(30)           885.6898          885.6898 
   345    10.1335    860(29)           885.8654          885.7581 
   346    10.1485    865(29)           885.9435          885.8264 
   347    10.1635    890(30)           886.0229          885.8947 
   348    10.1785    902(30)           886.1042          885.9631 
   349    10.1935    882(30)           886.1876          886.0314 
   350    10.2085    896(30)           886.2737          886.0997 
   351    10.2235    917(30)           886.3633          886.1680 
   352    10.2385    883(30)           886.4573          886.2364 
   353    10.2535    894(30)           886.5573          886.3047 
   354    10.2685    910(30)           886.6656          886.3730 
   355    10.2835    891(30)           886.7862          886.4414 
   356    10.2985    880(30)           886.9264          886.5097 
   357    10.3135    888(30)           887.1208          886.5781 
   358    10.3285    879(30)           887.6425          886.6464 
   359    10.3435    872(30)           889.2927          886.7147 
   360    10.3585    898(30)           892.3327          886.7830 
   361    10.3735    928(30)           896.1730          886.8514 
   362    10.3885    909(30)           900.5925          886.9197 
   363    10.4035    898(30)           905.6771          886.9880 
   364    10.4185    885(30)           911.6000          887.0564 
   365    10.4335    871(30)           918.6146          887.1247 
   366    10.4485    877(30)           927.1022          887.1931 
   367    10.4635    902(30)           937.6082          887.2614 
   368    10.4785    921(30)           950.3198          887.3297 
   369    10.4935    948(31)           961.6339          887.3980 
   370    10.5085    964(31)           961.5958          887.4664 
   371    10.5235    1007(32)           961.9142          887.5347 
   372    10.5385    1010(32)          1017.1487          887.6030 
   373    10.5535    1007(32)          1037.4082          887.6714 
   374    10.5685    947(31)           941.1920          887.7397 
   375    10.5835    887(30)           897.6621          887.8080 
   376    10.5985    886(30)           891.5506          887.8763 
   377    10.6135    883(30)           889.9430          887.9447 
   378    10.6285    890(30)           889.3344          888.0130 
   379    10.6435    899(30)           889.0614          888.0814 
   380    10.6585    919(30)           888.9139          888.1497 
   381    10.6735    902(30)           888.8323          888.2180 
   382    10.6885    917(30)           888.7914          888.2864 
   383    10.7035    913(30)           888.7777          888.3547 
   384    10.7185    897(30)           888.7828          888.4230 
   385    10.7335    897(30)           888.8011          888.4913 
   386    10.7485    890(30)           888.8294          888.5597 
   387    10.7635    884(30)           888.8650          888.6280 
   388    10.7785    894(30)           888.9063          888.6964 
   389    10.7935    899(30)           888.9520          888.7646 
   390    10.8085    902(30)           889.0013          888.8330 
   391    10.8235    896(30)           889.0533          888.9014 
   392    10.8385    868(29)           889.1076          888.9697 
   393    10.8535    864(29)           889.1638          889.0380 
   394    10.8685    888(30)           889.2215          889.1063 
   395    10.8835    916(30)           889.2805          889.1747 
   396    10.8985    927(30)           889.3406          889.2430 
   397    10.9135    908(30)           889.4017          889.3113 
   398    10.9285    899(30)           889.4635          889.3796 
   399    10.9435    920(30)           889.5260          889.4480 
   400    10.9585    902(30)           889.5892          889.5164 
   401    10.9735    862(29)           889.6527          889.5847 
   402    10.9885    870(29)           889.6530          889.6530 
   403    11.0035    866(29)           889.7213          889.7213 
   404    11.0185    849(29)           889.7897          889.7897 
   405    11.0335    853(29)           889.8580          889.8580 
   406    11.0485    871(30)           889.9263          889.9263 
   407    11.0635    883(30)           889.9946          889.9946 
   408    11.0785    887(30)           890.0630          890.0630 
   409    11.0935    900(30)           890.1313          890.1313 
   410    11.1085    887(30)           890.1996          890.1996 
   411    11.1235    830(29)           890.2680          890.2680 
   412    11.1385    859(29)           890.3363          890.3363 
   413    11.1535    886(30)           890.4047          890.4047 
   414    11.1685    884(30)           890.4730          890.4730 
   415    11.1835    881(30)           890.5413          890.5413 
   416    11.1985    889(30)           890.6096          890.6096 
   417    11.2135    906(30)           890.6780          890.6780 
   418    11.2285    883(30)           890.7463          890.7463 
   419    11.2435    883(30)           890.8146          890.8146 
   420    11.2585    904(30)           890.8830          890.8830 
   421    11.2735    905(30)           890.9513          890.9513 
   422    11.2885    877(30)           891.0197          891.0197 
   423    11.3035    867(29)           891.0880          891.0880 
   424    11.3185    898(30)           891.1563          891.1563 
   425    11.3335    899(30)           891.2246          891.2246 
   426    11.3485    858(29)           891.2930          891.2930 
   427    11.3635    872(30)           891.3613          891.3613 
   428    11.3785    877(30)           891.4296          891.4296 
   429    11.3935    896(30)           891.4980          891.4980 
   430    11.4085    908(30)           891.5663          891.5663 
   431    11.4235    906(30)           891.6346          891.6346 
   432    11.4385    910(30)           891.7029          891.7029 
   433    11.4535    904(30)           891.7713          891.7713 
   434    11.4685    905(30)           891.8396          891.8396 
   435    11.4835    904(30)           891.9080          891.9080 
   436    11.4985    888(30)           891.9763          891.9763 
   437    11.5135    887(30)           892.0446          892.0446 
   438    11.5285    893(30)           892.1130          892.1130 
   439    11.5435    871(30)           892.1813          892.1813 
   440    11.5585    893(30)           892.2496          892.2496 
   441    11.5735    927(30)           892.3179          892.3179 
   442    11.5885    912(30)           892.3863          892.3863 
   443    11.6035    902(30)           892.4546          892.4546 
   444    11.6185    882(30)           892.5229          892.5229 
   445    11.6335    893(30)           892.5912          892.5912 
   446    11.6485    933(31)           892.6596          892.6596 
   447    11.6635    929(30)           892.7279          892.7279 
   448    11.6785    884(30)           892.7963          892.7963 
   449    11.6935    887(30)           892.8646          892.8646 
   450    11.7085    894(30)           892.9329          892.9329 
   451    11.7235    890(30)           893.0013          893.0013 
   452    11.7385    895(30)           893.0696          893.0696 
   453    11.7535    907(30)           893.1379          893.1379 
   454    11.7685    904(30)           893.2062          893.2062 
   455    11.7835    891(30)           893.2746          893.2746 
   456    11.7985    888(30)           893.4287          893.4287 
   457    11.8135    897(30)           893.7309          893.7309 
   458    11.8285    902(30)           894.0331          894.0331 
   459    11.8435    893(30)           894.3354          894.3354 
   460    11.8585    887(30)           894.6376          894.6376 
   461    11.8735    911(30)           894.9399          894.9399 
   462    11.8885    906(30)           895.2421          895.2421 
   463    11.9035    879(30)           895.5444          895.5444 
   464    11.9185    889(30)           895.8466          895.8466 
   465    11.9335    908(30)           896.1489          896.1489 
   466    11.9485    895(30)           896.4511          896.4511 
   467    11.9635    880(30)           896.7534          896.7534 
   468    11.9785    868(29)           897.0556          897.0556 
   469    11.9935    875(30)           897.3578          897.3578 
   470    12.0085    873(30)           897.6601          897.6601 
   471    12.0235    892(30)           897.9623          897.9623 
   472    12.0385    890(30)           898.2646          898.2646 
   473    12.0535    909(30)           898.5668          898.5668 
   474    12.0685    893(30)           898.8691          898.8691 
   475    12.0835    878(30)           899.1713          899.1713 
   476    12.0985    916(30)           899.4736          899.4736 
   477    12.1135    951(31)           899.7758          899.7758 
   478    12.1285    939(31)           900.0781          900.0781 
   479    12.1435    914(30)           900.3802          900.3802 
   480    12.1585    901(30)           900.6825          900.6825 
   481    12.1735    894(30)           900.9848          900.9848 
   482    12.1885    906(30)           901.2870          901.2870 
   483    12.2035    913(30)           901.5892          901.5892 
   484    12.2185    906(30)           901.8915          901.8915 
   485    12.2335    901(30)           902.1937          902.1937 
   486    12.2485    917(30)           902.4960          902.4960 
   487    12.2635    930(30)           902.7982          902.7982 
   488    12.2785    931(31)           903.1005          903.1005 
   489    12.2935    931(31)           903.4027          903.4027 
   490    12.3085    917(30)           903.7050          903.7050 
   491    12.3235    901(30)           904.0072          904.0072 
   492    12.3385    917(30)           904.3094          904.3094 
   493    12.3535    930(30)           904.6117          904.6117 
   494    12.3685    934(31)           904.9139          904.9139 
   495    12.3835    918(30)           905.2162          905.2162 
   496    12.3985    912(30)           905.5184          905.5184 
   497    12.4135    938(31)           905.8207          905.8207 
   498    12.4285    919(30)           906.1229          906.1229 
   499    12.4435    896(30)           906.4252          906.4252 
   500    12.4585    901(30)           906.7274          906.7274 
   501    12.4735    904(30)           907.0296          907.0296 
   502    12.4885    903(30)           907.3318          907.3318 
   503    12.5035    930(30)           907.6342          907.6342 
   504    12.5185    945(31)           907.9363          907.9363 
   505    12.5335    931(31)           908.2386          908.2386 
   506    12.5485    925(30)           908.5408          908.5408 
   507    12.5635    925(30)           908.8431          908.8431 
   508    12.5785    944(31)           909.1453          909.1453 
   509    12.5935    964(31)           909.4476          909.4476 
   510    12.6085    952(31)           909.7498          909.7498 
   511    12.6235    941(31)           910.0521          910.0521 
   512    12.6385    924(30)           910.3543          910.3543 
   513    12.6535    892(30)           910.6566          910.6566 
   514    12.6685    857(29)           910.9588          910.9588 
   515    12.6835    843(29)           911.2610          911.2610 
   516    12.6985    859(29)           911.5633          911.5633 
   517    12.7135    878(30)           911.8655          911.8655 
   518    12.7285    889(30)           912.1678          912.1678 
   519    12.7435    901(30)           912.4700          912.4700 
   520    12.7585    918(30)           912.7722          912.7722 
   521    12.7735    916(30)           913.0745          913.0745 
   522    12.7885    879(30)           913.3768          913.3768 
   523    12.8035    895(30)           913.6790          913.6790 
   524    12.8185    949(31)           913.9812          913.9812 
   525    12.8335    945(31)           914.2834          914.2834 
   526    12.8485    916(30)           914.5857          914.5857 
   527    12.8635    908(30)           914.8879          914.8879 
   528    12.8785    924(30)           915.1902          915.1902 
   529    12.8935    940(31)           915.4924          915.4924 
   530    12.9085    925(30)           915.7947          915.7947 
   531    12.9235    910(30)           916.0969          916.0969 
   532    12.9385    924(30)           916.3992          916.3992 
   533    12.9535    923(30)           916.7014          916.7014 
   534    12.9685    891(30)           917.0037          917.0037 
   535    12.9835    875(30)           917.3059          917.3059 
   536    12.9985    869(29)           917.6082          917.6082 
   537    13.0135    877(30)           917.9104          917.9104 
   538    13.0285    880(30)           918.2126          918.2126 
   539    13.0435    900(30)           918.5149          918.5149 
   540    13.0585    926(30)           918.8171          918.8171 
   541    13.0735    919(30)           919.1194          919.1194 
   542    13.0885    892(30)           919.4216          919.4216 
   543    13.1035    886(30)           919.7239          919.7239 
   544    13.1185    911(30)           920.0261          920.0261 
   545    13.1335    925(30)           920.3283          920.3283 
   546    13.1485    913(30)           920.6306          920.6306 
   547    13.1635    914(30)           920.9328          920.9328 
   548    13.1785    953(31)           921.2350          921.2350 
   549    13.1935    955(31)           921.5374          921.5374 
   550    13.2085    923(30)           921.8395          921.8395 
   551    13.2235    920(30)           922.1418          922.1418 
   552    13.2385    940(31)           922.4440          922.4440 
   553    13.2535    937(31)           922.7463          922.7463 
   554    13.2685    927(30)           923.0485          923.0485 
   555    13.2835    927(30)           923.3508          923.3508 
   556    13.2985    908(30)           923.6530          923.6530 
   557    13.3135    930(30)           923.9553          923.9553 
   558    13.3285    951(31)           924.2575          924.2575 
   559    13.3435    964(31)           924.5598          924.5598 
   560    13.3585    953(31)           924.8620          924.8620 
   561    13.3735    919(30)           925.1642          925.1642 
   562    13.3885    934(31)           925.4665          925.4665 
   563    13.4035    930(30)           925.7687          925.7687 
   564    13.4185    938(31)           926.0709          926.0709 
   565    13.4335    960(31)           926.3732          926.3732 
   566    13.4485    944(31)           926.6755          926.6755 
   567    13.4635    927(30)           926.9777          926.9777 
   568    13.4785    943(31)           927.2800          927.2800 
   569    13.4935    943(31)           927.5822          927.5822 
   570    13.5085    911(30)           927.8844          927.8844 
   571    13.5235    898(30)           928.1867          928.1867 
   572    13.5385    880(30)           928.4889          928.4889 
   573    13.5535    877(30)           928.8050          928.8050 
   574    13.5685    910(30)           929.1788          929.1788 
   575    13.5835    921(30)           929.5526          929.5526 
   576    13.5985    920(30)           929.9264          929.9264 
   577    13.6135    917(30)           930.3002          930.3002 
   578    13.6285    919(30)           930.6740          930.6740 
   579    13.6435    915(30)           931.0477          931.0477 
   580    13.6585    916(30)           931.4215          931.4215 
   581    13.6735    938(31)           931.7953          931.7953 
   582    13.6885    944(31)           932.1691          932.1691 
   583    13.7035    931(31)           932.5429          932.5429 
   584    13.7185    959(31)           932.9167          932.9167 
   585    13.7335    971(31)           933.2905          933.2905 
   586    13.7485    962(31)           933.6643          933.6643 
   587    13.7635    926(30)           934.0381          934.0381 
   588    13.7785    901(30)           934.4119          934.4119 
   589    13.7935    933(31)           934.7857          934.7857 
   590    13.8085    936(31)           935.1595          935.1595 
   591    13.8235    916(30)           935.5333          935.5333 
   592    13.8385    917(30)           935.9071          935.9071 
   593    13.8535    930(30)           936.2809          936.2809 
   594    13.8685    948(31)           936.6547          936.6547 
   595    13.8835    959(31)           937.0285          937.0285 
   596    13.8985    945(31)           937.4023          937.4023 
   597    13.9135    934(31)           937.7761          937.7761 
   598    13.9285    957(31)           938.1498          938.1498 
   599    13.9435    973(31)           938.5237          938.5237 
   600    13.9585    945(31)           938.8975          938.8975 
   601    13.9735    917(30)           939.2712          939.2712 
   602    13.9885    908(30)           939.6450          939.6450 
   603    14.0035    925(30)           940.0189          940.0189 
   604    14.0185    930(30)           940.3926          940.3926 
   605    14.0335    928(30)           940.7664          940.7664 
   606    14.0485    932(31)           941.1403          941.1403 
   607    14.0635    926(30)           941.5140          941.5140 
   608    14.0785    957(31)           941.8878          941.8878 
   609    14.0935    988(31)           942.2617          942.2617 
   610    14.1085    986(31)           942.6354          942.6354 
   611    14.1235    955(31)           943.0092          943.0092 
   612    14.1385    952(31)           943.3831          943.3831 
   613    14.1535    996(32)           943.7568          943.7568 
   614    14.1685    1001(32)           944.1306          944.1306 
   615    14.1835    931(31)           944.5044          944.5044 
   616    14.1985    887(30)           944.8782          944.8782 
   617    14.2135    902(30)           945.2520          945.2520 
   618    14.2285    949(31)           945.6258          945.6258 
   619    14.2435    967(31)           945.9996          945.9996 
   620    14.2585    950(31)           946.3734          946.3734 
   621    14.2735    951(31)           946.7472          946.7472 
   622    14.2885    929(30)           947.1210          947.1210 
   623    14.3035    911(30)           947.4948          947.4948 
   624    14.3185    925(30)           947.8686          947.8686 
   625    14.3335    933(31)           948.2424          948.2424 
   626    14.3485    942(31)           948.6161          948.6161 
   627    14.3635    946(31)           948.9899          948.9899 
   628    14.3785    954(31)           949.3638          949.3638 
   629    14.3935    959(31)           957.8109          949.7375 
   630    14.4085    928(30)           958.6754          950.1113 
   631    14.4235    926(30)           959.5864          950.4852 
   632    14.4385    947(31)           960.5498          950.8589 
   633    14.4535    939(31)           961.5727          951.2327 
   634    14.4685    946(31)           962.6636          951.6066 
   635    14.4835    947(31)           963.8322          951.9803 
   636    14.4985    950(31)           965.0903          952.3541 
   637    14.5135    968(31)           966.4522          952.7279 
   638    14.5285    969(31)           967.9346          953.1017 
   639    14.5435    995(32)           969.5584          953.4755 
   640    14.5585    1012(32)           971.3492          953.8493 
   641    14.5735    997(32)           973.3380          954.2231 
   642    14.5885    977(31)           975.5645          954.5969 
   643    14.6035    991(31)           978.0787          954.9707 
   644    14.6185    995(32)           980.9442          955.3445 
   645    14.6335    992(31)           984.2445          955.7183 
   646    14.6485    976(31)           988.0906          956.0921 
   647    14.6635    965(31)           992.6306          956.4659 
   648    14.6785    985(31)           998.0713          956.8397 
   649    14.6935    1006(32)          1004.7057          957.2134 
   650    14.7085    1040(32)          1012.9667          957.5873 
   651    14.7235    1131(34)          1023.5162          957.9611 
   652    14.7385    1224(35)          1037.4604          958.3348 
   653    14.7535    1318(36)          1057.4054          958.7087 
   654    14.7685    1420(38)          1095.9250          959.0825 
   655    14.7835    1641(41)          1210.1582          959.4562 
   656    14.7985    1975(44)          1528.8146          959.8301 
   657    14.8135    2260(48)          2145.4966          960.2039 
   658    14.8285    2660(52)          3028.4646          960.5776 
   659    14.8435    3348(58)          4136.2988          960.9514 
   660    14.8585    4215(65)          5437.2251          961.3252 
   661    14.8735    5359(73)          6770.8193          961.6990 
   662    14.8885    7344(86)          7923.5654          962.0728 
   663    14.9035    10513(103)          9529.3848          962.4466 
   664    14.9185    15875(126)         13790.6924          962.8204 
   665    14.9335    20942(145)         19900.2891          963.1942 
   666    14.9485    17941(134)         18136.9980          963.5680 
   667    14.9635    9466(97)          8783.0742          963.9418 
   668    14.9785    3793(62)          3050.3840          964.3156 
   669    14.9935    1821(43)          1625.6008          964.6894 
   670    15.0085    1276(36)          1317.0820          965.0632 
   671    15.0235    1106(33)          1191.4415          965.4370 
   672    15.0385    1044(32)          1127.2731          965.8108 
   673    15.0535    1018(32)          1090.2416          966.1846 
   674    15.0685    1025(32)          1065.8335          966.5583 
   675    15.0835    1043(32)          1048.3866          966.9322 
   676    15.0985    1019(32)          1035.3938          967.3060 
   677    15.1135    1003(32)          1025.4629          967.6797 
   678    15.1285    998(32)          1017.7193          968.0535 
   679    15.1435    986(31)          1011.5839          968.4273 
   680    15.1585    987(31)          1006.6560          968.8011 
   681    15.1735    989(31)          1002.6527          969.1749 
   682    15.1885    977(31)           999.3709          969.5487 
   683    15.2035    960(31)           996.6594          969.9225 
   684    15.2185    973(31)           994.4049          970.2963 
   685    15.2335    995(32)           992.5214          970.6701 
   686    15.2485    994(32)           990.9419          971.0439 
   687    15.2635    998(32)           989.6138          971.4177 
   688    15.2785    993(32)           988.4960          971.7915 
   689    15.2935    980(31)           987.5549          972.1653 
   690    15.3085    991(31)           986.7635          972.5391 
   691    15.3235    967(31)           986.1000          972.9129 
   692    15.3385    937(31)           985.5463          973.2867 
   693    15.3535    955(31)           985.0873          973.6605 
   694    15.3685    953(31)           984.7107          974.0343 
   695    15.3835    938(31)           984.4058          974.4081 
   696    15.3985    965(31)           984.1636          974.7819 
   697    15.4135    959(31)           983.9769          975.1556 
   698    15.4285    958(31)           983.8391          975.5295 
   699    15.4435    941(31)           983.7445          975.9033 
   700    15.4585    935(31)           983.6885          976.2770 
   701    15.4735    950(31)           983.6670          976.6508 
   702    15.4885    989(31)           983.6763          977.0246 
   703    15.5035    993(32)           983.7134          977.3984 
   704    15.5185    977(31)           977.7722          977.7722 
   705    15.5335    967(31)           978.1460          978.1460 
   706    15.5485    983(31)           978.5198          978.5198 
   707    15.5635    979(31)           978.8936          978.8936 
   708    15.5785    980(31)           979.2674          979.2674 
   709    15.5935    992(31)           979.6412          979.6412 
   710    15.6085    978(31)           980.0150          980.0150 
   711    15.6235    965(31)           980.3888          980.3888 
   712    15.6385    976(31)           980.7626          980.7626 
   713    15.6535    975(31)           981.1364          981.1364 
   714    15.6685    959(31)           981.5102          981.5102 
   715    15.6835    952(31)           981.8840          981.8840 
   716    15.6985    985(31)           982.2578          982.2578 
   717    15.7135    983(31)           982.6316          982.6316 
   718    15.7285    1022(32)           983.0054          983.0054 
   719    15.7435    1014(32)           983.3792          983.3792 
   720    15.7585    990(31)           983.7529          983.7529 
   721    15.7735    968(31)           984.1268          984.1268 
   722    15.7885    973(31)           984.5005          984.5005 
   723    15.8035    966(31)           984.8743          984.8743 
   724    15.8185    979(31)           985.2481          985.2481 
   725    15.8335    1004(32)           985.6219          985.6219 
   726    15.8485    1004(32)           985.9957          985.9957 
   727    15.8635    997(32)           986.3695          986.3695 
   728    15.8785    995(32)           986.7433          986.7433 
   729    15.8935    980(31)           987.1171          987.1171 
   730    15.9085    980(31)           987.4909          987.4909 
   731    15.9235    988(31)           987.8647          987.8647 
   732    15.9385    995(32)           988.2385          988.2385 
   733    15.9535    1007(32)           988.6123          988.6123 
   734    15.9685    996(32)           988.9861          988.9861 
   735    15.9835    1003(32)           989.3599          989.3599 
   736    15.9985    1000(32)           989.7337          989.7337 
   737    16.0135    1017(32)           990.1075          990.1075 
   738    16.0285    1027(32)           990.4813          990.4813 
   739    16.0435    1013(32)           990.8551          990.8551 
   740    16.0585    1000(32)           991.4132          991.4132 
   741    16.0735    977(31)           992.3290          992.3290 
   742    16.0885    986(31)           993.2449          993.2449 
   743    16.1035    983(31)           994.1608          994.1608 
   744    16.1185    982(31)           995.0767          995.0767 
   745    16.1335    995(32)           995.9925          995.9925 
   746    16.1485    1007(32)           996.9084          996.9084 
   747    16.1635    990(31)           997.8243          997.8243 
   748    16.1785    1004(32)           998.7401          998.7401 
   749    16.1935    1016(32)           999.6559          999.6559 
   750    16.2085    978(31)          1000.5719         1000.5719 
   751    16.2235    978(31)          1001.4877         1001.4877 
   752    16.2385    1009(32)          1002.4036         1002.4036 
   753    16.2535    1000(32)          1003.3195         1003.3195 
   754    16.2685    1011(32)          1004.2354         1004.2354 
   755    16.2835    987(31)          1005.1512         1005.1512 
   756    16.2985    1001(32)          1006.0671         1006.0671 
   757    16.3135    988(31)          1006.9830         1006.9830 
   758    16.3285    1033(32)          1007.8988         1007.8988 
   759    16.3435    1065(33)          1008.8148         1008.8148 
   760    16.3585    1035(32)          1009.7306         1009.7306 
   761    16.3735    1028(32)          1010.6464         1010.6464 
   762    16.3885    1030(32)          1011.5624         1011.5624 
   763    16.4035    985(31)          1012.4782         1012.4782 
   764    16.4185    944(31)          1013.3940         1013.3940 
   765    16.4335    987(31)          1014.3100         1014.3100 
   766    16.4485    1025(32)          1015.2258         1015.2258 
   767    16.4635    1007(32)          1016.1417         1016.1417 
   768    16.4785    1003(32)          1017.0576         1017.0576 
   769    16.4935    1029(32)          1017.9734         1017.9734 
   770    16.5085    1037(32)          1018.8893         1018.8893 
   771    16.5235    1007(32)          1019.8052         1019.8052 
   772    16.5385    1022(32)          1020.7211         1020.7211 
   773    16.5535    1009(32)          1021.6369         1021.6369 
   774    16.5685    1003(32)          1022.5527         1022.5527 
   775    16.5835    1027(32)          1023.4686         1023.4686 
   776    16.5985    985(31)          1024.3845         1024.3845 
   777    16.6135    965(31)          1025.3003         1025.3003 
   778    16.6285    991(31)          1026.2163         1026.2163 
   779    16.6435    1008(32)          1027.1321         1027.1321 
   780    16.6585    1004(32)          1028.0480         1028.0480 
   781    16.6735    1021(32)          1028.9639         1028.9639 
   782    16.6885    1032(32)          1029.8798         1029.8798 
   783    16.7035    1052(32)          1030.7955         1030.7955 
   784    16.7185    1028(32)          1031.7115         1031.7115 
   785    16.7335    1032(32)          1032.6273         1032.6273 
   786    16.7485    1029(32)          1033.5432         1033.5432 
   787    16.7635    1043(32)          1034.4591         1034.4591 
   788    16.7785    1080(33)          1035.3750         1035.3750 
   789    16.7935    1042(32)          1036.2908         1036.2908 
   790    16.8085    1081(33)          1037.2068         1037.2068 
   791    16.8235    1118(33)          1038.1226         1038.1226 
   792    16.8385    1096(33)          1039.0385         1039.0385 
   793    16.8535    1087(33)          1039.9543         1039.9543 
   794    16.8685    1066(33)          1040.8702         1040.8702 
   795    16.8835    1076(33)          1041.7860         1041.7860 
   796    16.8985    1049(32)          1042.7020         1042.7020 
   797    16.9135    1064(33)          1043.6178         1043.6178 
   798    16.9285    1037(32)          1044.5337         1044.5337 
   799    16.9435    1040(32)          1045.4495         1045.4495 
   800    16.9585    1039(32)          1046.3655         1046.3655 
   801    16.9735    1038(32)          1047.2812         1047.2812 
   802    16.9885    1063(33)          1048.1971         1048.1971 
   803    17.0035    1070(33)          1049.1130         1049.1130 
   804    17.0185    1051(32)          1050.0288         1050.0288 
   805    17.0335    1048(32)          1050.9447         1050.9447 
   806    17.0485    1037(32)          1051.8606         1051.8606 
   807    17.0635    1026(32)          1052.7765         1052.7765 
   808    17.0785    1048(32)          1053.6923         1053.6923 
   809    17.0935    1052(32)          1054.6083         1054.6083 
   810    17.1085    1021(32)          1055.5240         1055.5240 
   811    17.1235    1016(32)          1056.4399         1056.4399 
   812    17.1385    1063(33)          1057.3558         1057.3558 
   813    17.1535    1031(32)          1058.2717         1058.2717 
   814    17.1685    1030(32)          1059.1875         1059.1875 
   815    17.1835    1093(33)          1060.1035         1060.1035 
   816    17.1985    1121(33)          1061.0193         1061.0193 
   817    17.2135    1079(33)          1061.9352         1061.9352 
   818    17.2285    1091(33)          1062.8511         1062.8511 
   819    17.2435    1087(33)          1063.7670         1063.7670 
   820    17.2585    1064(33)          1064.6827         1064.6827 
   821    17.2735    1042(32)          1065.5988         1065.5988 
   822    17.2885    1057(33)          1066.5145         1066.5145 
   823    17.3035    1042(32)          1067.4304         1067.4304 
   824    17.3185    1029(32)          1068.3462         1068.3462 
   825    17.3335    1018(32)          1069.2622         1069.2622 
   826    17.3485    1050(32)          1070.1780         1070.1780 
   827    17.3635    1050(32)          1071.0939         1071.0939 
   828    17.3785    1058(33)          1072.0098         1072.0098 
   829    17.3935    1087(33)          1072.9257         1072.9257 
   830    17.4085    1070(33)          1073.8414         1073.8414 
   831    17.4235    1079(33)          1074.7574         1074.7574 
   832    17.4385    1074(33)          1075.6732         1075.6732 
   833    17.4535    1055(32)          1076.5891         1076.5891 
   834    17.4685    1073(33)          1077.5050         1077.5050 
   835    17.4835    1082(33)          1078.4209         1078.4209 
   836    17.4985    1100(33)          1079.3367         1079.3367 
   837    17.5135    1082(33)          1080.2527         1080.2527 
   838    17.5285    1043(32)          1081.1685         1081.1685 
   839    17.5435    1105(33)          1082.0844         1082.0844 
   840    17.5585    1130(34)          1083.0002         1083.0002 
   841    17.5735    1099(33)          1083.9161         1083.9161 
   842    17.5885    1068(33)          1084.8319         1084.8319 
   843    17.6035    1069(33)          1085.7479         1085.7479 
   844    17.6185    1089(33)          1086.6637         1086.6637 
   845    17.6335    1067(33)          1087.5796         1087.5796 
   846    17.6485    1076(33)          1088.4955         1088.4955 
   847    17.6635    1102(33)          1089.4114         1089.4114 
   848    17.6785    1093(33)          1090.3271         1090.3271 
   849    17.6935    1083(33)          1091.2430         1091.2430 
   850    17.7085    1075(33)          1092.1589         1092.1589 
   851    17.7235    1093(33)          1101.2161         1093.0748 
   852    17.7385    1087(33)          1102.5422         1093.9906 
   853    17.7535    1101(33)          1103.9005         1094.9065 
   854    17.7685    1107(33)          1105.2941         1095.8224 
   855    17.7835    1085(33)          1106.7267         1096.7383 
   856    17.7985    1076(33)          1108.2031         1097.6542 
   857    17.8135    1107(33)          1109.7280         1098.5701 
   858    17.8285    1099(33)          1111.3073         1099.4858 
   859    17.8435    1142(34)          1112.9480         1100.4019 
   860    17.8585    1120(33)          1114.6573         1101.3176 
   861    17.8735    1140(34)          1116.4445         1102.2334 
   862    17.8885    1153(34)          1118.3206         1103.1494 
   863    17.9035    1199(35)          1120.2972         1104.0652 
   864    17.9185    1234(35)          1122.3899         1104.9811 
   865    17.9335    1253(35)          1124.6157         1105.8970 
   866    17.9485    1226(35)          1126.9958         1106.8129 
   867    17.9635    1186(34)          1129.5555         1107.7286 
   868    17.9785    1154(34)          1132.3264         1108.6447 
   869    17.9935    1155(34)          1135.3448         1109.5604 
   870    18.0085    1124(34)          1138.6582         1110.4763 
   871    18.0235    1108(33)          1142.3247         1111.3921 
   872    18.0385    1089(33)          1146.4191         1112.3081 
   873    18.0535    1097(33)          1151.0333         1113.2239 
   874    18.0685    1119(33)          1156.2905         1114.1398 
   875    18.0835    1103(33)          1162.3506         1115.0557 
   876    18.0985    1124(34)          1169.4282         1115.9716 
   877    18.1135    1133(34)          1177.8158         1116.8873 
   878    18.1285    1135(34)          1187.9229         1117.8033 
   879    18.1435    1149(34)          1200.3363         1118.7191 
   880    18.1585    1228(35)          1215.9292         1119.6350 
   881    18.1735    1287(36)          1236.0646         1120.5509 
   882    18.1885    1433(38)          1263.1443         1121.4668 
   883    18.2035    1572(40)          1303.9673         1122.3826 
   884    18.2185    1841(43)          1387.9969         1123.2986 
   885    18.2335    2346(48)          1617.4017         1124.2144 
   886    18.2485    2834(53)          2192.3718         1125.1302 
   887    18.2635    3610(60)          3272.7068         1126.0461 
   888    18.2785    4663(68)          4793.8984         1126.9620 
   889    18.2935    6210(79)          6544.7798         1127.8778 
   890    18.3085    8792(94)          8534.5293         1128.7938 
   891    18.3235    12411(111)         11647.2979         1129.7096 
   892    18.3385    18136(135)         17450.4727         1130.6255 
   893    18.3535    24535(157)         24197.5098         1131.5414 
   894    18.3685    22787(151)         23571.8359         1132.4573 
   895    18.3835    13056(114)         14123.8770         1133.3730 
   896    18.3985    5417(74)          5808.9839         1134.2889 
   897    18.4135    2459(50)          2548.3320         1135.2048 
   898    18.4285    1642(41)          1756.4067         1136.1207 
   899    18.4435    1400(37)          1518.1653         1137.0365 
   900    18.4585    1287(36)          1401.7615         1137.9525 
   901    18.4735    1240(35)          1335.6860         1138.8683 
   902    18.4885    1201(35)          1294.6523         1139.7842 
   903    18.5035    1211(35)          1266.6794         1140.7001 
   904    18.5185    1177(34)          1246.3485         1141.6160 
   905    18.5335    1135(34)          1231.0287         1142.5317 
   906    18.5485    1106(33)          1219.2249         1143.4478 
   907    18.5635    1142(34)          1209.9889         1144.3635 
   908    18.5785    1194(35)          1202.6699         1145.2793 
   909    18.5935    1179(34)          1196.8116         1146.1953 
   910    18.6085    1185(34)          1192.0897         1147.1111 
   911    18.6235    1197(35)          1188.2622         1148.0270 
   912    18.6385    1176(34)          1185.1489         1148.9429 
   913    18.6535    1163(34)          1182.6132         1149.8588 
   914    18.6685    1167(34)          1180.5494         1150.7747 
   915    18.6835    1157(34)          1178.8754         1151.6906 
   916    18.6985    1121(33)          1177.5256         1152.6064 
   917    18.7135    1136(34)          1176.4482         1153.5222 
   918    18.7285    1156(34)          1175.6007         1154.4381 
   919    18.7435    1143(34)          1174.9498         1155.3540 
   920    18.7585    1122(33)          1174.4669         1156.2698 
   921    18.7735    1110(33)          1174.1288         1157.1857 
   922    18.7885    1134(34)          1173.9159         1158.1016 
   923    18.8035    1151(34)          1173.8126         1159.0175 
   924    18.8185    1175(34)          1173.8047         1159.9332 
   925    18.8335    1148(34)          1173.8810         1160.8492 
   926    18.8485    1161(34)          1174.0311         1161.7650 
   927    18.8635    1132(34)          1174.2471         1162.6809 
   928    18.8785    1171(34)          1174.5212         1163.5968 
   929    18.8935    1170(34)          1174.8475         1164.5127 
   930    18.9085    1155(34)          1175.2201         1165.4285 
   931    18.9235    1134(34)          1175.6346         1166.3445 
   932    18.9385    1166(34)          1176.0865         1167.2603 
   933    18.9535    1197(35)          1176.5726         1168.1761 
   934    18.9685    1160(34)          1177.0891         1169.0920 
   935    18.9835    1119(33)          1177.6337         1170.0079 
   936    18.9985    1159(34)          1178.2034         1170.9237 
   937    19.0135    1169(34)          1178.7964         1171.8397 
   938    19.0285    1128(34)          1172.7555         1172.7555 
   939    19.0435    1140(34)          1173.6714         1173.6714 
   940    19.0585    1162(34)          1174.5873         1174.5873 
   941    19.0735    1191(35)          1175.5032         1175.5032 
   942    19.0885    1223(35)          1176.4189         1176.4189 
   943    19.1035    1184(34)          1177.3350         1177.3350 
   944    19.1185    1171(34)          1178.2507         1178.2507 
   945    19.1335    1162(34)          1179.1666         1179.1666 
   946    19.1485    1208(35)          1180.0824         1180.0824 
   947    19.1635    1195(35)          1180.9984         1180.9984 
   948    19.1785    1130(34)          1181.9142         1181.9142 
   949    19.1935    1159(34)          1182.8301         1182.8301 
   950    19.2085    1247(35)          1183.7460         1183.7460 
   951    19.2235    1242(35)          1184.6619         1184.6619 
   952    19.2385    1254(35)          1185.5776         1185.5776 
   953    19.2535    1244(35)          1186.4937         1186.4937 
   954    19.2685    1284(36)          1187.4094         1187.4094 
   955    19.2835    1269(36)          1188.3253         1188.3253 
   956    19.2985    1297(36)          1189.2412         1189.2412 
   957    19.3135    1306(36)          1190.1571         1190.1571 
   958    19.3285    1286(36)          1191.0729         1191.0729 
   959    19.3435    1252(35)          1191.9888         1191.9888 
   960    19.3585    1268(36)          1192.9047         1192.9047 
   961    19.3735    1232(35)          1193.8206         1193.8206 
   962    19.3885    1238(35)          1194.7365         1194.7365 
   963    19.4035    1266(36)          1195.6523         1195.6523 
   964    19.4185    1207(35)          1196.5681         1196.5681 
   965    19.4335    1215(35)          1197.4841         1197.4841 
   966    19.4485    1208(35)          1198.3999         1198.3999 
   967    19.4635    1217(35)          1199.3157         1199.3157 
   968    19.4785    1233(35)          1200.2317         1200.2317 
   969    19.4935    1224(35)          1201.1475         1201.1475 
   970    19.5085    1263(36)          1202.0634         1202.0634 
   971    19.5235    1257(35)          1202.9792         1202.9792 
   972    19.5385    1255(35)          1203.8951         1203.8951 
   973    19.5535    1276(36)          1204.8109         1204.8109 
   974    19.5685    1258(35)          1205.7268         1205.7268 
   975    19.5835    1256(35)          1206.6427         1206.6427 
   976    19.5985    1198(35)          1207.5586         1207.5586 
   977    19.6135    1236(35)          1208.4744         1208.4744 
   978    19.6285    1215(35)          1209.3904         1209.3904 
   979    19.6435    1174(34)          1210.3062         1210.3062 
   980    19.6585    1206(35)          1211.2220         1211.2220 
   981    19.6735    1218(35)          1212.1379         1212.1379 
   982    19.6885    1249(35)          1213.0538         1213.0538 
   983    19.7035    1202(35)          1213.9696         1213.9696 
   984    19.7185    1222(35)          1214.8856         1214.8856 
   985    19.7335    1215(35)          1215.8014         1215.8014 
   986    19.7485    1200(35)          1216.7173         1216.7173 
   987    19.7635    1246(35)          1217.6332         1217.6332 
   988    19.7785    1218(35)          1218.5491         1218.5491 
   989    19.7935    1201(35)          1219.4648         1219.4648 
   990    19.8085    1241(35)          1220.3809         1220.3809 
   991    19.8235    1234(35)          1221.2966         1221.2966 
   992    19.8385    1227(35)          1222.2125         1222.2125 
   993    19.8535    1217(35)          1223.1284         1223.1284 
   994    19.8685    1217(35)          1224.0443         1224.0443 
   995    19.8835    1214(35)          1224.9601         1224.9601 
   996    19.8985    1211(35)          1225.8760         1225.8760 
   997    19.9135    1224(35)          1226.7919         1226.7919 
   998    19.9285    1193(35)          1227.7078         1227.7078 
   999    19.9435    1208(35)          1228.6235         1228.6235 
  1000    19.9585    1176(34)          1229.5396         1229.5396 
  1001    19.9735    1218(35)          1230.4553         1230.4553 
  1002    19.9885    1268(36)          1231.3712         1231.3712 
  1003    20.0035    1246(35)          1232.2871         1232.2871 
  1004    20.0185    1202(35)          1233.2030         1233.2030 
  1005    20.0335    1212(35)          1234.1188         1234.1188 
  1006    20.0485    1223(35)          1235.0348         1235.0348 
  1007    20.0635    1231(35)          1235.9506         1235.9506 
  1008    20.0785    1228(35)          1236.8665         1236.8665 
  1009    20.0935    1231(35)          1237.8221         1237.8221 
  1010    20.1085    1216(35)          1238.8678         1238.8678 
  1011    20.1235    1212(35)          1239.9135         1239.9135 
  1012    20.1385    1215(35)          1240.9591         1240.9591 
  1013    20.1535    1217(35)          1242.0048         1242.0048 
  1014    20.1685    1236(35)          1243.0504         1243.0504 
  1015    20.1835    1249(35)          1244.0961         1244.0961 
  1016    20.1985    1247(35)          1245.1417         1245.1417 
  1017    20.2135    1231(35)          1246.1874         1246.1874 
  1018    20.2285    1254(35)          1247.2330         1247.2330 
  1019    20.2435    1247(35)          1248.2787         1248.2787 
  1020    20.2585    1264(36)          1249.3243         1249.3243 
  1021    20.2735    1252(35)          1250.3699         1250.3699 
  1022    20.2885    1275(36)          1251.4156         1251.4156 
  1023    20.3035    1259(35)          1252.4613         1252.4613 
  1024    20.3185    1243(35)          1253.5070         1253.5070 
  1025    20.3335    1276(36)          1254.5526         1254.5526 
  1026    20.3485    1277(36)          1255.5983         1255.5983 
  1027    20.3635    1295(36)          1256.6439         1256.6439 
  1028    20.3785    1257(35)          1257.6896         1257.6896 
  1029    20.3935    1263(36)          1258.7352         1258.7352 
  1030    20.4085    1246(35)          1259.7809         1259.7809 
  1031    20.4235    1242(35)          1260.8265         1260.8265 
  1032    20.4385    1243(35)          1261.8722         1261.8722 
  1033    20.4535    1264(36)          1262.9178         1262.9178 
  1034    20.4685    1300(36)          1263.9636         1263.9636 
  1035    20.4835    1272(36)          1266.5923         1265.0092 
  1036    20.4985    1262(36)          1267.7089         1266.0548 
  1037    20.5135    1273(36)          1268.8306         1267.1006 
  1038    20.5285    1222(35)          1269.9573         1268.1461 
  1039    20.5435    1226(35)          1271.0900         1269.1918 
  1040    20.5585    1271(36)          1272.2292         1270.2375 
  1041    20.5735    1277(36)          1273.3754         1271.2831 
  1042    20.5885    1317(36)          1274.5294         1272.3287 
  1043    20.6035    1300(36)          1275.6923         1273.3745 
  1044    20.6185    1285(36)          1276.8644         1274.4200 
  1045    20.6335    1314(36)          1278.0475         1275.4657 
  1046    20.6485    1279(36)          1279.2423         1276.5114 
  1047    20.6635    1268(36)          1280.4508         1277.5571 
  1048    20.6785    1240(35)          1281.6740         1278.6027 
  1049    20.6935    1281(36)          1282.9141         1279.6483 
  1050    20.7085    1258(35)          1284.1735         1280.6941 
  1051    20.7235    1220(35)          1285.4543         1281.7396 
  1052    20.7385    1249(35)          1286.7600         1282.7853 
  1053    20.7535    1250(35)          1288.0942         1283.8311 
  1054    20.7685    1237(35)          1289.4608         1284.8766 
  1055    20.7835    1271(36)          1290.8654         1285.9222 
  1056    20.7985    1234(35)          1292.3140         1286.9680 
  1057    20.8135    1236(35)          1293.8137         1288.0135 
  1058    20.8285    1288(36)          1295.3744         1289.0592 
  1059    20.8435    1281(36)          1297.0072         1290.1050 
  1060    20.8585    1305(36)          1298.7261         1291.1506 
  1061    20.8735    1275(36)          1300.5487         1292.1962 
  1062    20.8885    1317(36)          1302.4985         1293.2419 
  1063    20.9035    1268(36)          1304.6040         1294.2876 
  1064    20.9185    1313(36)          1306.9037         1295.3331 
  1065    20.9335    1302(36)          1309.4492         1296.3789 
  1066    20.9485    1311(36)          1312.3092         1297.4246 
  1067    20.9635    1276(36)          1315.5796         1298.4701 
  1068    20.9785    1314(36)          1319.3965         1299.5157 
  1069    20.9935    1352(37)          1323.9586         1300.5615 
  1070    21.0085    1323(36)          1329.5665         1301.6071 
  1071    21.0235    1302(36)          1336.7151         1302.6527 
  1072    21.0385    1348(37)          1346.4865         1303.6985 
  1073    21.0535    1443(38)          1362.6469         1304.7441 
  1074    21.0685    1493(39)          1399.1147         1305.7897 
  1075    21.0835    1552(39)          1491.2762         1306.8353 
  1076    21.0985    1756(42)          1688.2169         1307.8811 
  1077    21.1135    1979(44)          2009.5957         1308.9266 
  1078    21.1285    2359(49)          2445.2979         1309.9723 
  1079    21.1435    2863(54)          3067.3076         1311.0181 
  1080    21.1585    3601(60)          4099.5811         1312.0636 
  1081    21.1735    5214(72)          5567.1973         1313.1093 
  1082    21.1885    6942(83)          6508.9385         1314.1550 
  1083    21.2035    6085(78)          5603.7153         1315.2006 
  1084    21.2185    3619(60)          3604.9482         1316.2462 
  1085    21.2335    2245(47)          2163.6924         1317.2920 
  1086    21.2485    1682(41)          1604.2758         1318.3376 
  1087    21.2635    1495(39)          1453.8538         1319.3832 
  1088    21.2785    1362(37)          1405.5953         1320.4290 
  1089    21.2935    1373(37)          1381.7710         1321.4746 
  1090    21.3085    1412(38)          1368.0170         1322.5201 
  1091    21.3235    1374(37)          1359.5656         1323.5659 
  1092    21.3385    1354(37)          1354.0261         1324.6116 
  1093    21.3535    1334(37)          1350.2141         1325.6571 
  1094    21.3685    1339(37)          1347.5314         1326.7029 
  1095    21.3835    1328(36)          1345.6415         1327.7485 
  1096    21.3985    1315(36)          1344.3319         1328.7941 
  1097    21.4135    1340(37)          1343.4589         1329.8398 
  1098    21.4285    1336(37)          1342.9211         1330.8855 
  1099    21.4435    1323(36)          1342.6445         1331.9312 
  1100    21.4585    1346(37)          1342.5745         1332.9767 
  1101    21.4735    1330(36)          1342.6703         1334.0225 
  1102    21.4885    1295(36)          1342.9006         1335.0681 
  1103    21.5035    1262(36)          1343.2411         1336.1136 
  1104    21.5185    1308(36)          1343.6729         1337.1594 
  1105    21.5335    1325(36)          1344.1808         1338.2051 
  1106    21.5485    1346(37)          1344.7524         1339.2506 
  1107    21.5635    1300(36)          1345.3787         1340.2964 
  1108    21.5785    1341(37)          1346.0510         1341.3420 
  1109    21.5935    1365(37)          1346.7629         1342.3876 
  1110    21.6085    1355(37)          1347.5093         1343.4333 
  1111    21.6235    1330(36)          1348.2853         1344.4790 
  1112    21.6385    1308(36)          1349.0873         1345.5247 
  1113    21.6535    1262(36)          1349.9119         1346.5703 
  1114    21.6685    1316(36)          1350.7565         1347.6160 
  1115    21.6835    1328(36)          1351.6187         1348.6616 
  1116    21.6985    1314(36)          1352.4966         1349.7073 
  1117    21.7135    1293(36)          1353.3883         1350.7529 
  1118    21.7285    1304(36)          1354.2924         1351.7986 
  1119    21.7435    1365(37)          1355.2076         1352.8442 
  1120    21.7585    1377(37)          1356.1329         1353.8899 
  1121    21.7735    1397(37)          1357.0671         1354.9355 
  1122    21.7885    1363(37)          1358.0095         1355.9813 
  1123    21.8035    1310(36)          1358.9590         1357.0269 
  1124    21.8185    1336(37)          1359.9154         1358.0725 
  1125    21.8335    1318(36)          1360.8777         1359.1182 
  1126    21.8485    1310(36)          1361.8456         1360.1638 
  1127    21.8635    1362(37)          1362.8185         1361.2095 
  1128    21.8785    1334(37)          1363.7961         1362.2551 
  1129    21.8935    1374(37)          1364.7778         1363.3008 
  1130    21.9085    1321(36)          1365.7635         1364.3464 
  1131    21.9235    1357(37)          1365.3921         1365.3921 
  1132    21.9385    1343(37)          1366.4377         1366.4377 
  1133    21.9535    1419(38)          1367.4834         1367.4834 
  1134    21.9685    1405(37)          1368.5291         1368.5291 
  1135    21.9835    1370(37)          1369.5747         1369.5747 
  1136    21.9985    1319(36)          1370.6204         1370.6204 
  1137    22.0135    1373(37)          1371.6660         1371.6660 
  1138    22.0285    1361(37)          1372.7118         1372.7118 
  1139    22.0435    1346(37)          1373.7573         1373.7573 
  1140    22.0585    1350(37)          1374.8030         1374.8030 
  1141    22.0735    1380(37)          1375.8488         1375.8488 
  1142    22.0885    1309(36)          1376.8943         1376.8943 
  1143    22.1035    1358(37)          1377.9399         1377.9399 
  1144    22.1185    1331(36)          1378.9857         1378.9857 
  1145    22.1335    1366(37)          1380.0312         1380.0312 
  1146    22.1485    1431(38)          1381.0769         1381.0769 
  1147    22.1635    1417(38)          1382.1227         1382.1227 
  1148    22.1785    1448(38)          1383.1682         1383.1682 
  1149    22.1935    1467(38)          1384.2139         1384.2139 
  1150    22.2085    1476(38)          1385.2595         1385.2595 
  1151    22.2235    1509(39)          1386.3053         1386.3053 
  1152    22.2385    1553(39)          1387.3508         1387.3508 
  1153    22.2535    1530(39)          1388.3965         1388.3965 
  1154    22.2685    1476(38)          1389.4423         1389.4423 
  1155    22.2835    1539(39)          1390.4878         1390.4878 
  1156    22.2985    1469(38)          1391.5334         1391.5334 
  1157    22.3135    1401(37)          1392.5792         1392.5792 
  1158    22.3285    1443(38)          1393.6248         1393.6248 
  1159    22.3435    1458(38)          1394.6704         1394.6704 
  1160    22.3585    1419(38)          1395.7162         1395.7162 
  1161    22.3735    1398(37)          1396.7617         1396.7617 
  1162    22.3885    1386(37)          1397.8074         1397.8074 
  1163    22.4035    1368(37)          1398.8531         1398.8531 
  1164    22.4185    1392(37)          1399.8988         1399.8988 
  1165    22.4335    1370(37)          1400.9443         1400.9443 
  1166    22.4485    1387(37)          1401.9901         1401.9901 
  1167    22.4635    1373(37)          1403.0358         1403.0358 
  1168    22.4785    1365(37)          1404.0813         1404.0813 
  1169    22.4935    1393(37)          1405.1271         1405.1271 
  1170    22.5085    1365(37)          1406.1727         1406.1727 
  1171    22.5235    1374(37)          1407.2183         1407.2183 
  1172    22.5385    1389(37)          1408.2640         1408.2640 
  1173    22.5535    1424(38)          1409.3097         1409.3097 
  1174    22.5685    1378(37)          1410.3552         1410.3552 
  1175    22.5835    1344(37)          1411.4009         1411.4009 
  1176    22.5985    1330(36)          1412.4467         1412.4467 
  1177    22.6135    1392(37)          1413.4923         1413.4923 
  1178    22.6285    1380(37)          1414.5378         1414.5378 
  1179    22.6435    1399(37)          1415.5836         1415.5836 
  1180    22.6585    1434(38)          1416.6293         1416.6293 
  1181    22.6735    1360(37)          1417.6748         1417.6748 
  1182    22.6885    1404(37)          1418.7206         1418.7206 
  1183    22.7035    1385(37)          1418.9043         1418.9043 
  1184    22.7185    1396(37)          1418.9850         1418.9850 
  1185    22.7335    1398(37)          1419.0657         1419.0657 
  1186    22.7485    1431(38)          1419.1465         1419.1465 
  1187    22.7635    1440(38)          1419.2272         1419.2272 
  1188    22.7785    1386(37)          1419.3079         1419.3079 
  1189    22.7935    1392(37)          1419.3885         1419.3885 
  1190    22.8085    1414(38)          1419.4694         1419.4694 
  1191    22.8235    1391(37)          1419.5500         1419.5500 
  1192    22.8385    1410(38)          1419.6307         1419.6307 
  1193    22.8535    1446(38)          1419.7115         1419.7115 
  1194    22.8685    1463(38)          1419.7922         1419.7922 
  1195    22.8835    1425(38)          1419.8729         1419.8729 
  1196    22.8985    1371(37)          1419.9536         1419.9536 
  1197    22.9135    1396(37)          1420.0344         1420.0344 
  1198    22.9285    1403(37)          1420.1151         1420.1151 
  1199    22.9435    1416(38)          1420.1958         1420.1958 
  1200    22.9585    1438(38)          1420.2765         1420.2765 
  1201    22.9735    1454(38)          1420.3707         1420.3573 
  1202    22.9885    1437(38)          1420.4519         1420.4380 
  1203    23.0035    1477(38)          1420.5332         1420.5187 
  1204    23.0185    1582(40)          1420.6146         1420.5995 
  1205    23.0335    1530(39)          1420.6960         1420.6802 
  1206    23.0485    1492(39)          1420.7775         1420.7609 
  1207    23.0635    1522(39)          1420.8590         1420.8417 
  1208    23.0785    1494(39)          1420.9406         1420.9224 
  1209    23.0935    1509(39)          1421.0221         1421.0031 
  1210    23.1085    1490(39)          1421.1038         1421.0837 
  1211    23.1235    1464(38)          1421.1855         1421.1646 
  1212    23.1385    1440(38)          1421.2673         1421.2452 
  1213    23.1535    1402(37)          1421.3492         1421.3259 
  1214    23.1685    1373(37)          1421.4313         1421.4066 
  1215    23.1835    1424(38)          1421.5134         1421.4874 
  1216    23.1985    1357(37)          1421.5957         1421.5681 
  1217    23.2135    1369(37)          1421.6781         1421.6488 
  1218    23.2285    1452(38)          1421.7607         1421.7296 
  1219    23.2435    1401(37)          1421.8434         1421.8103 
  1220    23.2585    1457(38)          1421.9263         1421.8910 
  1221    23.2735    1458(38)          1422.0094         1421.9717 
  1222    23.2885    1411(38)          1422.0930         1422.0525 
  1223    23.3035    1350(37)          1422.1766         1422.1332 
  1224    23.3185    1418(38)          1422.2607         1422.2139 
  1225    23.3335    1394(37)          1422.3453         1422.2947 
  1226    23.3485    1337(37)          1422.4303         1422.3754 
  1227    23.3635    1354(37)          1422.5157         1422.4561 
  1228    23.3785    1395(37)          1422.6019         1422.5367 
  1229    23.3935    1415(38)          1422.6890         1422.6176 
  1230    23.4085    1406(37)          1422.7769         1422.6982 
  1231    23.4235    1390(37)          1422.8658         1422.7789 
  1232    23.4385    1399(37)          1422.9564         1422.8597 
  1233    23.4535    1373(37)          1423.0486         1422.9404 
  1234    23.4685    1372(37)          1423.1429         1423.0211 
  1235    23.4835    1419(38)          1423.2401         1423.1018 
  1236    23.4985    1413(38)          1423.3411         1423.1826 
  1237    23.5135    1397(37)          1423.4465         1423.2633 
  1238    23.5285    1424(38)          1423.5585         1423.3440 
  1239    23.5435    1402(37)          1423.6793         1423.4248 
  1240    23.5585    1377(37)          1423.8125         1423.5055 
  1241    23.5735    1379(37)          1423.9648         1423.5862 
  1242    23.5885    1366(37)          1424.1533         1423.6669 
  1243    23.6035    1430(38)          1424.4384         1423.7477 
  1244    23.6185    1433(38)          1425.0079         1423.8284 
  1245    23.6335    1418(38)          1426.2546         1423.9091 
  1246    23.6485    1364(37)          1428.6511         1423.9899 
  1247    23.6635    1480(38)          1432.5609         1424.0706 
  1248    23.6785    1515(39)          1438.6719         1424.1512 
  1249    23.6935    1435(38)          1448.3397         1424.2319 
  1250    23.7085    1416(38)          1460.9780         1424.3127 
  1251    23.7235    1415(38)          1469.1815         1424.3934 
  1252    23.7385    1443(38)          1463.2604         1424.4741 
  1253    23.7535    1415(38)          1447.4803         1424.5549 
  1254    23.7685    1405(37)          1434.3180         1424.6356 
  1255    23.7835    1360(37)          1428.1733         1424.7163 
  1256    23.7985    1423(38)          1426.2881         1424.7970 
  1257    23.8135    1404(37)          1425.7688         1424.8778 
  1258    23.8285    1413(38)          1425.5807         1424.9585 
  1259    23.8435    1457(38)          1425.5037         1425.0392 
  1260    23.8585    1501(39)          1425.4838         1425.1200 
  1261    23.8735    1453(38)          1425.4958         1425.2007 
  1262    23.8885    1460(38)          1425.5269         1425.2814 
  1263    23.9035    1444(38)          1425.5697         1425.3621 
  1264    23.9185    1526(39)          1425.6210         1425.4429 
  1265    23.9335    1579(40)          1425.6780         1425.5236 
  1266    23.9485    1525(39)          1425.7394         1425.6042 
  1267    23.9635    1560(39)          1425.8043         1425.6851 
  1268    23.9785    1559(39)          1425.8718         1425.7657 
  1269    23.9935    1563(40)          1425.9414         1425.8464 
  1270    24.0085    1540(39)          1426.0126         1425.9271 
  1271    24.0235    1492(39)          1426.0853         1426.0079 
  1272    24.0385    1416(38)          1426.1589         1426.0886 
  1273    24.0535    1414(38)          1426.2335         1426.1693 
  1274    24.0685    1458(38)          1426.3088         1426.2500 
  1275    24.0835    1436(38)          1426.3850         1426.3308 
  1276    24.0985    1402(37)          1426.4615         1426.4115 
  1277    24.1135    1471(38)          1426.5385         1426.4922 
  1278    24.1285    1403(37)          1426.6160         1426.5730 
  1279    24.1435    1373(37)          1426.6937         1426.6537 
  1280    24.1585    1442(38)          1426.7717         1426.7344 
  1281    24.1735    1443(38)          1426.8501         1426.8151 
  1282    24.1885    1441(38)          1426.9287         1426.8959 
  1283    24.2035    1424(38)          1427.0073         1426.9766 
  1284    24.2185    1418(38)          1427.0863         1427.0573 
  1285    24.2335    1432(38)          1427.1654         1427.1381 
  1286    24.2485    1472(38)          1427.2446         1427.2188 
  1287    24.2635    1454(38)          1427.3239         1427.2994 
  1288    24.2785    1494(39)          1427.4033         1427.3801 
  1289    24.2935    1447(38)          1427.4829         1427.4609 
  1290    24.3085    1394(37)          1427.5625         1427.5416 
  1291    24.3235    1377(37)          1427.6422         1427.6223 
  1292    24.3385    1396(37)          1427.7220         1427.7031 
  1293    24.3535    1447(38)          1427.8019         1427.7838 
  1294    24.3685    1445(38)          1427.8817         1427.8645 
  1295    24.3835    1407(38)          1427.9617         1427.9452 
  1296    24.3985    1373(37)          1428.0417         1428.0260 
  1297    24.4135    1360(37)          1428.1217         1428.1067 
  1298    24.4285    1400(37)          1428.2018         1428.1874 
  1299    24.4435    1423(38)          1428.2820         1428.2682 
  1300    24.4585    1456(38)          1428.3622         1428.3489 
  1301    24.4735    1476(38)          1428.4424         1428.4296 
  1302    24.4885    1449(38)          1428.5226         1428.5103 
  1303    24.5035    1390(37)          1428.6029         1428.5911 
  1304    24.5185    1407(38)          1428.6718         1428.6718 
  1305    24.5335    1475(38)          1428.7524         1428.7524 
  1306    24.5485    1501(39)          1428.8333         1428.8333 
  1307    24.5635    1430(38)          1428.9139         1428.9139 
  1308    24.5785    1472(38)          1428.9946         1428.9946 
  1309    24.5935    1509(39)          1429.0753         1429.0753 
  1310    24.6085    1524(39)          1429.1561         1429.1561 
  1311    24.6235    1569(40)          1429.2368         1429.2368 
  1312    24.6385    1488(39)          1429.3175         1429.3175 
  1313    24.6535    1485(39)          1429.3983         1429.3983 
  1314    24.6685    1446(38)          1429.4790         1429.4790 
  1315    24.6835    1458(38)          1429.5597         1429.5597 
  1316    24.6985    1463(38)          1429.6404         1429.6404 
  1317    24.7135    1486(39)          1429.7212         1429.7212 
  1318    24.7285    1502(39)          1429.8019         1429.8019 
  1319    24.7435    1477(38)          1429.8826         1429.8826 
  1320    24.7585    1449(38)          1429.9634         1429.9634 
  1321    24.7735    1410(38)          1430.0441         1430.0441 
  1322    24.7885    1372(37)          1430.1248         1430.1248 
  1323    24.8035    1394(37)          1430.2054         1430.2054 
  1324    24.8185    1378(37)          1430.2863         1430.2863 
  1325    24.8335    1369(37)          1430.3669         1430.3669 
  1326    24.8485    1401(37)          1430.4476         1430.4476 
  1327    24.8635    1427(38)          1430.5283         1430.5283 
  1328    24.8785    1445(38)          1430.6091         1430.6091 
  1329    24.8935    1401(37)          1430.6898         1430.6898 
  1330    24.9085    1429(38)          1430.7705         1430.7705 
  1331    24.9235    1457(38)          1430.8513         1430.8513 
  1332    24.9385    1483(39)          1430.9320         1430.9320 
  1333    24.9535    1436(38)          1431.0127         1431.0127 
  1334    24.9685    1443(38)          1431.0934         1431.0934 
  1335    24.9835    1416(38)          1431.1742         1431.1742 
  1336    24.9985    1417(38)          1431.2549         1431.2549 
  1337    25.0135    1452(38)          1431.3356         1431.3356 
  1338    25.0285    1453(38)          1431.4164         1431.4164 
  1339    25.0435    1472(38)          1431.4971         1431.4971 
  1340    25.0585    1455(38)          1431.5778         1431.5778 
  1341    25.0735    1477(38)          1431.6584         1431.6584 
  1342    25.0885    1439(38)          1431.6798         1431.6798 
  1343    25.1035    1475(38)          1431.2919         1431.2919 
  1344    25.1185    1439(38)          1430.9039         1430.9039 
  1345    25.1335    1405(37)          1430.5160         1430.5160 
  1346    25.1485    1399(37)          1430.1279         1430.1279 
  1347    25.1635    1398(37)          1429.7400         1429.7400 
  1348    25.1785    1421(38)          1429.3521         1429.3521 
  1349    25.1935    1401(37)          1428.9640         1428.9640 
  1350    25.2085    1430(38)          1428.5760         1428.5760 
  1351    25.2235    1450(38)          1428.1881         1428.1881 
  1352    25.2385    1472(38)          1427.8000         1427.8000 
  1353    25.2535    1464(38)          1442.0736         1427.4121 
  1354    25.2685    1458(38)          1442.2563         1427.0242 
  1355    25.2835    1480(38)          1442.4731         1426.6362 
  1356    25.2985    1473(38)          1442.7266         1426.2482 
  1357    25.3135    1444(38)          1443.0200         1425.8602 
  1358    25.3285    1374(37)          1443.3566         1425.4723 
  1359    25.3435    1403(37)          1443.7397         1425.0842 
  1360    25.3585    1412(38)          1444.1742         1424.6963 
  1361    25.3735    1390(37)          1444.6642         1424.3083 
  1362    25.3885    1366(37)          1445.2148         1423.9204 
  1363    25.4035    1379(37)          1445.8318         1423.5323 
  1364    25.4185    1385(37)          1446.5217         1423.1444 
  1365    25.4335    1434(38)          1447.2919         1422.7565 
  1366    25.4485    1437(38)          1448.1500         1422.3684 
  1367    25.4635    1421(38)          1449.1058         1421.9805 
  1368    25.4785    1461(38)          1450.1694         1421.5925 
  1369    25.4935    1464(38)          1451.3530         1421.2045 
  1370    25.5085    1456(38)          1452.6697         1420.8165 
  1371    25.5235    1437(38)          1454.1353         1420.4286 
  1372    25.5385    1476(38)          1455.7673         1420.0406 
  1373    25.5535    1432(38)          1457.5872         1419.6526 
  1374    25.5685    1373(37)          1459.6177         1419.2646 
  1375    25.5835    1419(38)          1461.8871         1418.8767 
  1376    25.5985    1421(38)          1464.4280         1418.4886 
  1377    25.6135    1446(38)          1467.2788         1418.1007 
  1378    25.6285    1460(38)          1470.4846         1417.7128 
  1379    25.6435    1457(38)          1474.0995         1417.3247 
  1380    25.6585    1402(37)          1478.1880         1416.9368 
  1381    25.6735    1441(38)          1482.8279         1416.5488 
  1382    25.6885    1471(38)          1488.1151         1416.1608 
  1383    25.7035    1441(38)          1494.1626         1415.7728 
  1384    25.7185    1462(38)          1501.1145         1415.3849 
  1385    25.7335    1447(38)          1509.1508         1414.9968 
  1386    25.7485    1445(38)          1518.4915         1414.6089 
  1387    25.7635    1469(38)          1529.4237         1414.2209 
  1388    25.7785    1476(38)          1542.3151         1413.8329 
  1389    25.7935    1464(38)          1557.6462         1413.4449 
  1390    25.8085    1491(39)          1576.0549         1413.0570 
  1391    25.8235    1474(38)          1598.4023         1412.6689 
  1392    25.8385    1503(39)          1625.8749         1412.2810 
  1393    25.8535    1583(40)          1660.1423         1411.8931 
  1394    25.8685    1557(39)          1703.6259         1411.5050 
  1395    25.8835    1587(40)          1759.8765         1411.1171 
  1396    25.8985    1663(41)          1834.5126         1410.7291 
  1397    25.9135    1858(43)          1938.3531         1410.3412 
  1398    25.9285    2252(47)          2102.7036         1409.9531 
  1399    25.9435    2910(54)          2433.9526         1409.5652 
  1400    25.9585    4030(63)          3224.7402         1409.1772 
  1401    25.9735    6060(78)          5029.4941         1408.7892 
  1402    25.9885    9411(97)          8592.1230         1408.4012 
  1403    26.0035    14691(121)         14859.8994         1408.0133 
  1404    26.0185    22919(151)         25084.9844         1407.6252 
  1405    26.0335    35995(190)         39076.8711         1407.2373 
  1406    26.0485    51072(226)         50883.9258         1406.8494 
  1407    26.0635    54172(233)         49904.3047         1406.4613 
  1408    26.0785    37653(194)         35063.0664         1406.0734 
  1409    26.0935    18257(135)         18326.4492         1405.6854 
  1410    26.1085    7895(89)          8094.5010         1405.2975 
  1411    26.1235    4137(64)          4034.2485         1404.9094 
  1412    26.1385    2749(52)          2764.9636         1404.5215 
  1413    26.1535    2156(46)          2302.0928         1404.1335 
  1414    26.1685    1830(43)          2059.2539         1403.7455 
  1415    26.1835    1694(41)          1907.3704         1403.3575 
  1416    26.1985    1630(40)          1805.9177         1402.9696 
  1417    26.2135    1552(39)          1734.2295         1402.5815 
  1418    26.2285    1507(39)          1680.8745         1402.1936 
  1419    26.2435    1500(39)          1639.5725         1401.8057 
  1420    26.2585    1523(39)          1606.7468         1401.4177 
  1421    26.2735    1544(39)          1580.1447         1401.0297 
  1422    26.2885    1485(39)          1558.2581         1400.6417 
  1423    26.3035    1460(38)          1540.0145         1400.2538 
  1424    26.3185    1437(38)          1524.6427         1399.8657 
  1425    26.3335    1485(39)          1511.5559         1399.4778 
  1426    26.3485    1539(39)          1500.3123         1399.0898 
  1427    26.3635    1535(39)          1490.5718         1398.7018 
  1428    26.3785    1519(39)          1482.0696         1398.3138 
  1429    26.3935    1546(39)          1474.5963         1397.9259 
  1430    26.4085    1559(39)          1467.9854         1397.5380 
  1431    26.4235    1616(40)          1462.1019         1397.1499 
  1432    26.4385    1548(39)          1456.8362         1396.7620 
  1433    26.4535    1501(39)          1452.1008         1396.3740 
  1434    26.4685    1490(39)          1447.8207         1395.9860 
  1435    26.4835    1502(39)          1443.9337         1395.5980 
  1436    26.4985    1522(39)          1440.3901         1395.2101 
  1437    26.5135    1537(39)          1437.1456         1394.8220 
  1438    26.5285    1513(39)          1434.1637         1394.4341 
  1439    26.5435    1593(40)          1431.4132         1394.0461 
  1440    26.5585    1599(40)          1428.8673         1393.6582 
  1441    26.5735    1573(40)          1426.5029         1393.2701 
  1442    26.5885    1538(39)          1424.3005         1392.8822 
  1443    26.6035    1520(39)          1422.2428         1392.4943 
  1444    26.6185    1520(39)          1420.3141         1392.1062 
  1445    26.6335    1514(39)          1418.5027         1391.7183 
  1446    26.6485    1441(38)          1416.7963         1391.3303 
  1447    26.6635    1484(39)          1415.1848         1390.9424 
  1448    26.6785    1515(39)          1413.6591         1390.5543 
  1449    26.6935    1505(39)          1412.2120         1390.1664 
  1450    26.7085    1501(39)          1410.8362         1389.7784 
  1451    26.7235    1451(38)          1409.5250         1389.3904 
  1452    26.7385    1456(38)          1408.2734         1389.0024 
  1453    26.7535    1466(38)          1407.0763         1388.6145 
  1454    26.7685    1424(38)          1405.9290         1388.2264 
  1455    26.7835    1409(38)          1404.8276         1387.8385 
  1456    26.7985    1392(37)          1403.7686         1387.4506 
  1457    26.8135    1406(37)          1402.7482         1387.0625 
  1458    26.8285    1416(38)          1401.7640         1386.6746 
  1459    26.8435    1419(38)          1400.8134         1386.2866 
  1460    26.8585    1419(38)          1399.8933         1385.8986 
  1461    26.8735    1435(38)          1399.0022         1385.5106 
  1462    26.8885    1420(38)          1385.1227         1385.1227 
  1463    26.9035    1418(38)          1384.7346         1384.7346 
  1464    26.9185    1438(38)          1384.3467         1384.3467 
  1465    26.9335    1398(37)          1383.9587         1383.9587 
  1466    26.9485    1426(38)          1383.5707         1383.5707 
  1467    26.9635    1400(37)          1383.1827         1383.1827 
  1468    26.9785    1394(37)          1382.7948         1382.7948 
  1469    26.9935    1375(37)          1382.4067         1382.4067 
  1470    27.0085    1370(37)          1382.0188         1382.0188 
  1471    27.0235    1389(37)          1381.6309         1381.6309 
  1472    27.0385    1377(37)          1381.2429         1381.2429 
  1473    27.0535    1399(37)          1380.8549         1380.8549 
  1474    27.0685    1379(37)          1380.4669         1380.4669 
  1475    27.0835    1391(37)          1380.0790         1380.0790 
  1476    27.0985    1393(37)          1379.6909         1379.6909 
  1477    27.1135    1375(37)          1379.3030         1379.3030 
  1478    27.1285    1370(37)          1378.9150         1378.9150 
  1479    27.1435    1366(37)          1378.5270         1378.5270 
  1480    27.1585    1357(37)          1378.1390         1378.1390 
  1481    27.1735    1388(37)          1377.7511         1377.7511 
  1482    27.1885    1411(38)          1377.3630         1377.3630 
  1483    27.2035    1422(38)          1376.9751         1376.9751 
  1484    27.2185    1372(37)          1376.5872         1376.5872 
  1485    27.2335    1330(36)          1376.1992         1376.1992 
  1486    27.2485    1329(36)          1375.8112         1375.8112 
  1487    27.2635    1335(37)          1375.4232         1375.4232 
  1488    27.2785    1339(37)          1375.0353         1375.0353 
  1489    27.2935    1380(37)          1374.6472         1374.6472 
  1490    27.3085    1347(37)          1374.2593         1374.2593 
  1491    27.3235    1336(37)          1375.8464         1373.8713 
  1492    27.3385    1381(37)          1375.5300         1373.4833 
  1493    27.3535    1399(37)          1375.1849         1373.0627 
  1494    27.3685    1375(37)          1374.7190         1372.5170 
  1495    27.3835    1386(37)          1374.2574         1371.9711 
  1496    27.3985    1369(37)          1373.8010         1371.4253 
  1497    27.4135    1361(37)          1373.3499         1370.8795 
  1498    27.4285    1343(37)          1372.9045         1370.3337 
  1499    27.4435    1345(37)          1372.4653         1369.7878 
  1500    27.4585    1330(36)          1372.0330         1369.2421 
  1501    27.4735    1354(37)          1371.6079         1368.6963 
  1502    27.4885    1383(37)          1371.1910         1368.1505 
  1503    27.5035    1330(36)          1370.7828         1367.6047 
  1504    27.5185    1357(37)          1370.3840         1367.0588 
  1505    27.5335    1362(37)          1369.9958         1366.5131 
  1506    27.5485    1362(37)          1369.6190         1365.9673 
  1507    27.5635    1362(37)          1369.2549         1365.4214 
  1508    27.5785    1381(37)          1368.9047         1364.8756 
  1509    27.5935    1363(37)          1368.5697         1364.3298 
  1510    27.6085    1351(37)          1368.2518         1363.7839 
  1511    27.6235    1357(37)          1367.9529         1363.2382 
  1512    27.6385    1363(37)          1367.6748         1362.6924 
  1513    27.6535    1354(37)          1367.4203         1362.1465 
  1514    27.6685    1331(36)          1367.1921         1361.6007 
  1515    27.6835    1339(37)          1366.9935         1361.0549 
  1516    27.6985    1372(37)          1366.8282         1360.5092 
  1517    27.7135    1371(37)          1366.7007         1359.9633 
  1518    27.7285    1323(36)          1366.6162         1359.4175 
  1519    27.7435    1330(36)          1366.5808         1358.8717 
  1520    27.7585    1370(37)          1366.6017         1358.3259 
  1521    27.7735    1373(37)          1366.6874         1357.7802 
  1522    27.7885    1361(37)          1366.8480         1357.2343 
  1523    27.8035    1340(37)          1367.0964         1356.6885 
  1524    27.8185    1384(37)          1367.4474         1356.1427 
  1525    27.8335    1381(37)          1367.9193         1355.5969 
  1526    27.8485    1357(37)          1368.5350         1355.0510 
  1527    27.8635    1342(37)          1369.3232         1354.5052 
  1528    27.8785    1315(36)          1370.3196         1353.9595 
  1529    27.8935    1292(36)          1371.5697         1353.4136 
  1530    27.9085    1340(37)          1373.1327         1352.8678 
  1531    27.9235    1377(37)          1375.0857         1352.3220 
  1532    27.9385    1362(37)          1377.5317         1351.7761 
  1533    27.9535    1371(37)          1380.6082         1351.2303 
  1534    27.9685    1340(37)          1384.5061         1350.6846 
  1535    27.9835    1329(36)          1389.4949         1350.1387 
  1536    27.9985    1344(37)          1395.9567         1349.5929 
  1537    28.0135    1403(37)          1404.4561         1349.0471 
  1538    28.0285    1412(38)          1415.8679         1348.5013 
  1539    28.0435    1393(37)          1431.9044         1347.9556 
  1540    28.0585    1464(38)          1457.5787         1347.4097 
  1541    28.0735    1566(40)          1509.5972         1346.8639 
  1542    28.0885    1656(41)          1633.4346         1346.3181 
  1543    28.1035    1956(44)          1920.2139         1345.7723 
  1544    28.1185    2469(50)          2510.8149         1345.2266 
  1545    28.1335    3232(57)          3586.9500         1344.6807 
  1546    28.1485    4589(68)          5278.7969         1344.1349 
  1547    28.1635    6655(82)          7299.4902         1343.5891 
  1548    28.1785    8489(92)          8546.1797         1343.0432 
  1549    28.1935    8233(91)          7813.5068         1342.4974 
  1550    28.2085    5949(77)          5577.7368         1341.9517 
  1551    28.2235    3526(59)          3431.2720         1341.4058 
  1552    28.2385    2255(47)          2189.5515         1340.8600 
  1553    28.2535    1754(42)          1694.7677         1340.3142 
  1554    28.2685    1560(39)          1531.6849         1339.7683 
  1555    28.2835    1444(38)          1468.5537         1339.2225 
  1556    28.2985    1407(38)          1434.3607         1338.6768 
  1557    28.3135    1392(37)          1412.3820         1338.1310 
  1558    28.3285    1391(37)          1397.3000         1337.5852 
  1559    28.3435    1397(37)          1386.3893         1337.0393 
  1560    28.3585    1382(37)          1378.0975         1336.4935 
  1561    28.3735    1343(37)          1371.5481         1335.9478 
  1562    28.3885    1327(36)          1366.2241         1335.4020 
  1563    28.4035    1340(37)          1361.8036         1334.8561 
  1564    28.4185    1336(37)          1358.0699         1334.3103 
  1565    28.4335    1356(37)          1354.8694         1333.7645 
  1566    28.4485    1376(37)          1352.0895         1333.2186 
  1567    28.4635    1359(37)          1349.6460         1332.6729 
  1568    28.4785    1352(37)          1347.4747         1332.1271 
  1569    28.4935    1358(37)          1345.5260         1331.5813 
  1570    28.5085    1345(37)          1343.7606         1331.0354 
  1571    28.5235    1334(37)          1342.1488         1330.4896 
  1572    28.5385    1333(37)          1340.6654         1329.9438 
  1573    28.5535    1336(37)          1339.2903         1329.3979 
  1574    28.5685    1388(37)          1338.0081         1328.8522 
  1575    28.5835    1464(38)          1336.8051         1328.3064 
  1576    28.5985    1516(39)          1335.6703         1327.7606 
  1577    28.6135    1526(39)          1334.5946         1327.2147 
  1578    28.6285    1458(38)          1333.5704         1326.6689 
  1579    28.6435    1361(37)          1332.5914         1326.1232 
  1580    28.6585    1312(36)          1331.6519         1325.5774 
  1581    28.6735    1338(37)          1330.7472         1325.0316 
  1582    28.6885    1359(37)          1329.8732         1324.4857 
  1583    28.7035    1365(37)          1329.0269         1323.9399 
  1584    28.7185    1383(37)          1328.2050         1323.3942 
  1585    28.7335    1362(37)          1327.4048         1322.8483 
  1586    28.7485    1353(37)          1326.6244         1322.3025 
  1587    28.7635    1359(37)          1325.8617         1321.7567 
  1588    28.7785    1403(37)          1325.1149         1321.2108 
  1589    28.7935    1355(37)          1324.3824         1320.6650 
  1590    28.8085    1309(36)          1323.6631         1320.1193 
  1591    28.8235    1316(36)          1322.9556         1319.5734 
  1592    28.8385    1334(37)          1322.2589         1319.0276 
  1593    28.8535    1315(36)          1321.5721         1318.4818 
  1594    28.8685    1292(36)          1320.8944         1317.9360 
  1595    28.8835    1304(36)          1320.2249         1317.3901 
  1596    28.8985    1333(37)          1319.5630         1316.8444 
  1597    28.9135    1321(36)          1318.9081         1316.2986 
  1598    28.9285    1308(36)          1318.2596         1315.7528 
  1599    28.9435    1290(36)          1317.6172         1315.2070 
  1600    28.9585    1267(36)          1316.9800         1314.6611 
  1601    28.9735    1266(36)          1316.3481         1314.1154 
  1602    28.9885    1275(36)          1315.7209         1313.5696 
  1603    29.0035    1277(36)          1315.0980         1313.0238 
  1604    29.0185    1317(36)          1314.4791         1312.4779 
  1605    29.0335    1321(36)          1313.8641         1311.9321 
  1606    29.0485    1317(36)          1313.2527         1311.3864 
  1607    29.0635    1322(36)          1310.8405         1310.8405 
  1608    29.0785    1294(36)          1310.2947         1310.2947 
  1609    29.0935    1293(36)          1309.7489         1309.7489 
  1610    29.1085    1331(36)          1309.2030         1309.2030 
  1611    29.1235    1324(36)          1308.6572         1308.6572 
  1612    29.1385    1281(36)          1308.1115         1308.1115 
  1613    29.1535    1277(36)          1307.5657         1307.5657 
  1614    29.1685    1304(36)          1307.0198         1307.0198 
  1615    29.1835    1333(37)          1306.4740         1306.4740 
  1616    29.1985    1331(36)          1305.9282         1305.9282 
  1617    29.2135    1318(36)          1305.3824         1305.3824 
  1618    29.2285    1299(36)          1304.6296         1304.6296 
  1619    29.2435    1307(36)          1303.6957         1303.6957 
  1620    29.2585    1322(36)          1303.6051         1302.7616 
  1621    29.2735    1330(36)          1302.7001         1301.8276 
  1622    29.2885    1305(36)          1301.7966         1300.8937 
  1623    29.3035    1271(36)          1300.8945         1299.9596 
  1624    29.3185    1264(36)          1299.9944         1299.0256 
  1625    29.3335    1279(36)          1299.0962         1298.0917 
  1626    29.3485    1293(36)          1298.6276         1297.1576 
  1627    29.3635    1303(36)          1297.7480         1296.2236 
  1628    29.3785    1305(36)          1296.8717         1295.2897 
  1629    29.3935    1312(36)          1295.9985         1294.3556 
  1630    29.4085    1327(36)          1295.1292         1293.4216 
  1631    29.4235    1329(36)          1294.2635         1292.4877 
  1632    29.4385    1313(36)          1293.4021         1291.5536 
  1633    29.4535    1297(36)          1292.5453         1290.6196 
  1634    29.4685    1288(36)          1291.6936         1289.6858 
  1635    29.4835    1267(36)          1290.8470         1288.7517 
  1636    29.4985    1241(35)          1290.0065         1287.8177 
  1637    29.5135    1240(35)          1289.1722         1286.8838 
  1638    29.5285    1256(35)          1288.3450         1285.9497 
  1639    29.5435    1245(35)          1287.5254         1285.0157 
  1640    29.5585    1256(35)          1286.7144         1284.0818 
  1641    29.5735    1247(35)          1285.9125         1283.1477 
  1642    29.5885    1228(35)          1285.1208         1282.2137 
  1643    29.6035    1254(35)          1284.3406         1281.2798 
  1644    29.6185    1263(36)          1283.5730         1280.3458 
  1645    29.6335    1284(36)          1282.8192         1279.4117 
  1646    29.6485    1303(36)          1282.0811         1278.4778 
  1647    29.6635    1279(36)          1281.3605         1277.5438 
  1648    29.6785    1289(36)          1280.6594         1276.6097 
  1649    29.6935    1325(36)          1279.9805         1275.6758 
  1650    29.7085    1290(36)          1279.3265         1274.7418 
  1651    29.7235    1263(36)          1278.7009         1273.8077 
  1652    29.7385    1258(35)          1278.1079         1272.8739 
  1653    29.7535    1274(36)          1277.5519         1271.9399 
  1654    29.7685    1283(36)          1277.0386         1271.0059 
  1655    29.7835    1255(35)          1276.5747         1270.0719 
  1656    29.7985    1217(35)          1276.1683         1269.1379 
  1657    29.8135    1194(35)          1275.8295         1268.2039 
  1658    29.8285    1221(35)          1275.5699         1267.2699 
  1659    29.8435    1251(35)          1275.4049         1266.3359 
  1660    29.8585    1247(35)          1275.3528         1265.4019 
  1661    29.8735    1261(36)          1275.4370         1264.4679 
  1662    29.8885    1277(36)          1275.6875         1263.5339 
  1663    29.9035    1261(36)          1276.1427         1262.5999 
  1664    29.9185    1236(35)          1276.8529         1261.6659 
  1665    29.9335    1260(35)          1277.8854         1260.7319 
  1666    29.9485    1243(35)          1279.3308         1259.7979 
  1667    29.9635    1216(35)          1281.3138         1258.8639 
  1668    29.9785    1239(35)          1284.0111         1257.9299 
  1669    29.9935    1254(35)          1287.6775         1256.9960 
  1670    30.0085    1258(35)          1292.6940         1256.0620 
  1671    30.0235    1304(36)          1299.6495         1255.1281 
  1672    30.0385    1362(37)          1309.5729         1254.1941 
  1673    30.0535    1428(38)          1325.0491         1253.2600 
  1674    30.0685    1552(39)          1356.3911         1252.3260 
  1675    30.0835    1762(42)          1445.9775         1251.3921 
  1676    30.0985    2135(46)          1719.0590         1250.4580 
  1677    30.1135    2867(54)          2386.6201         1249.5240 
  1678    30.1285    3992(63)          3524.7607         1248.5901 
  1679    30.1435    4976(71)          4694.3491         1247.6560 
  1680    30.1585    4994(71)          4975.4634         1246.7220 
  1681    30.1735    4024(63)          4105.0244         1245.7881 
  1682    30.1885    3018(55)          2982.2139         1244.8540 
  1683    30.2035    2582(51)          2407.0715         1243.9200 
  1684    30.2185    2709(52)          2539.7266         1242.9861 
  1685    30.2335    3049(55)          3012.5581         1242.0520 
  1686    30.2485    3050(55)          3207.7812         1241.1180 
  1687    30.2635    2615(51)          2808.1294         1240.1841 
  1688    30.2785    2056(45)          2164.0923         1239.2501 
  1689    30.2935    1637(40)          1670.1494         1238.3162 
  1690    30.3085    1401(37)          1420.9883         1237.3822 
  1691    30.3235    1305(36)          1327.1544         1236.4481 
  1692    30.3385    1276(36)          1294.3789         1235.5142 
  1693    30.3535    1273(36)          1279.5151         1234.5802 
  1694    30.3685    1284(36)          1270.0352         1233.6462 
  1695    30.3835    1245(35)          1262.9545         1232.7122 
  1696    30.3985    1223(35)          1257.3593         1231.7782 
  1697    30.4135    1210(35)          1252.7915         1230.8442 
  1698    30.4285    1217(35)          1248.9642         1229.9102 
  1699    30.4435    1240(35)          1245.6865         1228.9762 
  1700    30.4585    1267(36)          1242.8250         1228.0422 
  1701    30.4735    1268(36)          1240.2848         1227.1082 
  1702    30.4885    1250(35)          1237.9978         1226.1742 
  1703    30.5035    1251(35)          1235.9124         1225.2402 
  1704    30.5185    1243(35)          1233.9896         1224.3062 
  1705    30.5335    1234(35)          1232.2006         1223.3723 
  1706    30.5485    1231(35)          1230.5211         1222.4382 
  1707    30.5635    1220(35)          1228.9335         1221.5043 
  1708    30.5785    1203(35)          1227.4231         1220.5703 
  1709    30.5935    1201(35)          1225.9779         1219.6364 
  1710    30.6085    1218(35)          1224.5883         1218.7023 
  1711    30.6235    1219(35)          1223.2467         1217.7683 
  1712    30.6385    1176(34)          1221.9464         1216.8344 
  1713    30.6535    1153(34)          1220.6818         1215.9003 
  1714    30.6685    1171(34)          1219.4486         1214.9663 
  1715    30.6835    1194(35)          1218.2428         1214.0323 
  1716    30.6985    1193(35)          1217.0613         1213.0984 
  1717    30.7135    1206(35)          1215.9009         1212.1643 
  1718    30.7285    1202(35)          1214.7596         1211.2303 
  1719    30.7435    1175(34)          1213.6353         1210.2964 
  1720    30.7585    1175(34)          1212.5259         1209.3623 
  1721    30.7735    1184(34)          1211.4301         1208.4283 
  1722    30.7885    1207(35)          1210.3466         1207.4944 
  1723    30.8035    1208(35)          1209.2737         1206.5603 
  1724    30.8185    1172(34)          1208.2112         1205.6265 
  1725    30.8335    1183(34)          1207.1575         1204.6925 
  1726    30.8485    1203(35)          1206.1117         1203.7584 
  1727    30.8635    1210(35)          1205.0736         1202.8245 
  1728    30.8785    1254(35)          1204.0424         1201.8905 
  1729    30.8935    1255(35)          1203.0171         1200.9564 
  1730    30.9085    1208(35)          1201.9977         1200.0225 
  1731    30.9235    1189(34)          1200.9835         1199.0885 
  1732    30.9385    1199(35)          1199.9740         1198.1544 
  1733    30.9535    1203(35)          1198.9690         1197.2205 
  1734    30.9685    1192(35)          1197.9681         1196.2865 
  1735    30.9835    1186(34)          1196.9709         1195.3524 
  1736    30.9985    1177(34)          1195.9773         1194.4185 
  1737    31.0135    1185(34)          1194.9869         1193.4845 
  1738    31.0285    1185(34)          1193.9995         1192.5504 
  1739    31.0435    1179(34)          1193.0150         1191.6165 
  1740    31.0585    1188(34)          1192.0331         1190.6825 
  1741    31.0735    1197(35)          1190.2532         1189.7485 
  1742    31.0885    1207(35)          1189.3014         1188.8146 
  1743    31.1035    1191(35)          1188.3652         1187.8806 
  1744    31.1185    1168(34)          1187.4158         1186.9467 
  1745    31.1335    1156(34)          1186.4669         1186.0126 
  1746    31.1485    1145(34)          1185.5190         1185.0786 
  1747    31.1635    1144(34)          1184.1615         1184.1447 
  1748    31.1785    1146(34)          1183.4172         1183.2106 
  1749    31.1935    1139(34)          1182.4131         1182.1997 
  1750    31.2085    1154(34)          1181.2301         1181.0095 
  1751    31.2235    1189(34)          1180.0472         1179.8191 
  1752    31.2385    1189(34)          1178.8649         1178.6289 
  1753    31.2535    1169(34)          1177.6831         1177.4387 
  1754    31.2685    1161(34)          1176.5013         1176.2483 
  1755    31.2835    1147(34)          1175.3204         1175.0581 
  1756    31.2985    1149(34)          1174.1399         1173.8678 
  1757    31.3135    1181(34)          1172.9600         1172.6775 
  1758    31.3285    1188(34)          1171.7805         1171.4872 
  1759    31.3435    1188(34)          1170.6019         1170.2970 
  1760    31.3585    1168(34)          1169.4240         1169.1067 
  1761    31.3735    1129(34)          1168.2467         1167.9164 
  1762    31.3885    1131(34)          1167.0703         1166.7262 
  1763    31.4035    1153(34)          1165.8947         1165.5358 
  1764    31.4185    1181(34)          1164.7201         1164.3456 
  1765    31.4335    1193(35)          1163.5468         1163.1554 
  1766    31.4485    1163(34)          1162.3744         1161.9651 
  1767    31.4635    1128(34)          1161.2032         1160.7748 
  1768    31.4785    1135(34)          1160.0334         1159.5845 
  1769    31.4935    1125(34)          1158.8654         1158.3943 
  1770    31.5085    1123(34)          1157.6987         1157.2039 
  1771    31.5235    1139(34)          1156.5341         1156.0137 
  1772    31.5385    1139(34)          1155.3716         1154.8235 
  1773    31.5535    1135(34)          1154.2111         1153.6331 
  1774    31.5685    1143(34)          1153.0532         1152.4429 
  1775    31.5835    1139(34)          1151.8983         1151.2527 
  1776    31.5985    1135(34)          1150.7463         1150.0623 
  1777    31.6135    1150(34)          1149.5980         1148.8721 
  1778    31.6285    1150(34)          1148.4536         1147.6818 
  1779    31.6435    1130(34)          1147.3137         1146.4915 
  1780    31.6585    1142(34)          1146.1790         1145.3011 
  1781    31.6735    1170(34)          1145.0502         1144.1110 
  1782    31.6885    1145(34)          1143.9280         1142.9207 
  1783    31.7035    1120(33)          1142.8135         1141.7303 
  1784    31.7185    1114(33)          1141.7080         1140.5402 
  1785    31.7335    1120(33)          1140.6127         1139.3497 
  1786    31.7485    1123(34)          1139.5299         1138.1595 
  1787    31.7635    1108(33)          1138.4613         1136.9694 
  1788    31.7785    1093(33)          1137.4098         1135.7789 
  1789    31.7935    1090(33)          1136.3789         1134.5887 
  1790    31.8085    1100(33)          1135.3726         1133.3984 
  1791    31.8235    1146(34)          1134.3969         1132.2083 
  1792    31.8385    1160(34)          1133.4583         1131.0178 
  1793    31.8535    1130(34)          1132.5668         1129.8276 
  1794    31.8685    1138(34)          1131.7349         1128.6375 
  1795    31.8835    1179(34)          1130.9800         1127.4470 
  1796    31.8985    1177(34)          1130.3273         1126.2568 
  1797    31.9135    1167(34)          1129.8148         1125.0667 
  1798    31.9285    1186(34)          1129.5192         1123.8762 
  1799    31.9435    1201(35)          1129.6713         1122.6860 
  1800    31.9585    1202(35)          1131.0558         1121.4957 
  1801    31.9735    1231(35)          1135.7540         1120.3054 
  1802    31.9885    1282(36)          1147.0961         1119.1151 
  1803    32.0035    1325(36)          1166.5293         1117.9249 
  1804    32.0186    1361(37)          1188.6163         1116.7344 
  1805    32.0336    1370(37)          1202.6636         1115.5442 
  1806    32.0485    1395(37)          1213.7654         1114.3540 
  1807    32.0635    1483(39)          1262.9291         1113.1637 
  1808    32.0785    1602(40)          1403.9323         1111.9735 
  1809    32.0935    1719(41)          1644.3582         1110.7833 
  1810    32.1086    1829(43)          1880.8811         1109.5928 
  1811    32.1236    1830(43)          1925.1580         1108.4026 
  1812    32.1385    1654(41)          1729.5536         1107.2123 
  1813    32.1535    1433(38)          1463.5159         1106.0221 
  1814    32.1685    1287(36)          1268.4907         1104.8318 
  1815    32.1835    1236(35)          1170.6268         1103.6416 
  1816    32.1985    1193(35)          1133.0522         1102.4514 
  1817    32.2136    1167(34)          1119.5660         1101.2609 
  1818    32.2285    1155(34)          1113.3402         1100.0707 
  1819    32.2435    1120(33)          1109.2615         1098.8804 
  1820    32.2585    1109(33)          1106.0758         1097.6902 
  1821    32.2735    1123(34)          1103.4148         1096.5000 
  1822    32.2885    1119(33)          1101.1069         1095.3097 
  1823    32.3036    1118(33)          1099.0477         1094.1193 
  1824    32.3186    1121(33)          1097.1696         1092.9290 
  1825    32.3335    1125(34)          1095.4254         1091.7388 
  1826    32.3485    1126(34)          1093.7828         1090.5486 
  1827    32.3635    1099(33)          1092.2184         1089.3583 
  1828    32.3785    1071(33)          1090.7152         1088.1681 
  1829    32.3936    1071(33)          1089.2603         1086.9775 
  1830    32.4086    1083(33)          1087.8447         1085.7874 
  1831    32.4235    1084(33)          1086.4609         1084.5970 
  1832    32.4385    1109(33)          1085.1031         1083.4069 
  1833    32.4535    1105(33)          1083.7671         1082.2167 
  1834    32.4685    1073(33)          1082.4489         1081.0264 
  1835    32.4836    1049(32)          1081.1456         1079.8359 
  1836    32.4986    1039(32)          1079.8556         1078.6456 
  1837    32.5135    1064(33)          1078.5765         1077.4554 
  1838    32.5285    1065(33)          1077.3069         1076.2653 
  1839    32.5435    1066(33)          1076.0453         1075.0750 
  1840    32.5585    1043(32)          1074.7910         1073.8848 
  1841    32.5735    1025(32)          1073.5427         1072.6946 
  1842    32.5886    1048(32)          1072.2996         1071.5040 
  1843    32.6035    1093(33)          1071.0614         1070.3137 
  1844    32.6185    1098(33)          1069.8275         1069.1235 
  1845    32.6335    1074(33)          1068.5973         1067.9333 
  1846    32.6485    1057(33)          1067.3704         1066.7430 
  1847    32.6635    1047(32)          1066.1465         1065.5529 
  1848    32.6786    1063(33)          1064.9248         1064.3623 
  1849    32.6936    1072(33)          1063.7059         1063.1721 
  1850    32.7085    1050(32)          1062.4893         1061.9819 
  1851    32.7235    1025(32)          1061.2743         1060.7916 
  1852    32.7385    1027(32)          1060.0613         1059.6014 
  1853    32.7535    1036(32)          1058.8499         1058.4113 
  1854    32.7686    1039(32)          1057.6394         1057.2207 
  1855    32.7836    1028(32)          1056.4307         1056.0305 
  1856    32.7985    1038(32)          1055.2231         1054.8402 
  1857    32.8135    1034(32)          1054.0963         1053.7296 
  1858    32.8285    1040(32)          1053.0502         1052.6987 
  1859    32.8435    1054(32)          1052.7173         1051.6677 
  1860    32.8586    1023(32)          1051.6951         1050.6365 
  1861    32.8736    999(32)          1050.6752         1049.6056 
  1862    32.8885    1037(32)          1049.6570         1048.5746 
  1863    32.9035    1040(32)          1048.6407         1047.5436 
  1864    32.9185    1024(32)          1047.6265         1046.5127 
  1865    32.9335    1042(32)          1047.4109         1045.4817 
  1866    32.9485    1050(32)          1046.4260         1044.4508 
  1867    32.9636    1058(33)          1045.4441         1043.4196 
  1868    32.9785    1037(32)          1044.4519         1042.3885 
  1869    32.9935    1040(32)          1043.4780         1041.3577 
  1870    33.0085    1049(32)          1042.5078         1040.3267 
  1871    33.0235    1036(32)          1041.5419         1039.2958 
  1872    33.0385    1011(32)          1040.5802         1038.2648 
  1873    33.0536    991(31)          1039.6229         1037.2335 
  1874    33.0686    1007(32)          1038.4856         1036.2026 
  1875    33.0835    1011(32)          1037.5444         1035.1716 
  1876    33.0985    1012(32)          1036.6088         1034.1406 
  1877    33.1135    1014(32)          1035.6791         1033.1097 
  1878    33.1285    985(31)          1034.7556         1032.0787 
  1879    33.1436    992(31)          1033.8389         1031.0475 
  1880    33.1586    1011(32)          1032.9301         1030.0166 
  1881    33.1735    1027(32)          1032.0293         1028.9856 
  1882    33.1885    1030(32)          1031.1376         1027.9547 
  1883    33.2035    1025(32)          1030.2555         1026.9237 
  1884    33.2185    1043(32)          1029.3843         1025.8927 
  1885    33.2336    1058(33)          1028.5247         1024.8616 
  1886    33.2486    1065(33)          1027.6782         1023.8306 
  1887    33.2635    1098(33)          1026.8462         1022.7996 
  1888    33.2785    1098(33)          1026.0300         1021.7687 
  1889    33.2935    1075(33)          1025.2316         1020.7377 
  1890    33.3085    1076(33)          1024.4526         1019.7067 
  1891    33.3235    1056(32)          1023.6957         1018.6758 
  1892    33.3386    1048(32)          1022.9631         1017.6446 
  1893    33.3535    1030(32)          1022.2582         1016.6136 
  1894    33.3685    1004(32)          1021.5846         1015.5826 
  1895    33.3835    985(31)          1020.9462         1014.5517 
  1896    33.3985    973(31)          1020.3478         1013.5208 
  1897    33.4135    969(31)          1019.7951         1012.4898 
  1898    33.4286    994(32)          1019.2947         1011.4586 
  1899    33.4436    995(32)          1018.8550         1010.4276 
  1900    33.4585    1010(32)          1018.4854         1009.3967 
  1901    33.4735    992(31)          1018.1974         1008.3657 
  1902    33.4885    973(31)          1018.0053         1007.3347 
  1903    33.5035    972(31)          1017.9265         1006.3038 
  1904    33.5186    986(31)          1017.9824         1005.2726 
  1905    33.5336    1001(32)          1018.2001         1004.2416 
  1906    33.5485    998(32)          1018.6136         1003.2106 
  1907    33.5635    982(31)          1019.2667         1002.1797 
  1908    33.5785    999(32)          1020.2161         1001.1487 
  1909    33.5935    984(31)          1021.5365         1000.1178 
  1910    33.6086    986(31)          1023.3285          999.0865 
  1911    33.6236    1026(32)          1025.7279          998.0556 
  1912    33.6385    1044(32)          1028.9259          997.0247 
  1913    33.6535    1046(32)          1033.1946          995.9937 
  1914    33.6685    1045(32)          1038.9355          994.9627 
  1915    33.6835    1049(32)          1046.7809          993.9318 
  1916    33.6985    1061(33)          1057.9546          992.9008 
  1917    33.7136    1082(33)          1076.0842          991.8696 
  1918    33.7285    1203(35)          1114.9275          990.8386 
  1919    33.7435    1416(38)          1220.3259          989.8077 
  1920    33.7585    1732(42)          1499.0178          988.7767 
  1921    33.7735    2324(48)          2089.6233          987.7458 
  1922    33.7885    3146(56)          2995.1558          986.7148 
  1923    33.8036    3928(63)          3876.7773          985.6836 
  1924    33.8186    4015(63)          4136.7246          984.6526 
  1925    33.8335    3562(60)          3662.5474          983.6217 
  1926    33.8485    3257(57)          3148.8140          982.5907 
  1927    33.8635    3349(58)          3219.4084          981.5598 
  1928    33.8785    3758(61)          3861.8374          980.5288 
  1929    33.8936    4072(64)          4414.6924          979.4976 
  1930    33.9086    3748(61)          4142.4521          978.4666 
  1931    33.9235    2859(53)          3179.7070          977.4357 
  1932    33.9385    1995(45)          2185.0322          976.4047 
  1933    33.9535    1492(39)          1533.3606          975.3738 
  1934    33.9685    1254(35)          1223.9957          974.3428 
  1935    33.9836    1153(34)          1105.7323          973.3116 
  1936    33.9986    1106(33)          1061.1626          972.2806 
  1937    34.0135    1091(33)          1039.5032          971.2497 
  1938    34.0285    1075(33)          1025.4570          970.2188 
  1939    34.0435    1061(33)          1015.0090          969.1877 
  1940    34.0585    1015(32)          1006.8188          968.1568 
  1941    34.0735    984(31)          1000.2023          967.1259 
  1942    34.0886    1006(32)           994.7253          966.0946 
  1943    34.1035    995(32)           990.0981          965.0637 
  1944    34.1185    968(31)           986.1149          964.0327 
  1945    34.1335    995(32)           982.6298          963.0018 
  1946    34.1485    1000(32)           979.5358          961.9708 
  1947    34.1635    977(31)           976.7537          960.9398 
  1948    34.1786    931(31)           974.2225          959.9086 
  1949    34.1936    919(30)           971.8973          958.8777 
  1950    34.2085    937(31)           969.7412          957.8467 
  1951    34.2235    937(31)           967.7260          956.8157 
  1952    34.2385    970(31)           965.8290          955.7848 
  1953    34.2535    984(31)           964.0317          954.7538 
  1954    34.2686    912(30)           962.3190          953.7226 
  1955    34.2836    896(30)           960.6796          952.6917 
  1956    34.2985    924(30)           959.1029          951.6607 
  1957    34.3135    920(30)           957.5806          950.6298 
  1958    34.3285    913(30)           956.1057          949.5988 
  1959    34.3435    942(31)           954.6720          948.5678 
  1960    34.3586    967(31)           953.2745          947.5366 
  1961    34.3736    945(31)           951.9095          946.5057 
  1962    34.3885    924(30)           950.5730          945.4747 
  1963    34.4035    951(31)           949.2617          944.4437 
  1964    34.4185    947(31)           947.9730          943.4128 
  1965    34.4335    924(30)           946.7046          942.3818 
  1966    34.4485    923(30)           945.4543          941.3509 
  1967    34.4636    910(30)           944.2200          940.3196 
  1968    34.4785    934(31)           943.0008          939.2887 
  1969    34.4935    967(31)           941.7949          938.2578 
  1970    34.5085    949(31)           940.6011          937.2268 
  1971    34.5235    943(31)           939.4183          936.1958 
  1972    34.5385    944(31)           939.3975          935.1649 
  1973    34.5536    949(31)           938.2690          934.1337 
  1974    34.5686    952(31)           937.1508          933.1027 
  1975    34.5835    936(31)           936.0421          932.0717 
  1976    34.5985    933(31)           934.9423          931.0408 
  1977    34.6135    934(31)           933.8511          930.0098 
  1978    34.6285    923(30)           932.7679          928.9789 
  1979    34.6436    938(31)           931.6923          927.9476 
  1980    34.6586    969(31)           930.6245          926.9167 
  1981    34.6735    973(31)           929.5640          925.8857 
  1982    34.6885    968(31)           928.5107          924.8547 
  1983    34.7035    963(31)           927.4646          923.8239 
  1984    34.7185    963(31)           926.4253          922.7928 
  1985    34.7336    956(31)           925.3928          921.7617 
  1986    34.7486    958(31)           924.3676          920.7307 
  1987    34.7635    970(31)           923.3494          919.6997 
  1988    34.7785    982(31)           922.3384          918.6688 
  1989    34.7935    992(31)           920.6348          917.6378 
  1990    34.8085    954(31)           919.6596          916.6069 
  1991    34.8235    934(31)           918.6914          915.5759 
  1992    34.8386    927(30)           917.7302          914.5447 
  1993    34.8535    966(31)           916.7769          913.5137 
  1994    34.8685    946(31)           915.8319          912.4828 
  1995    34.8835    962(31)           914.1331          911.4518 
  1996    34.8985    956(31)           913.2290          910.4208 
  1997    34.9135    899(30)           912.3341          909.3899 
  1998    34.9286    880(30)           911.4490          908.3586 
  1999    34.9436    893(30)           910.5754          907.3277 
  2000    34.9585    897(30)           909.7142          906.2968 
  2001    34.9735    892(30)           908.8665          905.2658 
  2002    34.9885    906(30)           908.0339          904.2349 
  2003    35.0035    912(30)           907.2182          903.2039 
  2004    35.0186    927(30)           906.4211          902.1727 
  2005    35.0336    901(30)           905.6453          901.1417 
  2006    35.0485    907(30)           904.8931          900.1108 
  2007    35.0635    913(30)           904.1675          899.0798 
  2008    35.0785    855(29)           903.4824          898.0590 
  2009    35.0935    864(29)           902.9911          897.1979 
  2010    35.1086    902(30)           902.5388          896.3366 
  2011    35.1236    903(30)           902.1313          895.4755 
  2012    35.1385    893(30)           901.7756          894.6144 
  2013    35.1535    877(30)           901.4793          893.7532 
  2014    35.1685    872(30)           901.2525          892.8922 
  2015    35.1835    872(30)           901.1068          892.0310 
  2016    35.1985    882(30)           901.0568          891.1699 
  2017    35.2136    905(30)           901.1201          890.3086 
  2018    35.2285    921(30)           901.3188          889.4474 
  2019    35.2435    909(30)           901.6808          888.5864 
  2020    35.2585    889(30)           902.2408          887.7252 
  2021    35.2735    890(30)           903.0442          886.8641 
  2022    35.2885    878(30)           904.1492          886.0030 
  2023    35.3036    872(30)           905.6332          885.1417 
  2024    35.3186    906(30)           907.5988          884.2806 
  2025    35.3335    913(30)           910.1861          883.4194 
  2026    35.3485    908(30)           913.5900          882.5583 
  2027    35.3635    902(30)           918.0862          881.6972 
  2028    35.3785    908(30)           924.0764          880.8361 
  2029    35.3936    913(30)           932.1696          879.9747 
  2030    35.4086    895(30)           943.3769          879.1136 
  2031    35.4235    914(30)           959.9728          878.2526 
  2032    35.4385    994(32)           989.5318          877.3914 
  2033    35.4535    1226(35)          1059.9707          876.5303 
  2034    35.4685    1581(40)          1254.9644          875.6692 
  2035    35.4836    2089(46)          1746.0757          874.8079 
  2036    35.4986    2918(54)          2718.7236          873.9467 
  2037    35.5135    4231(65)          4113.9214          873.0856 
  2038    35.5285    5324(73)          5365.6870          872.2245 
  2039    35.5435    5229(72)          5574.2271          871.3634 
  2040    35.5585    3992(63)          4548.6782          870.5023 
  2041    35.5735    2656(52)          3109.9714          869.6412 
  2042    35.5886    1755(42)          1980.3198          868.7798 
  2043    35.6035    1306(36)          1355.8188          867.9187 
  2044    35.6185    1097(33)          1090.8340          867.0576 
  2045    35.6335    1031(32)           993.3839          866.1965 
  2046    35.6485    963(31)           954.2896          865.3354 
  2047    35.6635    912(30)           933.3087          864.4742 
  2048    35.6786    892(30)           919.0865          863.6129 
  2049    35.6936    858(29)           908.4614          862.7518 
  2050    35.7085    874(30)           900.1860          861.8907 
  2051    35.7235    867(29)           893.5623          861.0296 
  2052    35.7385    865(29)           888.1373          860.1685 
  2053    35.7535    857(29)           883.6027          859.3074 
  2054    35.7686    874(30)           879.7415          858.4460 
  2055    35.7836    897(30)           876.4012          857.5849 
  2056    35.7985    855(29)           873.4678          856.7238 
  2057    35.8135    806(28)           870.8573          855.8627 
  2058    35.8285    832(29)           868.5062          855.0016 
  2059    35.8435    865(29)           866.3657          854.1404 
  2060    35.8586    805(28)           864.3978          853.2791 
  2061    35.8736    807(28)           862.5736          852.4180 
  2062    35.8885    844(29)           860.8689          851.5569 
  2063    35.9035    858(29)           859.2649          850.6958 
  2064    35.9185    846(29)           857.7461          849.8347 
  2065    35.9335    826(29)           856.3001          848.9736 
  2066    35.9485    802(28)           854.9164          848.1124 
  2067    35.9636    792(28)           853.5864          847.2511 
  2068    35.9785    854(29)           852.3034          846.3900 
  2069    35.9935    889(30)           851.0610          845.5289 
  2070    36.0085    868(29)           849.8544          844.6678 
  2071    36.0235    850(29)           848.6790          843.8066 
  2072    36.0385    828(29)           847.5314          842.9456 
  2073    36.0536    845(29)           846.4080          842.0842 
  2074    36.0686    871(30)           845.3066          841.2231 
  2075    36.0835    856(29)           844.2248          840.3620 
  2076    36.0985    862(29)           843.1603          839.5009 
  2077    36.1135    893(30)           842.1115          838.6398 
  2078    36.1285    883(30)           841.0767          837.7786 
  2079    36.1436    889(30)           840.5365          836.9173 
  2080    36.1586    870(29)           839.5403          836.0562 
  2081    36.1735    861(29)           838.5551          835.1951 
  2082    36.1885    885(30)           837.5801          834.3340 
  2083    36.2035    887(30)           837.0206          833.4728 
  2084    36.2185    862(29)           836.0757          832.6118 
  2085    36.2336    894(30)           835.1393          831.7504 
  2086    36.2486    892(30)           834.2111          830.8893 
  2087    36.2635    861(29)           833.2905          830.0282 
  2088    36.2785    878(30)           832.3772          829.1671 
  2089    36.2935    896(30)           831.4708          828.3060 
  2090    36.3085    883(30)           830.5711          827.4448 
  2091    36.3235    885(30)           829.6778          826.5837 
  2092    36.3386    898(30)           828.7905          825.7224 
  2093    36.3535    898(30)           827.9095          824.8613 
  2094    36.3685    895(30)           827.0346          824.0002 
  2095    36.3835    887(30)           826.1655          823.1390 
  2096    36.3985    877(30)           825.3025          822.2780 
  2097    36.4135    855(29)           824.4453          821.4168 
  2098    36.4286    826(29)           823.5939          820.5555 
  2099    36.4436    853(29)           822.7488          819.6944 
  2100    36.4585    856(29)           821.9099          818.8333 
  2101    36.4735    828(29)           821.0775          817.9722 
  2102    36.4885    811(28)           820.2516          817.1110 
  2103    36.5035    802(28)           819.4327          816.2499 
  2104    36.5186    816(29)           818.6208          815.3885 
  2105    36.5336    803(28)           817.8168          814.5275 
  2106    36.5485    820(29)           815.8928          813.6664 
  2107    36.5635    797(28)           815.1381          812.8052 
  2108    36.5785    809(28)           814.3914          811.9441 
  2109    36.5935    811(28)           813.6533          811.0830 
  2110    36.6086    793(28)           812.9246          810.2217 
  2111    36.6236    797(28)           812.2066          809.3606 
  2112    36.6385    794(28)           811.5002          808.4995 
  2113    36.6535    798(28)           810.8068          807.6383 
  2114    36.6685    860(29)           810.1281          806.7772 
  2115    36.6835    847(29)           809.4654          805.9161 
  2116    36.6985    790(28)           808.8209          805.0550 
  2117    36.7136    755(27)           808.1968          804.1937 
  2118    36.7285    774(28)           807.5960          803.3325 
  2119    36.7435    761(28)           807.0216          802.4714 
  2120    36.7585    751(27)           806.4771          801.6104 
  2121    36.7735    762(28)           805.9668          800.7492 
  2122    36.7885    796(28)           805.4960          799.8881 
  2123    36.8036    789(28)           805.0707          799.0267 
  2124    36.8186    759(28)           804.6985          798.1656 
  2125    36.8335    762(28)           804.3883          797.3045 
  2126    36.8485    781(28)           804.1510          796.4434 
  2127    36.8635    803(28)           804.0001          795.5823 
  2128    36.8785    781(28)           803.9524          794.7212 
  2129    36.8936    769(28)           804.0289          793.8599 
  2130    36.9086    770(28)           804.2563          792.9987 
  2131    36.9235    766(28)           804.6691          792.1376 
  2132    36.9385    775(28)           805.3116          791.2765 
  2133    36.9535    806(28)           806.2432          790.4154 
  2134    36.9685    799(28)           807.5427          789.5543 
  2135    36.9835    820(29)           809.3185          788.6932 
  2136    36.9985    759(28)           811.7219          787.8320 
  2137    37.0135    771(28)           814.9703          786.9707 
  2138    37.0285    772(28)           819.3857          786.1096 
  2139    37.0435    817(29)           825.5123          785.2485 
  2140    37.0585    851(29)           834.5899          784.3874 
  2141    37.0735    866(29)           850.6152          783.5262 
  2142    37.0885    922(30)           887.1389          782.6652 
  2143    37.1035    1038(32)           981.2377          781.8038 
  2144    37.1185    1280(36)          1202.5168          780.9427 
  2145    37.1335    1695(41)          1620.6521          780.0816 
  2146    37.1485    2344(48)          2213.8745          779.2205 
  2147    37.1635    3016(55)          2792.3481          778.3594 
  2148    37.1785    3184(56)          3074.9692          777.4982 
  2149    37.1935    2958(54)          3038.1125          776.6371 
  2150    37.2085    2707(52)          2940.4468          775.7758 
  2151    37.2235    2614(51)          2851.7266          774.9147 
  2152    37.2385    2429(49)          2583.3550          774.0536 
  2153    37.2535    1940(44)          2087.0264          773.1924 
  2154    37.2685    1417(38)          1563.8745          772.3314 
  2155    37.2835    1041(32)          1179.8871          771.4702 
  2156    37.2985    878(30)           967.3593          770.6089 
  2157    37.3135    839(29)           872.8394          769.7478 
  2158    37.3285    808(28)           834.4692          768.8867 
  2159    37.3435    830(29)           816.8461          768.0256 
  2160    37.3585    765(28)           806.3051          767.1644 
  2161    37.3735    740(27)           798.6928          766.3033 
  2162    37.3885    744(27)           792.7362          765.4420 
  2163    37.4035    735(27)           787.9036          764.5809 
  2164    37.4185    747(27)           783.8823          763.7198 
  2165    37.4335    749(27)           780.4646          762.8586 
  2166    37.4485    766(28)           777.5059          761.9976 
  2167    37.4635    814(29)           774.9021          761.1364 
  2168    37.4785    819(29)           772.5769          760.2751 
  2169    37.4935    855(29)           770.4746          759.4140 
  2170    37.5085    869(29)           768.5517          758.5529 
  2171    37.5235    928(30)           766.7751          757.6918 
  2172    37.5385    983(31)           765.1191          756.8306 
  2173    37.5535    1011(32)           763.5633          755.9695 
  2174    37.5685    1023(32)           762.0915          755.1084 
  2175    37.5835    960(31)           760.6904          754.2471 
  2176    37.5985    924(30)           759.3500          753.3860 
  2177    37.6135    893(30)           758.0612          752.5248 
  2178    37.6285    891(30)           756.8169          751.6637 
  2179    37.6435    842(29)           755.6112          750.8026 
  2180    37.6585    799(28)           754.4390          749.9415 
  2181    37.6735    807(28)           753.4385          749.0802 
  2182    37.6885    797(28)           752.3254          748.2191 
  2183    37.7035    775(28)           751.2352          747.3579 
  2184    37.7185    789(28)           750.1653          746.4968 
  2185    37.7335    742(27)           749.1134          745.6357 
  2186    37.7485    732(27)           748.3799          744.7746 
  2187    37.7635    749(27)           747.3670          743.9133 
  2188    37.7785    751(27)           746.3678          743.0521 
  2189    37.7935    751(27)           745.3808          742.1910 
  2190    37.8085    736(27)           744.4048          741.3300 
  2191    37.8235    714(27)           743.4390          740.4688 
  2192    37.8385    702(26)           742.4824          739.6077 
  2193    37.8535    719(27)           741.5342          738.7463 
  2194    37.8685    731(27)           740.5942          737.8853 
  2195    37.8835    710(27)           739.6616          737.0242 
  2196    37.8985    746(27)           738.7358          736.1630 
  2197    37.9135    770(28)           737.8165          735.3019 
  2198    37.9285    764(28)           736.9034          734.4408 
  2199    37.9435    729(27)           735.9962          733.5797 
  2200    37.9585    716(27)           735.0943          732.7184 
  2201    37.9735    731(27)           734.1979          731.8572 
  2202    37.9885    733(27)           733.3068          730.9961 
  2203    38.0035    746(27)           732.4206          730.1350 
  2204    38.0185    700(26)           731.5394          729.2739 
  2205    38.0335    743(27)           730.6631          728.4128 
  2206    38.0485    757(28)           729.7913          727.5515 
  2207    38.0635    743(27)           728.9246          726.6903 
  2208    38.0785    725(27)           728.0629          725.8292 
  2209    38.0935    721(27)           727.2060          724.9681 
  2210    38.1085    712(27)           726.7926          724.5454 
  2211    38.1235    724(27)           726.7894          724.5276 
  2212    38.1385    706(27)           726.7916          724.5098 
  2213    38.1535    746(27)           726.7994          724.4921 
  2214    38.1685    750(27)           726.8134          724.4743 
  2215    38.1835    733(27)           726.8336          724.4565 
  2216    38.1985    747(27)           726.8605          724.4387 
  2217    38.2135    722(27)           726.4222          724.4210 
  2218    38.2285    721(27)           726.4777          724.4032 
  2219    38.2435    737(27)           726.5411          724.3854 
  2220    38.2585    694(26)           726.6135          724.3677 
  2221    38.2735    682(26)           726.3010          724.3499 
  2222    38.2885    714(27)           726.4053          724.3321 
  2223    38.3035    703(27)           726.5214          724.3143 
  2224    38.3185    712(27)           726.6510          724.2966 
  2225    38.3335    675(26)           726.7960          724.2788 
  2226    38.3485    665(26)           726.9585          724.2610 
  2227    38.3635    674(26)           727.1412          724.2432 
  2228    38.3785    702(26)           727.3473          724.2255 
  2229    38.3935    704(27)           727.5805          724.2077 
  2230    38.4085    720(27)           727.8455          724.1899 
  2231    38.4235    702(26)           728.1479          724.1721 
  2232    38.4385    708(27)           728.4947          724.1544 
  2233    38.4535    739(27)           728.8945          724.1366 
  2234    38.4685    700(26)           729.3582          724.1188 
  2235    38.4835    733(27)           729.8997          724.1011 
  2236    38.4985    717(27)           730.5370          724.0833 
  2237    38.5135    699(26)           731.2937          724.0655 
  2238    38.5285    694(26)           732.2007          724.0477 
  2239    38.5435    673(26)           733.3004          724.0300 
  2240    38.5585    737(27)           734.6511          724.0122 
  2241    38.5735    741(27)           736.3361          723.9944 
  2242    38.5885    731(27)           738.4802          723.9766 
  2243    38.6035    703(27)           741.3074          723.9589 
  2244    38.6185    727(27)           745.3752          723.9411 
  2245    38.6335    739(27)           752.4818          723.9233 
  2246    38.6485    749(27)           768.1298          723.9056 
  2247    38.6635    809(28)           805.3387          723.8878 
  2248    38.6785    889(30)           884.5256          723.8700 
  2249    38.6935    1055(32)          1019.7656          723.8522 
  2250    38.7085    1231(35)          1193.4241          723.8345 
  2251    38.7235    1376(37)          1344.7297          723.8167 
  2252    38.7385    1419(38)          1414.0819          723.7989 
  2253    38.7535    1441(38)          1449.1599          723.7811 
  2254    38.7685    1502(39)          1565.1365          723.7634 
  2255    38.7835    1800(42)          1780.6527          723.7456 
  2256    38.7985    2070(45)          1956.5353          723.7278 
  2257    38.8135    1976(44)          1897.8953          723.7100 
  2258    38.8285    1601(40)          1607.6746          723.6923 
  2259    38.8435    1219(35)          1264.8073          723.6745 
  2260    38.8585    973(31)          1003.8765          723.6567 
  2261    38.8735    836(29)           856.4303          723.6390 
  2262    38.8885    771(28)           790.0967          723.6212 
  2263    38.9035    751(27)           763.7027          723.6034 
  2264    38.9185    743(27)           752.4524          723.5856 
  2265    38.9335    728(27)           746.3372          723.5679 
  2266    38.9485    699(26)           742.2173          723.5501 
  2267    38.9635    705(27)           739.1538          723.5323 
  2268    38.9785    701(26)           736.7833          723.5145 
  2269    38.9935    724(27)           734.9081          723.4968 
  2270    39.0085    752(27)           733.3978          723.4790 
  2271    39.0235    759(28)           732.1628          723.4612 
  2272    39.0385    729(27)           731.1392          723.4434 
  2273    39.0535    709(27)           730.2809          723.4257 
  2274    39.0685    712(27)           729.5535          723.4079 
  2275    39.0835    692(26)           728.9310          723.3901 
  2276    39.0985    691(26)           728.3939          723.3724 
  2277    39.1135    707(27)           727.9267          723.3546 
  2278    39.1285    732(27)           727.5174          723.3368 
  2279    39.1435    716(27)           727.1564          723.3190 
  2280    39.1585    709(27)           726.8362          723.3013 
  2281    39.1735    723(27)           726.5503          723.2835 
  2282    39.1885    725(27)           726.2939          723.2657 
  2283    39.2035    696(26)           726.0629          723.2479 
  2284    39.2185    734(27)           725.8536          723.2302 
  2285    39.2335    721(27)           725.6633          723.2124 
  2286    39.2485    726(27)           725.4895          723.1946 
  2287    39.2635    714(27)           725.3301          723.1768 
  2288    39.2785    743(27)           725.1835          723.1591 
  2289    39.2935    739(27)           725.0481          723.1413 
  2290    39.3085    740(27)           724.9227          723.1235 
  2291    39.3235    753(27)           724.8062          723.1058 
  2292    39.3385    768(28)           724.6976          723.0880 
  2293    39.3535    755(27)           724.5961          723.0702 
  2294    39.3685    761(28)           724.5010          723.0524 
  2295    39.3835    747(27)           724.4116          723.0347 
  2296    39.3985    792(28)           724.3275          723.0169 
  2297    39.4135    778(28)           724.2479          722.9991 
  2298    39.4285    776(28)           724.1727          722.9813 
  2299    39.4435    753(27)           724.1014          722.9636 
  2300    39.4585    747(27)           724.0336          722.9458 
  2301    39.4735    752(27)           723.9690          722.9280 
  2302    39.4885    731(27)           723.9073          722.9102 
  2303    39.5035    691(26)           723.8484          722.8925 
  2304    39.5185    693(26)           723.7921          722.8747 
  2305    39.5335    715(27)           723.7380          722.8569 
  2306    39.5485    730(27)           723.6860          722.8392 
  2307    39.5635    697(26)           723.6359          722.8214 
  2308    39.5785    686(26)           723.5877          722.8036 
  2309    39.5935    690(26)           723.5411          722.7858 
  2310    39.6085    719(27)           723.4962          722.7681 
  2311    39.6235    735(27)           723.4526          722.7503 
  2312    39.6385    707(27)           723.4104          722.7325 
  2313    39.6535    762(28)           723.3695          722.7147 
  2314    39.6685    739(27)           723.3297          722.6970 
  2315    39.6835    720(27)           723.2911          722.6792 
  2316    39.6985    751(27)           723.2534          722.6614 
  2317    39.7135    762(28)           723.2167          722.6437 
  2318    39.7285    753(27)           723.1808          722.6259 
  2319    39.7435    734(27)           723.1459          722.6081 
  2320    39.7585    742(27)           723.1117          722.5903 
  2321    39.7735    732(27)           723.0782          722.5726 
  2322    39.7885    711(27)           723.0455          722.5548 
  2323    39.8035    734(27)           722.8749          722.5370 
  2324    39.8185    734(27)           722.8472          722.5192 
  2325    39.8335    720(27)           722.8200          722.5015 
  2326    39.8485    694(26)           722.7932          722.4837 
  2327    39.8635    733(27)           722.7667          722.4659 
  2328    39.8785    706(27)           722.4481          722.4481 
  2329    39.8935    714(27)           722.4304          722.4304 
  2330    39.9085    723(27)           722.4126          722.4126 
  2331    39.9235    693(26)           722.3948          722.3948 
  2332    39.9385    681(26)           722.3770          722.3770 
  2333    39.9535    737(27)           722.3593          722.3593 
  2334    39.9685    685(26)           722.3415          722.3415 
  2335    39.9835    683(26)           722.3237          722.3237 
  2336    39.9985    695(26)           722.3060          722.3060 
  2337    40.0135    717(27)           722.2881          722.2881 
  2338    40.0285    705(27)           722.2704          722.2704 
  2339    40.0435    709(27)           722.2526          722.2526 
  2340    40.0585    716(27)           722.2349          722.2349 
  2341    40.0735    690(26)           722.2171          722.2171 
  2342    40.0885    657(26)           722.1993          722.1993 
  2343    40.1035    717(27)           722.1815          722.1815 
  2344    40.1185    667(26)           722.1638          722.1638 
  2345    40.1335    656(26)           722.1460          722.1460 
  2346    40.1485    673(26)           722.1282          722.1282 
  2347    40.1635    721(27)           722.1105          722.1105 
  2348    40.1785    690(26)           722.0927          722.0927 
  2349    40.1935    692(26)           722.0749          722.0749 
  2350    40.2085    725(27)           722.0571          722.0571 
  2351    40.2235    738(27)           722.0394          722.0394 
  2352    40.2385    761(28)           722.0216          722.0216 
  2353    40.2535    726(27)           722.0038          722.0038 
  2354    40.2685    720(27)           721.9860          721.9860 
  2355    40.2835    689(26)           721.9683          721.9683 
  2356    40.2985    684(26)           721.9505          721.9505 
  2357    40.3135    711(27)           721.9327          721.9327 
  2358    40.3285    678(26)           721.9149          721.9149 
  2359    40.3435    683(26)           721.8972          721.8972 
  2360    40.3585    701(26)           721.8794          721.8794 
  2361    40.3735    699(26)           721.8616          721.8616 
  2362    40.3885    725(27)           721.8439          721.8439 
  2363    40.4035    709(27)           721.8260          721.8260 
  2364    40.4185    736(27)           721.8083          721.8083 
  2365    40.4335    724(27)           721.7905          721.7905 
  2366    40.4485    732(27)           721.7728          721.7728 
  2367    40.4635    695(26)           721.7550          721.7550 
  2368    40.4785    709(27)           721.7372          721.7372 
  2369    40.4935    707(27)           721.7194          721.7194 
  2370    40.5085    702(26)           721.7017          721.7017 
  2371    40.5235    704(27)           721.6839          721.6839 
  2372    40.5385    719(27)           721.6661          721.6661 
  2373    40.5535    699(26)           721.6483          721.6483 
  2374    40.5685    704(27)           721.5632          721.5632 
  2375    40.5835    697(26)           721.4052          721.4052 
  2376    40.5985    721(27)           721.2471          721.2471 
  2377    40.6135    695(26)           721.0890          721.0890 
  2378    40.6285    708(27)           720.9309          720.9309 
  2379    40.6435    718(27)           721.1535          720.7728 
  2380    40.6585    735(27)           721.0059          720.6147 
  2381    40.6735    688(26)           720.8588          720.4567 
  2382    40.6885    705(27)           720.7122          720.2986 
  2383    40.7035    738(27)           720.5660          720.1405 
  2384    40.7185    746(27)           720.4204          719.9824 
  2385    40.7335    718(27)           720.2753          719.8243 
  2386    40.7485    748(27)           720.1309          719.6663 
  2387    40.7635    704(27)           719.9870          719.5082 
  2388    40.7785    716(27)           719.8438          719.3501 
  2389    40.7935    713(27)           719.7013          719.1920 
  2390    40.8085    730(27)           719.5596          719.0339 
  2391    40.8235    737(27)           719.4186          718.8759 
  2392    40.8385    727(27)           719.2786          718.7178 
  2393    40.8535    742(27)           719.1394          718.5597 
  2394    40.8685    708(27)           719.0012          718.4016 
  2395    40.8835    710(27)           718.8640          718.2435 
  2396    40.8985    713(27)           718.7280          718.0854 
  2397    40.9135    685(26)           718.5931          717.9274 
  2398    40.9285    685(26)           718.4596          717.7693 
  2399    40.9435    695(26)           718.3274          717.6113 
  2400    40.9585    698(26)           718.1966          717.4531 
  2401    40.9735    703(27)           718.0674          717.2950 
  2402    40.9885    720(27)           717.9401          717.1370 
  2403    41.0035    712(27)           717.8146          716.9789 
  2404    41.0185    710(27)           717.6910          716.8209 
  2405    41.0335    721(27)           717.5697          716.6628 
  2406    41.0485    717(27)           717.4507          716.5046 
  2407    41.0635    708(27)           717.3344          716.3466 
  2408    41.0785    670(26)           717.2208          716.1885 
  2409    41.0935    659(26)           717.1104          716.0305 
  2410    41.1085    681(26)           717.0032          715.8724 
  2411    41.1235    724(27)           716.8998          715.7143 
  2412    41.1385    696(26)           716.8004          715.5562 
  2413    41.1535    716(27)           716.7056          715.3981 
  2414    41.1685    743(27)           716.6156          715.2401 
  2415    41.1835    733(27)           716.5311          715.0820 
  2416    41.1985    728(27)           716.4526          714.9239 
  2417    41.2135    705(27)           716.3809          714.7658 
  2418    41.2285    702(26)           716.3167          714.6077 
  2419    41.2435    707(27)           716.2609          714.4496 
  2420    41.2585    704(27)           716.2146          714.2916 
  2421    41.2735    745(27)           716.1789          714.1335 
  2422    41.2885    725(27)           716.1552          713.9754 
  2423    41.3035    701(26)           716.1452          713.8173 
  2424    41.3185    715(27)           716.1508          713.6592 
  2425    41.3335    732(27)           716.1743          713.5012 
  2426    41.3485    676(26)           716.2182          713.3431 
  2427    41.3635    720(27)           716.2859          713.1850 
  2428    41.3785    712(27)           716.3811          713.0269 
  2429    41.3935    730(27)           716.5086          712.8688 
  2430    41.4085    744(27)           716.6740          712.7108 
  2431    41.4235    726(27)           716.8844          712.5527 
  2432    41.4385    721(27)           717.1483          712.3946 
  2433    41.4535    705(27)           717.4766          712.2365 
  2434    41.4685    702(26)           717.8832          712.0784 
  2435    41.4835    716(27)           718.3855          711.9203 
  2436    41.4985    699(26)           719.0064          711.7623 
  2437    41.5135    737(27)           719.7759          711.6042 
  2438    41.5285    723(27)           720.7335          711.4461 
  2439    41.5435    732(27)           721.9333          711.2880 
  2440    41.5585    739(27)           723.4501          711.1299 
  2441    41.5735    741(27)           725.3889          710.9719 
  2442    41.5885    730(27)           727.9033          710.8138 
  2443    41.6035    733(27)           731.2381          710.6557 
  2444    41.6185    723(27)           735.8751          710.4976 
  2445    41.6335    734(27)           743.1503          710.3395 
  2446    41.6485    771(28)           757.3794          710.1815 
  2447    41.6635    836(29)           791.1743          710.0234 
  2448    41.6785    904(30)           873.0641          709.8654 
  2449    41.6935    1011(32)          1046.9722          709.7073 
  2450    41.7085    1295(36)          1344.9399          709.5491 
  2451    41.7235    1744(42)          1732.3918          709.3911 
  2452    41.7385    2079(46)          2067.8257          709.2330 
  2453    41.7535    2107(46)          2144.8979          709.0750 
  2454    41.7685    1751(42)          1902.8333          708.9169 
  2455    41.7835    1360(37)          1514.5929          708.7588 
  2456    41.7985    1148(34)          1165.4325          708.6006 
  2457    41.8135    965(31)           936.3865          708.4426 
  2458    41.8285    874(30)           818.2413          708.2845 
  2459    41.8435    793(28)           767.0212          708.1265 
  2460    41.8585    796(28)           745.9599          707.9684 
  2461    41.8735    785(28)           736.0812          707.8103 
  2462    41.8885    785(28)           730.1979          707.6522 
  2463    41.9035    742(27)           726.0444          707.4941 
  2464    41.9185    709(27)           722.8811          707.3361 
  2465    41.9335    726(27)           720.3883          707.1780 
  2466    41.9485    733(27)           718.3795          707.0199 
  2467    41.9635    705(27)           716.7307          706.8618 
  2468    41.9785    753(27)           715.3546          706.7037 
  2469    41.9935    769(28)           714.1895          706.5457 
  2470    42.0085    748(27)           713.1895          706.3876 
  2471    42.0235    732(27)           712.3204          706.2295 
  2472    42.0385    719(27)           715.7474          706.0714 
  2473    42.0535    737(27)           715.1827          705.9133 
  2474    42.0685    712(27)           714.6931          705.7552 
  2475    42.0835    745(27)           714.2665          705.5972 
  2476    42.0985    728(27)           721.9500          705.4391 
  2477    42.1135    713(27)           721.8402          705.2810 
  2478    42.1285    732(27)           721.7797          705.1229 
  2479    42.1435    743(27)           721.7643          704.9648 
  2480    42.1585    753(27)           721.7907          704.8068 
  2481    42.1735    784(28)           721.8563          704.6487 
  2482    42.1885    822(29)           721.9593          704.4906 
  2483    42.2035    820(29)           722.0983          704.3325 
  2484    42.2185    830(29)           722.2724          704.1744 
  2485    42.2335    844(29)           722.4813          704.0164 
  2486    42.2485    833(29)           722.7247          703.8583 
  2487    42.2635    772(28)           723.0029          703.7002 
  2488    42.2785    817(29)           723.3163          703.5421 
  2489    42.2935    799(28)           723.6658          703.3840 
  2490    42.3085    828(29)           724.0525          703.2260 
  2491    42.3235    854(29)           724.4776          703.0679 
  2492    42.3385    864(29)           724.9427          702.9099 
  2493    42.3535    842(29)           725.4499          702.7517 
  2494    42.3685    861(29)           726.0010          702.5936 
  2495    42.3835    829(29)           726.5988          702.4356 
  2496    42.3985    839(29)           727.2457          702.2775 
  2497    42.4135    846(29)           727.9451          702.1194 
  2498    42.4285    843(29)           728.7005          701.9614 
  2499    42.4435    860(29)           729.5156          701.8033 
  2500    42.4585    839(29)           730.3951          701.6452 
  2501    42.4735    814(29)           731.3435          701.4871 
  2502    42.4885    758(28)           732.3662          701.3290 
  2503    42.5035    780(28)           733.4694          701.1710 
  2504    42.5185    788(28)           734.6597          701.0129 
  2505    42.5335    810(28)           735.9447          700.8548 
  2506    42.5485    741(27)           737.3333          700.6967 
  2507    42.5635    781(28)           738.8339          700.5386 
  2508    42.5785    803(28)           740.4576          700.3806 
  2509    42.5935    809(28)           742.2164          700.2225 
  2510    42.6085    766(28)           744.1237          700.0644 
  2511    42.6235    780(28)           746.1947          699.9063 
  2512    42.6385    781(28)           748.4473          699.7482 
  2513    42.6535    755(27)           750.9001          699.5901 
  2514    42.6685    768(28)           753.5760          699.4321 
  2515    42.6835    780(28)           756.5009          699.2740 
  2516    42.6985    778(28)           759.7042          699.1159 
  2517    42.7135    772(28)           763.2205          698.9578 
  2518    42.7285    799(28)           767.0892          698.7998 
  2519    42.7435    790(28)           771.3579          698.6417 
  2520    42.7585    791(28)           776.0785          698.4836 
  2521    42.7735    771(28)           781.3159          698.3255 
  2522    42.7885    777(28)           787.1456          698.1674 
  2523    42.8035    814(29)           793.6575          698.0094 
  2524    42.8185    833(29)           800.9592          697.8513 
  2525    42.8335    797(28)           809.1829          697.6932 
  2526    42.8485    789(28)           818.4825          697.5351 
  2527    42.8635    828(29)           829.0538          697.3770 
  2528    42.8785    824(29)           840.7708          697.2190 
  2529    42.8935    843(29)           854.6724          697.0609 
  2530    42.9085    857(29)           870.7608          696.9028 
  2531    42.9235    892(30)           889.5226          696.7447 
  2532    42.9385    891(30)           911.5710          696.5866 
  2533    42.9535    911(30)           937.7272          696.4285 
  2534    42.9685    919(30)           969.0795          696.2705 
  2535    42.9835    945(31)          1007.1052          696.1124 
  2536    42.9985    936(31)          1053.8584          695.9543 
  2537    43.0135    1003(32)          1112.3481          695.7962 
  2538    43.0285    1077(33)          1187.4941          695.6381 
  2539    43.0435    1178(34)          1290.0144          695.4801 
  2540    43.0585    1414(38)          1450.0372          695.3220 
  2541    43.0735    1774(42)          1755.4525          695.1639 
  2542    43.0885    2477(50)          2423.1528          695.0059 
  2543    43.1035    3910(63)          3852.1421          694.8478 
  2544    43.1185    6447(80)          6509.8555          694.6897 
  2545    43.1335    10916(104)         10543.6143          694.5316 
  2546    43.1485    16535(129)         15360.2363          694.3735 
  2547    43.1635    20727(144)         19640.5234          694.2155 
  2548    43.1785    22499(150)         22471.0039          694.0574 
  2549    43.1935    23969(155)         25040.3184          693.8993 
  2550    43.2085    27751(167)         28829.1836          693.7412 
  2551    43.2235    32632(181)         32679.1094          693.5831 
  2552    43.2385    33056(182)         32940.4805          693.4250 
  2553    43.2535    27640(166)         27645.4688          693.2670 
  2554    43.2685    19500(140)         19420.9727          693.1089 
  2555    43.2835    11318(106)         11789.7061          692.9508 
  2556    43.2985    6116(78)          6527.3486          692.7927 
  2557    43.3135    3687(61)          3647.7949          692.6346 
  2558    43.3285    2435(49)          2321.8618          692.4766 
  2559    43.3435    1812(43)          1752.9819          692.3185 
  2560    43.3585    1473(38)          1485.2537          692.1604 
  2561    43.3735    1250(35)          1329.3046          692.0023 
  2562    43.3885    1147(34)          1220.9337          691.8442 
  2563    43.4035    1053(32)          1139.0227          691.6862 
  2564    43.4185    950(31)          1074.8191          691.5281 
  2565    43.4335    876(30)          1023.4514          691.3700 
  2566    43.4485    889(30)           981.7006          691.2119 
  2567    43.4635    851(29)           947.3042          691.0539 
  2568    43.4785    838(29)           918.7122          690.8958 
  2569    43.4935    789(28)           894.5455          690.7377 
  2570    43.5085    774(28)           873.9948          690.5796 
  2571    43.5235    748(27)           856.3643          690.4215 
  2572    43.5385    733(27)           841.1219          690.2635 
  2573    43.5535    756(27)           827.8512          690.1054 
  2574    43.5685    737(27)           816.2230          689.9473 
  2575    43.5835    779(28)           805.9713          689.7892 
  2576    43.5985    796(28)           796.8887          689.6311 
  2577    43.6135    805(28)           788.7994          689.4731 
  2578    43.6285    753(27)           781.5613          689.3150 
  2579    43.6435    767(28)           775.0565          689.1569 
  2580    43.6585    752(27)           769.1874          688.9988 
  2581    43.6735    729(27)           763.8705          688.8407 
  2582    43.6885    732(27)           759.0392          688.6827 
  2583    43.7035    745(27)           754.6335          688.5246 
  2584    43.7185    742(27)           750.6031          688.3665 
  2585    43.7335    728(27)           746.9052          688.2084 
  2586    43.7485    693(26)           743.5028          688.0504 
  2587    43.7635    696(26)           740.3633          687.8922 
  2588    43.7785    690(26)           737.4607          687.7342 
  2589    43.7935    714(27)           734.7697          687.5761 
  2590    43.8085    718(27)           732.2693          687.4180 
  2591    43.8235    703(27)           729.9409          687.2599 
  2592    43.8385    726(27)           727.7683          687.1019 
  2593    43.8535    735(27)           725.7370          686.9438 
  2594    43.8685    699(26)           723.8338          686.7857 
  2595    43.8835    718(27)           722.0482          686.6276 
  2596    43.8985    725(27)           720.3696          686.4695 
  2597    43.9135    703(27)           718.7891          686.3115 
  2598    43.9285    714(27)           717.2985          686.1534 
  2599    43.9435    697(26)           715.8906          685.9953 
  2600    43.9585    707(27)           714.5585          685.8372 
  2601    43.9735    751(27)           713.2972          685.6791 
  2602    43.9885    759(28)           712.1008          685.5211 
  2603    44.0035    734(27)           710.9648          685.3630 
  2604    44.0185    730(27)           709.8847          685.2049 
  2605    44.0335    741(27)           708.8567          685.0469 
  2606    44.0485    726(27)           707.8770          684.8887 
  2607    44.0635    737(27)           706.9428          684.7307 
  2608    44.0785    745(27)           706.0511          684.5726 
  2609    44.0935    690(26)           705.1992          684.4145 
  2610    44.1085    685(26)           704.3848          684.2565 
  2611    44.1235    712(27)           703.6057          684.0984 
  2612    44.1385    750(27)           702.8598          683.9402 
  2613    44.1535    757(28)           702.1459          683.7822 
  2614    44.1685    769(28)           701.4622          683.6241 
  2615    44.1835    745(27)           700.8074          683.4661 
  2616    44.1985    709(27)           700.1805          683.3080 
  2617    44.2135    699(26)           699.5804          683.1499 
  2618    44.2285    714(27)           699.0065          682.9918 
  2619    44.2435    682(26)           698.4582          682.8337 
  2620    44.2585    709(27)           697.9355          682.6757 
  2621    44.2735    684(26)           697.4382          682.5176 
  2622    44.2885    680(26)           696.9667          682.3595 
  2623    44.3035    690(26)           696.5206          682.2003 
  2624    44.3185    684(26)           692.0569          682.0341 
  2625    44.3335    650(25)           691.7637          681.8678 
  2626    44.3485    653(26)           691.4982          681.7015 
  2627    44.3635    666(26)           691.2641          681.5353 
  2628    44.3785    695(26)           691.0660          681.3690 
  2629    44.3935    680(26)           683.1312          681.2028 
  2630    44.4085    668(26)           683.2238          681.0365 
  2631    44.4235    694(26)           683.3714          680.8702 
  2632    44.4385    707(27)           683.5909          680.7040 
  2633    44.4535    673(26)           683.9056          680.5377 
  2634    44.4685    706(27)           684.3500          680.3715 
  2635    44.4835    712(27)           684.9805          680.2052 
  2636    44.4985    683(26)           685.9115          680.0389 
  2637    44.5135    671(26)           687.4536          679.8726 
  2638    44.5285    691(26)           690.5443          679.7064 
  2639    44.5435    707(27)           697.7412          679.5402 
  2640    44.5585    739(27)           714.5333          679.3739 
  2641    44.5735    758(28)           749.1752          679.2076 
  2642    44.5885    811(28)           808.0231          679.0414 
  2643    44.6035    903(30)           886.2141          678.8751 
  2644    44.6185    957(31)           959.8511          678.7088 
  2645    44.6335    983(31)           989.7267          678.5425 
  2646    44.6485    950(31)           954.1844          678.3763 
  2647    44.6635    820(29)           878.3430          678.2101 
  2648    44.6785    765(28)           800.8206          678.0438 
  2649    44.6935    731(27)           743.7682          677.8776 
  2650    44.7085    697(26)           710.6841          677.7112 
  2651    44.7235    700(26)           694.7294          677.5450 
  2652    44.7385    701(26)           687.7610          677.3787 
  2653    44.7535    676(26)           684.6238          677.2125 
  2654    44.7685    685(26)           682.8452          677.0463 
  2655    44.7835    676(26)           681.6259          676.8800 
  2656    44.7985    642(25)           680.6876          676.7137 
  2657    44.8135    653(26)           680.9987          676.5474 
  2658    44.8285    714(27)           680.3911          676.3812 
  2659    44.8435    712(27)           679.8771          676.2149 
  2660    44.8585    704(27)           679.4344          676.0487 
  2661    44.8735    679(26)           679.0468          675.8824 
  2662    44.8885    635(25)           678.7025          675.7161 
  2663    44.9035    633(25)           678.3931          675.5499 
  2664    44.9185    663(26)           678.1119          675.3836 
  2665    44.9335    692(26)           677.8541          675.2173 
  2666    44.9485    670(26)           677.6157          675.0511 
  2667    44.9635    657(26)           677.3939          674.8849 
  2668    44.9785    646(25)           677.1861          674.7186 
  2669    44.9935    626(25)           676.9906          674.5523 
  2670    45.0085    681(26)           676.8060          674.3860 
  2671    45.0235    706(27)           676.6311          674.2198 
  2672    45.0385    676(26)           676.4650          674.0535 
  2673    45.0535    664(26)           676.3070          673.8873 
  2674    45.0685    665(26)           676.1564          673.7211 
  2675    45.0835    690(26)           676.0128          673.5547 
  2676    45.0985    669(26)           675.8760          673.3885 
  2677    45.1135    658(26)           675.7457          673.2222 
  2678    45.1285    638(25)           675.6218          673.0560 
  2679    45.1435    640(25)           675.5041          672.8897 
  2680    45.1585    666(26)           675.3928          672.7235 
  2681    45.1735    659(26)           675.2877          672.5572 
  2682    45.1885    686(26)           675.1891          672.3909 
  2683    45.2035    719(27)           675.0972          672.2247 
  2684    45.2185    706(27)           675.0121          672.0584 
  2685    45.2335    682(26)           674.9342          671.8922 
  2686    45.2485    676(26)           674.8639          671.7259 
  2687    45.2635    704(27)           674.8015          671.5596 
  2688    45.2785    679(26)           674.7476          671.3934 
  2689    45.2935    693(26)           674.7026          671.2271 
  2690    45.3085    686(26)           674.6672          671.0609 
  2691    45.3235    682(26)           674.6423          670.8946 
  2692    45.3385    669(26)           674.6285          670.7283 
  2693    45.3535    690(26)           674.6269          670.5621 
  2694    45.3685    710(27)           674.6385          670.3958 
  2695    45.3835    697(26)           674.6646          670.2296 
  2696    45.3985    691(26)           674.7064          670.0633 
  2697    45.4135    668(26)           674.7656          669.8970 
  2698    45.4285    664(26)           674.8439          669.7308 
  2699    45.4435    686(26)           674.9434          669.5645 
  2700    45.4585    652(26)           675.0665          669.3983 
  2701    45.4735    650(25)           675.2157          669.2320 
  2702    45.4885    660(26)           675.3942          669.0657 
  2703    45.5035    676(26)           675.6055          668.8995 
  2704    45.5185    681(26)           675.8538          668.7332 
  2705    45.5335    681(26)           676.1438          668.5670 
  2706    45.5485    658(26)           676.4814          668.4007 
  2707    45.5635    675(26)           676.8731          668.2344 
  2708    45.5785    692(26)           677.3267          668.0682 
  2709    45.5935    695(26)           677.8516          667.9019 
  2710    45.6085    687(26)           678.4592          667.7357 
  2711    45.6235    673(26)           679.1628          667.5694 
  2712    45.6385    686(26)           679.9791          667.4031 
  2713    45.6535    705(27)           680.9279          667.2369 
  2714    45.6685    689(26)           682.0340          667.0706 
  2715    45.6835    699(26)           683.3284          666.9044 
  2716    45.6985    702(26)           684.8499          666.7381 
  2717    45.7135    702(26)           686.6479          666.5718 
  2718    45.7285    702(26)           688.7862          666.4056 
  2719    45.7435    693(26)           691.3483          666.2393 
  2720    45.7585    688(26)           694.4431          666.0731 
  2721    45.7735    704(27)           698.2212          665.9068 
  2722    45.7885    702(26)           702.8979          665.7405 
  2723    45.8035    687(26)           708.7398          665.5743 
  2724    45.8185    663(26)           716.5940          665.4080 
  2725    45.8335    719(27)           727.8834          665.2418 
  2726    45.8485    769(28)           745.8513          665.0755 
  2727    45.8635    791(28)           776.6265          664.9092 
  2728    45.8785    893(30)           830.2001          664.7430 
  2729    45.8935    1049(32)           922.6461          664.5767 
  2730    45.9085    1236(35)          1083.6315          664.4105 
  2731    45.9235    1557(39)          1367.7197          664.2441 
  2732    45.9385    2036(45)          1851.8406          664.0779 
  2733    45.9535    2689(52)          2593.5208          663.9117 
  2734    45.9685    3619(60)          3521.8560          663.7454 
  2735    45.9835    4361(66)          4337.1602          663.5792 
  2736    45.9985    4571(68)          4579.8271          663.4129 
  2737    46.0135    3938(63)          4054.2893          663.2466 
  2738    46.0285    2949(54)          3099.5725          663.0803 
  2739    46.0435    2075(46)          2158.9819          662.9141 
  2740    46.0585    1398(37)          1474.3096          662.7479 
  2741    46.0735    1042(32)          1077.4985          662.5816 
  2742    46.0885    915(30)           883.9099          662.4153 
  2743    46.1035    829(29)           798.5868          662.2491 
  2744    46.1185    765(28)           759.7215          662.0828 
  2745    46.1335    737(27)           738.6730          661.9166 
  2746    46.1485    737(27)           724.8177          661.7503 
  2747    46.1635    709(27)           714.5908          661.5840 
  2748    46.1785    704(27)           706.6515          661.4178 
  2749    46.1935    710(27)           700.3793          661.2515 
  2750    46.2085    704(27)           695.2586          661.0852 
  2751    46.2235    713(27)           691.0504          660.9189 
  2752    46.2385    713(27)           687.5462          660.7527 
  2753    46.2535    705(27)           684.5942          660.5865 
  2754    46.2685    702(26)           682.0814          660.4202 
  2755    46.2835    715(27)           679.9222          660.2540 
  2756    46.2985    703(27)           678.0504          660.0876 
  2757    46.3135    698(26)           676.4160          659.9214 
  2758    46.3285    676(26)           674.9781          659.7551 
  2759    46.3435    694(26)           673.7051          659.5889 
  2760    46.3585    652(26)           672.5711          659.4227 
  2761    46.3735    641(25)           671.5555          659.2564 
  2762    46.3885    647(25)           670.6412          659.0901 
  2763    46.4035    665(26)           669.8147          658.9238 
  2764    46.4185    660(26)           669.0645          658.7576 
  2765    46.4335    649(25)           668.3808          658.5913 
  2766    46.4485    671(26)           667.7559          658.4251 
  2767    46.4635    687(26)           667.1830          658.2589 
  2768    46.4785    674(26)           666.6564          658.0926 
  2769    46.4935    655(26)           666.1714          657.9263 
  2770    46.5085    669(26)           665.7243          657.7600 
  2771    46.5235    660(26)           665.3115          657.5938 
  2772    46.5385    651(26)           664.9302          657.4275 
  2773    46.5535    641(25)           664.5780          657.2613 
  2774    46.5685    652(26)           664.2529          657.0950 
  2775    46.5835    675(26)           663.9532          656.9287 
  2776    46.5985    702(26)           663.6778          656.7625 
  2777    46.6135    688(26)           663.4397          656.6104 
  2778    46.6285    662(26)           663.2448          656.4790 
  2779    46.6435    656(26)           663.0716          656.3476 
  2780    46.6585    659(26)           662.9200          656.2162 
  2781    46.6735    680(26)           662.7899          656.0847 
  2782    46.6885    645(25)           662.6815          655.9533 
  2783    46.7035    645(25)           662.5952          655.8219 
  2784    46.7185    668(26)           662.5317          655.6905 
  2785    46.7335    668(26)           662.4918          655.5591 
  2786    46.7485    673(26)           662.4769          655.4277 
  2787    46.7635    666(26)           662.4883          655.2963 
  2788    46.7785    666(26)           662.5280          655.1649 
  2789    46.7935    677(26)           662.5983          655.0334 
  2790    46.8085    661(26)           662.7019          654.9020 
  2791    46.8235    646(25)           662.8422          654.7706 
  2792    46.8385    628(25)           663.0232          654.6392 
  2793    46.8535    632(25)           663.2496          654.5078 
  2794    46.8685    639(25)           663.5272          654.3764 
  2795    46.8835    652(26)           663.8626          654.2450 
  2796    46.8985    654(26)           664.2643          654.1136 
  2797    46.9135    647(25)           664.7422          653.9822 
  2798    46.9285    634(25)           665.3084          653.8508 
  2799    46.9435    654(26)           665.9779          653.7194 
  2800    46.9585    678(26)           666.7692          653.5880 
  2801    46.9735    683(26)           667.7049          653.4565 
  2802    46.9885    684(26)           668.8137          653.3251 
  2803    47.0035    679(26)           670.1321          653.1937 
  2804    47.0185    648(25)           671.7065          653.0623 
  2805    47.0335    673(26)           673.5974          652.9309 
  2806    47.0485    689(26)           675.8846          652.7995 
  2807    47.0635    677(26)           678.6730          652.6681 
  2808    47.0785    660(26)           682.1064          652.5367 
  2809    47.0935    687(26)           686.3835          652.4053 
  2810    47.1085    684(26)           691.7885          652.2739 
  2811    47.1235    683(26)           698.7103          652.1425 
  2812    47.1385    719(27)           708.0968          652.0110 
  2813    47.1535    751(27)           721.9869          651.8796 
  2814    47.1685    751(27)           746.4794          651.7482 
  2815    47.1835    795(28)           798.2450          651.6168 
  2816    47.1985    914(30)           913.7465          651.4854 
  2817    47.2135    1160(34)          1158.0463          651.3540 
  2818    47.2285    1606(40)          1596.5154          651.2226 
  2819    47.2435    2290(48)          2237.7366          651.0911 
  2820    47.2585    3089(56)          2958.2874          650.9598 
  2821    47.2735    3629(60)          3477.7209          650.8284 
  2822    47.2885    3535(59)          3485.1680          650.6970 
  2823    47.3035    2897(54)          2976.7188          650.5656 
  2824    47.3185    2137(46)          2262.2395          650.4341 
  2825    47.3335    1581(40)          1628.3342          650.3027 
  2826    47.3485    1245(35)          1206.2661          650.1713 
  2827    47.3635    1068(33)           991.9227          650.0399 
  2828    47.3785    991(31)           916.0034          649.9085 
  2829    47.3935    906(30)           902.2525          649.7771 
  2830    47.4085    835(29)           892.7856          649.6457 
  2831    47.4235    818(29)           859.9701          649.5142 
  2832    47.4385    805(28)           810.0934          649.3828 
  2833    47.4535    742(27)           760.6036          649.2514 
  2834    47.4685    715(27)           722.5646          649.1200 
  2835    47.4835    688(26)           698.2570          648.9886 
  2836    47.4985    681(26)           684.4781          648.8572 
  2837    47.5135    663(26)           676.8474          648.7258 
  2838    47.5285    637(25)           672.2270          648.5944 
  2839    47.5435    652(26)           668.9955          648.4630 
  2840    47.5585    678(26)           666.4732          648.3315 
  2841    47.5735    698(26)           664.3914          648.2001 
  2842    47.5885    675(26)           662.6282          648.0687 
  2843    47.6035    646(25)           661.1124          647.9373 
  2844    47.6185    664(26)           659.7947          647.8059 
  2845    47.6335    676(26)           658.6386          647.6745 
  2846    47.6485    645(25)           657.6155          647.5431 
  2847    47.6635    640(25)           656.7032          647.4117 
  2848    47.6785    678(26)           655.8841          647.2803 
  2849    47.6935    678(26)           655.1439          647.1489 
  2850    47.7085    657(26)           654.4710          647.0175 
  2851    47.7235    644(25)           653.8563          646.8860 
  2852    47.7385    633(25)           653.2918          646.7546 
  2853    47.7535    627(25)           652.7711          646.6232 
  2854    47.7685    635(25)           652.2887          646.4918 
  2855    47.7835    621(25)           651.8401          646.3604 
  2856    47.7985    635(25)           651.4213          646.2290 
  2857    47.8135    655(26)           651.0291          646.0976 
  2858    47.8285    632(25)           650.6606          645.9662 
  2859    47.8435    610(25)           650.3135          645.8348 
  2860    47.8585    606(25)           649.9857          645.7034 
  2861    47.8735    642(25)           649.6754          645.5720 
  2862    47.8885    671(26)           649.3809          645.4406 
  2863    47.9035    632(25)           649.1011          645.3091 
  2864    47.9185    616(25)           648.8348          645.1777 
  2865    47.9335    645(25)           648.5809          645.0463 
  2866    47.9485    652(26)           648.3386          644.9149 
  2867    47.9635    641(25)           648.1072          644.7835 
  2868    47.9785    660(26)           647.8862          644.6521 
  2869    47.9935    666(26)           647.6749          644.5206 
  2870    48.0085    642(25)           647.4733          644.3893 
  2871    48.0235    639(25)           647.2807          644.2579 
  2872    48.0385    650(25)           647.0971          644.1265 
  2873    48.0535    647(25)           646.9224          643.9951 
  2874    48.0685    638(25)           646.7566          643.8636 
  2875    48.0835    650(25)           646.5997          643.7322 
  2876    48.0985    642(25)           646.4521          643.6008 
  2877    48.1135    624(25)           646.3141          643.4694 
  2878    48.1285    631(25)           646.1862          643.3380 
  2879    48.1435    654(26)           646.0688          643.2066 
  2880    48.1585    649(25)           645.9630          643.0752 
  2881    48.1735    653(26)           645.8697          642.9437 
  2882    48.1885    668(26)           645.7903          642.8123 
  2883    48.2035    675(26)           645.7263          642.6809 
  2884    48.2185    648(25)           645.6799          642.5495 
  2885    48.2335    641(25)           645.6534          642.4181 
  2886    48.2485    661(26)           645.6503          642.2867 
  2887    48.2635    672(26)           645.6741          642.1553 
  2888    48.2785    663(26)           645.7301          642.0239 
  2889    48.2935    642(25)           645.8245          641.8925 
  2890    48.3085    645(25)           645.9656          641.7610 
  2891    48.3235    629(25)           646.1641          641.6296 
  2892    48.3385    632(25)           646.4338          641.4982 
  2893    48.3535    639(25)           646.7936          641.3668 
  2894    48.3685    649(25)           647.2691          641.2354 
  2895    48.3835    623(25)           647.8952          641.1040 
  2896    48.3985    601(25)           648.7230          640.9726 
  2897    48.4135    634(25)           649.8332          640.8412 
  2898    48.4285    648(25)           651.3851          640.7098 
  2899    48.4435    623(25)           653.7861          640.5784 
  2900    48.4585    631(25)           658.2008          640.4470 
  2901    48.4735    655(26)           667.6837          640.3156 
  2902    48.4885    681(26)           688.8049          640.1841 
  2903    48.5035    738(27)           731.2977          640.0527 
  2904    48.5185    804(28)           807.2040          639.9213 
  2905    48.5335    910(30)           916.0494          639.7899 
  2906    48.5485    1060(33)          1036.7429          639.6585 
  2907    48.5635    1140(34)          1122.9939          639.5271 
  2908    48.5785    1113(33)          1124.2747          639.3957 
  2909    48.5935    1042(32)          1039.6082          639.2643 
  2910    48.6085    903(30)           918.9186          639.1329 
  2911    48.6235    807(28)           809.0365          639.0015 
  2912    48.6385    773(28)           731.7637          638.8701 
  2913    48.6535    735(27)           687.4425          638.7386 
  2914    48.6685    702(26)           665.5587          638.6072 
  2915    48.6835    662(26)           655.5673          638.4758 
  2916    48.6985    635(25)           650.7774          638.3444 
  2917    48.7135    635(25)           648.0538          638.2130 
  2918    48.7285    624(25)           646.1979          638.0816 
  2919    48.7435    632(25)           644.7894          637.9501 
  2920    48.7585    617(25)           643.6659          637.8188 
  2921    48.7735    619(25)           642.7447          637.6874 
  2922    48.7885    653(26)           641.9743          637.5560 
  2923    48.8035    657(26)           641.3191          637.4246 
  2924    48.8185    647(25)           640.7532          637.2932 
  2925    48.8335    642(25)           640.2577          637.1617 
  2926    48.8485    630(25)           639.8185          637.0303 
  2927    48.8635    614(25)           639.4247          636.8989 
  2928    48.8785    617(25)           639.0679          636.7675 
  2929    48.8935    635(25)           638.7416          636.6361 
  2930    48.9085    633(25)           638.4407          636.5047 
  2931    48.9235    646(25)           638.1610          636.3732 
  2932    48.9385    655(26)           637.8994          636.2418 
  2933    48.9535    648(25)           637.6530          636.1104 
  2934    48.9685    646(25)           637.4197          635.9790 
  2935    48.9835    640(25)           637.1977          635.8476 
  2936    48.9985    648(25)           636.9856          635.7162 
  2937    49.0135    654(26)           636.7819          635.5848 
  2938    49.0285    643(25)           636.5857          635.4534 
  2939    49.0435    633(25)           636.3962          635.3220 
  2940    49.0585    662(26)           636.2125          635.1906 
  2941    49.0735    702(26)           636.0340          635.0591 
  2942    49.0885    681(26)           635.8602          634.9277 
  2943    49.1035    633(25)           635.6906          634.7963 
  2944    49.1185    639(25)           635.5248          634.6649 
  2945    49.1335    654(26)           635.3625          634.5335 
  2946    49.1485    661(26)           635.2034          634.4021 
  2947    49.1635    665(26)           635.0472          634.2707 
  2948    49.1785    650(25)           634.8937          634.1393 
  2949    49.1935    653(26)           634.7428          634.0079 
  2950    49.2085    650(25)           634.5942          633.8765 
  2951    49.2235    645(25)           634.4479          633.7451 
  2952    49.2385    660(26)           634.3036          633.6136 
  2953    49.2535    673(26)           634.1616          633.4822 
  2954    49.2685    664(26)           634.0214          633.3508 
  2955    49.2835    655(26)           633.8832          633.2194 
  2956    49.2985    632(25)           633.7470          633.0880 
  2957    49.3135    628(25)           633.6127          632.9566 
  2958    49.3285    666(26)           633.4803          632.8252 
  2959    49.3435    668(26)           633.3500          632.6938 
  2960    49.3585    653(26)           633.2217          632.5624 
  2961    49.3735    645(25)           633.0955          632.4310 
  2962    49.3885    641(25)           632.9715          632.2996 
  2963    49.4035    619(25)           632.8499          632.1682 
  2964    49.4185    616(25)           632.7308          632.0367 
  2965    49.4335    628(25)           632.6144          631.9053 
  2966    49.4485    620(25)           632.5010          631.7739 
  2967    49.4635    635(25)           632.4199          631.6715 
  2968    49.4785    648(25)           632.4636          631.6902 
  2969    49.4935    638(25)           632.5112          631.7089 
  2970    49.5085    650(25)           632.5634          631.7276 
  2971    49.5235    656(26)           632.6208          631.7463 
  2972    49.5385    653(26)           632.6841          631.7650 
  2973    49.5535    655(26)           632.7543          631.7838 
  2974    49.5685    635(25)           632.8325          631.8024 
  2975    49.5835    634(25)           632.9199          631.8211 
  2976    49.5985    647(25)           633.0184          631.8398 
  2977    49.6135    645(25)           633.1301          631.8585 
  2978    49.6285    653(26)           633.2575          631.8772 
  2979    49.6435    650(25)           633.4044          631.8959 
  2980    49.6585    623(25)           633.5748          631.9146 
  2981    49.6735    623(25)           633.7750          631.9333 
  2982    49.6885    642(25)           634.0121          631.9520 
  2983    49.7035    630(25)           634.2968          631.9707 
  2984    49.7185    645(25)           634.6432          631.9894 
  2985    49.7335    664(26)           635.0713          632.0081 
  2986    49.7485    639(25)           635.6121          632.0268 
  2987    49.7635    640(25)           636.3226          632.0455 
  2988    49.7785    653(26)           637.3392          632.0642 
  2989    49.7935    646(25)           639.0395          632.0829 
  2990    49.8085    630(25)           642.4305          632.1016 
  2991    49.8235    635(25)           649.6431          632.1203 
  2992    49.8385    643(25)           664.8953          632.1390 
  2993    49.8535    654(26)           695.9552          632.1577 
  2994    49.8685    705(27)           738.5078          632.1765 
  2995    49.8835    766(28)           790.4209          632.1951 
  2996    49.8985    824(29)           836.0930          632.2138 
  2997    49.9135    842(29)           852.9713          632.2325 
  2998    49.9285    790(28)           830.0733          632.2512 
  2999    49.9435    731(27)           782.0587          632.2699 
  3000    49.9585    699(26)           732.3857          632.2886 
  3001    49.9735    667(26)           692.4283          632.3073 
  3002    49.9885    632(25)           667.1530          632.3260 
  3003    50.0035    628(25)           653.7354          632.3447 
  3004    50.0185    637(25)           647.4608          632.3634 
  3005    50.0335    638(25)           644.6550          632.3821 
  3006    50.0485    633(25)           643.3083          632.4008 
  3007    50.0635    619(25)           642.5593          632.4196 
  3008    50.0785    615(25)           642.0900          632.4382 
  3009    50.0935    625(25)           641.7847          632.4569 
  3010    50.1085    613(25)           641.5936          632.4756 
  3011    50.1235    606(25)           641.4885          632.4943 
  3012    50.1385    621(25)           641.4509          632.5130 
  3013    50.1535    614(25)           641.4681          632.5317 
  3014    50.1685    613(25)           641.5307          632.5504 
  3015    50.1835    634(25)           641.6321          632.5692 
  3016    50.1985    644(25)           641.7674          632.5878 
  3017    50.2135    652(26)           641.9330          632.6065 
  3018    50.2285    656(26)           642.1265          632.6252 
  3019    50.2435    654(26)           642.3462          632.6439 
  3020    50.2585    640(25)           642.5908          632.6626 
  3021    50.2735    644(25)           642.8597          632.6813 
  3022    50.2885    640(25)           643.1526          632.7000 
  3023    50.3035    613(25)           643.4697          632.7188 
  3024    50.3185    613(25)           643.8113          632.7374 
  3025    50.3335    646(25)           644.1783          632.7561 
  3026    50.3485    663(26)           644.5714          632.7748 
  3027    50.3635    658(26)           644.9918          632.7935 
  3028    50.3785    662(26)           645.4410          632.8123 
  3029    50.3935    666(26)           645.9206          632.8309 
  3030    50.4085    661(26)           646.4327          632.8496 
  3031    50.4235    683(26)           646.9796          632.8683 
  3032    50.4385    682(26)           647.5636          632.8870 
  3033    50.4535    655(26)           648.1877          632.9057 
  3034    50.4685    645(25)           648.8552          632.9244 
  3035    50.4835    645(25)           649.5698          632.9431 
  3036    50.4985    643(25)           650.3357          632.9619 
  3037    50.5135    646(25)           651.1574          632.9805 
  3038    50.5285    651(26)           652.0406          632.9992 
  3039    50.5435    660(26)           652.9908          633.0179 
  3040    50.5585    653(26)           654.0151          633.0366 
  3041    50.5735    655(26)           655.1210          633.0553 
  3042    50.5885    636(25)           656.3175          633.0740 
  3043    50.6035    641(25)           657.6146          633.0927 
  3044    50.6185    667(26)           659.0242          633.1115 
  3045    50.6335    684(26)           660.5588          633.1301 
  3046    50.6485    723(27)           662.2341          633.1488 
  3047    50.6635    706(27)           664.0680          633.1675 
  3048    50.6785    678(26)           666.0810          633.1862 
  3049    50.6935    696(26)           668.2975          633.2050 
  3050    50.7085    704(27)           670.7466          633.2236 
  3051    50.7235    700(26)           673.4608          633.2423 
  3052    50.7385    709(27)           676.4809          633.2610 
  3053    50.7535    714(27)           679.8548          633.2797 
  3054    50.7685    711(27)           683.6405          633.2984 
  3055    50.7835    699(26)           687.9084          633.3171 
  3056    50.7985    697(26)           692.7457          633.3358 
  3057    50.8135    725(27)           698.2563          633.3546 
  3058    50.8285    716(27)           704.5732          633.3732 
  3059    50.8435    713(27)           711.8632          633.3919 
  3060    50.8585    728(27)           720.3374          633.4106 
  3061    50.8735    715(27)           730.2681          633.4293 
  3062    50.8885    711(27)           742.0103          633.4480 
  3063    50.9035    716(27)           756.0375          633.4667 
  3064    50.9185    715(27)           772.9746          633.4854 
  3065    50.9335    730(27)           793.6958          633.5042 
  3066    50.9485    755(27)           819.4589          633.5228 
  3067    50.9635    786(28)           852.3075          633.5415 
  3068    50.9785    853(29)           896.3971          633.5602 
  3069    50.9935    957(31)           962.3372          633.5789 
  3070    51.0085    1133(34)          1078.8628          633.5977 
  3071    51.0235    1430(38)          1316.8026          633.6163 
  3072    51.0385    1941(44)          1819.0045          633.6350 
  3073    51.0535    2988(55)          2801.8142          633.6537 
  3074    51.0685    4665(68)          4469.1875          633.6724 
  3075    51.0835    7164(85)          6820.1763          633.6911 
  3076    51.0985    9980(100)          9435.3770          633.7098 
  3077    51.1135    11750(108)         11406.4697          633.7285 
  3078    51.1285    11692(108)         11691.3975          633.7473 
  3079    51.1435    9990(100)         10162.3301          633.7659 
  3080    51.1585    7536(87)          7822.6943          633.7846 
  3081    51.1735    5581(75)          5765.1880          633.8033 
  3082    51.1885    4599(68)          4605.8403          633.8220 
  3083    51.2035    4440(67)          4423.1675          633.8408 
  3084    51.2185    4840(70)          4867.9673          633.8594 
  3085    51.2335    5244(72)          5346.6694          633.8781 
  3086    51.2485    5245(72)          5283.3228          633.8969 
  3087    51.2635    4549(67)          4547.7002          633.9155 
  3088    51.2785    3424(59)          3486.3696          633.9342 
  3089    51.2935    2400(49)          2481.5967          633.9529 
  3090    51.3085    1687(41)          1735.7297          633.9716 
  3091    51.3235    1247(35)          1275.9309          633.9904 
  3092    51.3385    1038(32)          1029.8689          634.0090 
  3093    51.3535    927(30)           907.5840          634.0277 
  3094    51.3685    869(29)           844.8522          634.0464 
  3095    51.3835    802(28)           807.9779          634.0651 
  3096    51.3985    757(28)           782.5919          634.0838 
  3097    51.4135    735(27)           763.2333          634.1025 
  3098    51.4285    733(27)           747.7306          634.1212 
  3099    51.4435    727(27)           735.0179          634.1400 
  3100    51.4585    680(26)           724.4355          634.1586 
  3101    51.4735    674(26)           715.5287          634.1773 
  3102    51.4885    698(26)           707.9560          634.1960 
  3103    51.5035    675(26)           701.4617          634.2147 
  3104    51.5185    662(26)           695.8497          634.2335 
  3105    51.5335    671(26)           690.9671          634.2521 
  3106    51.5485    666(26)           686.6924          634.2708 
  3107    51.5635    651(26)           682.9318          634.2896 
  3108    51.5785    649(25)           679.6065          634.3082 
  3109    51.5935    658(26)           676.6536          634.3269 
  3110    51.6085    645(25)           674.0215          634.3456 
  3111    51.6235    660(26)           671.6674          634.3643 
  3112    51.6385    657(26)           669.5557          634.3831 
  3113    51.6535    645(25)           667.6562          634.4017 
  3114    51.6685    642(25)           665.9448          634.4204 
  3115    51.6835    649(25)           664.3997          634.4391 
  3116    51.6985    654(26)           663.0029          634.4578 
  3117    51.7135    652(26)           661.7391          634.4765 
  3118    51.7285    645(25)           660.5950          634.4952 
  3119    51.7435    649(25)           659.5590          634.5139 
  3120    51.7585    636(25)           658.6221          634.5327 
  3121    51.7735    639(25)           657.7755          634.5513 
  3122    51.7885    630(25)           657.0121          634.5700 
  3123    51.8035    616(25)           656.3260          634.5887 
  3124    51.8185    643(25)           655.7119          634.6074 
  3125    51.8335    652(26)           655.1653          634.6262 
  3126    51.8485    641(25)           654.6484          634.6106 
  3127    51.8635    632(25)           654.1827          634.5850 
  3128    51.8785    647(25)           653.7757          634.5594 
  3129    51.8935    655(26)           653.4257          634.5339 
  3130    51.9085    657(26)           653.1316          634.5084 
  3131    51.9235    645(25)           652.8928          634.4828 
  3132    51.9385    635(25)           652.7095          634.4572 
  3133    51.9535    630(25)           652.5822          634.4316 
  3134    51.9685    619(25)           652.5123          634.4061 
  3135    51.9835    650(25)           652.5017          634.3805 
  3136    51.9985    638(25)           652.5534          634.3550 
  3137    52.0135    640(25)           652.6710          634.3294 
  3138    52.0285    635(25)           652.8591          634.3038 
  3139    52.0435    635(25)           653.1237          634.2783 
  3140    52.0585    646(25)           653.4720          634.2527 
  3141    52.0735    662(26)           653.9130          634.2271 
  3142    52.0885    644(25)           654.4576          634.2015 
  3143    52.1035    631(25)           655.1196          634.1760 
  3144    52.1185    627(25)           655.9153          634.1505 
  3145    52.1335    676(26)           656.8651          634.1249 
  3146    52.1485    696(26)           657.9941          634.0993 
  3147    52.1635    706(27)           659.3342          634.0737 
  3148    52.1785    700(26)           660.9249          634.0482 
  3149    52.1935    689(26)           662.8163          634.0226 
  3150    52.2085    731(27)           665.0732          633.9970 
  3151    52.2235    778(28)           667.7778          633.9715 
  3152    52.2385    795(28)           671.0391          633.9459 
  3153    52.2535    766(28)           675.0016          633.9203 
  3154    52.2685    741(27)           679.8607          633.8948 
  3155    52.2835    734(27)           685.8860          633.8692 
  3156    52.2985    751(27)           693.6559          633.8436 
  3157    52.3135    773(28)           703.4534          633.8181 
  3158    52.3285    822(29)           716.7973          633.7925 
  3159    52.3435    877(30)           737.0896          633.7670 
  3160    52.3585    969(31)           773.4194          633.7414 
  3161    52.3735    1090(33)           847.7414          633.7158 
  3162    52.3885    1254(35)          1003.7242          633.6902 
  3163    52.4035    1500(39)          1307.3293          633.6647 
  3164    52.4185    1877(43)          1818.5896          633.6391 
  3165    52.4335    2465(50)          2548.2539          633.6136 
  3166    52.4485    3210(57)          3375.2583          633.5880 
  3167    52.4635    3893(62)          4031.4568          633.5624 
  3168    52.4785    4103(64)          4183.6904          633.5369 
  3169    52.4935    3645(60)          3734.8948          633.5113 
  3170    52.5085    2839(53)          2948.4053          633.4857 
  3171    52.5235    2091(46)          2147.5881          633.4601 
  3172    52.5385    1508(39)          1522.1375          633.4346 
  3173    52.5535    1150(34)          1122.4875          633.4091 
  3174    52.5685    922(30)           904.1066          633.3835 
  3175    52.5835    826(29)           797.1658          633.3579 
  3176    52.5985    758(28)           746.2194          633.3323 
  3177    52.6135    707(27)           719.7289          633.3068 
  3178    52.6285    736(27)           703.5078          633.2812 
  3179    52.6435    707(27)           692.0617          633.2557 
  3180    52.6585    703(27)           683.3273          633.2301 
  3181    52.6735    713(27)           676.4115          633.2045 
  3182    52.6885    682(26)           670.8276          633.1790 
  3183    52.7035    651(26)           666.2530          633.1534 
  3184    52.7185    650(25)           662.4598          633.1278 
  3185    52.7335    642(25)           659.2809          633.1022 
  3186    52.7485    636(25)           656.5917          633.0767 
  3187    52.7635    645(25)           654.2971          633.0511 
  3188    52.7785    656(26)           652.3235          633.0256 
  3189    52.7935    674(26)           650.6150          633.0000 
  3190    52.8085    685(26)           649.1262          632.9744 
  3191    52.8235    643(25)           647.8214          632.9489 
  3192    52.8385    632(25)           646.6718          632.9233 
  3193    52.8535    636(25)           645.6541          632.8977 
  3194    52.8685    620(25)           644.7491          632.8722 
  3195    52.8835    634(25)           643.9416          632.8466 
  3196    52.8985    614(25)           643.2184          632.8210 
  3197    52.9135    635(25)           642.5686          632.7955 
  3198    52.9285    635(25)           641.9832          632.7699 
  3199    52.9435    634(25)           641.4547          632.7443 
  3200    52.9585    634(25)           640.9763          632.7188 
  3201    52.9735    626(25)           640.5431          632.6932 
  3202    52.9885    619(25)           640.1501          632.6677 
  3203    53.0035    629(25)           639.7935          632.6421 
  3204    53.0185    645(25)           639.4698          632.6165 
  3205    53.0335    647(25)           639.1764          632.5909 
  3206    53.0485    640(25)           638.9107          632.5654 
  3207    53.0635    611(25)           638.6709          632.5398 
  3208    53.0785    630(25)           638.4553          632.5143 
  3209    53.0935    660(26)           638.2624          632.4887 
  3210    53.1085    662(26)           638.0913          632.4631 
  3211    53.1235    646(25)           637.9412          632.4376 
  3212    53.1385    661(26)           637.8116          632.4120 
  3213    53.1535    674(26)           637.7023          632.3864 
  3214    53.1685    658(26)           637.6133          632.3608 
  3215    53.1835    610(25)           637.5450          632.3353 
  3216    53.1985    602(25)           637.4982          632.3098 
  3217    53.2135    597(24)           637.4737          632.2842 
  3218    53.2285    589(24)           637.4731          632.2586 
  3219    53.2435    597(24)           637.4983          632.2330 
  3220    53.2585    607(25)           637.5519          632.2075 
  3221    53.2735    592(24)           637.6371          632.1819 
  3222    53.2885    629(25)           637.7582          632.1563 
  3223    53.3035    653(26)           637.9205          632.1308 
  3224    53.3185    638(25)           638.1307          632.1052 
  3225    53.3335    618(25)           638.3975          632.0797 
  3226    53.3485    621(25)           638.7321          632.0541 
  3227    53.3635    606(25)           639.1490          632.0285 
  3228    53.3785    627(25)           639.6675          632.0029 
  3229    53.3935    652(26)           640.3130          631.9774 
  3230    53.4085    641(25)           641.1292          631.9518 
  3231    53.4235    614(25)           642.1461          631.9263 
  3232    53.4385    620(25)           643.4428          631.9007 
  3233    53.4535    632(25)           645.1388          631.8751 
  3234    53.4685    648(25)           647.5432          631.8495 
  3235    53.4835    643(25)           651.1878          631.8240 
  3236    53.4985    630(25)           657.8093          631.7984 
  3237    53.5135    656(26)           671.3379          631.7729 
  3238    53.5285    686(26)           699.3300          631.7473 
  3239    53.5435    731(27)           752.7453          631.7217 
  3240    53.5585    837(29)           841.6160          631.6962 
  3241    53.5735    973(31)           965.8201          631.6706 
  3242    53.5885    1118(33)          1105.1177          631.6450 
  3243    53.6035    1215(35)          1214.9705          631.6194 
  3244    53.6185    1248(35)          1240.6501          631.5939 
  3245    53.6335    1133(34)          1166.1086          631.5684 
  3246    53.6485    987(31)          1034.2198          631.5428 
  3247    53.6635    861(29)           898.4404          631.5172 
  3248    53.6785    775(28)           791.0486          631.4916 
  3249    53.6935    730(27)           720.9980          631.4661 
  3250    53.7085    720(27)           681.8864          631.4405 
  3251    53.7235    712(27)           662.3416          631.4149 
  3252    53.7385    665(26)           652.8983          631.3894 
  3253    53.7535    670(26)           647.9841          631.3638 
  3254    53.7685    665(26)           644.9971          631.3383 
  3255    53.7835    647(25)           641.8640          631.3127 
  3256    53.7985    642(25)           640.2842          631.2871 
  3257    53.8135    636(25)           639.0316          631.2615 
  3258    53.8285    653(26)           638.0164          631.2360 
  3259    53.8435    629(25)           637.1811          631.2104 
  3260    53.8585    661(26)           636.4851          631.1849 
  3261    53.8735    651(26)           635.8987          631.1593 
  3262    53.8885    630(25)           635.3997          631.1337 
  3263    53.9035    618(25)           634.9711          631.1082 
  3264    53.9185    619(25)           634.6000          631.0826 
  3265    53.9335    633(25)           634.2762          631.0570 
  3266    53.9485    626(25)           633.9918          631.0315 
  3267    53.9635    634(25)           633.7404          631.0059 
  3268    53.9785    633(25)           633.5167          630.9803 
  3269    53.9935    628(25)           633.3167          630.9548 
  3270    54.0085    623(25)           633.1370          630.9292 
  3271    54.0235    614(25)           632.9749          630.9036 
  3272    54.0385    648(25)           632.8279          630.8781 
  3273    54.0535    660(26)           632.6944          630.8525 
  3274    54.0685    646(25)           632.5725          630.8270 
  3275    54.0835    613(25)           632.4609          630.8014 
  3276    54.0985    609(25)           632.3585          630.7758 
  3277    54.1135    636(25)           632.2645          630.7502 
  3278    54.1285    645(25)           632.1778          630.7247 
  3279    54.1435    657(26)           632.0980          630.6991 
  3280    54.1585    656(26)           632.0244          630.6736 
  3281    54.1735    641(25)           631.9564          630.6480 
  3282    54.1885    655(26)           631.8939          630.6224 
  3283    54.2035    642(25)           631.8362          630.5969 
  3284    54.2185    647(25)           631.7834          630.5713 
  3285    54.2335    661(26)           631.7351          630.5457 
  3286    54.2485    635(25)           631.6912          630.5201 
  3287    54.2635    651(26)           631.6516          630.4946 
  3288    54.2785    638(25)           631.6163          630.4691 
  3289    54.2935    648(25)           631.5852          630.4435 
  3290    54.3085    645(25)           631.5585          630.4179 
  3291    54.3235    660(26)           631.5363          630.3923 
  3292    54.3385    670(26)           631.5189          630.3668 
  3293    54.3535    632(25)           631.5063          630.3412 
  3294    54.3685    638(25)           631.5219          630.3383 
  3295    54.3835    669(26)           631.5437          630.3359 
  3296    54.3985    639(25)           631.5718          630.3335 
  3297    54.4135    634(25)           631.6071          630.3311 
  3298    54.4285    641(25)           631.6504          630.3287 
  3299    54.4435    651(26)           631.7028          630.3263 
  3300    54.4585    650(25)           631.7656          630.3239 
  3301    54.4735    619(25)           631.8406          630.3215 
  3302    54.4885    640(25)           631.9299          630.3190 
  3303    54.5035    651(26)           632.0363          630.3167 
  3304    54.5185    605(25)           632.1632          630.3142 
  3305    54.5335    616(25)           632.3151          630.3118 
  3306    54.5485    619(25)           632.4979          630.3094 
  3307    54.5635    616(25)           632.7192          630.3070 
  3308    54.5785    616(25)           633.4724          630.3046 
  3309    54.5935    623(25)           633.8193          630.3022 
  3310    54.6085    620(25)           634.2602          630.2997 
  3311    54.6235    620(25)           635.2856          630.2973 
  3312    54.6385    602(25)           636.1692          630.2949 
  3313    54.6535    609(25)           637.6107          630.2925 
  3314    54.6685    641(25)           640.1310          630.2901 
  3315    54.6835    654(26)           644.5723          630.2877 
  3316    54.6985    630(25)           652.1022          630.2853 
  3317    54.7135    655(26)           664.1568          630.2828 
  3318    54.7285    677(26)           682.2820          630.2805 
  3319    54.7435    710(27)           707.5338          630.2780 
  3320    54.7585    734(27)           739.4763          630.2756 
  3321    54.7735    741(27)           775.7083          630.2732 
  3322    54.7885    759(28)           809.8245          630.2708 
  3323    54.8035    787(28)           829.0942          630.2684 
  3324    54.8185    798(28)           820.9061          630.2660 
  3325    54.8335    752(27)           787.5131          630.2635 
  3326    54.8485    729(27)           744.0469          630.2612 
  3327    54.8635    691(26)           704.1030          630.2587 
  3328    54.8785    651(26)           674.4924          630.2563 
  3329    54.8935    635(25)           655.9798          630.2539 
  3330    54.9085    641(25)           645.8953          630.2515 
  3331    54.9235    642(25)           640.8724          630.2491 
  3332    54.9385    619(25)           638.3967          630.2467 
  3333    54.9535    669(26)           636.8838          630.2443 
  3334    54.9685    639(25)           636.0529          630.2419 
  3335    54.9835    620(25)           635.4684          630.2394 
  3336    54.9985    626(25)           635.0305          630.2371 
  3337    55.0135    626(25)           634.6938          630.2346 
  3338    55.0285    624(25)           634.4330          630.2322 
  3339    55.0435    606(25)           634.2313          630.2298 
  3340    55.0585    607(25)           634.0765          630.2274 
  3341    55.0735    616(25)           633.9599          630.2250 
  3342    55.0885    657(26)           633.8748          630.2225 
  3343    55.1035    643(25)           633.8162          630.2202 
  3344    55.1185    650(25)           633.7803          630.2177 
  3345    55.1335    663(26)           633.7643          630.2153 
  3346    55.1485    631(25)           633.7661          630.2129 
  3347    55.1635    625(25)           633.7838          630.2105 
  3348    55.1785    639(25)           633.8163          630.2081 
  3349    55.1935    632(25)           633.8628          630.2057 
  3350    55.2085    655(26)           633.9225          630.2032 
  3351    55.2235    659(26)           633.9954          630.2009 
  3352    55.2385    653(26)           634.0808          630.1984 
  3353    55.2535    665(26)           634.1793          630.1960 
  3354    55.2685    632(25)           634.2906          630.1936 
  3355    55.2835    639(25)           634.4156          630.1912 
  3356    55.2985    636(25)           634.5544          630.1888 
  3357    55.3135    666(26)           634.7080          630.1864 
  3358    55.3285    677(26)           634.8771          630.1840 
  3359    55.3435    623(25)           635.0629          630.1816 
  3360    55.3585    616(25)           635.2665          630.1791 
  3361    55.3735    649(25)           635.4896          630.1768 
  3362    55.3885    639(25)           635.7338          630.1743 
  3363    55.4035    624(25)           636.0012          630.1719 
  3364    55.4185    628(25)           636.2939          630.1695 
  3365    55.4335    633(25)           636.6149          630.1671 
  3366    55.4485    601(25)           636.9672          630.1647 
  3367    55.4635    614(25)           637.3544          630.1622 
  3368    55.4785    602(25)           637.7809          630.1599 
  3369    55.4935    623(25)           638.2517          630.1574 
  3370    55.5085    636(25)           638.7725          630.1550 
  3371    55.5235    617(25)           639.3501          630.1526 
  3372    55.5385    637(25)           639.9929          630.1502 
  3373    55.5535    626(25)           640.7104          630.1478 
  3374    55.5685    624(25)           641.5144          630.1454 
  3375    55.5835    600(24)           642.4191          630.1429 
  3376    55.5985    634(25)           643.4410          630.1406 
  3377    55.6135    626(25)           644.6012          630.1381 
  3378    55.6285    638(25)           645.9254          630.1357 
  3379    55.6435    676(26)           647.4454          630.1333 
  3380    55.6585    662(26)           649.2014          630.1309 
  3381    55.6735    637(25)           651.2448          630.1285 
  3382    55.6885    629(25)           653.6400          630.1261 
  3383    55.7035    640(25)           656.4724          630.1237 
  3384    55.7185    676(26)           659.8547          630.1213 
  3385    55.7335    663(26)           664.6139          630.1188 
  3386    55.7485    645(25)           669.6299          630.1165 
  3387    55.7635    682(26)           675.9021          630.1140 
  3388    55.7785    683(26)           684.0768          630.1116 
  3389    55.7935    672(26)           695.6316          630.1092 
  3390    55.8085    713(27)           714.2144          630.1068 
  3391    55.8235    702(26)           748.2076          630.1044 
  3392    55.8385    797(28)           814.1307          630.1020 
  3393    55.8535    927(30)           937.7617          630.0995 
  3394    55.8685    1136(34)          1148.8223          630.0971 
  3395    55.8835    1473(38)          1465.0811          630.0947 
  3396    55.8985    1913(44)          1872.4255          630.0923 
  3397    55.9135    2289(48)          2308.8237          630.0899 
  3398    55.9285    2618(51)          2666.1558          630.0875 
  3399    55.9435    2785(53)          2855.3125          630.0851 
  3400    55.9585    2821(53)          2888.0620          630.0826 
  3401    55.9735    2701(52)          2804.5425          630.0803 
  3402    55.9885    2505(50)          2588.1118          630.0778 
  3403    56.0035    2160(46)          2231.8257          630.0754 
  3404    56.0185    1740(42)          1812.8246          630.0730 
  3405    56.0335    1398(37)          1426.5630          630.0706 
  3406    56.0485    1134(34)          1127.4059          630.0682 
  3407    56.0635    912(30)           927.2759          630.0658 
  3408    56.0785    833(29)           809.2902          630.0634 
  3409    56.0935    820(29)           745.9569          630.0610 
  3410    56.1085    777(28)           713.0447          630.0585 
  3411    56.1235    722(27)           694.9869          630.0562 
  3412    56.1385    701(26)           683.7521          630.0537 
  3413    56.1535    695(26)           675.8135          630.0513 
  3414    56.1685    688(26)           669.6768          630.0489 
  3415    56.1835    633(25)           664.8221          630.0465 
  3416    56.1985    616(25)           660.8635          630.0441 
  3417    56.2135    644(25)           657.5917          630.0417 
  3418    56.2285    636(25)           654.8591          630.0392 
  3419    56.2435    638(25)           652.5562          630.0369 
  3420    56.2585    662(26)           650.6012          630.0344 
  3421    56.2735    723(27)           648.9303          630.0320 
  3422    56.2885    735(27)           647.4940          630.0296 
  3423    56.3035    678(26)           646.2532          630.0272 
  3424    56.3185    657(26)           645.1774          630.0248 
  3425    56.3335    626(25)           644.2412          630.0223 
  3426    56.3485    646(25)           643.4253          630.0200 
  3427    56.3635    686(26)           642.7130          630.0175 
  3428    56.3785    654(26)           642.0911          630.0151 
  3429    56.3935    642(25)           641.5486          630.0127 
  3430    56.4085    627(25)           641.0764          630.0103 
  3431    56.4235    654(26)           640.6671          630.0079 
  3432    56.4385    655(26)           640.3145          630.0055 
  3433    56.4535    630(25)           640.0135          630.0031 
  3434    56.4685    644(25)           639.7603          630.0007 
  3435    56.4835    641(25)           639.5511          629.9982 
  3436    56.4985    643(25)           639.3836          629.9958 
  3437    56.5135    643(25)           639.2556          629.9934 
  3438    56.5285    688(26)           639.1658          629.9910 
  3439    56.5435    652(26)           639.1131          629.9886 
  3440    56.5585    635(25)           639.0972          629.9862 
  3441    56.5735    641(25)           639.1181          629.9838 
  3442    56.5885    623(25)           639.1765          629.9814 
  3443    56.6035    612(25)           639.2733          629.9789 
  3444    56.6185    603(25)           639.4103          629.9766 
  3445    56.6335    618(25)           639.5897          629.9741 
  3446    56.6485    611(25)           639.8145          629.9717 
  3447    56.6635    638(25)           640.0882          629.9693 
  3448    56.6785    629(25)           640.4155          629.9669 
  3449    56.6935    637(25)           640.8021          629.9645 
  3450    56.7085    639(25)           641.2550          629.9620 
  3451    56.7235    630(25)           641.7824          629.9597 
  3452    56.7385    651(26)           642.3947          629.9572 
  3453    56.7535    626(25)           643.1045          629.9548 
  3454    56.7685    628(25)           643.9274          629.9524 
  3455    56.7835    644(25)           644.8825          629.9500 
  3456    56.7985    666(26)           645.9937          629.9476 
  3457    56.8135    654(26)           647.2914          629.9452 
  3458    56.8285    625(25)           648.8127          629.9427 
  3459    56.8435    634(25)           650.6066          629.9404 
  3460    56.8585    661(26)           652.8021          629.9379 
  3461    56.8735    685(26)           655.3495          629.9355 
  3462    56.8885    677(26)           658.7133          629.9331 
  3463    56.9035    667(26)           662.4679          629.9307 
  3464    56.9185    660(26)           667.1058          629.9283 
  3465    56.9335    667(26)           672.9585          629.9259 
  3466    56.9485    672(26)           680.6532          629.9235 
  3467    56.9635    656(26)           691.7325          629.9211 
  3468    56.9785    693(26)           709.6577          629.9186 
  3469    56.9935    763(28)           743.1636          629.9163 
  3470    57.0085    855(29)           809.8976          629.9138 
  3471    57.0235    956(31)           939.0032          629.9114 
  3472    57.0385    1189(34)          1165.7257          629.9090 
  3473    57.0535    1662(41)          1512.5708          629.9066 
  3474    57.0685    2279(48)          1960.3347          629.9042 
  3475    57.0835    2773(53)          2423.3889          629.9018 
  3476    57.0985    2917(54)          2745.9871          629.8994 
  3477    57.1135    2752(52)          2768.5090          629.8969 
  3478    57.1285    2446(49)          2481.7666          629.8945 
  3479    57.1435    2005(45)          2040.5568          629.8921 
  3480    57.1585    1567(40)          1608.8330          629.8897 
  3481    57.1735    1297(36)          1280.6267          629.8873 
  3482    57.1885    1087(33)          1077.1064          629.8849 
  3483    57.2035    1025(32)           969.1488          629.8824 
  3484    57.2185    966(31)           908.6138          629.8801 
  3485    57.2335    847(29)           858.8574          629.8776 
  3486    57.2485    826(29)           808.8239          629.8752 
  3487    57.2635    820(29)           762.1422          629.8728 
  3488    57.2785    769(28)           723.9969          629.8704 
  3489    57.2935    704(27)           696.5887          629.8680 
  3490    57.3085    694(26)           678.3712          629.8656 
  3491    57.3235    672(26)           667.5381          629.8632 
  3492    57.3385    686(26)           660.8777          629.8608 
  3493    57.3535    665(26)           656.4803          629.8583 
  3494    57.3685    655(26)           652.8616          629.8560 
  3495    57.3835    661(26)           650.3625          629.8535 
  3496    57.3985    660(26)           648.3144          629.8511 
  3497    57.4135    698(26)           646.5973          629.8487 
  3498    57.4285    683(26)           645.1395          629.8463 
  3499    57.4435    653(26)           643.8914          629.8439 
  3500    57.4585    614(25)           642.8152          629.8415 
  3501    57.4735    641(25)           641.8826          629.8391 
  3502    57.4885    648(25)           641.0705          629.8367 
  3503    57.5035    654(26)           640.3605          629.8342 
  3504    57.5185    654(26)           639.7380          629.8318 
  3505    57.5335    655(26)           639.1910          629.8294 
  3506    57.5485    680(26)           638.7097          629.8270 
  3507    57.5635    632(25)           638.2858          629.8246 
  3508    57.5785    617(25)           637.9130          629.8221 
  3509    57.5935    617(25)           637.5856          629.8198 
  3510    57.6085    624(25)           637.2988          629.8173 
  3511    57.6235    632(25)           637.0491          629.8149 
  3512    57.6385    653(26)           636.8332          629.8125 
  3513    57.6535    661(26)           636.6484          629.8101 
  3514    57.6685    650(25)           636.4927          629.8077 
  3515    57.6835    635(25)           636.3645          629.8053 
  3516    57.6985    614(25)           636.2623          629.8029 
  3517    57.7135    642(25)           636.1854          629.8005 
  3518    57.7285    611(25)           636.1330          629.7980 
  3519    57.7435    620(25)           636.1049          629.7957 
  3520    57.7585    595(24)           636.1011          629.7932 
  3521    57.7735    612(25)           636.1219          629.7908 
  3522    57.7885    638(25)           636.1680          629.7884 
  3523    57.8035    609(25)           636.2405          629.7860 
  3524    57.8185    614(25)           636.3408          629.7836 
  3525    57.8335    628(25)           636.4707          629.7812 
  3526    57.8485    639(25)           636.6325          629.7787 
  3527    57.8635    644(25)           636.8293          629.7764 
  3528    57.8785    662(26)           637.0645          629.7739 
  3529    57.8935    646(25)           637.3428          629.7715 
  3530    57.9085    638(25)           637.6694          629.7691 
  3531    57.9235    689(26)           638.0511          629.7667 
  3532    57.9385    615(25)           638.4962          629.7643 
  3533    57.9535    601(25)           639.0215          629.7618 
  3534    57.9685    667(26)           639.6259          629.7595 
  3535    57.9835    655(26)           640.3317          629.7570 
  3536    57.9985    636(25)           641.1589          629.7546 
  3537    58.0135    632(25)           642.1323          629.7522 
  3538    58.0285    612(25)           643.2845          629.7498 
  3539    58.0435    659(26)           644.6569          629.7474 
  3540    58.0585    623(25)           646.3055          629.7450 
  3541    58.0735    629(25)           648.3072          629.7426 
  3542    58.0885    680(26)           650.7773          629.7402 
  3543    58.1035    669(26)           653.9143          629.7377 
  3544    58.1185    703(27)           658.1205          629.7354 
  3545    58.1335    706(27)           664.2775          629.7329 
  3546    58.1485    714(27)           674.3031          629.7305 
  3547    58.1635    701(26)           692.0028          629.7281 
  3548    58.1785    725(27)           724.0107          629.7257 
  3549    58.1935    802(28)           780.1755          629.7233 
  3550    58.2085    909(30)           872.3480          629.7209 
  3551    58.2235    1032(32)          1010.0520          629.7184 
  3552    58.2385    1202(35)          1192.5153          629.7161 
  3553    58.2535    1533(39)          1399.9669          629.7136 
  3554    58.2685    1773(42)          1595.2103          629.7112 
  3555    58.2835    1956(44)          1730.5771          629.7088 
  3556    58.2985    1866(43)          1755.9457          629.7064 
  3557    58.3135    1719(41)          1664.3914          629.7040 
  3558    58.3285    1563(40)          1510.8694          629.7016 
  3559    58.3435    1356(37)          1352.5239          629.6992 
  3560    58.3585    1189(34)          1211.0294          629.6967 
  3561    58.3735    1078(33)          1082.3822          629.6943 
  3562    58.3885    939(31)           964.7073          629.6919 
  3563    58.4035    902(30)           864.4083          629.6895 
  3564    58.4185    811(28)           786.4676          629.6871 
  3565    58.4335    736(27)           731.4489          629.6847 
  3566    58.4485    687(26)           696.2087          629.6823 
  3567    58.4635    626(25)           675.3978          629.6799 
  3568    58.4785    618(25)           663.5778          629.6774 
  3569    58.4935    659(26)           656.0125          629.6750 
  3570    58.5085    614(25)           651.6141          629.6726 
  3571    58.5235    663(26)           648.4828          629.6702 
  3572    58.5385    617(25)           646.0658          629.6678 
  3573    58.5535    633(25)           644.1133          629.6654 
  3574    58.5685    675(26)           642.4979          629.6630 
  3575    58.5835    651(26)           641.1417          629.6606 
  3576    58.5985    628(25)           639.9916          629.6581 
  3577    58.6135    596(24)           638.9581          629.6558 
  3578    58.6285    640(25)           638.1100          629.6533 
  3579    58.6435    608(25)           637.3734          629.6509 
  3580    58.6585    649(25)           636.7292          629.6485 
  3581    58.6735    649(25)           636.1629          629.6461 
  3582    58.6885    605(25)           635.6620          629.6437 
  3583    58.7035    641(25)           635.2171          629.6413 
  3584    58.7185    650(25)           634.8200          629.6389 
  3585    58.7335    653(26)           634.4641          629.6365 
  3586    58.7485    623(25)           634.1439          629.6340 
  3587    58.7635    633(25)           633.8548          629.6316 
  3588    58.7785    662(26)           633.5930          629.6292 
  3589    58.7935    642(25)           633.3550          629.6268 
  3590    58.8085    650(25)           633.1382          629.6244 
  3591    58.8235    670(26)           632.9402          629.6219 
  3592    58.8385    623(25)           632.7590          629.6196 
  3593    58.8535    606(25)           632.5927          629.6171 
  3594    58.8685    642(25)           632.4397          629.6147 
  3595    58.8835    673(26)           632.2989          629.6123 
  3596    58.8985    644(25)           632.1691          629.6099 
  3597    58.9135    626(25)           632.0491          629.6075 
  3598    58.9285    607(25)           631.9384          629.6051 
  3599    58.9435    641(25)           631.8358          629.6027 
  3600    58.9585    647(25)           631.7411          629.6003 
  3601    58.9735    636(25)           631.6534          629.5978 
  3602    58.9885    626(25)           631.5725          629.5955 
  3603    59.0035    638(25)           631.4978          629.5930 
  3604    59.0185    654(26)           631.4291          629.5906 
  3605    59.0335    620(25)           631.3660          629.5882 
  3606    59.0485    605(25)           631.3087          629.5858 
  3607    59.0635    650(25)           631.2567          629.5834 
  3608    59.0785    592(24)           631.2103          629.5810 
  3609    59.0935    627(25)           631.1695          629.5786 
  3610    59.1085    645(25)           631.1346          629.5762 
  3611    59.1235    619(25)           631.1061          629.5737 
  3612    59.1385    601(25)           631.0848          629.5714 
  3613    59.1535    623(25)           631.0713          629.5689 
  3614    59.1685    656(26)           631.0673          629.5665 
  3615    59.1835    644(25)           631.0748          629.5641 
  3616    59.1985    633(25)           631.0974          629.5616 
  3617    59.2135    641(25)           631.1420          629.5593 
  3618    59.2285    636(25)           631.2253          629.5568 
  3619    59.2435    648(25)           631.3880          629.5544 
  3620    59.2585    647(25)           631.7218          629.5520 
  3621    59.2735    651(26)           632.4067          629.5496 
  3622    59.2885    628(25)           633.7263          629.5472 
  3623    59.3035    608(25)           636.0101          629.5448 
  3624    59.3185    633(25)           639.4564          629.5424 
  3625    59.3335    640(25)           643.8737          629.5400 
  3626    59.3485    640(25)           648.4555          629.5375 
  3627    59.3635    660(26)           651.7461          629.5352 
  3628    59.3785    646(25)           652.1808          629.5327 
  3629    59.3935    662(26)           649.4999          629.5303 
  3630    59.4085    631(25)           645.0573          629.5279 
  3631    59.4235    646(25)           640.4373          629.5255 
  3632    59.4385    648(25)           636.6316          629.5231 
  3633    59.4535    635(25)           633.9861          629.5207 
  3634    59.4685    622(25)           632.3823          629.5182 
  3635    59.4835    631(25)           631.5042          629.5159 
  3636    59.4985    653(26)           631.0446          629.5134 
  3637    59.5135    635(25)           630.7947          629.5110 
  3638    59.5285    609(25)           630.6552          629.5221 
  3639    59.5435    641(25)           630.5617          629.5338 
  3640    59.5585    631(25)           630.4921          629.5453 
  3641    59.5735    634(25)           630.4377          629.5570 
  3642    59.5885    677(26)           630.3938          629.5686 
  3643    59.6035    635(25)           630.3580          629.5803 
  3644    59.6185    621(25)           630.3287          629.5919 
  3645    59.6335    604(25)           630.3043          629.6035 
  3646    59.6485    601(25)           630.2842          629.6152 
  3647    59.6635    637(25)           630.2021          629.6268 
  3648    59.6785    631(25)           630.1895          629.6384 
  3649    59.6935    618(25)           630.1792          629.6501 
  3650    59.7085    596(24)           629.8834          629.6617 
  3651    59.7235    599(24)           629.8827          629.6733 
  3652    59.7385    586(24)           629.8833          629.6850 
  3653    59.7535    635(25)           629.8849          629.6966 
  3654    59.7685    638(25)           629.8876          629.7083 
  3655    59.7835    629(25)           629.8027          629.7199 
  3656    59.7985    607(25)           629.8087          629.7315 
  3657    59.8135    618(25)           629.8152          629.7432 
  3658    59.8285    622(25)           629.8223          629.7548 
  3659    59.8435    608(25)           629.8297          629.7664 
  3660    59.8585    618(25)           629.8375          629.7781 
  3661    59.8735    628(25)           629.8456          629.7897 
  3662    59.8885    627(25)           629.8541          629.8013 
  3663    59.9035    629(25)           629.8629          629.8130 
  3664    59.9185    602(25)           629.8718          629.8246 
  3665    59.9335    592(24)           629.8809          629.8362 
  3666    59.9485    612(25)           629.8903          629.8479 
  3667    59.9635    635(25)           629.8998          629.8595 
  3668    59.9785    615(25)           629.9095          629.8712 
  3669    59.9935    613(25)           629.9193          629.8828 
  3670    60.0085    636(25)           629.9293          629.8944 
  3671    60.0235    621(25)           629.9393          629.9061 
  3672    60.0385    635(25)           629.9495          629.9177 
  3673    60.0535    639(25)           629.9597          629.9293 
  3674    60.0685    633(25)           629.9701          629.9410 
  3675    60.0835    639(25)           629.9805          629.9526 
  3676    60.0985    627(25)           629.9910          629.9642 
  3677    60.1135    594(24)           630.0015          629.9758 
  3678    60.1285    610(25)           630.0121          629.9875 
  3679    60.1435    574(24)           630.0229          629.9991 
  3680    60.1585    629(25)           630.2542          630.0107 
  3681    60.1735    624(25)           630.2697          630.0224 
  3682    60.1885    591(24)           630.2853          630.0341 
  3683    60.2035    589(24)           630.3010          630.0457 
  3684    60.2185    620(25)           630.3170          630.0573 
  3685    60.2335    608(25)           630.3333          630.0690 
  3686    60.2485    597(24)           630.3496          630.0806 
  3687    60.2635    635(25)           631.0264          630.0922 
  3688    60.2785    616(25)           631.0570          630.1038 
  3689    60.2935    597(24)           631.0883          630.1155 
  3690    60.3085    570(24)           631.1204          630.1271 
  3691    60.3235    615(25)           631.1530          630.1387 
  3692    60.3385    631(25)           631.1865          630.1504 
  3693    60.3535    632(25)           631.2207          630.1620 
  3694    60.3685    613(25)           631.2557          630.1736 
  3695    60.3835    589(24)           631.2916          630.1853 
  3696    60.3985    616(25)           631.3283          630.1969 
  3697    60.4135    651(26)           631.3660          630.2086 
  3698    60.4285    629(25)           631.4047          630.2202 
  3699    60.4435    633(25)           631.4443          630.2318 
  3700    60.4585    624(25)           631.4851          630.2435 
  3701    60.4735    625(25)           631.5269          630.2551 
  3702    60.4885    625(25)           631.5699          630.2667 
  3703    60.5035    638(25)           631.6141          630.2784 
  3704    60.5185    650(25)           631.6596          630.2900 
  3705    60.5335    656(26)           631.7065          630.3016 
  3706    60.5485    657(26)           631.7548          630.3133 
  3707    60.5635    617(25)           631.8045          630.3249 
  3708    60.5785    627(25)           631.8559          630.3365 
  3709    60.5935    618(25)           631.9089          630.3482 
  3710    60.6085    658(26)           631.9637          630.3598 
  3711    60.6235    669(26)           632.0203          630.3715 
  3712    60.6385    653(26)           632.0789          630.3831 
  3713    60.6535    626(25)           632.1396          630.3947 
  3714    60.6685    640(25)           632.2025          630.4064 
  3715    60.6835    659(26)           632.2676          630.4180 
  3716    60.6985    671(26)           632.3353          630.4296 
  3717    60.7135    632(25)           632.4056          630.4413 
  3718    60.7285    625(25)           632.4786          630.4529 
  3719    60.7435    644(25)           632.5547          630.4645 
  3720    60.7585    674(26)           632.6340          630.4762 
  3721    60.7735    663(26)           632.7165          630.4878 
  3722    60.7885    669(26)           632.8027          630.4995 
  3723    60.8035    665(26)           632.8858          630.5110 
  3724    60.8185    642(25)           632.9801          630.5227 
  3725    60.8335    646(25)           633.0788          630.5344 
  3726    60.8485    629(25)           633.1821          630.5460 
  3727    60.8635    646(25)           633.2906          630.5576 
  3728    60.8785    640(25)           633.4046          630.5693 
  3729    60.8935    619(25)           633.5244          630.5809 
  3730    60.9085    646(25)           633.6505          630.5925 
  3731    60.9235    628(25)           633.7834          630.6041 
  3732    60.9385    648(25)           633.9178          630.6099 
  3733    60.9535    626(25)           634.0069          630.5622 
  3734    60.9685    627(25)           634.1046          630.5145 
  3735    60.9835    645(25)           634.2117          630.4669 
  3736    60.9985    626(25)           634.3292          630.4193 
  3737    61.0135    592(24)           634.4579          630.3716 
  3738    61.0285    620(25)           634.5988          630.3239 
  3739    61.0435    632(25)           634.7531          630.2762 
  3740    61.0585    632(25)           634.9222          630.2286 
  3741    61.0735    634(25)           635.1074          630.1809 
  3742    61.0885    638(25)           635.3105          630.1332 
  3743    61.1035    650(25)           635.5334          630.0856 
  3744    61.1185    654(26)           635.7783          630.0379 
  3745    61.1335    650(25)           636.0475          629.9903 
  3746    61.1485    674(26)           636.3438          629.9426 
  3747    61.1635    658(26)           636.6705          629.8950 
  3748    61.1785    621(25)           637.0312          629.8473 
  3749    61.1935    623(25)           637.4304          629.7996 
  3750    61.2085    612(25)           637.8730          629.7520 
  3751    61.2235    630(25)           639.4485          629.7043 
  3752    61.2385    627(25)           640.0188          629.6566 
  3753    61.2535    618(25)           640.6542          629.6090 
  3754    61.2685    634(25)           641.3643          629.5613 
  3755    61.2835    628(25)           642.1607          629.5137 
  3756    61.2985    657(26)           643.0577          629.4660 
  3757    61.3135    685(26)           644.0726          629.4183 
  3758    61.3285    662(26)           645.2258          629.3707 
  3759    61.3435    615(25)           646.5437          629.3230 
  3760    61.3585    620(25)           648.0587          629.2753 
  3761    61.3735    634(25)           649.8120          629.2277 
  3762    61.3885    638(25)           651.8563          629.1801 
  3763    61.4035    635(25)           654.2612          629.1324 
  3764    61.4185    630(25)           657.6053          629.0847 
  3765    61.4335    616(25)           661.0673          629.0370 
  3766    61.4485    684(26)           665.3651          628.9894 
  3767    61.4635    678(26)           670.9959          628.9417 
  3768    61.4785    697(26)           679.0756          628.8941 
  3769    61.4935    670(26)           692.0421          628.8464 
  3770    61.5085    750(27)           714.6130          628.7988 
  3771    61.5235    787(28)           754.4441          628.7511 
  3772    61.5385    811(28)           821.1357          628.7034 
  3773    61.5535    935(31)           922.3911          628.6558 
  3774    61.5685    1131(34)          1057.8257          628.6081 
  3775    61.5835    1386(37)          1213.4816          628.5604 
  3776    61.5985    1527(39)          1360.4058          628.5128 
  3777    61.6135    1598(40)          1464.8053          628.4651 
  3778    61.6285    1553(39)          1522.4801          628.4175 
  3779    61.6435    1579(40)          1584.8154          628.3698 
  3780    61.6585    1707(41)          1720.8019          628.3221 
  3781    61.6735    1921(44)          1963.7590          628.2745 
  3782    61.6885    2213(47)          2283.7058          628.2268 
  3783    61.7035    2498(50)          2579.5686          628.1791 
  3784    61.7185    2581(51)          2704.4771          628.1315 
  3785    61.7335    2479(50)          2565.2375          628.0839 
  3786    61.7485    2190(47)          2217.9358          628.0362 
  3787    61.7635    1796(42)          1797.4757          627.9885 
  3788    61.7785    1434(38)          1412.7996          627.9409 
  3789    61.7935    1094(33)          1119.2687          627.8932 
  3790    61.8085    902(30)           925.3190          627.8455 
  3791    61.8235    807(28)           811.3527          627.7979 
  3792    61.8385    794(28)           749.5698          627.7502 
  3793    61.8535    758(28)           716.8161          627.7026 
  3794    61.8685    707(27)           698.4716          627.6549 
  3795    61.8835    669(26)           686.9523          627.6072 
  3796    61.8985    663(26)           678.8141          627.5596 
  3797    61.9135    670(26)           672.5954          627.5119 
  3798    61.9285    688(26)           667.6437          627.4642 
  3799    61.9435    699(26)           663.6184          627.4166 
  3800    61.9585    643(25)           660.3059          627.3689 
  3801    61.9735    637(25)           657.5589          627.3212 
  3802    61.9885    647(25)           655.2665          627.2736 
  3803    62.0035    679(26)           653.3452          627.2260 
  3804    62.0185    671(26)           651.7311          627.1783 
  3805    62.0335    639(25)           650.3746          627.1306 
  3806    62.0485    617(25)           649.2369          627.0829 
  3807    62.0635    640(25)           648.2872          627.0353 
  3808    62.0785    648(25)           647.5018          626.9876 
  3809    62.0935    614(25)           646.8615          626.9399 
  3810    62.1085    621(25)           646.3513          626.8923 
  3811    62.1235    639(25)           645.9595          626.8447 
  3812    62.1385    648(25)           645.6773          626.7970 
  3813    62.1535    653(26)           645.4980          626.7493 
  3814    62.1685    623(25)           645.4174          626.7017 
  3815    62.1835    682(26)           645.4327          626.6540 
  3816    62.1985    677(26)           645.5429          626.6063 
  3817    62.2135    658(26)           645.7490          626.5587 
  3818    62.2285    637(25)           646.0532          626.5110 
  3819    62.2435    618(25)           646.4598          626.4634 
  3820    62.2585    655(26)           646.9746          626.4157 
  3821    62.2735    629(25)           647.6056          626.3680 
  3822    62.2885    635(25)           648.3632          626.3204 
  3823    62.3035    600(24)           649.2603          626.2727 
  3824    62.3185    628(25)           650.3132          626.2250 
  3825    62.3335    645(25)           651.6367          626.1774 
  3826    62.3485    659(26)           653.0680          626.1298 
  3827    62.3635    640(25)           654.7304          626.0821 
  3828    62.3785    653(26)           656.6621          626.0344 
  3829    62.3935    667(26)           658.9106          625.9868 
  3830    62.4085    671(26)           661.5354          625.9391 
  3831    62.4235    649(25)           664.6121          625.8914 
  3832    62.4385    656(26)           668.2383          625.8438 
  3833    62.4535    665(26)           672.5372          625.7961 
  3834    62.4685    678(26)           677.6740          625.7485 
  3835    62.4835    656(26)           683.9370          625.7008 
  3836    62.4985    672(26)           691.5029          625.6531 
  3837    62.5135    686(26)           700.9254          625.6055 
  3838    62.5285    688(26)           713.1107          625.5578 
  3839    62.5435    690(26)           730.0273          625.5101 
  3840    62.5585    723(27)           756.2888          625.4625 
  3841    62.5735    770(28)           802.1815          625.4148 
  3842    62.5885    881(30)           887.9958          625.3672 
  3843    62.6035    1046(32)          1047.1906          625.3195 
  3844    62.6185    1269(36)          1322.8818          625.2719 
  3845    62.6335    1750(42)          1751.0688          625.2242 
  3846    62.6485    2473(50)          2332.0005          625.1765 
  3847    62.6635    3306(57)          2999.1316          625.1288 
  3848    62.6785    3837(62)          3600.7007          625.0812 
  3849    62.6935    4034(64)          3918.5200          625.0336 
  3850    62.7085    3819(62)          3795.5762          624.9858 
  3851    62.7235    3297(57)          3299.1636          624.9382 
  3852    62.7385    2638(51)          2644.6843          624.8906 
  3853    62.7535    2032(45)          2021.3861          624.8429 
  3854    62.7685    1617(40)          1535.0297          624.7952 
  3855    62.7835    1394(37)          1216.7493          624.7476 
  3856    62.7985    1273(36)          1051.9194          624.6999 
  3857    62.8135    1234(35)          1013.1132          624.6522 
  3858    62.8285    1257(35)          1080.9797          624.6046 
  3859    62.8435    1316(36)          1245.2383          624.5569 
  3860    62.8585    1514(39)          1490.5422          624.5093 
  3861    62.8735    1695(41)          1778.4858          624.4616 
  3862    62.8885    1851(43)          2035.9976          624.4139 
  3863    62.9035    1996(45)          2162.9873          624.3663 
  3864    62.9185    2036(45)          2091.1436          624.3186 
  3865    62.9335    1798(42)          1854.5657          624.2709 
  3866    62.9485    1547(39)          1550.6292          624.2233 
  3867    62.9635    1252(35)          1262.7632          624.1757 
  3868    62.9785    1038(32)          1036.1681          624.1280 
  3869    62.9935    907(30)           881.6230          624.0803 
  3870    63.0085    776(28)           787.8406          624.0327 
  3871    63.0235    741(27)           735.3674          623.9850 
  3872    63.0385    691(26)           706.7928          623.9373 
  3873    63.0535    702(26)           690.4951          623.8896 
  3874    63.0685    649(25)           680.1382          623.8420 
  3875    63.0835    648(25)           672.5191          623.7944 
  3876    63.0985    659(26)           666.7726          623.7467 
  3877    63.1135    657(26)           662.1030          623.6990 
  3878    63.1285    639(25)           658.2150          623.6514 
  3879    63.1435    661(26)           654.9299          623.6037 
  3880    63.1585    643(25)           652.1240          623.5560 
  3881    63.1735    646(25)           649.7054          623.5084 
  3882    63.1885    641(25)           646.9548          623.4607 
  3883    63.2035    614(25)           645.1296          623.4131 
  3884    63.2185    639(25)           643.5237          623.3654 
  3885    63.2335    650(25)           642.1032          623.3177 
  3886    63.2485    649(25)           640.8406          623.2701 
  3887    63.2635    633(25)           639.7135          623.2224 
  3888    63.2785    641(25)           638.7036          623.1747 
  3889    63.2935    636(25)           637.7963          623.1271 
  3890    63.3085    655(26)           636.9790          623.0794 
  3891    63.3235    642(25)           636.2415          623.0318 
  3892    63.3385    619(25)           635.7531          622.9841 
  3893    63.3535    620(25)           635.1544          622.9365 
  3894    63.3685    599(24)           634.6137          622.8888 
  3895    63.3835    625(25)           634.1266          622.8411 
  3896    63.3985    629(25)           633.7434          622.7935 
  3897    63.4135    641(25)           633.3531          622.7458 
  3898    63.4285    635(25)           633.0068          622.6981 
  3899    63.4435    628(25)           632.7028          622.6505 
  3900    63.4585    619(25)           632.4401          622.6028 
  3901    63.4735    602(25)           632.2181          622.5552 
  3902    63.4885    624(25)           632.0375          622.5075 
  3903    63.5035    639(25)           631.8995          622.4598 
  3904    63.5185    645(25)           631.8063          622.4122 
  3905    63.5335    659(26)           631.7610          622.3645 
  3906    63.5485    639(25)           631.9248          622.3169 
  3907    63.5635    659(26)           631.9944          622.2692 
  3908    63.5785    643(25)           632.1318          622.2216 
  3909    63.5935    627(25)           632.3482          622.1739 
  3910    63.6085    643(25)           632.6591          622.1262 
  3911    63.6235    666(26)           633.0858          622.0786 
  3912    63.6385    654(26)           633.6591          622.0309 
  3913    63.6535    612(25)           634.4298          621.9832 
  3914    63.6685    629(25)           635.4962          621.9355 
  3915    63.6835    654(26)           637.0778          621.8879 
  3916    63.6985    678(26)           639.6765          621.8403 
  3917    63.7135    688(26)           644.3648          621.7926 
  3918    63.7285    668(26)           653.1420          621.7449 
  3919    63.7435    661(26)           669.0969          621.6973 
  3920    63.7585    709(27)           695.8542          621.6496 
  3921    63.7735    763(28)           735.9597          621.6019 
  3922    63.7885    849(29)           788.3660          621.5543 
  3923    63.8035    874(30)           846.0659          621.5067 
  3924    63.8185    910(30)           894.9507          621.4590 
  3925    63.8335    921(30)           916.5954          621.4113 
  3926    63.8485    876(30)           900.7883          621.3636 
  3927    63.8635    820(29)           856.9639          621.3160 
  3928    63.8785    786(28)           804.7676          621.2683 
  3929    63.8935    744(27)           760.9575          621.2206 
  3930    63.9085    731(27)           735.7854          621.1730 
  3931    63.9235    710(27)           733.0820          621.1254 
  3932    63.9385    732(27)           750.9377          621.0777 
  3933    63.9535    785(28)           782.3932          621.0300 
  3934    63.9685    799(28)           815.9775          620.9824 
  3935    63.9835    836(29)           836.8231          620.9347 
  3936    63.9986    838(29)           832.7169          620.8870 
  3937    64.0135    813(29)           804.3536          620.8394 
  3938    64.0285    777(28)           763.6321          620.7917 
  3939    64.0435    737(27)           722.6767          620.7440 
  3940    64.0585    718(27)           688.8685          620.6964 
  3941    64.0735    668(26)           664.7836          620.6487 
  3942    64.0885    653(26)           649.5677          620.6011 
  3943    64.1035    652(26)           640.7825          620.5534 
  3944    64.1186    660(26)           635.9274          620.5057 
  3945    64.1336    617(25)           633.1881          620.4581 
  3946    64.1486    603(25)           631.4990          620.4104 
  3947    64.1636    631(25)           630.3307          620.3627 
  3948    64.1786    625(25)           629.4454          620.3151 
  3949    64.1936    649(25)           627.6876          620.2675 
  3950    64.2085    623(25)           627.1276          620.2198 
  3951    64.2235    616(25)           626.6649          620.1721 
  3952    64.2385    611(25)           626.2803          620.1245 
  3953    64.2535    621(25)           625.9598          620.0768 
  3954    64.2685    641(25)           625.6932          620.0291 
  3955    64.2835    623(25)           625.4728          619.9815 
  3956    64.2985    607(25)           625.2923          619.9338 
  3957    64.3136    614(25)           625.1473          619.8861 
  3958    64.3286    633(25)           625.0347          619.8385 
  3959    64.3436    637(25)           624.9518          619.7908 
  3960    64.3586    628(25)           624.8969          619.7432 
  3961    64.3736    645(25)           624.8691          619.6955 
  3962    64.3885    636(25)           624.8678          619.6478 
  3963    64.4035    633(25)           624.4136          619.6002 
  3964    64.4185    647(25)           624.4758          619.5526 
  3965    64.4335    629(25)           624.5662          619.5049 
  3966    64.4485    634(25)           624.6863          619.4572 
  3967    64.4635    625(25)           624.8388          619.4095 
  3968    64.4785    593(24)           625.0267          619.3619 
  3969    64.4936    620(25)           625.2539          619.3142 
  3970    64.5086    633(25)           625.5469          619.2665 
  3971    64.5236    661(26)           625.8688          619.2189 
  3972    64.5386    657(26)           626.2487          619.1712 
  3973    64.5536    659(26)           626.6958          619.1236 
  3974    64.5686    641(25)           627.2222          619.0759 
  3975    64.5835    632(25)           627.8427          619.0283 
  3976    64.5985    636(25)           628.5766          618.9806 
  3977    64.6135    640(25)           629.4483          618.9329 
  3978    64.6285    617(25)           630.4899          618.8853 
  3979    64.6435    609(25)           631.7443          618.8376 
  3980    64.6585    625(25)           633.2721          618.7900 
  3981    64.6735    613(25)           635.1684          618.7423 
  3982    64.6886    609(25)           637.6111          618.6946 
  3983    64.7036    646(25)           640.9747          618.6470 
  3984    64.7186    640(25)           646.1057          618.5993 
  3985    64.7336    645(25)           654.8068          618.5516 
  3986    64.7486    695(26)           670.4887          618.5040 
  3987    64.7635    707(27)           698.5975          618.4563 
  3988    64.7785    753(27)           746.0283          618.4086 
  3989    64.7935    841(29)           818.7508          618.3610 
  3990    64.8085    960(31)           917.7465          618.3134 
  3991    64.8235    1114(33)          1034.6050          618.2657 
  3992    64.8385    1225(35)          1148.3501          618.2180 
  3993    64.8535    1235(35)          1226.8279          618.1703 
  3994    64.8686    1258(35)          1243.3984          618.1227 
  3995    64.8836    1208(35)          1200.7515          618.0750 
  3996    64.8986    1119(33)          1122.0874          618.0273 
  3997    64.9136    1039(32)          1027.8212          617.9797 
  3998    64.9286    977(31)           933.8246          617.9321 
  3999    64.9436    911(30)           855.0759          617.8844 
  4000    64.9585    888(30)           802.2802          617.8367 
  4001    64.9735    859(29)           781.1042          617.7891 
  4002    64.9885    844(29)           794.0295          617.7414 
  4003    65.0035    877(30)           840.1591          617.6937 
  4004    65.0185    930(30)           912.8083          617.6461 
  4005    65.0335    987(31)           996.7604          617.5984 
  4006    65.0485    1032(32)          1066.9542          617.5508 
  4007    65.0636    1046(32)          1093.3600          617.5031 
  4008    65.0786    1047(32)          1060.6802          617.4554 
  4009    65.0936    986(31)           983.8383          617.4078 
  4010    65.1086    886(30)           891.4786          617.3601 
  4011    65.1236    811(28)           806.1863          617.3124 
  4012    65.1385    757(28)           739.6605          617.2648 
  4013    65.1535    723(27)           694.2576          617.2172 
  4014    65.1685    673(26)           666.4535          617.1695 
  4015    65.1835    641(25)           650.6660          617.1218 
  4016    65.1985    599(24)           641.9218          617.0742 
  4017    65.2135    589(24)           636.8666          617.0265 
  4018    65.2285    625(25)           633.6344          616.9788 
  4019    65.2436    650(25)           631.3215          616.9312 
  4020    65.2586    643(25)           629.5264          616.8835 
  4021    65.2736    626(25)           628.0654          616.8358 
  4022    65.2886    622(25)           626.8460          616.7882 
  4023    65.3036    625(25)           625.8121          616.7405 
  4024    65.3186    605(25)           624.9255          616.6929 
  4025    65.3335    595(24)           624.1576          616.6452 
  4026    65.3485    596(24)           623.3941          616.5975 
  4027    65.3635    598(24)           622.8054          616.5499 
  4028    65.3785    611(25)           622.2837          616.5022 
  4029    65.3935    629(25)           621.8183          616.4546 
  4030    65.4085    627(25)           621.4007          616.4069 
  4031    65.4235    583(24)           621.0935          616.3593 
  4032    65.4386    565(24)           620.9614          616.3116 
  4033    65.4536    605(25)           620.6558          616.2639 
  4034    65.4686    606(25)           620.3769          616.2162 
  4035    65.4836    609(25)           620.1215          616.1686 
  4036    65.4986    592(24)           619.8192          616.1209 
  4037    65.5135    590(24)           619.6045          616.0732 
  4038    65.5285    590(24)           619.4064          616.0256 
  4039    65.5435    602(25)           619.2233          615.9780 
  4040    65.5585    599(24)           619.0538          615.9303 
  4041    65.5735    578(24)           618.8967          615.8826 
  4042    65.5885    581(24)           618.7511          615.8350 
  4043    65.6035    604(25)           618.6163          615.7873 
  4044    65.6186    619(25)           618.5575          615.7396 
  4045    65.6336    624(25)           618.3362          615.5845 
  4046    65.6486    621(25)           618.1190          615.4241 
  4047    65.6636    605(25)           617.9109          615.2638 
  4048    65.6786    602(25)           617.7119          615.1035 
  4049    65.6936    596(24)           617.5221          614.9431 
  4050    65.7085    596(24)           617.3418          614.7828 
  4051    65.7235    605(25)           617.1713          614.6224 
  4052    65.7385    617(25)           617.0117          614.4620 
  4053    65.7535    627(25)           616.8636          614.3017 
  4054    65.7685    614(25)           616.7288          614.1414 
  4055    65.7835    601(25)           616.6090          613.9810 
  4056    65.7985    622(25)           616.5068          613.8207 
  4057    65.8136    633(25)           616.4257          613.6602 
  4058    65.8286    606(25)           616.3707          613.4999 
  4059    65.8436    587(24)           616.3492          613.3395 
  4060    65.8586    602(25)           616.3740          613.1791 
  4061    65.8736    611(25)           616.4717          613.0188 
  4062    65.8885    588(24)           616.7014          612.8585 
  4063    65.9035    589(24)           617.1941          612.6981 
  4064    65.9185    619(25)           618.2159          612.5378 
  4065    65.9335    635(25)           620.2336          612.3774 
  4066    65.9485    651(26)           623.9219          612.2170 
  4067    65.9635    669(26)           630.0137          612.0567 
  4068    65.9785    663(26)           638.9368          611.8964 
  4069    65.9936    653(26)           650.3203          611.7360 
  4070    66.0086    655(26)           662.5252          611.5756 
  4071    66.0236    668(26)           672.4900          611.4152 
  4072    66.0386    695(26)           676.3736          611.2549 
  4073    66.0536    695(26)           672.1947          611.0945 
  4074    66.0686    693(26)           661.9277          610.9342 
  4075    66.0835    687(26)           649.4130          610.7739 
  4076    66.0985    670(26)           637.7203          610.6135 
  4077    66.1135    660(26)           628.4795          610.4531 
  4078    66.1285    637(25)           622.0707          610.2928 
  4079    66.1435    629(25)           618.0673          610.1324 
  4080    66.1585    625(25)           615.7368          609.9721 
  4081    66.1735    608(25)           614.4040          609.8118 
  4082    66.1886    607(25)           613.6013          609.6513 
  4083    66.2036    605(25)           613.0631          609.4910 
  4084    66.2186    616(25)           612.6577          609.3306 
  4085    66.2336    610(25)           612.3260          609.1703 
  4086    66.2486    607(25)           612.0413          609.0099 
  4087    66.2635    630(25)           611.7911          608.8495 
  4088    66.2785    625(25)           611.5680          608.6892 
  4089    66.2935    626(25)           611.3671          608.5289 
  4090    66.3085    616(25)           611.1849          608.3685 
  4091    66.3235    589(24)           611.0192          608.2081 
  4092    66.3385    585(24)           610.8682          608.0478 
  4093    66.3535    602(25)           610.7307          607.8875 
  4094    66.3686    612(25)           610.6057          607.7271 
  4095    66.3836    624(25)           610.3163          607.5667 
  4096    66.3986    624(25)           610.2189          607.4063 
  4097    66.4136    630(25)           610.1332          607.2460 
  4098    66.4286    634(25)           610.0596          607.0856 
  4099    66.4436    638(25)           609.9457          606.9253 
  4100    66.4585    620(25)           609.8994          606.7650 
  4101    66.4735    606(25)           609.8666          606.6046 
  4102    66.4885    613(25)           609.8489          606.4442 
  4103    66.5035    612(25)           609.9309          606.2839 
  4104    66.5185    595(24)           609.9495          606.1235 
  4105    66.5335    605(25)           609.9882          605.9632 
  4106    66.5485    624(25)           610.0494          605.8029 
  4107    66.5636    603(25)           610.1359          605.6424 
  4108    66.5786    594(24)           610.2510          605.4821 
  4109    66.5936    595(24)           610.2455          605.3217 
  4110    66.6086    593(24)           610.4334          605.1614 
  4111    66.6236    609(25)           610.6642          605.0010 
  4112    66.6385    625(25)           610.9451          604.8406 
  4113    66.6535    619(25)           611.3929          604.6803 
  4114    66.6685    602(25)           611.8029          604.5200 
  4115    66.6835    599(24)           612.2944          604.3596 
  4116    66.6985    599(24)           612.8835          604.1992 
  4117    66.7135    605(25)           613.5903          604.0389 
  4118    66.7285    617(25)           614.4404          603.8785 
  4119    66.7436    624(25)           615.4675          603.7181 
  4120    66.7586    621(25)           616.7137          603.5577 
  4121    66.7736    625(25)           618.2383          603.3974 
  4122    66.7886    617(25)           620.1269          603.2371 
  4123    66.8036    598(24)           622.5198          603.0767 
  4124    66.8186    610(25)           625.6881          602.9164 
  4125    66.8335    636(25)           630.2167          602.7560 
  4126    66.8485    660(26)           637.3904          602.5956 
  4127    66.8635    673(26)           649.8508          602.4353 
  4128    66.8785    686(26)           672.3999          602.2750 
  4129    66.8935    692(26)           712.4003          602.1146 
  4130    66.9085    736(27)           778.7689          601.9543 
  4131    66.9235    842(29)           878.6390          601.7939 
  4132    66.9386    1023(32)          1011.9733          601.6335 
  4133    66.9536    1196(35)          1165.4595          601.4731 
  4134    66.9686    1341(37)          1309.1500          601.3128 
  4135    66.9836    1421(38)          1398.9482          601.1525 
  4136    66.9986    1367(37)          1397.0303          600.9921 
  4137    67.0135    1264(36)          1304.2122          600.8317 
  4138    67.0285    1130(34)          1159.8262          600.6714 
  4139    67.0435    986(31)          1008.3781          600.5110 
  4140    67.0585    898(30)           879.7203          600.3507 
  4141    67.0735    843(29)           787.4284          600.1903 
  4142    67.0885    766(28)           732.9142          600.0300 
  4143    67.1035    712(27)           710.9615          599.8696 
  4144    67.1186    696(26)           714.2417          599.7092 
  4145    67.1336    736(27)           735.1410          599.5488 
  4146    67.1486    774(28)           765.3151          599.3885 
  4147    67.1636    765(28)           794.4037          599.2281 
  4148    67.1786    760(28)           810.0250          599.0678 
  4149    67.1936    776(28)           803.0046          598.9075 
  4150    67.2085    803(28)           775.2903          598.7471 
  4151    67.2235    792(28)           737.3749          598.5867 
  4152    67.2385    737(27)           699.4548          598.4264 
  4153    67.2535    698(26)           667.7540          598.2661 
  4154    67.2685    680(26)           644.5676          598.1057 
  4155    67.2835    642(25)           629.3368          597.9454 
  4156    67.2985    613(25)           620.0839          597.7850 
  4157    67.3136    604(25)           614.6521          597.6246 
  4158    67.3286    599(24)           611.3865          597.4642 
  4159    67.3436    603(25)           609.2533          597.3039 
  4160    67.3586    601(25)           607.7057          597.1436 
  4161    67.3736    594(24)           606.4827          596.9832 
  4162    67.3885    601(25)           605.4636          596.8228 
  4163    67.4035    607(25)           604.5897          596.6625 
  4164    67.4185    613(25)           603.8274          596.5021 
  4165    67.4335    619(25)           603.1548          596.3418 
  4166    67.4485    594(24)           602.5560          596.1814 
  4167    67.4635    577(24)           602.0190          596.0211 
  4168    67.4785    597(24)           601.5342          595.8607 
  4169    67.4936    633(25)           601.7016          595.7003 
  4170    67.5086    641(25)           601.3120          595.5399 
  4171    67.5236    631(25)           600.9570          595.3796 
  4172    67.5386    634(25)           600.6328          595.2192 
  4173    67.5536    624(25)           600.3362          595.0589 
  4174    67.5686    621(25)           600.0651          594.8986 
  4175    67.5835    619(25)           600.8365          594.7382 
  4176    67.5985    606(25)           600.6312          594.5778 
  4177    67.6135    590(24)           600.4478          594.4175 
  4178    67.6285    583(24)           600.2855          594.2571 
  4179    67.6435    606(25)           600.1443          594.0968 
  4180    67.6585    614(25)           600.0241          593.9365 
  4181    67.6735    610(25)           599.9255          593.7761 
  4182    67.6886    598(24)           599.8494          593.6157 
  4183    67.7036    578(24)           599.7970          593.4553 
  4184    67.7186    596(24)           599.7700          593.2950 
  4185    67.7336    605(25)           599.7708          593.1346 
  4186    67.7486    610(25)           599.8021          592.9742 
  4187    67.7635    622(25)           599.8671          592.8131 
  4188    67.7785    608(25)           599.9698          592.6507 
  4189    67.7935    596(24)           600.1176          592.4882 
  4190    67.8085    603(25)           600.3179          592.3257 
  4191    67.8235    593(24)           600.5806          592.1633 
  4192    67.8385    577(24)           600.9180          592.0009 
  4193    67.8535    583(24)           601.3470          591.8384 
  4194    67.8686    603(25)           601.8910          591.6759 
  4195    67.8836    607(25)           602.5842          591.5134 
  4196    67.8986    597(24)           603.4878          591.3510 
  4197    67.9136    607(25)           604.7217          591.1885 
  4198    67.9286    623(25)           606.5402          591.0261 
  4199    67.9436    626(25)           609.4751          590.8636 
  4200    67.9585    632(25)           614.5501          590.7012 
  4201    67.9735    631(25)           623.4871          590.5387 
  4202    67.9885    617(25)           638.6923          590.3762 
  4203    68.0035    627(25)           662.7137          590.2138 
  4204    68.0185    648(25)           697.0026          590.0513 
  4205    68.0335    696(26)           740.2595          589.8889 
  4206    68.0485    774(28)           787.0034          589.7264 
  4207    68.0636    823(29)           826.9077          589.5639 
  4208    68.0786    846(29)           846.6021          589.4014 
  4209    68.0936    847(29)           838.4432          589.2390 
  4210    68.1086    820(29)           809.1464          589.0765 
  4211    68.1236    780(28)           774.3859          588.9141 
  4212    68.1385    738(27)           748.9271          588.7516 
  4213    68.1535    744(27)           742.8115          588.5892 
  4214    68.1685    787(28)           760.1948          588.4268 
  4215    68.1835    812(28)           798.5659          588.2643 
  4216    68.1985    840(29)           848.4846          588.1018 
  4217    68.2135    872(30)           893.9587          587.9394 
  4218    68.2285    877(30)           915.3533          587.7769 
  4219    68.2436    895(30)           900.1924          587.6144 
  4220    68.2586    873(30)           854.3121          587.4519 
  4221    68.2736    812(28)           794.7707          587.2895 
  4222    68.2886    749(27)           736.7444          587.1270 
  4223    68.3036    675(26)           689.1011          586.9646 
  4224    68.3186    645(25)           654.8119          586.8021 
  4225    68.3335    642(25)           632.6909          586.6396 
  4226    68.3485    618(25)           619.5853          586.4772 
  4227    68.3635    591(24)           612.1961          586.3148 
  4228    68.3785    590(24)           608.0233          586.1523 
  4229    68.3935    603(25)           605.5266          585.9899 
  4230    68.4085    607(25)           603.8913          585.8274 
  4231    68.4235    610(25)           602.7299          585.6650 
  4232    68.4386    610(25)           601.8649          585.5024 
  4233    68.4536    599(24)           601.2130          585.3400 
  4234    68.4686    590(24)           600.7278          585.1775 
  4235    68.4836    584(24)           600.3809          585.0151 
  4236    68.4986    583(24)           600.1528          584.8526 
  4237    68.5135    578(24)           600.1400          584.6901 
  4238    68.5285    596(24)           600.1149          584.5277 
  4239    68.5435    621(25)           600.1100          584.3652 
  4240    68.5585    627(25)           600.0554          584.2028 
  4241    68.5735    610(25)           600.2946          584.0403 
  4242    68.5885    610(25)           600.6179          583.8779 
  4243    68.6035    594(24)           601.0276          583.7155 
  4244    68.6186    591(24)           601.5274          583.5529 
  4245    68.6336    595(24)           602.1223          583.3904 
  4246    68.6486    578(24)           602.8199          583.2280 
  4247    68.6636    597(24)           603.6293          583.0656 
  4248    68.6786    617(25)           604.5618          582.9031 
  4249    68.6936    582(24)           605.6314          582.7406 
  4250    68.7085    567(24)           606.8552          582.5782 
  4251    68.7235    577(24)           608.2534          582.4157 
  4252    68.7385    596(24)           609.8511          582.2533 
  4253    68.7535    626(25)           611.6129          582.0908 
  4254    68.7685    628(25)           613.7084          581.9283 
  4255    68.7835    640(25)           616.1160          581.7659 
  4256    68.7985    627(25)           618.8922          581.6035 
  4257    68.8136    605(25)           622.1086          581.4409 
  4258    68.8286    604(25)           625.8509          581.2784 
  4259    68.8436    614(25)           630.2335          581.1160 
  4260    68.8586    604(25)           635.4037          580.9536 
  4261    68.8736    597(24)           641.5627          580.7911 
  4262    68.8885    605(25)           649.0087          580.6287 
  4263    68.9035    630(25)           658.2484          580.4662 
  4264    68.9185    669(26)           670.2700          580.3038 
  4265    68.9335    664(26)           687.1433          580.1413 
  4266    68.9485    697(26)           713.1234          579.9788 
  4267    68.9635    738(27)           756.2190          579.8164 
  4268    68.9785    774(28)           829.5520          579.6539 
  4269    68.9935    914(30)           950.9290          579.4915 
  4270    69.0085    1127(34)          1138.6755          579.3290 
  4271    69.0235    1442(38)          1403.1760          579.1666 
  4272    69.0385    1868(43)          1736.6486          579.0042 
  4273    69.0536    2281(48)          2105.7285          578.8416 
  4274    69.0686    2594(51)          2449.2734          578.6791 
  4275    69.0835    2699(52)          2697.3889          578.5167 
  4276    69.0985    2705(52)          2830.5522          578.3542 
  4277    69.1135    2775(53)          2920.7720          578.1918 
  4278    69.1285    2920(54)          3066.7590          578.0293 
  4279    69.1435    3166(56)          3309.2166          577.8669 
  4280    69.1585    3548(60)          3597.9719          577.7044 
  4281    69.1735    3840(62)          3795.9048          577.5420 
  4282    69.1885    3711(61)          3742.8071          577.3795 
  4283    69.2035    3350(58)          3391.4470          577.2170 
  4284    69.2185    2918(54)          2849.0208          577.0546 
  4285    69.2336    2381(49)          2264.4231          576.8921 
  4286    69.2486    1873(43)          1745.9169          576.7296 
  4287    69.2635    1445(38)          1345.5892          576.5671 
  4288    69.2785    1171(34)          1070.0896          576.4047 
  4289    69.2935    988(31)           897.6226          576.2422 
  4290    69.3085    852(29)           796.6088          576.0798 
  4291    69.3235    801(28)           738.8272          575.9174 
  4292    69.3385    774(28)           704.6663          575.7549 
  4293    69.3535    719(27)           682.7087          575.5925 
  4294    69.3685    687(26)           667.1203          575.4300 
  4295    69.3835    677(26)           655.1463          575.2675 
  4296    69.3985    646(25)           645.4939          575.1051 
  4297    69.4135    637(25)           637.5017          574.9426 
  4298    69.4286    606(25)           630.7748          574.7801 
  4299    69.4436    596(24)           625.0548          574.6177 
  4300    69.4585    604(25)           620.1436          574.4552 
  4301    69.4735    595(24)           615.8930          574.2927 
  4302    69.4885    621(25)           612.1874          574.1303 
  4303    69.5035    633(25)           609.0087          573.9678 
  4304    69.5185    600(24)           606.1394          573.8054 
  4305    69.5335    592(24)           603.5927          573.6429 
  4306    69.5485    600(24)           601.3846          573.4805 
  4307    69.5635    608(25)           599.3503          573.3180 
  4308    69.5785    585(24)           597.5201          573.1556 
  4309    69.5935    591(24)           595.8676          572.9931 
  4310    69.6086    607(25)           594.3701          572.8306 
  4311    69.6236    594(24)           593.0102          572.6682 
  4312    69.6385    576(24)           591.7726          572.5057 
  4313    69.6535    563(24)           590.6440          572.3432 
  4314    69.6685    565(24)           589.5315          572.1808 
  4315    69.6835    574(24)           588.5917          572.0183 
  4316    69.6985    582(24)           587.7875          571.8558 
  4317    69.7135    598(24)           587.0060          571.6934 
  4318    69.7285    589(24)           586.2953          571.5309 
  4319    69.7435    579(24)           585.6520          571.3685 
  4320    69.7585    576(24)           585.0733          571.2061 
  4321    69.7735    589(24)           584.5581          571.0436 
  4322    69.7885    595(24)           584.1063          570.8812 
  4323    69.8036    602(25)           583.7189          570.7186 
  4324    69.8186    592(24)           583.2916          570.5562 
  4325    69.8335    587(24)           583.0455          570.3937 
  4326    69.8485    584(24)           582.8781          570.2313 
  4327    69.8635    571(24)           582.7988          570.0688 
  4328    69.8785    590(24)           582.8212          569.9064 
  4329    69.8935    598(24)           582.9640          569.7439 
  4330    69.9085    617(25)           583.2552          569.5814 
  4331    69.9235    608(25)           583.7405          569.4190 
  4332    69.9385    578(24)           584.5051          569.2565 
  4333    69.9535    575(24)           585.7289          569.0941 
  4334    69.9685    605(25)           587.8003          568.9316 
  4335    69.9836    607(25)           591.5200          568.7691 
  4336    69.9986    602(25)           598.3591          568.6066 
  4337    70.0135    626(25)           610.6618          568.4442 
  4338    70.0285    643(25)           631.4690          568.2817 
  4339    70.0435    661(26)           663.6609          568.1193 
  4340    70.0585    701(26)           708.3432          567.9568 
  4341    70.0735    757(28)           762.9073          567.7944 
  4342    70.0885    835(29)           819.4427          567.6319 
  4343    70.1035    897(30)           864.1702          567.4695 
  4344    70.1185    897(30)           880.7196          567.3070 
  4345    70.1335    864(29)           861.3187          567.1445 
  4346    70.1485    805(28)           814.7122          566.9821 
  4347    70.1635    756(27)           757.3621          566.8196 
  4348    70.1786    705(27)           702.6628          566.6571 
  4349    70.1936    660(26)           658.1965          566.4947 
  4350    70.2085    652(26)           626.2374          566.3322 
  4351    70.2235    622(25)           605.5004          566.1697 
  4352    70.2385    608(25)           593.0510          566.0073 
  4353    70.2535    589(24)           585.8759          565.8448 
  4354    70.2685    570(24)           581.6898          565.6824 
  4355    70.2835    580(24)           579.0704          565.5200 
  4356    70.2985    585(24)           577.2533          565.3575 
  4357    70.3135    585(24)           575.8680          565.1951 
  4358    70.3285    578(24)           574.7423          565.0326 
  4359    70.3435    594(24)           573.7933          564.8701 
  4360    70.3586    598(24)           572.9751          564.7076 
  4361    70.3736    571(24)           572.2599          564.5452 
  4362    70.3885    561(24)           571.6270          564.3827 
  4363    70.4035    565(24)           571.0611          564.2202 
  4364    70.4185    580(24)           570.5509          564.0578 
  4365    70.4335    580(24)           570.0871          563.8953 
  4366    70.4485    574(24)           569.6628          563.7329 
  4367    70.4635    586(24)           569.2722          563.5704 
  4368    70.4785    578(24)           568.9108          563.4080 
  4369    70.4935    555(24)           568.5751          563.2455 
  4370    70.5085    557(24)           568.2628          563.0831 
  4371    70.5235    572(24)           567.9701          562.9206 
  4372    70.5385    569(24)           567.6959          562.7582 
  4373    70.5536    569(24)           567.4386          562.5956 
  4374    70.5686    579(24)           567.1972          562.4332 
  4375    70.5835    584(24)           566.9708          562.2708 
  4376    70.5985    584(24)           566.7587          562.1083 
  4377    70.6135    583(24)           566.5604          561.9458 
  4378    70.6285    566(24)           566.3759          561.7834 
  4379    70.6435    556(24)           566.2050          561.6209 
  4380    70.6585    545(23)           566.0480          561.4584 
  4381    70.6735    552(23)           565.9053          561.2960 
  4382    70.6885    562(24)           565.2922          561.2452 
  4383    70.7035    570(24)           565.5152          561.3094 
  4384    70.7185    597(24)           565.6592          561.3736 
  4385    70.7336    585(24)           565.8214          561.4378 
  4386    70.7486    557(24)           566.0034          561.5020 
  4387    70.7635    545(23)           566.2073          561.5662 
  4388    70.7785    566(24)           566.4363          561.6304 
  4389    70.7935    569(24)           565.6656          561.6945 
  4390    70.8085    551(23)           565.9738          561.7587 
  4391    70.8235    542(23)           566.3189          561.8229 
  4392    70.8385    542(23)           566.7072          561.8871 
  4393    70.8535    533(23)           567.1466          561.9512 
  4394    70.8685    570(24)           567.6471          562.0154 
  4395    70.8835    558(24)           568.2213          562.0796 
  4396    70.8985    545(23)           568.8857          562.1438 
  4397    70.9135    540(23)           569.6623          562.2079 
  4398    70.9286    555(24)           570.5831          562.2722 
  4399    70.9436    589(24)           571.6974          562.3364 
  4400    70.9585    575(24)           573.0977          562.4005 
  4401    70.9735    559(24)           574.9694          562.4647 
  4402    70.9885    569(24)           577.6927          562.5289 
  4403    71.0035    579(24)           582.0072          562.5931 
  4404    71.0185    574(24)           589.2083          562.6572 
  4405    71.0335    579(24)           601.2690          562.7214 
  4406    71.0485    610(25)           620.6927          562.7856 
  4407    71.0635    656(26)           649.9204          562.8498 
  4408    71.0785    677(26)           690.2802          562.9139 
  4409    71.0935    734(27)           740.6754          562.9781 
  4410    71.1086    807(28)           796.2528          563.0424 
  4411    71.1236    865(29)           847.5060          563.1065 
  4412    71.1385    871(30)           883.1254          563.1707 
  4413    71.1535    886(30)           896.9281          563.2349 
  4414    71.1685    882(30)           889.2758          563.2991 
  4415    71.1835    848(29)           861.7325          563.3632 
  4416    71.1985    821(29)           818.3380          563.4274 
  4417    71.2135    787(28)           768.9447          563.4916 
  4418    71.2285    746(27)           724.7587          563.5558 
  4419    71.2435    712(27)           693.4706          563.6199 
  4420    71.2585    680(26)           678.4794          563.6841 
  4421    71.2735    693(26)           679.3536          563.7483 
  4422    71.2885    726(27)           692.2471          563.8124 
  4423    71.3036    709(27)           710.3373          563.8767 
  4424    71.3186    709(27)           724.4690          563.9409 
  4425    71.3335    698(26)           725.8069          564.0050 
  4426    71.3485    687(26)           711.4183          564.0692 
  4427    71.3635    700(26)           686.1995          564.1334 
  4428    71.3785    655(26)           657.6219          564.1976 
  4429    71.3935    626(25)           631.3555          564.2617 
  4430    71.4085    593(24)           610.3954          564.3259 
  4431    71.4235    589(24)           595.4612          564.3901 
  4432    71.4385    574(24)           585.7653          564.4543 
  4433    71.4535    556(24)           579.8822          564.5184 
  4434    71.4685    567(24)           576.4201          564.5826 
  4435    71.4836    599(24)           574.3429          564.6469 
  4436    71.4986    594(24)           573.0118          564.7110 
  4437    71.5135    552(23)           572.0807          564.7752 
  4438    71.5285    540(23)           571.3765          564.8394 
  4439    71.5435    549(23)           570.9183          564.9036 
  4440    71.5585    560(24)           570.4659          564.9677 
  4441    71.5735    590(24)           570.0936          565.0319 
  4442    71.5885    583(24)           569.7856          565.0961 
  4443    71.6035    553(24)           569.5303          565.1603 
  4444    71.6185    577(24)           569.3187          565.2244 
  4445    71.6335    586(24)           569.1439          565.2886 
  4446    71.6485    580(24)           569.0005          565.3528 
  4447    71.6635    571(24)           568.8842          565.4170 
  4448    71.6786    576(24)           568.7913          565.4812 
  4449    71.6936    589(24)           568.8393          565.5453 
  4450    71.7085    585(24)           568.7874          565.6096 
  4451    71.7235    559(24)           568.7516          565.6737 
  4452    71.7385    572(24)           568.6229          565.7379 
  4453    71.7535    580(24)           568.6176          565.8021 
  4454    71.7685    561(24)           568.6248          565.8663 
  4455    71.7835    553(24)           568.6437          565.9304 
  4456    71.7985    583(24)           568.6738          565.9946 
  4457    71.8135    581(24)           568.7147          566.0588 
  4458    71.8285    536(23)           568.7661          566.1230 
  4459    71.8435    532(23)           568.8279          566.1871 
  4460    71.8586    536(23)           568.7719          566.1229 
  4461    71.8736    559(24)           568.7089          566.0410 
  4462    71.8885    552(23)           568.6572          565.9592 
  4463    71.9035    566(24)           568.6174          565.8773 
  4464    71.9185    558(24)           568.5901          565.7955 
  4465    71.9335    536(23)           568.5765          565.7136 
  4466    71.9485    537(23)           568.5781          565.6318 
  4467    71.9635    554(24)           568.5967          565.5499 
  4468    71.9785    577(24)           568.6349          565.4681 
  4469    71.9935    558(24)           568.6965          565.3862 
  4470    72.0085    588(24)           568.7875          565.3044 
  4471    72.0235    600(24)           568.9176          565.2225 
  4472    72.0385    576(24)           569.1016          565.1407 
  4473    72.0536    571(24)           569.3603          565.0588 
  4474    72.0686    584(24)           569.7178          564.9770 
  4475    72.0835    599(24)           570.1968          564.8951 
  4476    72.0985    592(24)           570.8086          564.8133 
  4477    72.1135    558(24)           571.5447          564.7314 
  4478    72.1285    562(24)           572.3708          564.6496 
  4479    72.1435    568(24)           573.2325          564.5677 
  4480    72.1585    570(24)           574.0954          564.4859 
  4481    72.1735    571(24)           575.0415          564.4041 
  4482    72.1885    600(24)           576.3536          564.3222 
  4483    72.2035    589(24)           578.5727          564.2404 
  4484    72.2185    599(24)           582.6319          564.1585 
  4485    72.2336    602(25)           590.0497          564.0766 
  4486    72.2486    603(25)           602.9785          563.9948 
  4487    72.2635    607(25)           623.9158          563.9130 
  4488    72.2785    621(25)           654.8149          563.8311 
  4489    72.2935    683(26)           695.7216          563.7493 
  4490    72.3085    716(27)           743.3340          563.6674 
  4491    72.3235    738(27)           789.9329          563.5856 
  4492    72.3385    788(28)           823.3509          563.5037 
  4493    72.3535    812(28)           830.9464          563.4219 
  4494    72.3685    789(28)           809.2330          563.3400 
  4495    72.3835    781(28)           767.4442          563.2582 
  4496    72.3985    724(27)           718.9189          563.1763 
  4497    72.4135    706(27)           673.7648          563.0945 
  4498    72.4286    642(25)           637.4028          563.0126 
  4499    72.4436    639(25)           611.3441          562.9307 
  4500    72.4585    623(25)           594.3763          562.8489 
  4501    72.4735    587(24)           584.1188          562.7670 
  4502    72.4885    592(24)           578.1688          562.6852 
  4503    72.5035    599(24)           574.8590          562.6033 
  4504    72.5185    568(24)           572.7162          562.5215 
  4505    72.5335    566(24)           571.2655          562.4396 
  4506    72.5485    570(24)           570.1926          562.3578 
  4507    72.5635    564(24)           569.3482          562.2759 
  4508    72.5785    573(24)           568.6594          562.1942 
  4509    72.5935    567(24)           568.1436          562.1123 
  4510    72.6086    578(24)           567.6621          562.0304 
  4511    72.6236    569(24)           567.2544          561.9485 
  4512    72.6385    544(23)           566.9073          561.8667 
  4513    72.6535    551(23)           566.6113          561.7849 
  4514    72.6685    579(24)           566.3586          561.7030 
  4515    72.6835    561(24)           566.1438          561.6212 
  4516    72.6985    556(24)           565.9622          561.5393 
  4517    72.7135    579(24)           565.8105          561.4575 
  4518    72.7285    575(24)           565.6864          561.3756 
  4519    72.7435    579(24)           565.5878          561.2938 
  4520    72.7585    573(24)           565.5138          561.2119 
  4521    72.7735    550(23)           565.3915          561.1301 
  4522    72.7885    558(24)           565.3665          561.0482 
  4523    72.8036    558(24)           565.3657          560.9664 
  4524    72.8186    579(24)           565.3898          560.8845 
  4525    72.8335    583(24)           565.3781          560.8027 
  4526    72.8485    585(24)           565.4585          560.7208 
  4527    72.8635    592(24)           565.5700          560.6390 
  4528    72.8785    582(24)           565.7162          560.5571 
  4529    72.8935    590(24)           565.9016          560.4753 
  4530    72.9085    589(24)           566.1317          560.3934 
  4531    72.9235    571(24)           566.4134          560.3116 
  4532    72.9385    556(24)           566.7558          560.2297 
  4533    72.9535    531(23)           567.1701          560.1479 
  4534    72.9685    553(24)           567.6710          560.0660 
  4535    72.9836    570(24)           568.2254          559.9841 
  4536    72.9986    580(24)           568.9653          559.9023 
  4537    73.0135    561(24)           569.8782          559.8204 
  4538    73.0285    567(24)           571.0335          559.7386 
  4539    73.0435    590(24)           572.5663          559.6567 
  4540    73.0585    590(24)           574.7515          559.5749 
  4541    73.0735    565(24)           578.1379          559.4931 
  4542    73.0885    582(24)           583.7371          559.4113 
  4543    73.1035    575(24)           593.2001          559.3294 
  4544    73.1185    576(24)           608.8136          559.2476 
  4545    73.1335    599(24)           633.0812          559.1657 
  4546    73.1485    613(25)           667.7439          559.0839 
  4547    73.1635    676(26)           712.3864          559.0020 
  4548    73.1786    762(28)           763.1101          558.9201 
  4549    73.1936    824(29)           811.5739          558.8383 
  4550    73.2085    874(30)           845.5698          558.7564 
  4551    73.2235    882(30)           853.7512          558.6746 
  4552    73.2385    820(29)           835.5297          558.5927 
  4553    73.2535    815(29)           803.3389          558.5109 
  4554    73.2685    819(29)           773.3992          558.4290 
  4555    73.2835    812(28)           758.3649          558.3472 
  4556    73.2985    763(28)           764.9193          558.2653 
  4557    73.3135    784(28)           792.8584          558.1835 
  4558    73.3285    822(29)           834.8546          558.1016 
  4559    73.3435    862(29)           876.9679          558.0198 
  4560    73.3586    863(29)           900.9892          557.9379 
  4561    73.3736    881(30)           892.7405          557.8561 
  4562    73.3885    866(29)           853.1904          557.7742 
  4563    73.4035    822(29)           796.0852          557.6924 
  4564    73.4185    800(28)           736.2157          557.6105 
  4565    73.4335    722(27)           683.5142          557.5287 
  4566    73.4485    701(26)           642.6358          557.4468 
  4567    73.4635    649(25)           614.0612          557.3650 
  4568    73.4785    650(25)           595.7155          557.2831 
  4569    73.4935    611(25)           584.6208          557.2013 
  4570    73.5085    589(24)           578.0610          557.1194 
  4571    73.5235    572(24)           574.0992          557.0376 
  4572    73.5385    584(24)           571.5082          556.9557 
  4573    73.5536    577(24)           569.6643          556.8739 
  4574    73.5686    564(24)           568.2514          556.7921 
  4575    73.5835    577(24)           567.1406          556.7102 
  4576    73.5985    579(24)           566.2015          556.6284 
  4577    73.6135    577(24)           565.4144          556.5465 
  4578    73.6285    549(23)           564.7496          556.4647 
  4579    73.6435    558(24)           564.1855          556.3828 
  4580    73.6585    593(24)           563.7062          556.3010 
  4581    73.6735    571(24)           563.2996          556.2191 
  4582    73.6885    555(24)           562.9559          556.1373 
  4583    73.7035    591(24)           562.6682          556.0554 
  4584    73.7185    596(24)           562.4310          555.9736 
  4585    73.7336    588(24)           562.2401          555.8917 
  4586    73.7486    543(23)           562.0931          555.8098 
  4587    73.7635    556(24)           561.9881          555.7280 
  4588    73.7785    576(24)           561.9245          555.6461 
  4589    73.7935    581(24)           561.9025          555.5643 
  4590    73.8085    582(24)           561.9234          555.4824 
  4591    73.8235    580(24)           561.9888          555.4006 
  4592    73.8385    545(23)           562.1033          555.3187 
  4593    73.8535    565(24)           562.2709          555.2369 
  4594    73.8685    574(24)           562.4980          555.1551 
  4595    73.8835    568(24)           562.7922          555.0732 
  4596    73.8985    579(24)           563.1641          554.9914 
  4597    73.9135    589(24)           563.6269          554.9095 
  4598    73.9286    576(24)           564.1979          554.8276 
  4599    73.9436    551(23)           564.8989          554.7458 
  4600    73.9585    561(24)           565.7600          554.6639 
  4601    73.9735    568(24)           566.8231          554.5821 
  4602    73.9885    607(25)           568.1537          554.5002 
  4603    74.0035    575(24)           569.8682          554.4184 
  4604    74.0185    586(24)           572.1014          554.3365 
  4605    74.0335    569(24)           575.5160          554.2547 
  4606    74.0485    594(24)           580.9496          554.1729 
  4607    74.0635    603(25)           590.0963          554.0910 
  4608    74.0785    601(25)           605.6578          554.0092 
  4609    74.0935    641(25)           631.2680          553.9273 
  4610    74.1086    693(26)           670.7750          553.8455 
  4611    74.1236    731(27)           726.5894          553.7636 
  4612    74.1385    791(28)           797.7238          553.6818 
  4613    74.1535    866(29)           877.7891          553.5999 
  4614    74.1685    945(31)           953.7511          553.5181 
  4615    74.1835    1022(32)          1006.7716          553.4362 
  4616    74.1985    1064(33)          1020.3820          553.3544 
  4617    74.2135    1026(32)           994.7853          553.2725 
  4618    74.2285    921(30)           947.1094          553.1907 
  4619    74.2435    873(30)           896.1777          553.1088 
  4620    74.2585    849(29)           852.6691          553.0270 
  4621    74.2735    798(28)           817.7148          552.9451 
  4622    74.2885    767(28)           785.6514          552.8633 
  4623    74.3036    751(27)           750.7841          552.7814 
  4624    74.3186    714(27)           713.0828          552.6995 
  4625    74.3335    660(26)           676.2147          552.6177 
  4626    74.3485    667(26)           643.6787          552.5359 
  4627    74.3635    637(25)           617.4702          552.4540 
  4628    74.3785    605(25)           598.0627          552.3722 
  4629    74.3935    584(24)           584.7261          552.2903 
  4630    74.4085    582(24)           576.0685          552.2085 
  4631    74.4235    579(24)           570.5999          552.1266 
  4632    74.4385    550(23)           567.1010          552.0448 
  4633    74.4535    578(24)           564.7545          551.9630 
  4634    74.4685    595(24)           563.0375          551.8811 
  4635    74.4836    558(24)           561.6976          551.7992 
  4636    74.4986    534(23)           560.6301          551.7173 
  4637    74.5135    569(24)           559.7020          551.6355 
  4638    74.5285    582(24)           558.9025          551.5536 
  4639    74.5435    569(24)           558.2055          551.4718 
  4640    74.5585    592(24)           557.5920          551.3900 
  4641    74.5735    565(24)           557.0479          551.3081 
  4642    74.5885    550(23)           556.5618          551.2263 
  4643    74.6035    559(24)           556.1248          551.1444 
  4644    74.6185    574(24)           555.7297          551.0626 
  4645    74.6335    514(23)           555.3707          550.9807 
  4646    74.6485    552(23)           555.0897          550.8989 
  4647    74.6635    552(23)           554.7900          550.8170 
  4648    74.6786    527(23)           554.5137          550.7346 
  4649    74.6936    518(23)           554.2580          550.6514 
  4650    74.7085    519(23)           554.0213          550.5682 
  4651    74.7235    536(23)           553.8018          550.4850 
  4652    74.7385    542(23)           553.5980          550.4019 
  4653    74.7535    527(23)           553.4084          550.3187 
  4654    74.7685    541(23)           553.2321          550.2355 
  4655    74.7835    524(23)           553.0683          550.1523 
  4656    74.7985    544(23)           552.9164          550.0692 
  4657    74.8135    546(23)           552.7758          549.9860 
  4658    74.8285    572(24)           552.6464          549.9028 
  4659    74.8435    575(24)           552.5280          549.8196 
  4660    74.8586    560(24)           552.4197          549.7364 
  4661    74.8736    565(24)           552.3240          549.6532 
  4662    74.8885    568(24)           552.2402          549.5701 
  4663    74.9035    551(23)           552.0703          549.4869 
  4664    74.9185    533(23)           552.0148          549.4037 
  4665    74.9335    561(24)           551.9744          549.3205 
  4666    74.9485    538(23)           551.9512          549.2374 
  4667    74.9635    574(24)           551.9474          549.1542 
  4668    74.9785    536(23)           551.9662          549.0710 
  4669    74.9935    569(24)           552.0120          548.9878 
  4670    75.0085    567(24)           552.0904          548.9047 
  4671    75.0235    566(24)           552.2096          548.8215 
  4672    75.0385    540(23)           552.3831          548.7383 
  4673    75.0536    553(24)           552.5175          548.6551 
  4674    75.0686    561(24)           552.8972          548.5719 
  4675    75.0835    558(24)           553.4940          548.4887 
  4676    75.0985    569(24)           554.4769          548.4055 
  4677    75.1135    582(24)           556.1295          548.3224 
  4678    75.1285    575(24)           558.8715          548.2392 
  4679    75.1435    574(24)           563.2338          548.1560 
  4680    75.1585    587(24)           569.7610          548.0728 
  4681    75.1735    606(25)           578.8417          547.9897 
  4682    75.1885    618(25)           590.4919          547.9065 
  4683    75.2035    567(24)           604.1029          547.8233 
  4684    75.2185    595(24)           618.1970          547.7402 
  4685    75.2336    649(25)           630.6261          547.6569 
  4686    75.2486    635(25)           639.6956          547.5737 
  4687    75.2635    636(25)           644.8866          547.4906 
  4688    75.2785    628(25)           645.6332          547.4074 
  4689    75.2935    617(25)           640.6461          547.3242 
  4690    75.3085    606(25)           629.6143          547.2410 
  4691    75.3235    603(25)           614.6502          547.1579 
  4692    75.3385    583(24)           598.8779          547.0747 
  4693    75.3535    582(24)           584.6544          546.9915 
  4694    75.3685    583(24)           573.1859          546.9083 
  4695    75.3835    561(24)           564.7552          546.8252 
  4696    75.3985    524(23)           559.0287          546.7420 
  4697    75.4135    546(23)           555.3719          546.6588 
  4698    75.4286    580(24)           553.1152          546.5756 
  4699    75.4436    552(23)           551.7174          546.4924 
  4700    75.4585    548(23)           550.8075          546.4092 
  4701    75.4735    506(22)           550.1662          546.3260 
  4702    75.4885    493(22)           549.6758          546.2429 
  4703    75.5035    506(22)           549.2769          546.1597 
  4704    75.5185    522(23)           548.9396          546.0765 
  4705    75.5335    533(23)           548.6475          545.9933 
  4706    75.5485    561(24)           548.3910          545.9102 
  4707    75.5635    576(24)           548.1630          545.8270 
  4708    75.5785    522(23)           547.9588          545.7438 
  4709    75.5935    555(24)           547.7746          545.6607 
  4710    75.6086    552(23)           547.6072          545.5775 
  4711    75.6236    582(24)           547.4547          545.4943 
  4712    75.6385    562(24)           547.3151          545.4111 
  4713    75.6535    552(23)           547.1870          545.3279 
  4714    75.6685    526(23)           547.0693          545.2448 
  4715    75.6835    544(23)           546.9611          545.1616 
  4716    75.6985    530(23)           546.8620          545.0784 
  4717    75.7135    510(23)           546.7714          544.9952 
  4718    75.7285    496(22)           546.6890          544.9120 
  4719    75.7435    544(23)           546.6149          544.8289 
  4720    75.7585    550(23)           546.5490          544.7457 
  4721    75.7735    552(23)           546.4915          544.6625 
  4722    75.7885    534(23)           546.4427          544.5793 
  4723    75.8036    544(23)           546.4034          544.4962 
  4724    75.8186    551(23)           546.3740          544.4130 
  4725    75.8335    549(23)           546.3555          544.3298 
  4726    75.8485    561(24)           546.3491          544.2466 
  4727    75.8635    591(24)           546.3563          544.1635 
  4728    75.8785    534(23)           546.3788          544.0803 
  4729    75.8935    555(24)           546.2603          543.9971 
  4730    75.9085    556(24)           546.3236          543.9139 
  4731    75.9235    518(23)           546.4108          543.8307 
  4732    75.9385    548(23)           546.5262          543.7476 
  4733    75.9535    554(24)           546.6760          543.6644 
  4734    75.9685    556(24)           546.8680          543.5812 
  4735    75.9836    562(24)           547.1140          543.4980 
  4736    75.9986    559(24)           547.3766          543.4148 
  4737    76.0135    517(23)           547.8041          543.3317 
  4738    76.0285    548(23)           548.4044          543.2485 
  4739    76.0435    537(23)           549.2997          543.1653 
  4740    76.0585    525(23)           550.7061          543.0821 
  4741    76.0735    541(23)           552.9716          542.9990 
  4742    76.0885    555(24)           556.5964          542.9158 
  4743    76.1035    555(24)           562.2032          542.8326 
  4744    76.1185    571(24)           570.4321          542.7494 
  4745    76.1335    571(24)           581.7408          542.6663 
  4746    76.1485    555(24)           596.1104          542.5831 
  4747    76.1635    601(25)           612.6712          542.4999 
  4748    76.1786    622(25)           629.4808          542.4167 
  4749    76.1936    620(25)           643.9692          542.3335 
  4750    76.2085    615(25)           653.9498          542.2503 
  4751    76.2235    651(26)           657.5991          542.1671 
  4752    76.2385    686(26)           653.6874          542.0840 
  4753    76.2535    636(25)           643.5509          542.0008 
  4754    76.2685    637(25)           631.4704          541.9176 
  4755    76.2835    596(24)           622.2439          541.8345 
  4756    76.2985    607(25)           619.2828          541.7513 
  4757    76.3135    603(25)           624.0029          541.6681 
  4758    76.3285    638(25)           635.6096          541.5849 
  4759    76.3435    610(25)           651.0361          541.5018 
  4760    76.3586    616(25)           665.1030          541.4185 
  4761    76.3736    681(26)           671.5219          541.3353 
  4762    76.3885    653(26)           666.1885          541.2522 
  4763    76.4035    639(25)           650.3754          541.1690 
  4764    76.4185    612(25)           629.1381          541.0858 
  4765    76.4335    622(25)           607.3145          541.0026 
  4766    76.4485    615(25)           588.1782          540.9195 
  4767    76.4635    556(24)           573.2282          540.8363 
  4768    76.4785    548(23)           562.6086          540.7531 
  4769    76.4935    589(24)           555.6255          540.6699 
  4770    76.5085    563(24)           551.5375          540.5868 
  4771    76.5235    554(24)           548.8778          540.5036 
  4772    76.5385    538(23)           547.2090          540.4204 
  4773    76.5536    526(23)           546.0892          540.3372 
  4774    76.5686    531(23)           545.2715          540.2540 
  4775    76.5835    552(23)           544.6280          540.1708 
  4776    76.5985    524(23)           544.0949          540.0876 
  4777    76.6135    506(22)           543.6393          540.0045 
  4778    76.6285    568(24)           543.2424          539.9213 
  4779    76.6435    545(23)           542.8918          539.8381 
  4780    76.6585    551(23)           542.5791          539.7550 
  4781    76.6735    527(23)           542.2973          539.6718 
  4782    76.6885    560(24)           542.0414          539.5886 
  4783    76.7035    551(23)           541.8071          539.5054 
  4784    76.7185    563(24)           541.5914          539.4223 
  4785    76.7336    550(23)           541.3911          539.3391 
  4786    76.7486    576(24)           541.2045          539.2559 
  4787    76.7635    546(23)           541.0295          539.1727 
  4788    76.7785    552(23)           540.8647          539.0895 
  4789    76.7935    579(24)           540.7087          539.0063 
  4790    76.8085    592(24)           540.5606          538.9232 
  4791    76.8235    553(24)           540.4194          538.8400 
  4792    76.8385    535(23)           540.2844          538.7568 
  4793    76.8535    530(23)           540.1548          538.6736 
  4794    76.8685    547(23)           540.0302          538.5905 
  4795    76.8835    571(24)           539.9100          538.5073 
  4796    76.8985    542(23)           539.7939          538.4241 
  4797    76.9135    565(24)           539.6815          538.3409 
  4798    76.9286    560(24)           539.5723          538.2578 
  4799    76.9436    562(24)           539.4664          538.1746 
  4800    76.9585    558(24)           539.3456          538.0914 
  4801    76.9735    549(23)           539.2455          538.0082 
  4802    76.9885    525(23)           539.1479          537.9250 
  4803    77.0035    507(23)           539.0526          537.8419 
  4804    77.0185    509(23)           538.9340          537.7587 
  4805    77.0335    561(24)           538.8434          537.6755 
  4806    77.0485    539(23)           538.7548          537.5923 
  4807    77.0635    515(23)           538.6681          537.5092 
  4808    77.0785    544(23)           538.5831          537.4260 
  4809    77.0935    554(24)           538.5000          537.3428 
  4810    77.1086    536(23)           538.4185          537.2596 
  4811    77.1236    541(23)           538.3387          537.1764 
  4812    77.1385    536(23)           538.2606          537.0933 
  4813    77.1535    513(23)           538.1841          537.0101 
  4814    77.1685    536(23)           538.1091          536.9269 
  4815    77.1835    559(24)           538.0358          536.8437 
  4816    77.1985    532(23)           537.9642          536.7606 
  4817    77.2135    511(23)           537.8941          536.6774 
  4818    77.2285    536(23)           537.8256          536.5942 
  4819    77.2435    530(23)           537.7589          536.5110 
  4820    77.2585    536(23)           537.6938          536.4279 
  4821    77.2735    552(23)           537.6284          536.3426 
  4822    77.2885    516(23)           537.5219          536.2145 
  4823    77.3036    517(23)           537.4172          536.0862 
  4824    77.3186    472(22)           537.3145          535.9581 
  4825    77.3335    536(23)           537.2137          535.8300 
  4826    77.3485    520(23)           537.1152          535.7019 
  4827    77.3635    539(23)           537.0187          535.5737 
  4828    77.3785    505(22)           536.9245          535.4456 
  4829    77.3935    528(23)           536.8328          535.3175 
  4830    77.4085    539(23)           536.7436          535.1894 
  4831    77.4235    534(23)           538.6730          535.0612 
  4832    77.4385    517(23)           538.6236          534.9331 
  4833    77.4535    540(23)           538.5782          534.8050 
  4834    77.4685    521(23)           538.5369          534.6769 
  4835    77.4836    558(24)           538.5000          534.5486 
  4836    77.4986    563(24)           538.4678          534.4205 
  4837    77.5135    570(24)           538.4407          534.2924 
  4838    77.5285    526(23)           538.4189          534.1643 
  4839    77.5435    534(23)           538.4028          534.0361 
  4840    77.5585    546(23)           539.2893          533.9080 
  4841    77.5735    522(23)           539.3011          533.7799 
  4842    77.5885    568(24)           539.3205          533.6518 
  4843    77.6035    557(24)           539.3478          533.5236 
  4844    77.6185    548(23)           539.3840          533.3955 
  4845    77.6335    516(23)           539.4295          533.2674 
  4846    77.6485    502(22)           539.4854          533.1393 
  4847    77.6635    536(23)           539.5522          533.0111 
  4848    77.6786    530(23)           539.6314          532.8829 
  4849    77.6936    535(23)           539.7239          532.7548 
  4850    77.7085    532(23)           539.8309          532.6266 
  4851    77.7235    538(23)           539.9540          532.4985 
  4852    77.7385    551(23)           540.0950          532.3704 
  4853    77.7535    522(23)           540.2556          532.2423 
  4854    77.7685    531(23)           540.4380          532.1141 
  4855    77.7835    526(23)           540.6450          531.9860 
  4856    77.7985    545(23)           540.8794          531.8579 
  4857    77.8135    538(23)           541.1447          531.7298 
  4858    77.8285    515(23)           541.4449          531.6017 
  4859    77.8435    520(23)           541.7849          531.4735 
  4860    77.8586    509(23)           542.1705          531.3453 
  4861    77.8736    560(24)           542.6081          531.2172 
  4862    77.8885    547(23)           543.1060          531.0891 
  4863    77.9035    576(24)           543.6743          530.9609 
  4864    77.9185    543(23)           544.3250          530.8328 
  4865    77.9335    526(23)           545.0589          530.7047 
  4866    77.9485    533(23)           545.9239          530.5765 
  4867    77.9635    546(23)           546.9308          530.4484 
  4868    77.9785    569(24)           548.0852          530.3203 
  4869    77.9935    542(23)           549.5043          530.1922 
  4870    78.0085    541(23)           551.2528          530.0640 
  4871    78.0235    511(23)           553.5027          529.9359 
  4872    78.0385    555(24)           556.5593          529.8078 
  4873    78.0536    577(24)           560.9369          529.6796 
  4874    78.0686    604(25)           567.4095          529.5515 
  4875    78.0835    560(24)           577.0233          529.4233 
  4876    78.0985    595(24)           590.9844          529.2952 
  4877    78.1135    630(25)           610.4648          529.1671 
  4878    78.1285    646(25)           636.3672          529.0389 
  4879    78.1435    687(26)           669.4338          528.9108 
  4880    78.1585    718(27)           709.9727          528.7827 
  4881    78.1735    761(28)           758.0844          528.6546 
  4882    78.1885    825(29)           814.4120          528.5264 
  4883    78.2035    900(30)           881.7554          528.3983 
  4884    78.2185    987(31)           963.6692          528.2702 
  4885    78.2336    1042(32)          1058.8481          528.1420 
  4886    78.2486    1131(34)          1156.0413          528.0139 
  4887    78.2635    1227(35)          1232.8958          527.8857 
  4888    78.2785    1279(36)          1261.1333          527.7576 
  4889    78.2935    1281(36)          1224.4514          527.6295 
  4890    78.3085    1186(34)          1133.6572          527.5013 
  4891    78.3235    1084(33)          1016.2450          527.3732 
  4892    78.3385    932(31)           897.6678          527.2451 
  4893    78.3535    831(29)           794.2667          527.1170 
  4894    78.3685    742(27)           713.5370          526.9888 
  4895    78.3835    665(26)           656.1465          526.8607 
  4896    78.3985    674(26)           618.3907          526.7326 
  4897    78.4135    613(25)           595.0173          526.6045 
  4898    78.4286    626(25)           581.0209          526.4763 
  4899    78.4436    578(24)           572.6322          526.3481 
  4900    78.4585    585(24)           567.3992          526.2200 
  4901    78.4735    568(24)           563.9226          526.0919 
  4902    78.4885    586(24)           561.4671          525.9637 
  4903    78.5035    576(24)           559.6628          525.8356 
  4904    78.5185    582(24)           558.3206          525.7075 
  4905    78.5335    601(25)           557.4075          525.5794 
  4906    78.5485    574(24)           556.7175          525.4512 
  4907    78.5635    530(23)           556.2775          525.3231 
  4908    78.5785    521(23)           556.0565          525.1950 
  4909    78.5935    541(23)           556.0319          525.0669 
  4910    78.6086    571(24)           556.1881          524.9387 
  4911    78.6236    548(23)           556.5143          524.8105 
  4912    78.6385    571(24)           557.0040          524.6824 
  4913    78.6535    572(24)           557.6545          524.5543 
  4914    78.6685    552(23)           558.4661          524.4261 
  4915    78.6835    562(24)           559.4424          524.2980 
  4916    78.6985    548(23)           560.5900          524.1699 
  4917    78.7135    579(24)           561.9180          524.0418 
  4918    78.7285    581(24)           563.4391          523.9136 
  4919    78.7435    565(24)           565.1691          523.7855 
  4920    78.7585    519(23)           567.1277          523.6574 
  4921    78.7735    570(24)           569.3387          523.5293 
  4922    78.7885    592(24)           571.8310          523.4011 
  4923    78.8036    569(24)           574.6408          523.2729 
  4924    78.8186    569(24)           577.8069          523.1448 
  4925    78.8335    586(24)           581.3810          523.0167 
  4926    78.8485    584(24)           585.4235          522.8885 
  4927    78.8635    570(24)           590.0079          522.7604 
  4928    78.8785    565(24)           595.2236          522.6323 
  4929    78.8935    586(24)           601.1804          522.5042 
  4930    78.9085    587(24)           608.0137          522.3760 
  4931    78.9235    583(24)           615.8927          522.2479 
  4932    78.9385    615(25)           625.0302          522.1198 
  4933    78.9535    599(24)           635.7002          521.9917 
  4934    78.9685    582(24)           648.2675          521.8635 
  4935    78.9836    629(25)           663.2590          521.7354 
  4936    78.9986    696(26)           681.4767          521.6072 
  4937    79.0135    680(26)           704.3727          521.4791 
  4938    79.0285    729(27)           734.7232          521.3510 
  4939    79.0435    764(28)           777.9667          521.2228 
  4940    79.0585    798(28)           844.3401          521.0947 
  4941    79.0735    906(30)           951.5748          520.9666 
  4942    79.0885    1071(33)          1126.9890          520.8384 
  4943    79.1035    1266(36)          1406.6685          520.7103 
  4944    79.1185    1589(40)          1828.9404          520.5822 
  4945    79.1335    2217(47)          2420.7385          520.4541 
  4946    79.1485    2992(55)          3178.8757          520.3259 
  4947    79.1635    3967(63)          4051.2390          520.1978 
  4948    79.1786    5020(71)          4922.5420          520.0696 
  4949    79.1936    5713(76)          5609.1318          519.9415 
  4950    79.2085    5967(77)          5906.9160          519.8134 
  4951    79.2235    5869(77)          5722.1743          519.6852 
  4952    79.2385    5388(73)          5167.0952          519.5571 
  4953    79.2535    4625(68)          4468.4131          519.4290 
  4954    79.2685    3907(63)          3829.3374          519.3008 
  4955    79.2835    3339(58)          3375.4365          519.1727 
  4956    79.2985    3002(55)          3149.5127          519.0446 
  4957    79.3135    2906(54)          3118.3533          518.9165 
  4958    79.3285    3038(55)          3187.4189          518.7883 
  4959    79.3435    3101(56)          3225.2859          518.6602 
  4960    79.3586    3026(55)          3118.1567          518.5320 
  4961    79.3736    2845(53)          2839.0903          518.4039 
  4962    79.3885    2575(51)          2448.1934          518.2758 
  4963    79.4035    2175(47)          2028.3640          518.1476 
  4964    79.4185    1810(43)          1642.4611          518.0195 
  4965    79.4335    1508(39)          1325.3428          517.8914 
  4966    79.4485    1235(35)          1087.5801          517.7632 
  4967    79.4635    1060(33)           922.4263          517.6351 
  4968    79.4785    930(30)           814.1564          517.5070 
  4969    79.4935    844(29)           745.4006          517.3789 
  4970    79.5085    731(27)           701.5600          517.2507 
  4971    79.5235    707(27)           672.4383          517.1226 
  4972    79.5385    698(26)           651.7545          516.9945 
  4973    79.5536    665(26)           635.9956          516.8663 
  4974    79.5686    610(25)           623.3290          516.7382 
  4975    79.5835    589(24)           612.7756          516.6100 
  4976    79.5985    633(25)           603.7945          516.4819 
  4977    79.6135    578(24)           596.0504          516.3538 
  4978    79.6285    580(24)           589.3115          516.2256 
  4979    79.6435    569(24)           583.4050          516.0975 
  4980    79.6585    588(24)           578.1957          515.9694 
  4981    79.6735    574(24)           573.5761          515.8413 
  4982    79.6885    580(24)           569.4590          515.7131 
  4983    79.7035    551(23)           565.7734          515.5850 
  4984    79.7185    546(23)           562.4607          515.4569 
  4985    79.7336    563(24)           559.4707          515.3287 
  4986    79.7486    521(23)           556.7662          515.2006 
  4987    79.7635    529(23)           554.3115          515.0724 
  4988    79.7785    521(23)           552.0781          514.9443 
  4989    79.7935    546(23)           550.0419          514.8162 
  4990    79.8085    551(23)           548.1827          514.6880 
  4991    79.8235    555(24)           546.4832          514.5599 
  4992    79.8385    527(23)           544.9291          514.4318 
  4993    79.8535    540(23)           543.5084          514.3036 
  4994    79.8685    538(23)           542.2111          514.1755 
  4995    79.8835    563(24)           541.0293          514.0474 
  4996    79.8985    566(24)           539.9570          513.9193 
  4997    79.9135    544(23)           538.9900          513.7911 
  4998    79.9286    541(23)           538.1257          513.6630 
  4999    79.9436    551(23)           537.3652          513.5349 
  5000    79.9585    541(23)           536.6656          513.4067 
  5001    79.9735    552(23)           536.1260          513.2786 
  5002    79.9885    540(23)           535.7164          513.1505 
  5003    80.0035    526(23)           535.4697          513.0223 
  5004    80.0185    525(23)           535.4510          512.8942 
  5005    80.0335    541(23)           535.7851          512.7661 
  5006    80.0485    532(23)           536.6951          512.6379 
  5007    80.0635    528(23)           538.2808          512.5098 
  5008    80.0785    543(23)           541.5863          512.3817 
  5009    80.0935    556(24)           546.9676          512.2535 
  5010    80.1085    544(23)           555.0020          512.1254 
  5011    80.1236    583(24)           565.9736          511.9973 
  5012    80.1385    573(24)           579.5535          511.8691 
  5013    80.1535    588(24)           594.5869          511.7410 
  5014    80.1685    578(24)           608.9363          511.6129 
  5015    80.1835    612(25)           619.6525          511.4847 
  5016    80.1985    638(25)           624.2269          511.3566 
  5017    80.2135    634(25)           622.9510          511.2285 
  5018    80.2285    614(25)           619.4936          511.1003 
  5019    80.2435    603(25)           618.6259          510.9722 
  5020    80.2585    635(25)           624.0182          510.8441 
  5021    80.2735    608(25)           637.3192          510.7160 
  5022    80.2885    595(24)           657.3551          510.5878 
  5023    80.3036    667(26)           680.3707          510.4597 
  5024    80.3186    713(27)           699.7644          510.3315 
  5025    80.3335    705(27)           707.7301          510.2034 
  5026    80.3485    698(26)           699.5236          510.0753 
  5027    80.3635    695(26)           677.2343          509.9471 
  5028    80.3785    666(26)           647.4800          509.8190 
  5029    80.3935    603(25)           616.7216          509.6909 
  5030    80.4085    579(24)           589.2794          509.5627 
  5031    80.4235    559(24)           567.2948          509.4346 
  5032    80.4385    550(23)           551.1741          509.3065 
  5033    80.4535    548(23)           540.1838          509.1784 
  5034    80.4685    570(24)           533.0788          509.0502 
  5035    80.4835    546(23)           528.5991          508.9221 
  5036    80.4986    554(24)           525.7391          508.7939 
  5037    80.5135    539(23)           523.8215          508.6658 
  5038    80.5285    549(23)           522.4369          508.5377 
  5039    80.5435    538(23)           521.3625          508.4095 
  5040    80.5585    539(23)           520.6887          508.2814 
  5041    80.5735    486(22)           519.9472          508.1533 
  5042    80.5885    506(22)           519.3079          508.0251 
  5043    80.6035    516(23)           518.7507          507.8970 
  5044    80.6185    501(22)           518.2623          507.7689 
  5045    80.6335    508(23)           517.8331          507.6408 
  5046    80.6485    543(23)           517.4557          507.5126 
  5047    80.6635    526(23)           517.1250          507.3845 
  5048    80.6786    515(23)           516.8369          507.2563 
  5049    80.6936    500(22)           516.5892          507.1282 
  5050    80.7085    500(22)           516.3800          507.0001 
  5051    80.7235    511(23)           516.2087          506.8719 
  5052    80.7385    542(23)           516.0756          506.7438 
  5053    80.7535    538(23)           515.9818          506.6157 
  5054    80.7685    548(23)           515.9293          506.4875 
  5055    80.7835    543(23)           515.9213          506.3594 
  5056    80.7985    531(23)           515.9622          506.2313 
  5057    80.8135    500(22)           516.0578          506.1032 
  5058    80.8285    483(22)           516.2156          505.9750 
  5059    80.8435    511(23)           516.4453          505.8469 
  5060    80.8585    512(23)           516.7597          505.7188 
  5061    80.8736    515(23)           517.1758          505.5906 
  5062    80.8885    518(23)           517.7161          505.4625 
  5063    80.9035    514(23)           518.4146          505.3344 
  5064    80.9185    528(23)           519.3268          505.2062 
  5065    80.9335    542(23)           520.5533          505.0781 
  5066    80.9485    536(23)           522.2877          504.9500 
  5067    80.9635    550(23)           524.9033          504.8218 
  5068    80.9785    567(24)           529.0830          504.6937 
  5069    80.9935    547(23)           535.9718          504.5656 
  5070    81.0085    557(24)           545.2896          504.4374 
  5071    81.0235    582(24)           563.2049          504.3093 
  5072    81.0385    603(25)           589.9048          504.1812 
  5073    81.0536    604(25)           626.8299          504.0530 
  5074    81.0686    678(26)           673.5000          503.9249 
  5075    81.0835    725(27)           726.5659          503.7968 
  5076    81.0985    763(28)           778.8922          503.6686 
  5077    81.1135    804(28)           819.3629          503.5405 
  5078    81.1285    841(29)           835.5189          503.4124 
  5079    81.1435    848(29)           821.2069          503.2842 
  5080    81.1585    807(28)           781.2272          503.1561 
  5081    81.1735    741(27)           729.8486          503.0280 
  5082    81.1885    701(26)           677.6776          502.8998 
  5083    81.2035    647(25)           632.3459          502.7717 
  5084    81.2185    596(24)           597.7727          502.6436 
  5085    81.2335    601(25)           574.7949          502.5155 
  5086    81.2486    577(24)           562.0407          502.3873 
  5087    81.2635    591(24)           557.1974          502.2592 
  5088    81.2785    558(24)           557.3820          502.1310 
  5089    81.2935    539(23)           559.6148          502.0029 
  5090    81.3085    554(24)           561.0040          501.8748 
  5091    81.3235    577(24)           559.4338          501.7466 
  5092    81.3385    575(24)           554.1739          501.6185 
  5093    81.3535    562(24)           546.4621          501.4904 
  5094    81.3685    534(23)           537.9496          501.3622 
  5095    81.3835    531(23)           529.9280          501.2341 
  5096    81.3985    548(23)           523.1940          501.1060 
  5097    81.4135    524(23)           517.9315          500.9778 
  5098    81.4286    520(23)           514.1150          500.8497 
  5099    81.4436    530(23)           511.4815          500.7215 
  5100    81.4585    530(23)           509.7035          500.5934 
  5101    81.4735    539(23)           508.4907          500.4653 
  5102    81.4885    535(23)           507.6286          500.3372 
  5103    81.5035    532(23)           506.9781          500.2090 
  5104    81.5185    497(22)           506.4581          500.0809 
  5105    81.5335    495(22)           506.0239          499.9528 
  5106    81.5485    490(22)           505.6516          499.8246 
  5107    81.5635    467(22)           505.3276          499.6965 
  5108    81.5785    502(22)           505.0438          499.5684 
  5109    81.5935    527(23)           504.7949          499.4402 
  5110    81.6085    534(23)           504.5768          499.3121 
  5111    81.6236    517(23)           504.3869          499.1839 
  5112    81.6385    491(22)           504.2231          499.0558 
  5113    81.6535    492(22)           504.0839          498.9277 
  5114    81.6685    499(22)           503.9685          498.7996 
  5115    81.6835    486(22)           503.8764          498.6714 
  5116    81.6985    502(22)           503.8079          498.5433 
  5117    81.7135    493(22)           503.7632          498.4152 
  5118    81.7285    489(22)           503.7435          498.2870 
  5119    81.7435    480(22)           503.7502          498.1589 
  5120    81.7585    508(23)           503.7853          498.0308 
  5121    81.7735    527(23)           503.8515          497.9026 
  5122    81.7885    507(23)           503.9522          497.7745 
  5123    81.8036    512(23)           504.0918          497.6463 
  5124    81.8186    537(23)           504.2757          497.5182 
  5125    81.8335    496(22)           504.5107          497.3901 
  5126    81.8485    452(21)           504.8057          497.2620 
  5127    81.8635    461(21)           505.1721          497.1338 
  5128    81.8785    471(22)           505.6253          497.0057 
  5129    81.8935    473(22)           506.1876          496.8776 
  5130    81.9085    493(22)           506.8953          496.7495 
  5131    81.9235    487(22)           507.8127          496.6213 
  5132    81.9385    500(22)           509.0621          496.4932 
  5133    81.9535    508(23)           510.8751          496.3651 
  5134    81.9685    539(23)           513.6703          496.2369 
  5135    81.9835    572(24)           518.1436          496.1088 
  5136    81.9986    544(23)           525.3268          495.9806 
  5137    82.0135    543(23)           536.4839          495.8525 
  5138    82.0285    579(24)           553.0163          495.7244 
  5139    82.0435    602(25)           575.7689          495.5962 
  5140    82.0585    631(25)           604.5399          495.4681 
  5141    82.0735    655(26)           637.4191          495.3400 
  5142    82.0885    696(26)           670.2743          495.2119 
  5143    82.1035    720(27)           696.5682          495.0837 
  5144    82.1185    713(27)           708.7129          494.9556 
  5145    82.1335    692(26)           702.4300          494.8275 
  5146    82.1485    690(26)           680.4702          494.6993 
  5147    82.1635    664(26)           650.0969          494.5712 
  5148    82.1786    627(25)           618.5560          494.4430 
  5149    82.1936    615(25)           590.6210          494.3149 
  5150    82.2085    619(25)           568.9025          494.1868 
  5151    82.2235    600(24)           554.3409          494.0586 
  5152    82.2385    583(24)           546.9144          493.9305 
  5153    82.2535    561(24)           546.5568          493.8024 
  5154    82.2685    582(24)           553.8541          493.6743 
  5155    82.2835    596(24)           570.4569          493.5461 
  5156    82.2985    618(25)           598.9420          493.4180 
  5157    82.3135    651(26)           642.0199          493.2899 
  5158    82.3285    686(26)           701.1472          493.1617 
  5159    82.3435    719(27)           774.8429          493.0336 
  5160    82.3585    760(28)           857.1123          492.9055 
  5161    82.3736    819(29)           936.2571          492.7773 
  5162    82.3885    912(30)           994.6636          492.6492 
  5163    82.4035    960(31)          1013.8942          492.5210 
  5164    82.4185    985(31)           986.4332          492.3929 
  5165    82.4335    961(31)           922.4274          492.2648 
  5166    82.4485    892(30)           840.8635          492.1367 
  5167    82.4635    833(29)           758.4174          492.0085 
  5168    82.4785    787(28)           685.7739          491.8804 
  5169    82.4935    713(27)           628.0056          491.7523 
  5170    82.5085    624(25)           585.8362          491.6241 
  5171    82.5235    572(24)           557.1929          491.4960 
  5172    82.5385    562(24)           538.7852          491.3679 
  5173    82.5536    567(24)           527.3206          491.2397 
  5174    82.5686    537(23)           520.1876          491.1116 
  5175    82.5835    523(23)           515.5872          490.9834 
  5176    82.5985    529(23)           512.4321          490.8553 
  5177    82.6135    558(24)           510.1186          490.7272 
  5178    82.6285    536(23)           508.3295          490.5991 
  5179    82.6435    493(22)           506.8994          490.4709 
  5180    82.6585    492(22)           505.7386          490.3428 
  5181    82.6735    511(23)           504.7933          490.2147 
  5182    82.6885    482(22)           504.0287          490.0865 
  5183    82.7035    491(22)           503.4205          489.9584 
  5184    82.7185    530(23)           502.9517          489.8303 
  5185    82.7335    517(23)           502.6107          489.7021 
  5186    82.7486    490(22)           502.3903          489.5740 
  5187    82.7635    496(22)           502.2874          489.4458 
  5188    82.7785    496(22)           502.3023          489.3177 
  5189    82.7935    493(22)           502.4395          489.1896 
  5190    82.8085    505(22)           502.7072          489.0615 
  5191    82.8235    515(23)           503.1184          488.9333 
  5192    82.8385    518(23)           503.6927          488.8052 
  5193    82.8535    493(22)           504.4584          488.6771 
  5194    82.8685    513(23)           505.4599          488.5490 
  5195    82.8835    521(23)           506.7720          488.4208 
  5196    82.8985    513(23)           508.5301          488.2927 
  5197    82.9135    527(23)           510.9882          488.1646 
  5198    82.9286    530(23)           514.6177          488.0364 
  5199    82.9436    552(23)           520.2322          487.9082 
  5200    82.9585    562(24)           529.1343          487.7801 
  5201    82.9735    555(24)           543.0408          487.6520 
  5202    82.9885    561(24)           564.4412          487.5239 
  5203    83.0035    572(24)           595.3783          487.3957 
  5204    83.0185    592(24)           637.1804          487.2676 
  5205    83.0335    637(25)           689.3943          487.1395 
  5206    83.0485    705(27)           748.9015          487.0114 
  5207    83.0635    775(28)           809.2357          486.8832 
  5208    83.0785    844(29)           860.6503          486.7551 
  5209    83.0935    901(30)           892.9878          486.6270 
  5210    83.1085    879(30)           902.2775          486.4988 
  5211    83.1236    850(29)           894.5295          486.3706 
  5212    83.1385    845(29)           881.3263          486.2425 
  5213    83.1535    871(30)           869.3491          486.1144 
  5214    83.1685    876(30)           861.0327          485.9863 
  5215    83.1835    854(29)           852.1757          485.8581 
  5216    83.1985    817(29)           836.8002          485.7300 
  5217    83.2135    791(28)           813.2460          485.6019 
  5218    83.2285    794(28)           785.3843          485.4738 
  5219    83.2435    788(28)           756.6301          485.3456 
  5220    83.2585    748(27)           728.2871          485.2175 
  5221    83.2735    711(27)           698.7917          485.0894 
  5222    83.2885    685(26)           666.9189          484.9612 
  5223    83.3036    674(26)           633.9821          484.8330 
  5224    83.3186    664(26)           602.7704          484.7049 
  5225    83.3335    615(25)           575.4456          484.5768 
  5226    83.3485    566(24)           553.0579          484.4487 
  5227    83.3635    528(23)           535.7589          484.3205 
  5228    83.3785    531(23)           523.0801          484.1924 
  5229    83.3935    559(24)           514.1841          484.0643 
  5230    83.4085    564(24)           508.3056          483.9362 
  5231    83.4235    534(23)           504.1798          483.8080 
  5232    83.4385    515(23)           501.3082          483.6799 
  5233    83.4535    495(22)           499.2144          483.5518 
  5234    83.4685    498(22)           497.6001          483.4236 
  5235    83.4835    507(23)           496.2916          483.2955 
  5236    83.4986    497(22)           495.1906          483.1673 
  5237    83.5135    509(23)           494.2429          483.0392 
  5238    83.5285    510(23)           493.4142          482.9110 
  5239    83.5435    507(23)           492.6823          482.7829 
  5240    83.5585    513(23)           492.0311          482.6548 
  5241    83.5735    506(22)           491.4486          482.5267 
  5242    83.5885    496(22)           490.9250          482.3985 
  5243    83.6035    503(22)           490.4526          482.2704 
  5244    83.6185    519(23)           490.0251          482.1423 
  5245    83.6335    500(22)           489.6374          482.0142 
  5246    83.6485    488(22)           489.2855          481.8860 
  5247    83.6635    486(22)           488.9659          481.7579 
  5248    83.6786    490(22)           488.6759          481.6297 
  5249    83.6936    485(22)           488.4138          481.5016 
  5250    83.7085    483(22)           488.1779          481.3734 
  5251    83.7235    476(22)           487.9673          481.2453 
  5252    83.7385    465(22)           487.7814          481.1172 
  5253    83.7535    481(22)           487.6203          480.9891 
  5254    83.7685    489(22)           487.4844          480.8609 
  5255    83.7835    467(22)           487.3752          480.7328 
  5256    83.7985    478(22)           487.2944          480.6047 
  5257    83.8135    507(23)           487.2452          480.4766 
  5258    83.8285    538(23)           487.2323          480.3484 
  5259    83.8435    539(23)           487.2635          480.2203 
  5260    83.8585    526(23)           487.3523          480.0922 
  5261    83.8736    498(22)           487.5243          479.9640 
  5262    83.8885    482(22)           487.8264          479.8358 
  5263    83.9035    485(22)           488.3443          479.7077 
  5264    83.9185    482(22)           489.2220          479.5796 
  5265    83.9335    483(22)           490.6818          479.4515 
  5266    83.9485    489(22)           493.0271          479.3233 
  5267    83.9635    489(22)           496.6147          479.1952 
  5268    83.9785    492(22)           501.7003          479.0671 
  5269    83.9935    503(22)           508.6388          478.9390 
  5270    84.0085    509(23)           517.2542          478.8108 
  5271    84.0235    525(23)           527.0008          478.6827 
  5272    84.0385    534(23)           536.7344          478.5546 
  5273    84.0536    524(23)           544.7468          478.4264 
  5274    84.0686    520(23)           549.3359          478.2982 
  5275    84.0835    525(23)           549.7507          478.1701 
  5276    84.0985    527(23)           546.2769          478.0420 
  5277    84.1135    527(23)           539.5428          477.9139 
  5278    84.1285    541(23)           530.6438          477.7857 
  5279    84.1435    557(24)           521.0242          477.6576 
  5280    84.1585    541(23)           511.9922          477.5295 
  5281    84.1735    519(23)           504.3394          477.4014 
  5282    84.1885    529(23)           498.5661          477.2732 
  5283    84.2035    509(23)           494.1909          477.1451 
  5284    84.2185    479(22)           491.1713          477.0170 
  5285    84.2335    481(22)           489.1848          476.8889 
  5286    84.2486    488(22)           487.9219          476.7607 
  5287    84.2635    485(22)           486.9325          476.6325 
  5288    84.2785    479(22)           486.4456          476.5044 
  5289    84.2935    478(22)           486.1422          476.3763 
  5290    84.3085    492(22)           485.9552          476.2481 
  5291    84.3235    489(22)           485.8476          476.1200 
  5292    84.3385    473(22)           485.7995          475.9919 
  5293    84.3535    465(22)           485.8003          475.8638 
  5294    84.3685    467(22)           485.8578          475.7356 
  5295    84.3835    469(22)           485.9421          475.6075 
  5296    84.3985    477(22)           486.0648          475.4794 
  5297    84.4135    478(22)           486.2254          475.3513 
  5298    84.4286    473(22)           486.4239          475.2231 
  5299    84.4436    478(22)           486.6611          475.0949 
  5300    84.4585    483(22)           486.9386          474.9668 
  5301    84.4735    495(22)           487.2584          474.8387 
  5302    84.4885    491(22)           487.6231          474.7105 
  5303    84.5035    506(22)           488.0361          474.5824 
  5304    84.5185    492(22)           488.5012          474.4543 
  5305    84.5335    472(22)           489.0233          474.3262 
  5306    84.5485    488(22)           489.5992          474.1893 
  5307    84.5635    499(22)           490.2318          474.0403 
  5308    84.5785    473(22)           490.9411          473.8914 
  5309    84.5935    492(22)           491.7357          473.7424 
  5310    84.6085    489(22)           492.6262          473.5934 
  5311    84.6236    478(22)           493.6252          473.4444 
  5312    84.6385    489(22)           494.7463          473.2954 
  5313    84.6535    493(22)           496.0067          473.1465 
  5314    84.6685    489(22)           497.4268          472.9975 
  5315    84.6835    475(22)           499.0307          472.8485 
  5316    84.6985    487(22)           500.8474          472.6996 
  5317    84.7135    489(22)           502.9119          472.5506 
  5318    84.7285    482(22)           505.2669          472.4016 
  5319    84.7435    482(22)           507.9648          472.2526 
  5320    84.7585    500(22)           511.0706          472.1037 
  5321    84.7735    499(22)           514.6664          471.9547 
  5322    84.7885    516(23)           518.8586          471.8057 
  5323    84.8036    518(23)           523.7955          471.6567 
  5324    84.8186    509(23)           529.6876          471.5077 
  5325    84.8335    522(23)           536.8894          471.3588 
  5326    84.8485    533(23)           546.0272          471.2098 
  5327    84.8635    544(23)           558.2597          471.0608 
  5328    84.8785    553(24)           575.7050          470.9119 
  5329    84.8935    566(24)           602.0298          470.7629 
  5330    84.9085    600(24)           643.0618          470.6139 
  5331    84.9235    665(26)           707.0743          470.4650 
  5332    84.9385    748(27)           804.2106          470.3160 
  5333    84.9535    834(29)           944.5497          470.1670 
  5334    84.9685    978(31)          1134.6854          470.0181 
  5335    84.9835    1253(35)          1373.6326          469.8691 
  5336    84.9986    1574(40)          1648.9001          469.7200 
  5337    85.0135    1844(43)          1932.0690          469.5711 
  5338    85.0285    2056(45)          2178.2749          469.4221 
  5339    85.0435    2160(46)          2334.0168          469.2731 
  5340    85.0585    2219(47)          2366.7139          469.1242 
  5341    85.0735    2252(47)          2291.9771          468.9752 
  5342    85.0885    2167(47)          2158.2769          468.8262 
  5343    85.1035    2025(45)          2008.8488          468.6773 
  5344    85.1185    1926(44)          1863.2191          468.5283 
  5345    85.1335    1785(42)          1718.1929          468.3793 
  5346    85.1485    1636(40)          1562.3096          468.2304 
  5347    85.1635    1497(39)          1394.7123          468.0814 
  5348    85.1786    1359(37)          1228.6895          467.9324 
  5349    85.1936    1221(35)          1080.6818          467.7834 
  5350    85.2085    1081(33)           962.6461          467.6344 
  5351    85.2235    970(31)           881.5822          467.4855 
  5352    85.2385    895(30)           839.9338          467.3365 
  5353    85.2535    864(29)           835.6715          467.1875 
  5354    85.2685    856(29)           862.3317          467.0385 
  5355    85.2835    863(29)           909.1599          466.8896 
  5356    85.2985    909(30)           961.1580          466.7406 
  5357    85.3135    904(30)           999.6759          466.5916 
  5358    85.3285    900(30)          1006.8199          466.4427 
  5359    85.3435    920(30)           975.1682          466.2937 
  5360    85.3585    897(30)           912.6793          466.1447 
  5361    85.3736    815(29)           835.0787          465.9957 
  5362    85.3885    744(27)           756.6263          465.8467 
  5363    85.4035    693(26)           686.5879          465.6978 
  5364    85.4185    680(26)           629.6111          465.5488 
  5365    85.4335    651(26)           586.6720          465.3998 
  5366    85.4485    604(25)           556.2782          465.2509 
  5367    85.4635    570(24)           535.7268          465.1019 
  5368    85.4785    539(23)           522.1426          464.9529 
  5369    85.4935    509(23)           513.1045          464.8040 
  5370    85.5085    509(23)           506.8675          464.6550 
  5371    85.5235    491(22)           502.3126          464.5060 
  5372    85.5385    462(21)           498.7827          464.3571 
  5373    85.5536    470(22)           495.9122          464.2080 
  5374    85.5686    493(22)           493.5053          464.0591 
  5375    85.5835    500(22)           491.4482          463.9101 
  5376    85.5985    474(22)           489.6726          463.7611 
  5377    85.6135    483(22)           488.1326          463.6122 
  5378    85.6285    489(22)           486.7953          463.4632 
  5379    85.6435    484(22)           485.6358          463.3142 
  5380    85.6585    485(22)           484.6353          463.1653 
  5381    85.6735    460(21)           483.7795          463.0163 
  5382    85.6885    463(22)           483.0581          462.8673 
  5383    85.7035    491(22)           482.4640          462.7184 
  5384    85.7185    501(22)           481.9934          462.5694 
  5385    85.7335    483(22)           481.6454          462.4204 
  5386    85.7486    487(22)           481.4221          462.2714 
  5387    85.7635    493(22)           481.3296          462.1224 
  5388    85.7785    465(22)           481.3778          461.9734 
  5389    85.7935    458(21)           481.5834          461.8245 
  5390    85.8085    453(21)           481.9729          461.6755 
  5391    85.8235    437(21)           482.5907          461.5266 
  5392    85.8385    456(21)           483.5125          461.3776 
  5393    85.8535    471(22)           484.8660          461.2286 
  5394    85.8685    472(22)           486.8604          461.0797 
  5395    85.8835    457(21)           489.8174          460.9307 
  5396    85.8985    448(21)           494.1951          460.7817 
  5397    85.9135    486(22)           500.5928          460.6328 
  5398    85.9286    512(23)           509.7398          460.4837 
  5399    85.9436    508(23)           522.4525          460.3347 
  5400    85.9585    511(23)           539.6390          460.1858 
  5401    85.9735    552(23)           562.3550          460.0368 
  5402    85.9885    589(24)           591.6236          459.8878 
  5403    86.0035    607(25)           628.2736          459.7389 
  5404    86.0185    656(26)           672.8971          459.5899 
  5405    86.0335    712(27)           726.0133          459.4409 
  5406    86.0485    770(28)           787.8641          459.2920 
  5407    86.0635    838(29)           856.1959          459.1430 
  5408    86.0785    909(30)           923.8278          458.9940 
  5409    86.0935    974(31)           977.6290          458.8451 
  5410    86.1085    1021(32)          1001.1400          458.6961 
  5411    86.1236    990(31)           983.6299          458.5471 
  5412    86.1385    917(30)           929.1436          458.3981 
  5413    86.1535    840(29)           853.0540          458.2491 
  5414    86.1685    756(27)           771.7882          458.1002 
  5415    86.1835    703(27)           696.8322          457.9512 
  5416    86.1985    636(25)           634.9705          457.8022 
  5417    86.2135    581(24)           588.6319          457.6532 
  5418    86.2285    567(24)           557.1051          457.5043 
  5419    86.2435    548(23)           537.7435          457.3553 
  5420    86.2585    529(23)           527.0689          457.2063 
  5421    86.2735    508(23)           521.5369          457.0574 
  5422    86.2885    500(22)           517.9711          456.9084 
  5423    86.3036    497(22)           513.9889          456.7594 
  5424    86.3186    488(22)           508.5385          456.6104 
  5425    86.3335    495(22)           501.8707          456.4614 
  5426    86.3485    495(22)           494.8082          456.3125 
  5427    86.3635    491(22)           488.1046          456.1635 
  5428    86.3785    490(22)           482.2424          456.0145 
  5429    86.3935    470(22)           477.4370          455.8656 
  5430    86.4085    451(21)           473.6903          455.7166 
  5431    86.4235    448(21)           470.8643          455.5676 
  5432    86.4385    447(21)           468.7578          455.4186 
  5433    86.4535    449(21)           467.1691          455.2697 
  5434    86.4685    450(21)           465.9319          455.1207 
  5435    86.4835    468(22)           464.9263          454.9717 
  5436    86.4986    481(22)           464.0735          454.8227 
  5437    86.5135    458(21)           463.3266          454.6737 
  5438    86.5285    462(21)           462.6567          454.5248 
  5439    86.5435    487(22)           462.0465          454.3758 
  5440    86.5585    488(22)           461.4850          454.2268 
  5441    86.5735    490(22)           460.9645          454.0779 
  5442    86.5885    483(22)           460.4791          453.9289 
  5443    86.6035    482(22)           460.0242          453.7799 
  5444    86.6185    502(22)           459.5959          453.6310 
  5445    86.6335    509(23)           459.1911          453.4820 
  5446    86.6485    485(22)           458.8071          453.3330 
  5447    86.6635    459(21)           458.4415          453.1841 
  5448    86.6786    467(22)           458.0923          453.0350 
  5449    86.6936    469(22)           457.7581          452.8860 
  5450    86.7085    472(22)           457.4372          452.7371 
  5451    86.7235    479(22)           457.1284          452.5881 
  5452    86.7385    509(23)           456.8305          452.4391 
  5453    86.7535    507(23)           456.5427          452.2902 
  5454    86.7685    477(22)           456.2639          452.1412 
  5455    86.7835    475(22)           455.9935          451.9922 
  5456    86.7985    468(22)           455.7307          451.8433 
  5457    86.8135    473(22)           455.4751          451.6943 
  5458    86.8285    481(22)           455.2260          451.5453 
  5459    86.8435    477(22)           454.9829          451.3964 
  5460    86.8585    492(22)           454.7455          451.2474 
  5461    86.8736    505(22)           454.5132          451.0984 
  5462    86.8885    484(22)           454.2860          450.9494 
  5463    86.9035    462(21)           454.0633          450.8004 
  5464    86.9185    449(21)           453.8450          450.6515 
  5465    86.9335    459(21)           453.6316          450.5025 
  5466    86.9485    472(22)           453.4212          450.3535 
  5467    86.9635    449(21)           452.5402          450.2046 
  5468    86.9785    437(21)           452.6123          450.0556 
  5469    86.9935    450(21)           452.4265          449.9066 
  5470    87.0085    463(22)           452.2437          449.7577 
  5471    87.0235    466(22)           452.0639          449.6087 
  5472    87.0385    453(21)           451.8880          449.4597 
  5473    87.0536    470(22)           451.7135          449.3107 
  5474    87.0686    477(22)           451.2533          449.1617 
  5475    87.0835    471(22)           451.0884          449.0128 
  5476    87.0985    475(22)           450.9259          448.8638 
  5477    87.1135    476(22)           450.9935          448.7148 
  5478    87.1285    479(22)           450.8391          448.5659 
  5479    87.1435    483(22)           450.6871          448.4169 
  5480    87.1585    472(22)           450.5373          448.2679 
  5481    87.1735    466(22)           450.3899          448.1190 
  5482    87.1885    480(22)           450.2449          447.9700 
  5483    87.2035    482(22)           450.1021          447.8210 
  5484    87.2185    463(22)           449.9618          447.6721 
  5485    87.2335    445(21)           449.8238          447.5231 
  5486    87.2486    437(21)           449.4948          447.3741 
  5487    87.2635    440(21)           449.3648          447.2251 
  5488    87.2785    432(21)           449.2373          447.0761 
  5489    87.2935    421(21)           449.1124          446.9272 
  5490    87.3085    436(21)           448.9902          446.7782 
  5491    87.3235    458(21)           448.8708          446.6292 
  5492    87.3385    462(21)           448.8010          446.5269 
  5493    87.3535    438(21)           448.7445          446.4348 
  5494    87.3685    424(21)           448.6912          446.3427 
  5495    87.3835    437(21)           448.6414          446.2507 
  5496    87.3985    445(21)           448.5952          446.1586 
  5497    87.4135    450(21)           448.5529          446.0665 
  5498    87.4286    440(21)           448.5147          445.9744 
  5499    87.4436    440(21)           448.4810          445.8823 
  5500    87.4585    454(21)           448.4520          445.7902 
  5501    87.4735    466(22)           448.4283          445.6982 
  5502    87.4885    481(22)           448.4100          445.6061 
  5503    87.5035    464(22)           448.3979          445.5140 
  5504    87.5185    446(21)           448.3924          445.4219 
  5505    87.5335    437(21)           448.3942          445.3299 
  5506    87.5485    428(21)           448.4039          445.2378 
  5507    87.5635    429(21)           448.4224          445.1457 
  5508    87.5785    436(21)           448.4507          445.0536 
  5509    87.5935    433(21)           448.4898          444.9615 
  5510    87.6085    439(21)           448.5410          444.8695 
  5511    87.6236    435(21)           448.6057          444.7773 
  5512    87.6385    414(20)           448.6858          444.6853 
  5513    87.6535    427(21)           448.7831          444.5932 
  5514    87.6685    439(21)           448.9001          444.5011 
  5515    87.6835    458(21)           449.0396          444.4090 
  5516    87.6985    449(21)           449.2050          444.3170 
  5517    87.7135    436(21)           449.4005          444.2249 
  5518    87.7285    450(21)           449.6313          444.1328 
  5519    87.7435    461(21)           449.9037          444.0407 
  5520    87.7585    463(22)           450.2268          443.9487 
  5521    87.7735    454(21)           450.6134          443.8566 
  5522    87.7885    453(21)           451.0839          443.7645 
  5523    87.8036    448(21)           451.6726          443.6724 
  5524    87.8186    426(21)           452.4372          443.5803 
  5525    87.8335    438(21)           453.4744          443.4882 
  5526    87.8485    458(21)           454.9346          443.3961 
  5527    87.8635    462(21)           457.0330          443.3041 
  5528    87.8785    453(21)           460.0417          443.2120 
  5529    87.8935    447(21)           464.2544          443.1199 
  5530    87.9085    449(21)           469.9174          443.0279 
  5531    87.9235    474(22)           477.1418          442.9358 
  5532    87.9385    482(22)           485.8235          442.8437 
  5533    87.9535    479(22)           495.5669          442.7516 
  5534    87.9685    485(22)           505.8006          442.6595 
  5535    87.9835    482(22)           515.7649          442.5675 
  5536    87.9986    467(22)           525.1682          442.4753 
  5537    88.0135    482(22)           535.1137          442.3833 
  5538    88.0285    518(23)           548.2238          442.2912 
  5539    88.0435    550(23)           567.4664          442.1991 
  5540    88.0585    573(24)           594.5531          442.1070 
  5541    88.0735    617(25)           629.8374          442.0150 
  5542    88.0885    670(26)           670.4438          441.9229 
  5543    88.1035    706(27)           710.6530          441.8308 
  5544    88.1185    711(27)           741.7198          441.7387 
  5545    88.1335    756(27)           753.9974          441.6467 
  5546    88.1485    750(27)           742.3505          441.5546 
  5547    88.1635    715(27)           710.3073          441.4625 
  5548    88.1786    691(26)           666.4894          441.3704 
  5549    88.1936    661(26)           619.9418          441.2783 
  5550    88.2085    616(25)           576.8687          441.1862 
  5551    88.2235    563(24)           540.7371          441.0941 
  5552    88.2385    528(23)           512.7643          441.0021 
  5553    88.2535    516(23)           492.5334          440.9100 
  5554    88.2685    493(22)           478.7318          440.8179 
  5555    88.2835    490(22)           469.6950          440.7259 
  5556    88.2985    480(22)           463.8992          440.6338 
  5557    88.3135    474(22)           460.1606          440.5417 
  5558    88.3285    475(22)           457.6690          440.4496 
  5559    88.3435    484(22)           455.9225          440.3575 
  5560    88.3585    482(22)           454.6321          440.2655 
  5561    88.3736    466(22)           453.6384          440.1733 
  5562    88.3885    462(21)           452.8557          440.0813 
  5563    88.4035    437(21)           452.2341          439.9892 
  5564    88.4185    450(21)           451.7437          439.8971 
  5565    88.4335    472(22)           451.3648          439.8050 
  5566    88.4485    466(22)           451.0834          439.7130 
  5567    88.4635    452(21)           450.8897          439.6209 
  5568    88.4785    456(21)           450.7768          439.5288 
  5569    88.4935    449(21)           450.7400          439.4367 
  5570    88.5085    442(21)           450.7766          439.3447 
  5571    88.5235    442(21)           450.8857          439.2526 
  5572    88.5385    427(21)           451.0681          439.1605 
  5573    88.5536    415(20)           451.3264          439.0684 
  5574    88.5686    431(21)           451.6642          438.9763 
  5575    88.5835    435(21)           452.0876          438.8842 
  5576    88.5985    440(21)           452.6043          438.7921 
  5577    88.6135    464(22)           453.2245          438.7001 
  5578    88.6285    463(22)           453.9608          438.6080 
  5579    88.6435    448(21)           454.8295          438.5159 
  5580    88.6585    429(21)           455.8506          438.4239 
  5581    88.6735    444(21)           457.0497          438.3318 
  5582    88.6885    468(22)           458.4595          438.2397 
  5583    88.7035    470(22)           460.1235          438.1476 
  5584    88.7185    468(22)           462.1027          438.0555 
  5585    88.7335    464(22)           464.4906          437.9635 
  5586    88.7486    450(21)           467.4441          437.8713 
  5587    88.7635    438(21)           471.2336          437.7793 
  5588    88.7785    438(21)           476.3499          437.6872 
  5589    88.7935    451(21)           483.6451          437.5951 
  5590    88.8085    461(21)           494.5189          437.5030 
  5591    88.8235    475(22)           511.0811          437.4109 
  5592    88.8385    492(22)           536.1906          437.3189 
  5593    88.8535    531(23)           573.1473          437.2268 
  5594    88.8685    584(24)           625.1241          437.1347 
  5595    88.8835    663(26)           693.8709          437.0427 
  5596    88.8985    776(28)           778.6729          436.9506 
  5597    88.9135    870(29)           874.9458          436.8585 
  5598    88.9286    951(31)           973.3000          436.7664 
  5599    88.9436    1045(32)          1058.8739          436.6743 
  5600    88.9585    1094(33)          1114.0310          436.5822 
  5601    88.9735    1130(34)          1127.0297          436.4901 
  5602    88.9885    1125(34)          1102.3552          436.3981 
  5603    89.0035    1081(33)          1058.7599          436.3060 
  5604    89.0185    1063(33)          1017.2122          436.2139 
  5605    89.0335    991(31)           992.3707          436.1219 
  5606    89.0485    971(31)           990.1410          436.0298 
  5607    89.0635    1016(32)          1007.4601          435.9377 
  5608    89.0785    1014(32)          1032.6626          435.8456 
  5609    89.0935    1021(32)          1047.5697          435.7535 
  5610    89.1085    1035(32)          1034.5065          435.6615 
  5611    89.1236    997(32)           986.9637          435.5693 
  5612    89.1385    958(31)           913.1227          435.4773 
  5613    89.1535    875(30)           827.5517          435.3852 
  5614    89.1685    807(28)           743.0533          435.2931 
  5615    89.1835    727(27)           668.0228          435.2010 
  5616    89.1985    652(26)           606.6843          435.1089 
  5617    89.2135    614(25)           559.9296          435.0169 
  5618    89.2285    575(24)           526.3429          434.9248 
  5619    89.2435    546(23)           503.3025          434.8327 
  5620    89.2585    528(23)           487.9312          434.7407 
  5621    89.2735    488(22)           477.7155          434.6486 
  5622    89.2885    489(22)           470.7662          434.5565 
  5623    89.3036    489(22)           465.8135          434.4644 
  5624    89.3186    501(22)           462.0833          434.3723 
  5625    89.3335    490(22)           459.1227          434.2802 
  5626    89.3485    456(21)           456.6793          434.1881 
  5627    89.3635    458(21)           454.6096          434.0961 
  5628    89.3785    473(22)           452.8273          434.0040 
  5629    89.3935    463(22)           451.2755          433.9119 
  5630    89.4085    441(21)           449.9140          433.8199 
  5631    89.4235    436(21)           448.7120          433.7278 
  5632    89.4385    441(21)           447.6455          433.6357 
  5633    89.4535    442(21)           446.6949          433.5436 
  5634    89.4685    432(21)           445.8444          433.4515 
  5635    89.4835    445(21)           445.0809          433.3595 
  5636    89.4986    457(21)           444.3934          433.2673 
  5637    89.5135    458(21)           443.7737          433.1753 
  5638    89.5285    435(21)           443.2140          433.0832 
  5639    89.5435    421(21)           442.7082          432.9911 
  5640    89.5585    445(21)           442.2510          432.8990 
  5641    89.5735    434(21)           441.8383          432.8069 
  5642    89.5885    455(21)           441.4667          432.7149 
  5643    89.6035    451(21)           441.1333          432.6228 
  5644    89.6185    460(21)           440.8359          432.5307 
  5645    89.6335    447(21)           440.5729          432.4387 
  5646    89.6485    457(21)           440.3432          432.3466 
  5647    89.6635    463(22)           440.1461          432.2545 
  5648    89.6786    436(21)           439.9815          432.1624 
  5649    89.6936    411(20)           439.8499          432.0703 
  5650    89.7085    415(20)           439.7523          431.9782 
  5651    89.7235    430(21)           439.6905          431.8861 
  5652    89.7385    429(21)           439.6670          431.7941 
  5653    89.7535    424(21)           439.6859          431.7020 
  5654    89.7685    438(21)           439.7547          431.6099 
  5655    89.7835    434(21)           439.8811          431.5179 
  5656    89.7985    435(21)           440.0834          431.4258 
  5657    89.8135    449(21)           440.4866          431.4245 
  5658    89.8285    436(21)           441.0378          431.4245 
  5659    89.8435    1(1000)           441.8123          431.4245 
_pd_proc_number_of_points   5659
 
#============================================================================== 
# STRUCTURE-FACTOR LIST
 
loop_                          
      _refln_index_h           
      _refln_index_k           
      _refln_index_l           
      _refln_mult              
      _pd_refln_phase_id       
      _refln_observed_status   
      _refln_F_squared_meas    
      _refln_F_squared_calc    
      _refln_phase_calc        
      _refln_d_spacing         
   1   0   0  4  1  o          9.6250        9.3466    1.11   8.37581
   1   1   0  4  1  o       2100.9614     2077.9324  184.90   5.92259
   1   0   1  8  1  o       1808.6063     1805.7084   90.16   4.82612
   2   0   0  4  1  o       1007.9726     1030.2570    6.47   4.18790
   2   1   0  8  1  o          9.0625        5.7185  179.13   3.74577
   2   0   1  8  1  o       7736.4771     7686.0483  177.96   3.41599
   2   1   1 16  1  o        647.8216      654.9381  282.54   3.16304
   2   2   0  4  1  o       1424.1948     1370.4181  179.69   2.96129
   0   0   2  2  1  o       1349.6495     1400.9077  347.37   2.95244
   3   0   0  4  1  o         47.2278       26.5868  181.83   2.79194
   1   0   2  8  1  o        183.0890      178.8277  310.75   2.78451
   3   1   0  8  1  o        763.4485      753.6035  186.83   2.64866
   1   1   2  8  1  o        802.9119      833.0738    2.07   2.64232
   3   0   1  8  1  o       1323.1267     1330.8912   93.32   2.52402
   3   1   1 16  1  o        325.8149      312.0414    2.44   2.41668
   2   0   2  8  1  o        520.0920      523.9655  194.39   2.41306
   3   2   0  8  1  o        203.6354      207.8882  180.76   2.32303
   2   1   2 16  1  o        211.6261      215.1475   75.98   2.31875
   3   2   1 16  1  o        324.5624      323.0874  110.67   2.16176
   4   0   0  4  1  o      15335.6523    15180.7920    3.15   2.09395
   2   2   2  8  1  o      14757.9473    14812.1494  178.00   2.09082
   4   1   0  8  1  o          0.0725        0.0673  147.47   2.03143
   3   0   2  8  1  o        158.2277      163.6554  252.21   2.02857
   3   3   0  4  1  o        253.9567      232.9673  190.03   1.97420
   4   0   1  8  1  o          1.0508        0.9862  318.01   1.97354
   3   1   2 16  1  o       1129.7842     1119.5055    2.35   1.97157
   4   1   1 16  1  o        906.2013      907.2320  282.10   1.92093
   1   0   3  8  1  o        108.9073      112.5207  324.17   1.91610
   4   2   0  8  1  o        356.4599      341.5222   10.60   1.87289
   3   2   2 16  1  o         75.7593       79.3363  104.90   1.82566
   4   2   1 16  1  o       4378.7236     4354.6636  359.17   1.78524
   2   0   3  8  1  o       3458.8411     3492.9529  170.66   1.78136
   2   1   3 16  1  o       1538.0669     1512.9005   93.07   1.74239
   4   0   2  8  1  o        535.7485      538.4440  342.53   1.70800
   4   3   0  8  1  o         21.6605       24.2763  180.89   1.67516
   5   0   0  4  1  o          8.9817       10.0664    4.76   1.67516
   4   1   2 16  1  o         79.5793       88.1665  304.53   1.67355
   5   1   0  8  1  o       1562.0516     1580.6793  186.13   1.64263
   3   3   2  8  1  o       1426.0802     1441.4337    2.66   1.64112
   4   3   1 16  1  o        836.4117      808.9023  284.64   1.61157
   5   0   1  8  1  o        736.0301      711.8222   87.15   1.61157
   3   0   3  8  1  o        184.8098      173.7859  298.36   1.60871
   5   1   1 16  1  o        125.9760      118.9461  182.56   1.58254
   4   2   2 16  1  o        551.3783      527.1835  194.16   1.58152
   3   1   3 16  1  o        162.6914      163.5608    4.34   1.57983
   5   2   0  8  1  o          9.6823       26.6383    2.44   1.55535
   5   2   1 16  1  o        462.9478      448.6917   91.53   1.50405
   3   2   3 16  1  o       1323.0150     1335.7032  271.96   1.50172
   4   4   0  4  1  o       9474.0732     9300.2627    3.84   1.48065
   0   0   4  2  1  o       8424.4023     8506.8086  353.82   1.47622
   4   3   2 16  1  o        123.5148      120.0112  248.10   1.45698
   5   0   2  8  1  o        178.1504      173.0969  337.05   1.45698
   1   0   4  8  1  o        311.6013      307.3781  263.79   1.45381
   5   3   0  8  1  o        843.8831      822.7344  187.30   1.43644
   5   1   2 16  1  o        125.5463      120.7378    6.12   1.43543
   4   0   3  8  1  o          0.6170        0.5756   51.43   1.43416
   1   1   4  8  1  o        696.7104      718.1315  180.10   1.43240
   4   1   3 16  1  o         58.3908       49.9873  128.91   1.41359
   6   0   0  4  1  o        672.7328      672.9819    8.01   1.39597
   5   3   1 16  1  o        510.0462      509.2035  182.80   1.39573
   2   0   4  8  1  o        336.1436      326.7892   22.11   1.39226
   6   1   0  8  1  o          2.5975        2.7382  184.13   1.37697
   5   2   2 16  1  o        202.1615      206.7316   73.23   1.37608
   2   1   4 16  1  o        272.9074      274.5566   79.88   1.37341
   6   0   1  8  1  o       3078.9158     3080.5989  177.66   1.35852
   4   2   3 16  1  o       2683.7637     2668.9150  350.51   1.35681
   6   1   1 16  1  o        296.4897      285.8830  265.89   1.34100
   6   2   0  8  1  o        382.7950      397.1771  178.86   1.32433
   4   4   2  8  1  o        343.5431      348.2986  339.00   1.32354
   2   2   4  8  1  o        283.1461      293.4750  146.08   1.32116
   5   4   0  8  1  o          4.3193        3.7873    9.78   1.30808
   3   0   4  8  1  o        534.1492      538.7491  255.08   1.30503
   6   2   1 16  1  o          2.9726        3.1036  332.41   1.29223
   5   3   2 16  1  o        289.6158      286.8713    5.17   1.29168
   3   1   4 16  1  o        362.6937      343.5662  180.68   1.28947
   5   4   1 16  1  o        484.7870      476.1848   96.67   1.27712
   4   3   3 16  1  o        122.1412      121.5879  101.68   1.27570
   5   0   3  8  1  o         91.2826       90.8691    6.81   1.27570
   6   0   2  8  1  o        106.8891      105.8411  201.87   1.26201
   5   1   3 16  1  o         66.7414       76.3764  182.89   1.26115
   6   3   0  8  1  o         79.7162       90.2436  181.97   1.24859
   6   1   2 16  1  o         87.5971       93.1845   80.47   1.24793
   3   2   4 16  1  o        138.3115      142.1194  115.01   1.24593
   6   3   1 16  1  o        147.1172      145.1581  275.38   1.22158
   5   2   3 16  1  o        853.6713      834.3125  281.12   1.22033
   6   2   2 16  1  o       6414.4106     6437.6890  178.16   1.20834
   4   0   4  8  1  o       5817.4678     5765.2485  353.11   1.20653
   7   0   0  4  1  o          4.8800        4.9456  187.26   1.19654
   5   4   2 16  1  o        110.6574      112.3899  335.52   1.19596
   4   1   4 16  1  o        231.5253      231.2314  261.77   1.19420
   5   5   0  4  1  o       1715.2875     1649.8618  186.45   1.18452
   7   1   0  8  1  o         48.6867       46.8297  202.10   1.18452
   3   3   4  8  1  o        132.1917      119.8762  181.33   1.18225
   7   0   1  8  1  o        574.4315      539.9557  109.67   1.17271
   1   0   5  8  1  o       1440.2118     1409.8320   88.21   1.16941
   6   4   0  8  1  o        354.3189      358.8667   10.35   1.16152
   7   1   1 16  1  o        294.3356      297.4093    2.83   1.16138
   5   3   3 16  1  o        335.3785      327.8261  183.64   1.16031
   4   2   4 16  1  o        176.1349      161.3175   24.17   1.15938
   7   2   0  8  1  o        118.9954      124.6179  181.73   1.15051
   6   3   2 16  1  o         41.4521       40.1054  109.04   1.14998
   6   4   1 16  1  o       2353.7710     2424.6887  178.35   1.13968
   6   0   3  8  1  o       2083.8704     2028.8124  171.82   1.13866
   2   0   5  8  1  o       1375.9625     1392.1843  162.68   1.13665
   7   2   1 16  1  o         96.7820      101.3369  141.50   1.12927
   6   1   3 16  1  o        742.2968      737.8565  104.48   1.12829
   2   1   5 16  1  o         47.3799       48.2809  354.81   1.12632
   7   0   2  8  1  o        120.8866      145.3309  242.51   1.10894
   4   3   4 16  1  o        412.4683      407.9080  254.93   1.10754
   5   0   4  8  1  o         98.0750       96.9907  271.02   1.10754
   7   3   0  8  1  o          6.0626        6.4401  307.18   1.09980
   5   5   2  8  1  o          5.3578        5.4759  117.91   1.09934
   7   1   2 16  1  o        925.2417      945.6400    4.57   1.09934
   6   2   3 16  1  o          4.5068        4.5177   32.81   1.09877
   5   1   4 16  1  o        837.8250      816.8706  182.49   1.09798
   5   4   3 16  1  o          0.0000       36.7606    6.77   1.08944
   3   0   5  8  1  o          0.0000     1037.0996   91.65   1.08767
   7   3   1 16  1  o          0.0000       41.4820    2.55   1.08120
   6   4   2 16  1  o          0.0000      154.4380  198.42   1.08088
   3   1   5 16  1  o          0.0000       62.7762    7.24   1.07862
   6   5   0  8  1  o          0.0000        9.2568    1.07   1.07241
   7   2   2 16  1  o          0.0000       18.8608  107.03   1.07199
   5   2   4 16  1  o          0.0000      377.9005   66.89   1.07073
 
#============================================================================== 
# END of CIF  
#============================================================================== 
