# Supplementary material for: Structural Aspects of Lithium‐Ion Conduction in the Phosphidotitanate Li8TiP4 and Its Comparison With Li7+5 x Ta1− x P4 and Li8− x Ti1− x Ta x P4
Source: Chemistry. 2026 Jan 22;32(13):e03124. doi: 10.1002/chem.202503124 (PMC13047413; doi:10.1002/chem.202503124)
Supplement: Supplementary file 2 — Supporting file2: chem70705‐sup‐0002‐Data.zip [file CHEM-32-e03124-s002.zip › Li8Ti(Ta)P4_DM-116-1_150K.cif]

#============================================================================== 
data_global 
#============================================================================== 
_audit_creation_date              '06-Oct-2021' 
_audit_creation_method            'SHELXL-2014/7'
_audit_update_record              '17-Aug-2022'  
 
#============================================================================== 
# SUBMISSION DETAILS
 
_publ_contact_author_name         'F\"assler, Thomas F.' 
_publ_contact_author_address     
; Technische Universit\"at M\"unchen
  TUM School of Natural Sciences 
  Chair for Inorganic Chemistry with Focus on New Materials 
  Lichtenbergstr. 4 
  85748 Garching 
  Germany 
;
_publ_contact_author_phone        '+49 89 289-13131'
_publ_contact_author_fax          '+49 89 289-13186'
_publ_contact_author_email        'thomas.faessler@lrz.tu-muenchen.de'
 
_publ_requested_journal           ? 
 
#============================================================================== 
# TITLE AND AUTHOR LIST
 
_publ_section_title               ? 
 
_publ_section_title_footnote      ? 
 
loop_
 _publ_author_name
 _publ_author_footnote
 _publ_author_address
      'M\"uller, David' 
?
; Technische Universit\"at M\"unchen 
  TUM School of Natural Sciences 
  Chair for Inorganic Chemistry with Focus on New Materials 
  Lichtenbergstr. 4 
  85748 Garching 
  Germany 
;
      'Hlukhyy, Viktor' 
?
; Technische Universit\"at M\"unchen 
  TUM School of Natural Sciences 
  Chair for Inorganic Chemistry with Focus on New Materials 
  Lichtenbergstr. 4 
  85748 Garching 
  Germany 
;
      'Raudaschl-Sieber, Gabriele' 
?
; Technische Universit\"at M\"unchen 
  School of Natural Sciences 
  Department of Chemistry 
  Lichtenbergstr. 4 
  85748 Garching 
  Germany 
; 
      'Klein, Wilhelm'
?
; Technische Universit\"at M\"unchen
  Catalysis Research Center 
  Ernst-Otto-Fischer-Str. 1 
  85748 Garching 
  Germany 
;
      'F\"assler, Thomas F.'
?
; Technische Universit\"at M\"unchen
  TUM School of Natural Sciences 
  Chair for Inorganic Chemistry with Focus on New Materials 
  Lichtenbergstr. 4 
  85748 Garching 
  Germany 
;
 
#============================================================================== 
data_DM-116-1_150K
 
_audit_creation_method            'SHELXL-2014/7'
_shelx_SHELXL_version_number      '2014/7'
_chemical_name_systematic         ?
_chemical_name_common             ?
_chemical_formula_moiety          'P4 Ta0.06 Ti0.94, 7.94(Li)' 
_chemical_formula_sum             'Li7.94 P4 Ta0.06 Ti0.94' 
_chemical_formula_weight          235.32

loop_
 _atom_type_symbol
 _atom_type_description
 _atom_type_scat_dispersion_real
 _atom_type_scat_dispersion_imag
 _atom_type_scat_source
 'Li'  'Li'  -0.0003   0.0001
 'International Tables Vol C Tables 4.2.6.8 and 6.1.1.4'
 'Ti'  'Ti'   0.2776   0.4457
 'International Tables Vol C Tables 4.2.6.8 and 6.1.1.4'
 'Ta'  'Ta'  -0.7052   6.5227
 'International Tables Vol C Tables 4.2.6.8 and 6.1.1.4'
 'P'  'P'   0.1023   0.0942
 'International Tables Vol C Tables 4.2.6.8 and 6.1.1.4'
 
_space_group_crystal_system       tetragonal
_space_group_IT_number            105
_space_group_name_H-M_alt         'P 42 m c'
_space_group_name_Hall            'P 4c -2'
 
_shelx_space_group_comment
;
The symmetry employed for this shelxl refinement is uniquely defined
by the following loop, which should always be used as a source of
symmetry information in preference to the above space-group names.
They are only intended as comments.
;
 
loop_
 _space_group_symop_operation_xyz
 'x, y, z'
 '-x, -y, z'
 '-y, x, z+1/2'
 'y, -x, z+1/2'
 'x, -y, z'
 '-x, y, z'
 '-y, -x, z+1/2'
 'y, x, z+1/2'
 
_cell_length_a                    8.3475(4)
_cell_length_b                    8.3475(4)
_cell_length_c                    5.8986(3)
_cell_angle_alpha                 90
_cell_angle_beta                  90
_cell_angle_gamma                 90
_cell_volume                      411.02(4)
_cell_formula_units_Z             2
_cell_measurement_temperature     150(2)
_cell_measurement_reflns_used     21502 
_cell_measurement_theta_min       3.45 
_cell_measurement_theta_max       46.86 
 
_exptl_crystal_description        block 
_exptl_crystal_colour             red 
_exptl_crystal_density_diffrn     1.901          
_exptl_crystal_F_000              218
_exptl_crystal_size_max           0.3 
_exptl_crystal_size_mid           0.2 
_exptl_crystal_size_min           0.2 
_exptl_absorpt_coefficient_mu     2.496
_exptl_absorpt_correction_type    empirical 
_exptl_absorpt_correction_T_min   0.906 
_exptl_absorpt_correction_T_max   1.000 
_exptl_absorpt_process_details    'STOE X-AREA 1.76' 
 
_diffrn_ambient_temperature       150(2)
_diffrn_radiation_wavelength      0.71073
_diffrn_radiation_type            MoK\a
_diffrn_source                    'Genix 3D HF Mo'
_diffrn_source_voltage            50
_diffrn_source_current            1.000
_diffrn_source_power              0.050
_diffrn_radiation_monochromator   'Graded multilayer mirror'
_diffrn_radiation_collimation     '0.6 mm diameter'
_diffrn_measurement_device_type   'STOE StadiVari'
_diffrn_measurement_method        '\w scans' 
_diffrn_detector                  'STOE' 
_diffrn_detector_type             'Pilatus 300K' 
_diffrn_detector_area_resol_mean  5.81 
_diffrn_reflns_number             11138
_diffrn_reflns_av_unetI/netI      0.0167
_diffrn_reflns_av_R_equivalents   0.0181
_diffrn_reflns_limit_h_min        -16
_diffrn_reflns_limit_h_max        16
_diffrn_reflns_limit_k_min        -16
_diffrn_reflns_limit_k_max        16
_diffrn_reflns_limit_l_min        -9
_diffrn_reflns_limit_l_max        12
_diffrn_reflns_theta_min          3.452
_diffrn_reflns_theta_max          46.484
_diffrn_reflns_theta_full         25.242
_diffrn_measured_fraction_theta_max   0.992
_diffrn_measured_fraction_theta_full  0.996
_diffrn_reflns_Laue_measured_fraction_max    0.992
_diffrn_reflns_Laue_measured_fraction_full   0.996
_diffrn_reflns_point_group_measured_fraction_max   0.994
_diffrn_reflns_point_group_measured_fraction_full  0.998
_reflns_number_total              1621
_reflns_number_gt                 1469
_reflns_threshold_expression      'I > 2\s(I)'
_reflns_Friedel_coverage          0.881
_reflns_Friedel_fraction_max      0.997
_reflns_Friedel_fraction_full     1.000
 
_reflns_special_details
;
 Reflections were merged by SHELXL according to the crystal
 class for the calculation of statistics and refinement.
 
 _reflns_Friedel_fraction is defined as the number of unique
 Friedel pairs measured divided by the number that would be
 possible theoretically, ignoring centric projections and
 systematic absences.
;
 
_computing_data_collection        'STOE X-AREA 1.76' 
_computing_cell_refinement        'STOE X-AREA 1.76' 
_computing_data_reduction         'STOE X-AREA 1.76' 
_computing_structure_solution     'SHELXS-97' 
_computing_structure_refinement   'SHELXL-2014/7' 
_computing_molecular_graphics     'DIAMOND 3.2k' 
 
_refine_special_details
;
 Refined as a 2-component inversion twin.
;
_refine_ls_structure_factor_coef  Fsqd
_refine_ls_matrix_type            full
_refine_ls_weighting_scheme       calc
_refine_ls_weighting_details
'w=1/[\s^2^(Fo^2^)+(0.0141P)^2^] where P=(Fo^2^+2Fc^2^)/3'
_atom_sites_solution_primary      direct 
_atom_sites_solution_secondary    difmap 
_atom_sites_solution_hydrogens    .
_refine_ls_hydrogen_treatment     undef
_refine_ls_extinction_method      'SHELXL-2014/7 (Sheldrick 2014'
_refine_ls_extinction_coef        0.0121(15)
_refine_ls_extinction_expression
 'Fc^*^=kFc[1+0.001xFc^2^\l^3^/sin(2\q)]^-1/4^'
_refine_ls_abs_structure_details
;
 Refined as an inversion twin.
;
_refine_ls_abs_structure_Flack    0.47(3)
_chemical_absolute_configuration  ?
_refine_ls_number_reflns          1621
_refine_ls_number_parameters      43
_refine_ls_number_restraints      0
_refine_ls_R_factor_all           0.0213
_refine_ls_R_factor_gt            0.0162
_refine_ls_wR_factor_ref          0.0277
_refine_ls_wR_factor_gt           0.0269
_refine_ls_goodness_of_fit_ref    1.026
_refine_ls_restrained_S_all       1.026
_refine_ls_shift/su_max           0.001
_refine_ls_shift/su_mean          0.000
 
loop_
 _atom_site_label
 _atom_site_type_symbol
 _atom_site_fract_x
 _atom_site_fract_y
 _atom_site_fract_z
 _atom_site_U_iso_or_equiv
 _atom_site_adp_type
 _atom_site_occupancy
 _atom_site_site_symmetry_order  
 _atom_site_calc_flag
 _atom_site_refinement_flags_posn
 _atom_site_refinement_flags_adp
 _atom_site_refinement_flags_occupancy
 _atom_site_disorder_assembly
 _atom_site_disorder_group
Ti Ti 0.0000 0.5000 0.2500 0.00405(3) Uani 0.9364(6) 4 d S T P . .
Ta Ta 0.0000 0.5000 0.2500 0.00405(3) Uani 0.0636(6) 4 d S T P . .
P1 P 0.23334(6) 0.5000 0.01872(15) 0.00551(8) Uani 1 2 d S T P . .
P2 P 0.0000 0.25795(6) 0.46997(16) 0.00581(8) Uani 1 2 d S T P . .
Li1 Li 0.0000 0.5000 0.740(2) 0.0100(6) Uani 1 4 d S T P . .
Li2 Li 0.2700(3) 0.2496(3) 0.2436(12) 0.0132(4) Uani 1 1 d . . . . .
Li3 Li 0.5000 0.5000 0.2840(6) 0.0139(8) Uani 1 4 d S T P . .
Li4 Li 0.0000 0.1647(5) 0.0270(7) 0.0266(7) Uani 0.9364(6) 2 d S T P . .
Li5 Li 0.0000 0.0000 0.169(11) 0.00405(3) Uani 0.0636(6) 4 d S T P . .
 
loop_
 _atom_site_aniso_label
 _atom_site_aniso_U_11
 _atom_site_aniso_U_22
 _atom_site_aniso_U_33
 _atom_site_aniso_U_23
 _atom_site_aniso_U_13
 _atom_site_aniso_U_12
Ti 0.00415(14) 0.00374(14) 0.00428(5) 0.000 0.000 0.000
Ta 0.00415(14) 0.00374(14) 0.00428(5) 0.000 0.000 0.000
P1 0.00553(15) 0.00547(16) 0.00553(15) 0.000 0.00032(12) 0.000
P2 0.00579(17) 0.00509(14) 0.00655(16) 0.00061(12) 0.000 0.000
Li1 0.011(3) 0.012(3) 0.0070(19) 0.000 0.000 0.000
Li2 0.0117(8) 0.0146(9) 0.0133(8) 0.0012(8) -0.0037(11) 0.0017(5)
Li3 0.0174(16) 0.0132(14) 0.0110(18) 0.000 0.000 0.000
Li4 0.0146(12) 0.0287(17) 0.0366(18) -0.0129(14) 0.000 0.000
Li5 0.00415(14) 0.00374(14) 0.00428(5) 0.000 0.000 0.000
 
_geom_special_details
;
 All esds (except the esd in the dihedral angle between two l.s. planes)
 are estimated using the full covariance matrix.  The cell esds are taken
 into account individually in the estimation of esds in distances, angles
 and torsion angles; correlations between esds in cell parameters are only
 used when they are defined by crystal symmetry.  An approximate (isotropic)
 treatment of cell esds is used for estimating esds involving l.s. planes.
;
 
loop_
 _geom_bond_atom_site_label_1
 _geom_bond_atom_site_label_2
 _geom_bond_distance
 _geom_bond_site_symmetry_2
 _geom_bond_publ_flag
Ti P1 2.3780(7) . ?
Ti P1 2.3781(7) 2_565 ?
Ti P2 2.4013(6) 2_565 ?
Ti P2 2.4013(6) . ?
Ti Li1 2.888(12) . ?
Ti Li1 3.010(12) 1_554 ?
Ti Li2 3.0737(16) 6 ?
Ti Li2 3.0737(16) 5_565 ?
Ti Li2 3.0737(16) 2_565 ?
Ti Li2 3.0738(16) . ?
Ti Li4 3.093(4) . ?
Ti Li4 3.093(4) 2_565 ?
Ta P1 2.3780(7) . ?
Ta P1 2.3781(7) 2_565 ?
Ta P2 2.4013(6) 2_565 ?
Ta P2 2.4013(6) . ?
Ta Li1 2.888(12) . ?
Ta Li1 3.010(12) 1_554 ?
Ta Li2 3.0737(16) 6 ?
Ta Li2 3.0737(16) 5_565 ?
Ta Li2 3.0737(16) 2_565 ?
Ta Li2 3.0738(16) . ?
Ta Li4 3.093(4) . ?
Ta Li4 3.093(4) 2_565 ?
P1 Li2 2.494(4) 5_565 ?
P1 Li2 2.494(4) . ?
P1 Li2 2.518(4) 8_554 ?
P1 Li2 2.518(4) 4_564 ?
P1 Li1 2.550(8) 1_554 ?
P1 Li3 2.621(2) 3_654 ?
P1 Li3 2.721(2) . ?
P1 Li4 3.410(3) . ?
P1 Li4 3.410(3) 2_565 ?
P1 P2 3.8680(3) 2_565 ?
P1 P2 3.8680(3) . ?
P1 P1 3.8957(10) 2_565 ?
P1 P2 4.18868(19) 4_564 ?
P1 P2 4.1887(2) 4_554 ?
P1 P2 4.2841(4) 1_554 ?
P1 P2 4.2841(4) 2_564 ?
P1 P1 4.3137(5) 4_565 ?
P1 P1 4.3137(5) 3_655 ?
P1 P1 4.3137(5) 3_654 ?
P1 P1 4.3137(5) 4_564 ?
P1 P1 4.4518(10) 2_665 ?
P2 Li5 2.45(3) 3 ?
P2 Li1 2.572(8) . ?
P2 Li4 2.577(2) 3 ?
P2 Li4 2.577(2) 4 ?
P2 Li2 2.620(4) 6 ?
P2 Li2 2.620(4) . ?
P2 Li2 2.638(4) 8 ?
P2 Li2 2.638(4) 3 ?
P2 Li4 2.726(4) . ?
P2 Li5 2.79(4) . ?
P2 Li4 3.377(4) 1_556 ?
P2 P1 3.8680(3) 2_565 ?
P2 P2 4.0410(10) 2_565 ?
P2 P1 4.1887(2) 3 ?
P2 P1 4.1887(2) 3_655 ?
P2 P2 4.2392(5) 4 ?
P2 P2 4.2392(5) 3 ?
P2 P2 4.2393(5) 3_554 ?
P2 P2 4.2393(5) 4_554 ?
P2 P1 4.2841(4) 1_556 ?
P2 P1 4.2841(4) 2_566 ?
P2 P2 4.3065(10) 2 ?
Li1 P1 2.550(8) 1_556 ?
Li1 P1 2.550(8) 2_566 ?
Li1 P2 2.572(8) 2_565 ?
Li1 Li2 2.8337(16) 4_565 ?
Li1 Li2 2.8337(16) 3 ?
Li1 Li2 2.8337(16) 8 ?
Li1 Li2 2.8337(16) 7_565 ?
Li1 Ta 3.010(12) 1_556 ?
Li1 Ti 3.010(12) 1_556 ?
Li1 Li4 3.272(8) 2_566 ?
Li1 Li4 3.272(8) 1_556 ?
Li2 P1 2.518(4) 3_655 ?
Li2 P2 2.638(4) 4_554 ?
Li2 Li4 2.686(4) . ?
Li2 Li4 2.812(6) 4 ?
Li2 Li1 2.8337(16) 3_654 ?
Li2 Li3 2.848(3) . ?
Li2 Li2 2.9591(3) 8 ?
Li2 Li2 2.9591(3) 8_554 ?
Li3 P1 2.621(2) 4_565 ?
Li3 P1 2.621(2) 3_655 ?
Li3 P1 2.721(2) 2_665 ?
Li3 Li2 2.848(3) 2_665 ?
Li3 Li2 2.848(3) 6_655 ?
Li3 Li2 2.848(3) 5_565 ?
Li3 Li3 2.94928(14) 3_655 ?
Li3 Li3 2.94932(14) 3_654 ?
Li4 Li5 1.61(3) . ?
Li4 Li5 2.52(5) 3_554 ?
Li4 P2 2.577(2) 3_554 ?
Li4 P2 2.577(2) 4_554 ?
Li4 Li2 2.686(4) 6 ?
Li4 Li4 2.750(8) 2 ?
Li4 Li2 2.812(6) 3_554 ?
Li4 Li2 2.812(6) 8_554 ?
Li4 Li1 3.272(8) 1_554 ?
Li4 P2 3.377(4) 1_554 ?
Li4 P1 3.410(3) 2_565 ?
Li4 Li4 3.533(3) 3_554 ?
Li4 Li4 3.533(3) 4 ?
Li4 Li4 3.533(3) 4_554 ?
Li4 Li4 3.533(3) 3 ?
Li5 Li4 1.61(3) 2 ?
Li5 P2 2.45(3) 3_554 ?
Li5 P2 2.45(3) 4_554 ?
Li5 Li4 2.52(5) 4 ?
Li5 Li4 2.52(5) 3 ?
Li5 P2 2.79(4) 2 ?
Li5 Li5 2.94928(15) 3 ?
Li5 Li5 2.94932(15) 3_554 ?
 
loop_
 _geom_angle_atom_site_label_1
 _geom_angle_atom_site_label_2
 _geom_angle_atom_site_label_3
 _geom_angle
 _geom_angle_site_symmetry_1
 _geom_angle_site_symmetry_3
 _geom_angle_publ_flag
P1 Ti P1 109.99(4) . 2_565 ?
P1 Ti P2 108.058(5) . 2_565 ?
P1 Ti P2 108.058(5) 2_565 2_565 ?
P1 Ti P2 108.058(5) . . ?
P1 Ti P2 108.058(5) 2_565 . ?
P2 Ti P2 114.58(4) 2_565 . ?
P1 Ti Li1 125.006(18) . . ?
P1 Ti Li1 125.01(2) 2_565 . ?
P2 Ti Li1 57.29(2) 2_565 . ?
P2 Ti Li1 57.29(2) . . ?
P1 Ti Li1 54.994(19) . 1_554 ?
P1 Ti Li1 54.994(19) 2_565 1_554 ?
P2 Ti Li1 122.71(2) 2_565 1_554 ?
P2 Ti Li1 122.71(2) . 1_554 ?
Li1 Ti Li1 180.0 . 1_554 ?
P1 Ti Li2 126.40(11) . 6 ?
P1 Ti Li2 52.59(10) 2_565 6 ?
P2 Ti Li2 125.36(10) 2_565 6 ?
P2 Ti Li2 55.56(10) . 6 ?
Li1 Ti Li2 90.70(13) . 6 ?
Li1 Ti Li2 89.30(13) 1_554 6 ?
P1 Ti Li2 52.59(10) . 5_565 ?
P1 Ti Li2 126.40(11) 2_565 5_565 ?
P2 Ti Li2 55.56(10) 2_565 5_565 ?
P2 Ti Li2 125.36(10) . 5_565 ?
Li1 Ti Li2 90.70(13) . 5_565 ?
Li1 Ti Li2 89.30(13) 1_554 5_565 ?
Li2 Ti Li2 178.6(3) 6 5_565 ?
P1 Ti Li2 126.40(11) . 2_565 ?
P1 Ti Li2 52.59(10) 2_565 2_565 ?
P2 Ti Li2 55.56(10) 2_565 2_565 ?
P2 Ti Li2 125.36(10) . 2_565 ?
Li1 Ti Li2 90.70(13) . 2_565 ?
Li1 Ti Li2 89.30(13) 1_554 2_565 ?
Li2 Ti Li2 85.69(11) 6 2_565 ?
Li2 Ti Li2 94.30(11) 5_565 2_565 ?
P1 Ti Li2 52.59(10) . . ?
P1 Ti Li2 126.40(11) 2_565 . ?
P2 Ti Li2 125.36(10) 2_565 . ?
P2 Ti Li2 55.56(9) . . ?
Li1 Ti Li2 90.70(13) . . ?
Li1 Ti Li2 89.30(13) 1_554 . ?
Li2 Ti Li2 94.30(11) 6 . ?
Li2 Ti Li2 85.69(11) 5_565 . ?
Li2 Ti Li2 178.6(3) 2_565 . ?
P1 Ti Li4 75.88(4) . . ?
P1 Ti Li4 75.88(4) 2_565 . ?
P2 Ti Li4 172.47(9) 2_565 . ?
P2 Ti Li4 57.88(8) . . ?
Li1 Ti Li4 115.17(8) . . ?
Li1 Ti Li4 64.83(8) 1_554 . ?
Li2 Ti Li4 51.64(8) 6 . ?
Li2 Ti Li4 127.60(9) 5_565 . ?
Li2 Ti Li4 127.60(9) 2_565 . ?
Li2 Ti Li4 51.64(8) . . ?
P1 Ti Li4 75.88(4) . 2_565 ?
P1 Ti Li4 75.88(4) 2_565 2_565 ?
P2 Ti Li4 57.88(8) 2_565 2_565 ?
P2 Ti Li4 172.47(9) . 2_565 ?
Li1 Ti Li4 115.17(8) . 2_565 ?
Li1 Ti Li4 64.83(8) 1_554 2_565 ?
Li2 Ti Li4 127.60(9) 6 2_565 ?
Li2 Ti Li4 51.64(8) 5_565 2_565 ?
Li2 Ti Li4 51.64(8) 2_565 2_565 ?
Li2 Ti Li4 127.60(9) . 2_565 ?
Li4 Ti Li4 129.65(16) . 2_565 ?
P1 Ta P1 109.99(4) . 2_565 ?
P1 Ta P2 108.058(5) . 2_565 ?
P1 Ta P2 108.058(5) 2_565 2_565 ?
P1 Ta P2 108.058(5) . . ?
P1 Ta P2 108.058(5) 2_565 . ?
P2 Ta P2 114.58(4) 2_565 . ?
P1 Ta Li1 125.006(18) . . ?
P1 Ta Li1 125.01(2) 2_565 . ?
P2 Ta Li1 57.29(2) 2_565 . ?
P2 Ta Li1 57.29(2) . . ?
P1 Ta Li1 54.994(19) . 1_554 ?
P1 Ta Li1 54.994(19) 2_565 1_554 ?
P2 Ta Li1 122.71(2) 2_565 1_554 ?
P2 Ta Li1 122.71(2) . 1_554 ?
Li1 Ta Li1 180.0 . 1_554 ?
P1 Ta Li2 126.40(11) . 6 ?
P1 Ta Li2 52.59(10) 2_565 6 ?
P2 Ta Li2 125.36(10) 2_565 6 ?
P2 Ta Li2 55.56(10) . 6 ?
Li1 Ta Li2 90.70(13) . 6 ?
Li1 Ta Li2 89.30(13) 1_554 6 ?
P1 Ta Li2 52.59(10) . 5_565 ?
P1 Ta Li2 126.40(11) 2_565 5_565 ?
P2 Ta Li2 55.56(10) 2_565 5_565 ?
P2 Ta Li2 125.36(10) . 5_565 ?
Li1 Ta Li2 90.70(13) . 5_565 ?
Li1 Ta Li2 89.30(13) 1_554 5_565 ?
Li2 Ta Li2 178.6(3) 6 5_565 ?
P1 Ta Li2 126.40(11) . 2_565 ?
P1 Ta Li2 52.59(10) 2_565 2_565 ?
P2 Ta Li2 55.56(10) 2_565 2_565 ?
P2 Ta Li2 125.36(10) . 2_565 ?
Li1 Ta Li2 90.70(13) . 2_565 ?
Li1 Ta Li2 89.30(13) 1_554 2_565 ?
Li2 Ta Li2 85.69(11) 6 2_565 ?
Li2 Ta Li2 94.30(11) 5_565 2_565 ?
P1 Ta Li2 52.59(10) . . ?
P1 Ta Li2 126.40(11) 2_565 . ?
P2 Ta Li2 125.36(10) 2_565 . ?
P2 Ta Li2 55.56(9) . . ?
Li1 Ta Li2 90.70(13) . . ?
Li1 Ta Li2 89.30(13) 1_554 . ?
Li2 Ta Li2 94.30(11) 6 . ?
Li2 Ta Li2 85.69(11) 5_565 . ?
Li2 Ta Li2 178.6(3) 2_565 . ?
P1 Ta Li4 75.88(4) . . ?
P1 Ta Li4 75.88(4) 2_565 . ?
P2 Ta Li4 172.47(9) 2_565 . ?
P2 Ta Li4 57.88(8) . . ?
Li1 Ta Li4 115.17(8) . . ?
Li1 Ta Li4 64.83(8) 1_554 . ?
Li2 Ta Li4 51.64(8) 6 . ?
Li2 Ta Li4 127.60(9) 5_565 . ?
Li2 Ta Li4 127.60(9) 2_565 . ?
Li2 Ta Li4 51.64(8) . . ?
P1 Ta Li4 75.88(4) . 2_565 ?
P1 Ta Li4 75.88(4) 2_565 2_565 ?
P2 Ta Li4 57.88(8) 2_565 2_565 ?
P2 Ta Li4 172.47(9) . 2_565 ?
Li1 Ta Li4 115.17(8) . 2_565 ?
Li1 Ta Li4 64.83(8) 1_554 2_565 ?
Li2 Ta Li4 127.60(9) 6 2_565 ?
Li2 Ta Li4 51.64(8) 5_565 2_565 ?
Li2 Ta Li4 51.64(8) 2_565 2_565 ?
Li2 Ta Li4 127.60(9) . 2_565 ?
Li4 Ta Li4 129.65(16) . 2_565 ?
Ta P1 Ti 0.0 . . ?
Ta P1 Li2 78.18(8) . 5_565 ?
Ti P1 Li2 78.18(8) . 5_565 ?
Ta P1 Li2 78.18(8) . . ?
Ti P1 Li2 78.18(8) . . ?
Li2 P1 Li2 113.8(3) 5_565 . ?
Ta P1 Li2 114.45(8) . 8_554 ?
Ti P1 Li2 114.45(8) . 8_554 ?
Li2 P1 Li2 167.23(18) 5_565 8_554 ?
Li2 P1 Li2 72.37(5) . 8_554 ?
Ta P1 Li2 114.45(8) . 4_564 ?
Ti P1 Li2 114.45(8) . 4_564 ?
Li2 P1 Li2 72.37(5) 5_565 4_564 ?
Li2 P1 Li2 167.23(18) . 4_564 ?
Li2 P1 Li2 99.4(2) 8_554 4_564 ?
Ta P1 Li1 75.2(2) . 1_554 ?
Ti P1 Li1 75.2(2) . 1_554 ?
Li2 P1 Li1 115.90(14) 5_565 1_554 ?
Li2 P1 Li1 115.90(14) . 1_554 ?
Li2 P1 Li1 67.99(10) 8_554 1_554 ?
Li2 P1 Li1 67.99(10) 4_564 1_554 ?
Ta P1 Li3 176.88(8) . 3_654 ?
Ti P1 Li3 176.88(8) . 3_654 ?
Li2 P1 Li3 100.19(11) 5_565 3_654 ?
Li2 P1 Li3 100.19(11) . 3_654 ?
Li2 P1 Li3 67.28(7) 8_554 3_654 ?
Li2 P1 Li3 67.28(7) 4_564 3_654 ?
Li1 P1 Li3 107.9(2) 1_554 3_654 ?
Ta P1 Li3 109.89(7) . . ?
Ti P1 Li3 109.89(7) . . ?
Li2 P1 Li3 66.04(8) 5_565 . ?
Li2 P1 Li3 66.04(8) . . ?
Li2 P1 Li3 109.06(9) 8_554 . ?
Li2 P1 Li3 109.06(9) 4_564 . ?
Li1 P1 Li3 174.9(2) 1_554 . ?
Li3 P1 Li3 66.989(13) 3_654 . ?
Ta P1 Li4 61.57(5) . . ?
Ti P1 Li4 61.57(5) . . ?
Li2 P1 Li4 138.60(11) 5_565 . ?
Li2 P1 Li4 51.30(10) . . ?
Li2 P1 Li4 54.13(11) 8_554 . ?
Li2 P1 Li4 131.76(11) 4_564 . ?
Li1 P1 Li4 64.72(11) 1_554 . ?
Li3 P1 Li4 119.51(5) 3_654 . ?
Li3 P1 Li4 117.33(6) . . ?
Ta P1 Li4 61.57(5) . 2_565 ?
Ti P1 Li4 61.57(5) . 2_565 ?
Li2 P1 Li4 51.29(10) 5_565 2_565 ?
Li2 P1 Li4 138.60(11) . 2_565 ?
Li2 P1 Li4 131.76(11) 8_554 2_565 ?
Li2 P1 Li4 54.13(11) 4_564 2_565 ?
Li1 P1 Li4 64.72(11) 1_554 2_565 ?
Li3 P1 Li4 119.51(5) 3_654 2_565 ?
Li3 P1 Li4 117.33(6) . 2_565 ?
Li4 P1 Li4 110.31(8) . 2_565 ?
Ta P1 P2 36.173(11) . 2_565 ?
Ti P1 P2 36.173(11) . 2_565 ?
Li2 P1 P2 42.10(9) 5_565 2_565 ?
Li2 P1 P2 97.67(12) . 2_565 ?
Li2 P1 P2 150.35(7) 8_554 2_565 ?
Li2 P1 P2 94.14(11) 4_564 2_565 ?
Li1 P1 P2 93.41(18) 1_554 2_565 ?
Li3 P1 P2 142.29(4) 3_654 2_565 ?
Li3 P1 P2 90.93(6) . 2_565 ?
Li4 P1 P2 97.54(5) . 2_565 ?
Li4 P1 P2 43.43(6) 2_565 2_565 ?
Ta P1 P2 36.173(11) . . ?
Ti P1 P2 36.173(11) . . ?
Li2 P1 P2 97.67(12) 5_565 . ?
Li2 P1 P2 42.10(8) . . ?
Li2 P1 P2 94.14(11) 8_554 . ?
Li2 P1 P2 150.35(7) 4_564 . ?
Li1 P1 P2 93.41(18) 1_554 . ?
Li3 P1 P2 142.29(4) 3_654 . ?
Li3 P1 P2 90.93(6) . . ?
Li4 P1 P2 43.43(6) . . ?
Li4 P1 P2 97.54(5) 2_565 . ?
P2 P1 P2 62.983(17) 2_565 . ?
Ta P1 P1 35.006(19) . 2_565 ?
Ti P1 P1 35.006(19) . 2_565 ?
Li2 P1 P1 97.04(6) 5_565 2_565 ?
Li2 P1 P1 97.04(6) . 2_565 ?
Li2 P1 P1 93.09(5) 8_554 2_565 ?
Li2 P1 P1 93.09(5) 4_564 2_565 ?
Li1 P1 P1 40.2(2) 1_554 2_565 ?
Li3 P1 P1 148.12(7) 3_654 2_565 ?
Li3 P1 P1 144.90(7) . 2_565 ?
Li4 P1 P1 55.17(4) . 2_565 ?
Li4 P1 P1 55.17(4) 2_565 2_565 ?
P2 P1 P1 59.763(8) 2_565 2_565 ?
P2 P1 P1 59.763(8) . 2_565 ?
Ta P1 P2 94.563(5) . 4_564 ?
Ti P1 P2 94.563(5) . 4_564 ?
Li2 P1 P2 36.44(13) 5_565 4_564 ?
Li2 P1 P2 149.93(12) . 4_564 ?
Li2 P1 P2 135.49(12) 8_554 4_564 ?
Li2 P1 P2 36.21(12) 4_564 4_564 ?
Li1 P1 P2 89.607(18) 1_554 4_564 ?
Li3 P1 P2 85.532(5) 3_654 4_564 ?
Li3 P1 P2 89.964(8) . 4_564 ?
Li4 P1 P2 147.86(4) . 4_564 ?
Li4 P1 P2 37.93(4) 2_565 4_564 ?
P2 P1 P2 63.348(9) 2_565 4_564 ?
P2 P1 P2 126.331(10) . 4_564 ?
P1 P1 P2 92.811(5) 2_565 4_564 ?
Ta P1 P2 94.563(5) . 4_554 ?
Ti P1 P2 94.563(5) . 4_554 ?
Li2 P1 P2 149.93(12) 5_565 4_554 ?
Li2 P1 P2 36.45(13) . 4_554 ?
Li2 P1 P2 36.21(12) 8_554 4_554 ?
Li2 P1 P2 135.49(12) 4_564 4_554 ?
Li1 P1 P2 89.607(18) 1_554 4_554 ?
Li3 P1 P2 85.532(5) 3_654 4_554 ?
Li3 P1 P2 89.964(8) . 4_554 ?
Li4 P1 P2 37.93(4) . 4_554 ?
Li4 P1 P2 147.86(4) 2_565 4_554 ?
P2 P1 P2 126.331(10) 2_565 4_554 ?
P2 P1 P2 63.348(9) . 4_554 ?
P1 P1 P2 92.811(5) 2_565 4_554 ?
P2 P1 P2 170.320(9) 4_564 4_554 ?
Ta P1 P2 93.499(19) . 1_554 ?
Ti P1 P2 93.499(19) . 1_554 ?
Li2 P1 P2 148.51(10) 5_565 1_554 ?
Li2 P1 P2 93.58(12) . 1_554 ?
Li2 P1 P2 34.70(7) 8_554 1_554 ?
Li2 P1 P2 84.11(11) 4_564 1_554 ?
Li1 P1 P2 33.39(11) 1_554 1_554 ?
Li3 P1 P2 89.25(6) 3_654 1_554 ?
Li3 P1 P2 143.75(4) . 1_554 ?
Li4 P1 P2 50.51(7) . 1_554 ?
Li4 P1 P2 97.94(6) 2_565 1_554 ?
P2 P1 P2 122.502(15) 2_565 1_554 ?
P2 P1 P2 92.557(7) . 1_554 ?
P1 P1 P2 62.957(7) 2_565 1_554 ?
P2 P1 P2 116.127(9) 4_564 1_554 ?
P2 P1 P2 60.032(9) 4_554 1_554 ?
Ta P1 P2 93.499(19) . 2_564 ?
Ti P1 P2 93.499(19) . 2_564 ?
Li2 P1 P2 93.58(12) 5_565 2_564 ?
Li2 P1 P2 148.51(10) . 2_564 ?
Li2 P1 P2 84.11(11) 8_554 2_564 ?
Li2 P1 P2 34.70(7) 4_564 2_564 ?
Li1 P1 P2 33.39(11) 1_554 2_564 ?
Li3 P1 P2 89.25(6) 3_654 2_564 ?
Li3 P1 P2 143.75(4) . 2_564 ?
Li4 P1 P2 97.94(6) . 2_564 ?
Li4 P1 P2 50.51(7) 2_565 2_564 ?
P2 P1 P2 92.557(7) 2_565 2_564 ?
P2 P1 P2 122.502(15) . 2_564 ?
P1 P1 P2 62.957(7) 2_565 2_564 ?
P2 P1 P2 60.032(9) 4_564 2_564 ?
P2 P1 P2 116.127(9) 4_554 2_564 ?
P2 P1 P2 56.280(15) 1_554 2_564 ?
Ta P1 P1 91.745(15) . 4_565 ?
Ti P1 P1 91.745(15) . 4_565 ?
Li2 P1 P1 30.77(8) 5_565 4_565 ?
Li2 P1 P1 90.32(11) . 4_565 ?
Li2 P1 P1 143.74(6) 8_554 4_565 ?
Li2 P1 P1 91.10(11) 4_564 4_565 ?
Li1 P1 P1 146.66(7) 1_554 4_565 ?
Li3 P1 P1 85.58(6) 3_654 4_565 ?
Li3 P1 P1 35.38(3) . 4_565 ?
Li4 P1 P1 135.11(7) . 4_565 ?
Li4 P1 P1 82.04(6) 2_565 4_565 ?
P2 P1 P1 61.303(5) 2_565 4_565 ?
P2 P1 P1 93.377(8) . 4_565 ?
P1 P1 P1 121.065(4) 2_565 4_565 ?
P2 P1 P1 60.493(7) 4_564 4_565 ?
P2 P1 P1 122.399(5) 4_554 4_565 ?
P2 P1 P1 174.017(8) 1_554 4_565 ?
P2 P1 P1 120.519(11) 2_564 4_565 ?
Ta P1 P1 91.745(15) . 3_655 ?
Ti P1 P1 91.745(15) . 3_655 ?
Li2 P1 P1 90.32(11) 5_565 3_655 ?
Li2 P1 P1 30.77(8) . 3_655 ?
Li2 P1 P1 91.10(11) 8_554 3_655 ?
Li2 P1 P1 143.74(6) 4_564 3_655 ?
Li1 P1 P1 146.66(7) 1_554 3_655 ?
Li3 P1 P1 85.58(6) 3_654 3_655 ?
Li3 P1 P1 35.38(3) . 3_655 ?
Li4 P1 P1 82.04(6) . 3_655 ?
Li4 P1 P1 135.11(7) 2_565 3_655 ?
P2 P1 P1 93.377(8) 2_565 3_655 ?
P2 P1 P1 61.302(5) . 3_655 ?
P1 P1 P1 121.065(4) 2_565 3_655 ?
P2 P1 P1 122.399(5) 4_564 3_655 ?
P2 P1 P1 60.493(7) 4_554 3_655 ?
P2 P1 P1 120.519(11) 1_554 3_655 ?
P2 P1 P1 174.017(8) 2_564 3_655 ?
P1 P1 P1 62.130(7) 4_565 3_655 ?
Ta P1 P1 144.576(9) . 3_654 ?
Ti P1 P1 144.576(9) . 3_654 ?
Li2 P1 P1 137.12(8) 5_565 3_654 ?
Li2 P1 P1 82.42(12) . 3_654 ?
Li2 P1 P1 30.45(7) 8_554 3_654 ?
Li2 P1 P1 85.70(11) 4_564 3_654 ?
Li1 P1 P1 87.30(18) 1_554 3_654 ?
Li3 P1 P1 36.94(4) 3_654 3_654 ?
Li3 P1 P1 88.34(6) . 3_654 ?
Li4 P1 P1 83.17(5) . 3_654 ?
Li4 P1 P1 136.72(6) 2_565 3_654 ?
P2 P1 P1 179.160(11) 2_565 3_654 ?
P2 P1 P1 117.438(12) . 3_654 ?
P1 P1 P1 121.065(4) 2_565 3_654 ?
P2 P1 P1 116.227(5) 4_564 3_654 ?
P2 P1 P1 54.097(6) 4_554 3_654 ?
P2 P1 P1 58.310(4) 1_554 3_654 ?
P2 P1 P1 87.788(8) 2_564 3_654 ?
P1 P1 P1 117.869(7) 4_565 3_654 ?
P1 P1 P1 86.269(13) 3_655 3_654 ?
Ta P1 P1 144.576(9) . 4_564 ?
Ti P1 P1 144.576(9) . 4_564 ?
Li2 P1 P1 82.42(12) 5_565 4_564 ?
Li2 P1 P1 137.12(8) . 4_564 ?
Li2 P1 P1 85.70(11) 8_554 4_564 ?
Li2 P1 P1 30.45(7) 4_564 4_564 ?
Li1 P1 P1 87.30(18) 1_554 4_564 ?
Li3 P1 P1 36.94(4) 3_654 4_564 ?
Li3 P1 P1 88.34(6) . 4_564 ?
Li4 P1 P1 136.72(6) . 4_564 ?
Li4 P1 P1 83.17(5) 2_565 4_564 ?
P2 P1 P1 117.439(12) 2_565 4_564 ?
P2 P1 P1 179.160(11) . 4_564 ?
P1 P1 P1 121.065(4) 2_565 4_564 ?
P2 P1 P1 54.097(6) 4_564 4_564 ?
P2 P1 P1 116.227(5) 4_554 4_564 ?
P2 P1 P1 87.788(8) 1_554 4_564 ?
P2 P1 P1 58.310(4) 2_564 4_564 ?
P1 P1 P1 86.269(13) 4_565 4_564 ?
P1 P1 P1 117.869(7) 3_655 4_564 ?
P1 P1 P1 62.130(7) 3_654 4_564 ?
Ta P1 P1 144.994(19) . 2_665 ?
Ti P1 P1 144.994(19) . 2_665 ?
Li2 P1 P1 82.96(6) 5_565 2_665 ?
Li2 P1 P1 82.96(6) . 2_665 ?
Li2 P1 P1 86.91(5) 8_554 2_665 ?
Li2 P1 P1 86.91(5) 4_564 2_665 ?
Li1 P1 P1 139.8(2) 1_554 2_665 ?
Li3 P1 P1 31.88(7) 3_654 2_665 ?
Li3 P1 P1 35.10(7) . 2_665 ?
Li4 P1 P1 124.83(4) . 2_665 ?
Li4 P1 P1 124.83(4) 2_565 2_665 ?
P2 P1 P1 120.237(8) 2_565 2_665 ?
P2 P1 P1 120.237(8) . 2_665 ?
P1 P1 P1 180.0 2_565 2_665 ?
P2 P1 P1 87.189(5) 4_564 2_665 ?
P2 P1 P1 87.189(5) 4_554 2_665 ?
P2 P1 P1 117.043(7) 1_554 2_665 ?
P2 P1 P1 117.043(7) 2_564 2_665 ?
P1 P1 P1 58.935(4) 4_565 2_665 ?
P1 P1 P1 58.935(4) 3_655 2_665 ?
P1 P1 P1 58.935(4) 3_654 2_665 ?
P1 P1 P1 58.935(4) 4_564 2_665 ?
Ta P2 Ti 0.0 . . ?
Ta P2 Li5 175.9(13) . 3 ?
Ti P2 Li5 175.9(13) . 3 ?
Ta P2 Li1 70.9(2) . . ?
Ti P2 Li1 70.9(2) . . ?
Li5 P2 Li1 113.2(14) 3 . ?
Ta P2 Li4 140.68(9) . 3 ?
Ti P2 Li4 140.68(9) . 3 ?
Li5 P2 Li4 37.2(6) 3 3 ?
Li1 P2 Li4 125.16(18) . 3 ?
Ta P2 Li4 140.68(9) . 4 ?
Ti P2 Li4 140.68(9) . 4 ?
Li5 P2 Li4 37.2(6) 3 4 ?
Li1 P2 Li4 125.16(18) . 4 ?
Li4 P2 Li4 64.50(15) 3 4 ?
Ta P2 Li2 75.35(7) . 6 ?
Ti P2 Li2 75.35(7) . 6 ?
Li5 P2 Li2 102.7(6) 3 6 ?
Li1 P2 Li2 109.64(15) . 6 ?
Li4 P2 Li2 65.51(11) 3 6 ?
Li4 P2 Li2 120.21(8) 4 6 ?
Ta P2 Li2 75.35(7) . . ?
Ti P2 Li2 75.35(7) . . ?
Li5 P2 Li2 102.7(6) 3 . ?
Li1 P2 Li2 109.64(15) . . ?
Li4 P2 Li2 120.21(8) 3 . ?
Li4 P2 Li2 65.51(11) 4 . ?
Li2 P2 Li2 118.6(2) 6 . ?
Ta P2 Li2 107.38(8) . 8 ?
Ti P2 Li2 107.38(8) . 8 ?
Li5 P2 Li2 75.0(8) 3 8 ?
Li1 P2 Li2 65.89(9) . 8 ?
Li4 P2 Li2 111.92(12) 3 8 ?
Li4 P2 Li2 61.99(8) 4 8 ?
Li2 P2 Li2 172.9(2) 6 8 ?
Li2 P2 Li2 68.50(5) . 8 ?
Ta P2 Li2 107.38(8) . 3 ?
Ti P2 Li2 107.38(8) . 3 ?
Li5 P2 Li2 75.0(8) 3 3 ?
Li1 P2 Li2 65.89(9) . 3 ?
Li4 P2 Li2 61.99(8) 3 3 ?
Li4 P2 Li2 111.92(12) 4 3 ?
Li2 P2 Li2 68.50(5) 6 3 ?
Li2 P2 Li2 172.9(2) . 3 ?
Li2 P2 Li2 104.4(2) 8 3 ?
Ta P2 Li4 73.88(9) . . ?
Ti P2 Li4 73.88(9) . . ?
Li5 P2 Li4 102.0(13) 3 . ?
Li1 P2 Li4 144.8(2) . . ?
Li4 P2 Li4 83.49(9) 3 . ?
Li4 P2 Li4 83.49(9) 4 . ?
Li2 P2 Li4 60.27(12) 6 . ?
Li2 P2 Li4 60.27(12) . . ?
Li2 P2 Li4 126.68(11) 8 . ?
Li2 P2 Li4 126.68(11) 3 . ?
Ta P2 Li5 107.8(10) . . ?
Ti P2 Li5 107.8(10) . . ?
Li5 P2 Li5 68.1(3) 3 . ?
Li1 P2 Li5 178.7(11) . . ?
Li4 P2 Li5 55.8(8) 3 . ?
Li4 P2 Li5 55.8(8) 4 . ?
Li2 P2 Li5 69.8(4) 6 . ?
Li2 P2 Li5 69.8(4) . . ?
Li2 P2 Li5 114.8(5) 8 . ?
Li2 P2 Li5 114.8(5) 3 . ?
Li4 P2 Li5 33.9(10) . . ?
Ta P2 Li4 136.03(7) . 1_556 ?
Ti P2 Li4 136.03(7) . 1_556 ?
Li5 P2 Li4 48.1(13) 3 1_556 ?
Li1 P2 Li4 65.1(2) . 1_556 ?
Li4 P2 Li4 71.36(11) 3 1_556 ?
Li4 P2 Li4 71.36(11) 4 1_556 ?
Li2 P2 Li4 119.32(12) 6 1_556 ?
Li2 P2 Li4 119.32(12) . 1_556 ?
Li2 P2 Li4 54.07(12) 8 1_556 ?
Li2 P2 Li4 54.07(12) 3 1_556 ?
Li4 P2 Li4 150.09(15) . 1_556 ?
Li5 P2 Li4 116.2(10) . 1_556 ?
Ta P2 P1 35.769(12) . . ?
Ti P2 P1 35.769(12) . . ?
Li5 P2 P1 142.0(8) 3 . ?
Li1 P2 P1 90.88(19) . . ?
Li4 P2 P1 142.66(8) 3 . ?
Li4 P2 P1 104.93(9) 4 . ?
Li2 P2 P1 95.53(11) 6 . ?
Li2 P2 P1 39.66(7) . . ?
Li2 P2 P1 90.20(11) 8 . ?
Li2 P2 P1 143.04(7) 3 . ?
Li4 P2 P1 59.31(7) . . ?
Li5 P2 P1 88.0(9) . . ?
Li4 P2 P1 142.19(4) 1_556 . ?
Ta P2 P1 35.769(12) . 2_565 ?
Ti P2 P1 35.769(12) . 2_565 ?
Li5 P2 P1 142.0(8) 3 2_565 ?
Li1 P2 P1 90.88(19) . 2_565 ?
Li4 P2 P1 104.93(9) 3 2_565 ?
Li4 P2 P1 142.66(8) 4 2_565 ?
Li2 P2 P1 39.66(8) 6 2_565 ?
Li2 P2 P1 95.53(11) . 2_565 ?
Li2 P2 P1 143.04(7) 8 2_565 ?
Li2 P2 P1 90.20(11) 3 2_565 ?
Li4 P2 P1 59.31(7) . 2_565 ?
Li5 P2 P1 88.0(9) . 2_565 ?
Li4 P2 P1 142.19(4) 1_556 2_565 ?
P1 P2 P1 60.474(16) . 2_565 ?
Ta P2 P2 32.71(2) . 2_565 ?
Ti P2 P2 32.71(2) . 2_565 ?
Li5 P2 P2 151.4(13) 3 2_565 ?
Li1 P2 P2 38.2(2) . 2_565 ?
Li4 P2 P2 146.68(7) 3 2_565 ?
Li4 P2 P2 146.68(7) 4 2_565 ?
Li2 P2 P2 91.52(5) 6 2_565 ?
Li2 P2 P2 91.52(5) . 2_565 ?
Li2 P2 P2 87.82(5) 8 2_565 ?
Li2 P2 P2 87.82(5) 3 2_565 ?
Li4 P2 P2 106.59(9) . 2_565 ?
Li5 P2 P2 140.5(10) . 2_565 ?
Li4 P2 P2 103.33(6) 1_556 2_565 ?
P1 P2 P2 58.508(8) . 2_565 ?
P1 P2 P2 58.509(8) 2_565 2_565 ?
Ta P2 P1 94.494(5) . 3 ?
Ti P2 P1 94.494(5) . 3 ?
Li5 P2 P1 85.65(5) 3 3 ?
Li1 P2 P1 89.77(2) . 3 ?
Li4 P2 P1 54.44(7) 3 3 ?
Li4 P2 P1 118.80(8) 4 3 ?
Li2 P2 P1 34.58(12) 6 3 ?
Li2 P2 P1 152.96(12) . 3 ?
Li2 P2 P1 138.33(12) 8 3 ?
Li2 P2 P1 34.18(11) 3 3 ?
Li4 P2 P1 92.969(8) . 3 ?
Li5 P2 P1 90.34(9) . 3 ?
Li4 P2 P1 85.520(5) 1_556 3 ?
P1 P2 P1 125.074(10) . 3 ?
P1 P2 P1 64.600(9) 2_565 3 ?
P2 P2 P1 92.810(5) 2_565 3 ?
Ta P2 P1 94.494(5) . 3_655 ?
Ti P2 P1 94.494(5) . 3_655 ?
Li5 P2 P1 85.65(5) 3 3_655 ?
Li1 P2 P1 89.77(2) . 3_655 ?
Li4 P2 P1 118.80(8) 3 3_655 ?
Li4 P2 P1 54.44(7) 4 3_655 ?
Li2 P2 P1 152.95(12) 6 3_655 ?
Li2 P2 P1 34.58(12) . 3_655 ?
Li2 P2 P1 34.18(11) 8 3_655 ?
Li2 P2 P1 138.33(12) 3 3_655 ?
Li4 P2 P1 92.969(8) . 3_655 ?
Li5 P2 P1 90.34(9) . 3_655 ?
Li4 P2 P1 85.520(5) 1_556 3_655 ?
P1 P2 P1 64.600(9) . 3_655 ?
P1 P2 P1 125.074(10) 2_565 3_655 ?
P2 P2 P1 92.810(5) 2_565 3_655 ?
P1 P2 P1 170.321(9) 3 3_655 ?
Ta P2 P2 143.448(10) . 4 ?
Ti P2 P2 143.448(10) . 4 ?
Li5 P2 P2 38.8(8) 3 4 ?
Li1 P2 P2 88.21(19) . 4 ?
Li4 P2 P2 75.87(9) 3 4 ?
Li4 P2 P2 38.16(8) 4 4 ?
Li2 P2 P2 141.06(7) 6 4 ?
Li2 P2 P2 84.50(11) . 4 ?
Li2 P2 P2 36.13(7) 8 4 ?
Li2 P2 P2 89.70(11) 3 4 ?
Li4 P2 P2 121.45(7) . 4 ?
Li5 P2 P2 92.9(9) . 4 ?
Li4 P2 P2 37.43(3) 1_556 4 ?
P1 P2 P2 119.228(11) . 4 ?
P1 P2 P2 179.033(12) 2_565 4 ?
P2 P2 P2 120.526(4) 2_565 4 ?
P1 P2 P2 115.687(5) 3 4 ?
P1 P2 P2 54.635(7) 3_655 4 ?
Ta P2 P2 143.448(11) . 3 ?
Ti P2 P2 143.448(11) . 3 ?
Li5 P2 P2 38.8(8) 3 3 ?
Li1 P2 P2 88.21(19) . 3 ?
Li4 P2 P2 38.16(8) 3 3 ?
Li4 P2 P2 75.87(9) 4 3 ?
Li2 P2 P2 84.50(11) 6 3 ?
Li2 P2 P2 141.06(7) . 3 ?
Li2 P2 P2 89.70(11) 8 3 ?
Li2 P2 P2 36.13(7) 3 3 ?
Li4 P2 P2 121.45(7) . 3 ?
Li5 P2 P2 92.9(9) . 3 ?
Li4 P2 P2 37.43(3) 1_556 3 ?
P1 P2 P2 179.033(12) . 3 ?
P1 P2 P2 119.228(11) 2_565 3 ?
P2 P2 P2 120.526(4) 2_565 3 ?
P1 P2 P2 54.635(7) 3 3 ?
P1 P2 P2 115.687(5) 3_655 3 ?
P2 P2 P2 61.052(8) 4 3 ?
Ta P2 P2 92.950(16) . 3_554 ?
Ti P2 P2 92.950(16) . 3_554 ?
Li5 P2 P2 83.5(11) 3 3_554 ?
Li1 P2 P2 146.04(9) . 3_554 ?
Li4 P2 P2 52.80(9) 3 3_554 ?
Li4 P2 P2 86.41(7) 4 3_554 ?
Li2 P2 P2 36.41(8) 6 3_554 ?
Li2 P2 P2 93.95(11) . 3_554 ?
Li2 P2 P2 147.81(6) 8 3_554 ?
Li2 P2 P2 92.51(10) 3 3_554 ?
Li4 P2 P2 35.73(4) . 3_554 ?
Li5 P2 P2 33.4(4) . 3_554 ?
Li4 P2 P2 124.05(5) 1_556 3_554 ?
P1 P2 P2 92.427(8) . 3_554 ?
P1 P2 P2 62.017(6) 2_565 3_554 ?
P2 P2 P2 120.526(4) 2_565 3_554 ?
P1 P2 P2 61.101(8) 3 3_554 ?
P1 P2 P2 121.936(5) 3_655 3_554 ?
P2 P2 P2 118.948(8) 4 3_554 ?
P2 P2 P2 88.168(14) 3 3_554 ?
Ta P2 P2 92.950(16) . 4_554 ?
Ti P2 P2 92.950(16) . 4_554 ?
Li5 P2 P2 83.5(11) 3 4_554 ?
Li1 P2 P2 146.04(9) . 4_554 ?
Li4 P2 P2 86.41(7) 3 4_554 ?
Li4 P2 P2 52.80(9) 4 4_554 ?
Li2 P2 P2 93.95(11) 6 4_554 ?
Li2 P2 P2 36.41(8) . 4_554 ?
Li2 P2 P2 92.51(10) 8 4_554 ?
Li2 P2 P2 147.81(6) 3 4_554 ?
Li4 P2 P2 35.73(4) . 4_554 ?
Li5 P2 P2 33.4(4) . 4_554 ?
Li4 P2 P2 124.05(5) 1_556 4_554 ?
P1 P2 P2 62.017(6) . 4_554 ?
P1 P2 P2 92.427(8) 2_565 4_554 ?
P2 P2 P2 120.526(4) 2_565 4_554 ?
P1 P2 P2 121.936(5) 3 4_554 ?
P1 P2 P2 61.101(8) 3_655 4_554 ?
P2 P2 P2 88.168(14) 4 4_554 ?
P2 P2 P2 118.948(8) 3 4_554 ?
P2 P2 P2 61.052(8) 3_554 4_554 ?
Ta P2 P1 90.65(2) . 1_556 ?
Ti P2 P1 90.65(2) . 1_556 ?
Li5 P2 P1 93.0(12) 3 1_556 ?
Li1 P2 P1 33.08(12) . 1_556 ?
Li4 P2 P1 122.55(9) 3 1_556 ?
Li4 P2 P1 93.03(7) 4 1_556 ?
Li2 P2 P1 142.05(9) 6 1_556 ?
Li2 P2 P1 90.37(11) . 1_556 ?
Li2 P2 P1 32.92(7) 8 1_556 ?
Li2 P2 P1 83.04(10) 3 1_556 ?
Li4 P2 P1 149.17(4) . 1_556 ?
Li5 P2 P1 147.6(5) . 1_556 ?
Li4 P2 P1 51.21(5) 1_556 1_556 ?
P1 P2 P1 92.556(7) . 1_556 ?
P1 P2 P1 120.167(15) 2_565 1_556 ?
P2 P2 P1 61.860(7) 2_565 1_556 ?
P1 P2 P1 115.106(9) 3 1_556 ?
P1 P2 P1 61.198(9) 3_655 1_556 ?
P2 P2 P1 58.867(4) 4 1_556 ?
P2 P2 P1 86.839(8) 3 1_556 ?
P2 P2 P1 174.960(8) 3_554 1_556 ?
P2 P2 P1 122.294(11) 4_554 1_556 ?
Ta P2 P1 90.65(2) . 2_566 ?
Ti P2 P1 90.65(2) . 2_566 ?
Li5 P2 P1 93.0(12) 3 2_566 ?
Li1 P2 P1 33.08(12) . 2_566 ?
Li4 P2 P1 93.03(7) 3 2_566 ?
Li4 P2 P1 122.55(9) 4 2_566 ?
Li2 P2 P1 90.37(11) 6 2_566 ?
Li2 P2 P1 142.05(9) . 2_566 ?
Li2 P2 P1 83.04(10) 8 2_566 ?
Li2 P2 P1 32.92(7) 3 2_566 ?
Li4 P2 P1 149.17(4) . 2_566 ?
Li5 P2 P1 147.6(5) . 2_566 ?
Li4 P2 P1 51.21(5) 1_556 2_566 ?
P1 P2 P1 120.167(15) . 2_566 ?
P1 P2 P1 92.556(7) 2_565 2_566 ?
P2 P2 P1 61.860(7) 2_565 2_566 ?
P1 P2 P1 61.198(9) 3 2_566 ?
P1 P2 P1 115.106(9) 3_655 2_566 ?
P2 P2 P1 86.839(8) 4 2_566 ?
P2 P2 P1 58.867(4) 3 2_566 ?
P2 P2 P1 122.294(11) 3_554 2_566 ?
P2 P2 P1 174.960(8) 4_554 2_566 ?
P1 P2 P1 54.087(14) 1_556 2_566 ?
Ta P2 P2 147.29(2) . 2 ?
Ti P2 P2 147.29(2) . 2 ?
Li5 P2 P2 28.6(13) 3 2 ?
Li1 P2 P2 141.8(2) . 2 ?
Li4 P2 P2 33.32(7) 3 2 ?
Li4 P2 P2 33.32(7) 4 2 ?
Li2 P2 P2 88.48(5) 6 2 ?
Li2 P2 P2 88.48(5) . 2 ?
Li2 P2 P2 92.18(5) 8 2 ?
Li2 P2 P2 92.18(5) 3 2 ?
Li4 P2 P2 73.41(9) . 2 ?
Li5 P2 P2 39.5(10) . 2 ?
Li4 P2 P2 76.67(6) 1_556 2 ?
P1 P2 P2 121.491(8) . 2 ?
P1 P2 P2 121.491(8) 2_565 2 ?
P2 P2 P2 180.0 2_565 2 ?
P1 P2 P2 87.190(5) 3 2 ?
P1 P2 P2 87.190(5) 3_655 2 ?
P2 P2 P2 59.474(4) 4 2 ?
P2 P2 P2 59.474(4) 3 2 ?
P2 P2 P2 59.474(4) 3_554 2 ?
P2 P2 P2 59.474(4) 4_554 2 ?
P1 P2 P2 118.140(7) 1_556 2 ?
P1 P2 P2 118.140(7) 2_566 2 ?
P1 Li1 P1 99.6(4) 1_556 2_566 ?
P1 Li1 P2 113.534(11) 1_556 2_565 ?
P1 Li1 P2 113.534(11) 2_566 2_565 ?
P1 Li1 P2 113.533(12) 1_556 . ?
P1 Li1 P2 113.533(11) 2_566 . ?
P2 Li1 P2 103.6(4) 2_565 . ?
P1 Li1 Li2 55.46(16) 1_556 4_565 ?
P1 Li1 Li2 123.8(4) 2_566 4_565 ?
P2 Li1 Li2 58.17(16) 2_565 4_565 ?
P2 Li1 Li2 122.5(4) . 4_565 ?
P1 Li1 Li2 123.8(4) 1_556 3 ?
P1 Li1 Li2 55.46(16) 2_566 3 ?
P2 Li1 Li2 122.5(4) 2_565 3 ?
P2 Li1 Li2 58.17(16) . 3 ?
Li2 Li1 Li2 179.1(7) 4_565 3 ?
P1 Li1 Li2 55.46(16) 1_556 8 ?
P1 Li1 Li2 123.8(4) 2_566 8 ?
P2 Li1 Li2 122.5(4) 2_565 8 ?
P2 Li1 Li2 58.17(16) . 8 ?
Li2 Li1 Li2 85.33(12) 4_565 8 ?
Li2 Li1 Li2 94.67(12) 3 8 ?
P1 Li1 Li2 123.8(4) 1_556 7_565 ?
P1 Li1 Li2 55.46(16) 2_566 7_565 ?
P2 Li1 Li2 58.17(16) 2_565 7_565 ?
P2 Li1 Li2 122.5(4) . 7_565 ?
Li2 Li1 Li2 94.67(12) 4_565 7_565 ?
Li2 Li1 Li2 85.33(12) 3 7_565 ?
Li2 Li1 Li2 179.1(7) 8 7_565 ?
P1 Li1 Ta 130.2(2) 1_556 . ?
P1 Li1 Ta 130.2(2) 2_566 . ?
P2 Li1 Ta 51.8(2) 2_565 . ?
P2 Li1 Ta 51.8(2) . . ?
Li2 Li1 Ta 90.5(3) 4_565 . ?
Li2 Li1 Ta 90.5(3) 3 . ?
Li2 Li1 Ta 90.5(3) 8 . ?
Li2 Li1 Ta 90.5(3) 7_565 . ?
P1 Li1 Ti 130.2(2) 1_556 . ?
P1 Li1 Ti 130.2(2) 2_566 . ?
P2 Li1 Ti 51.8(2) 2_565 . ?
P2 Li1 Ti 51.8(2) . . ?
Li2 Li1 Ti 90.5(3) 4_565 . ?
Li2 Li1 Ti 90.5(3) 3 . ?
Li2 Li1 Ti 90.5(3) 8 . ?
Li2 Li1 Ti 90.5(3) 7_565 . ?
Ta Li1 Ti 0.0 . . ?
P1 Li1 Ta 49.8(2) 1_556 1_556 ?
P1 Li1 Ta 49.8(2) 2_566 1_556 ?
P2 Li1 Ta 128.2(2) 2_565 1_556 ?
P2 Li1 Ta 128.2(2) . 1_556 ?
Li2 Li1 Ta 89.5(3) 4_565 1_556 ?
Li2 Li1 Ta 89.5(3) 3 1_556 ?
Li2 Li1 Ta 89.5(3) 8 1_556 ?
Li2 Li1 Ta 89.5(3) 7_565 1_556 ?
Ta Li1 Ta 180.0 . 1_556 ?
Ti Li1 Ta 180.0 . 1_556 ?
P1 Li1 Ti 49.8(2) 1_556 1_556 ?
P1 Li1 Ti 49.8(2) 2_566 1_556 ?
P2 Li1 Ti 128.2(2) 2_565 1_556 ?
P2 Li1 Ti 128.2(2) . 1_556 ?
Li2 Li1 Ti 89.5(3) 4_565 1_556 ?
Li2 Li1 Ti 89.5(3) 3 1_556 ?
Li2 Li1 Ti 89.5(3) 8 1_556 ?
Li2 Li1 Ti 89.5(3) 7_565 1_556 ?
Ta Li1 Ti 180.0 . 1_556 ?
Ti Li1 Ti 180.0 . 1_556 ?
Ta Li1 Ti 0.0 1_556 1_556 ?
P1 Li1 Li4 70.5(2) 1_556 2_566 ?
P1 Li1 Li4 70.5(2) 2_566 2_566 ?
P2 Li1 Li4 69.41(7) 2_565 2_566 ?
P2 Li1 Li4 173.0(4) . 2_566 ?
Li2 Li1 Li4 54.27(16) 4_565 2_566 ?
Li2 Li1 Li4 125.1(3) 3 2_566 ?
Li2 Li1 Li4 125.1(3) 8 2_566 ?
Li2 Li1 Li4 54.27(16) 7_565 2_566 ?
Ta Li1 Li4 121.20(19) . 2_566 ?
Ti Li1 Li4 121.20(19) . 2_566 ?
Ta Li1 Li4 58.80(19) 1_556 2_566 ?
Ti Li1 Li4 58.80(19) 1_556 2_566 ?
P1 Li1 Li4 70.5(2) 1_556 1_556 ?
P1 Li1 Li4 70.5(2) 2_566 1_556 ?
P2 Li1 Li4 173.0(4) 2_565 1_556 ?
P2 Li1 Li4 69.41(7) . 1_556 ?
Li2 Li1 Li4 125.1(3) 4_565 1_556 ?
Li2 Li1 Li4 54.27(16) 3 1_556 ?
Li2 Li1 Li4 54.27(16) 8 1_556 ?
Li2 Li1 Li4 125.1(3) 7_565 1_556 ?
Ta Li1 Li4 121.20(19) . 1_556 ?
Ti Li1 Li4 121.20(19) . 1_556 ?
Ta Li1 Li4 58.80(19) 1_556 1_556 ?
Ti Li1 Li4 58.80(19) 1_556 1_556 ?
Li4 Li1 Li4 117.6(4) 2_566 1_556 ?
P1 Li2 P1 118.78(11) . 3_655 ?
P1 Li2 P2 98.24(5) . . ?
P1 Li2 P2 109.2(2) 3_655 . ?
P1 Li2 P2 109.4(2) . 4_554 ?
P1 Li2 P2 112.38(6) 3_655 4_554 ?
P2 Li2 P2 107.47(10) . 4_554 ?
P1 Li2 Li4 82.25(15) . . ?
P1 Li2 Li4 158.81(19) 3_655 . ?
P2 Li2 Li4 61.83(9) . . ?
P2 Li2 Li4 57.89(12) 4_554 . ?
P1 Li2 Li4 154.00(13) . 4 ?
P1 Li2 Li4 79.35(16) 3_655 4 ?
P2 Li2 Li4 56.50(12) . 4 ?
P2 Li2 Li4 76.50(9) 4_554 4 ?
Li4 Li2 Li4 79.93(16) . 4 ?
P1 Li2 Li1 134.0(3) . 3_654 ?
P1 Li2 Li1 56.5(2) 3_655 3_654 ?
P2 Li2 Li1 127.3(3) . 3_654 ?
P2 Li2 Li1 55.9(2) 4_554 3_654 ?
Li4 Li2 Li1 111.8(2) . 3_654 ?
Li4 Li2 Li1 70.8(2) 4 3_654 ?
P1 Li2 Li3 60.80(10) . . ?
P1 Li2 Li3 58.10(9) 3_655 . ?
P2 Li2 Li3 121.18(18) . . ?
P2 Li2 Li3 131.0(2) 4_554 . ?
Li4 Li2 Li3 143.0(2) . . ?
Li4 Li2 Li3 134.8(3) 4 . ?
Li1 Li2 Li3 94.78(8) 3_654 . ?
P1 Li2 Li2 118.36(15) . 8 ?
P1 Li2 Li2 53.45(12) 3_655 8 ?
P2 Li2 Li2 56.03(13) . 8 ?
P2 Li2 Li2 130.78(12) 4_554 8 ?
Li4 Li2 Li2 116.18(16) . 8 ?
Li4 Li2 Li2 55.40(13) 4 8 ?
Li1 Li2 Li2 95.1(3) 3_654 8 ?
Li3 Li2 Li2 85.03(18) . 8 ?
P1 Li2 Li2 54.18(13) . 8_554 ?
P1 Li2 Li2 133.57(14) 3_655 8_554 ?
P2 Li2 Li2 117.19(13) . 8_554 ?
P2 Li2 Li2 55.47(12) 4_554 8_554 ?
Li4 Li2 Li2 59.52(15) . 8_554 ?
Li4 Li2 Li2 128.10(13) 4 8_554 ?
Li1 Li2 Li2 94.2(4) 3_654 8_554 ?
Li3 Li2 Li2 94.58(18) . 8_554 ?
Li2 Li2 Li2 170.69(12) 8 8_554 ?
P1 Li2 Ti 49.22(4) . . ?
P1 Li2 Ti 126.01(19) 3_655 . ?
P2 Li2 Ti 49.10(4) . . ?
P2 Li2 Ti 121.12(15) 4_554 . ?
Li4 Li2 Ti 64.54(9) . . ?
Li4 Li2 Ti 105.52(15) 4 . ?
Li1 Li2 Ti 175.51(12) 3_654 . ?
Li3 Li2 Ti 89.67(6) . . ?
Li2 Li2 Ti 84.65(15) 8 . ?
Li2 Li2 Ti 86.05(14) 8_554 . ?
P1 Li2 Ta 49.22(4) . . ?
P1 Li2 Ta 126.01(19) 3_655 . ?
P2 Li2 Ta 49.10(4) . . ?
P2 Li2 Ta 121.12(15) 4_554 . ?
Li4 Li2 Ta 64.54(9) . . ?
Li4 Li2 Ta 105.52(15) 4 . ?
Li1 Li2 Ta 175.51(12) 3_654 . ?
Li3 Li2 Ta 89.67(6) . . ?
Li2 Li2 Ta 84.65(15) 8 . ?
Li2 Li2 Ta 86.05(14) 8_554 . ?
Ti Li2 Ta 0.0 . . ?
P1 Li3 P1 116.23(14) 4_565 3_655 ?
P1 Li3 P1 107.683(9) 4_565 2_665 ?
P1 Li3 P1 107.683(9) 3_655 2_665 ?
P1 Li3 P1 107.683(9) 4_565 . ?
P1 Li3 P1 107.683(9) 3_655 . ?
P1 Li3 P1 109.79(13) 2_665 . ?
P1 Li3 Li2 131.85(15) 4_565 . ?
P1 Li3 Li2 54.62(10) 3_655 . ?
P1 Li3 Li2 120.23(16) 2_665 . ?
P1 Li3 Li2 53.16(10) . . ?
P1 Li3 Li2 54.62(10) 4_565 2_665 ?
P1 Li3 Li2 131.85(15) 3_655 2_665 ?
P1 Li3 Li2 53.16(10) 2_665 2_665 ?
P1 Li3 Li2 120.23(16) . 2_665 ?
Li2 Li3 Li2 170.4(4) . 2_665 ?
P1 Li3 Li2 131.85(15) 4_565 6_655 ?
P1 Li3 Li2 54.62(10) 3_655 6_655 ?
P1 Li3 Li2 53.16(10) 2_665 6_655 ?
P1 Li3 Li2 120.23(16) . 6_655 ?
Li2 Li3 Li2 84.78(7) . 6_655 ?
Li2 Li3 Li2 94.41(7) 2_665 6_655 ?
P1 Li3 Li2 54.62(10) 4_565 5_565 ?
P1 Li3 Li2 131.85(15) 3_655 5_565 ?
P1 Li3 Li2 120.23(16) 2_665 5_565 ?
P1 Li3 Li2 53.16(10) . 5_565 ?
Li2 Li3 Li2 94.41(7) . 5_565 ?
Li2 Li3 Li2 84.78(7) 2_665 5_565 ?
Li2 Li3 Li2 170.4(4) 6_655 5_565 ?
P1 Li3 Li3 58.12(7) 4_565 3_655 ?
P1 Li3 Li3 58.12(7) 3_655 3_655 ?
P1 Li3 Li3 125.10(7) 2_665 3_655 ?
P1 Li3 Li3 125.10(7) . 3_655 ?
Li2 Li3 Li3 94.79(18) . 3_655 ?
Li2 Li3 Li3 94.79(18) 2_665 3_655 ?
Li2 Li3 Li3 94.79(18) 6_655 3_655 ?
Li2 Li3 Li3 94.79(18) 5_565 3_655 ?
P1 Li3 Li3 121.88(7) 4_565 3_654 ?
P1 Li3 Li3 121.88(7) 3_655 3_654 ?
P1 Li3 Li3 54.90(7) 2_665 3_654 ?
P1 Li3 Li3 54.90(7) . 3_654 ?
Li2 Li3 Li3 85.21(18) . 3_654 ?
Li2 Li3 Li3 85.21(18) 2_665 3_654 ?
Li2 Li3 Li3 85.21(18) 6_655 3_654 ?
Li2 Li3 Li3 85.21(18) 5_565 3_654 ?
Li3 Li3 Li3 180.0 3_655 3_654 ?
Li5 Li4 Li5 88.3(12) . 3_554 ?
Li5 Li4 P2 67.2(8) . 3_554 ?
Li5 Li4 P2 66.4(3) 3_554 3_554 ?
Li5 Li4 P2 67.2(8) . 4_554 ?
Li5 Li4 P2 66.4(3) 3_554 4_554 ?
P2 Li4 P2 113.36(14) 3_554 4_554 ?
Li5 Li4 Li2 88.7(11) . 6 ?
Li5 Li4 Li2 122.87(12) 3_554 6 ?
P2 Li4 Li2 60.12(7) 3_554 6 ?
P2 Li4 Li2 154.7(2) 4_554 6 ?
Li5 Li4 Li2 88.7(11) . . ?
Li5 Li4 Li2 122.87(12) 3_554 . ?
P2 Li4 Li2 154.7(2) 3_554 . ?
P2 Li4 Li2 60.12(7) 4_554 . ?
Li2 Li4 Li2 114.1(3) 6 . ?
Li5 Li4 P2 75(2) . . ?
Li5 Li4 P2 163.5(8) 3_554 . ?
P2 Li4 P2 106.10(10) 3_554 . ?
P2 Li4 P2 106.10(10) 4_554 . ?
Li2 Li4 P2 57.90(14) 6 . ?
Li2 Li4 P2 57.90(14) . . ?
Li5 Li4 Li4 31(2) . 2 ?
Li5 Li4 Li4 56.9(8) 3_554 2 ?
P2 Li4 Li4 57.75(7) 3_554 2 ?
P2 Li4 Li4 57.75(7) 4_554 2 ?
Li2 Li4 Li4 105.30(10) 6 2 ?
Li2 Li4 Li4 105.30(10) . 2 ?
P2 Li4 Li4 106.59(9) . 2 ?
Li5 Li4 Li2 125.2(8) . 3_554 ?
Li5 Li4 Li2 70.9(5) 3_554 3_554 ?
P2 Li4 Li2 57.99(6) 3_554 3_554 ?
P2 Li4 Li2 135.10(18) 4_554 3_554 ?
Li2 Li4 Li2 65.08(7) 6 3_554 ?
Li2 Li4 Li2 145.30(18) . 3_554 ?
P2 Li4 Li2 118.72(14) . 3_554 ?
Li4 Li4 Li2 108.20(9) 2 3_554 ?
Li5 Li4 Li2 125.2(8) . 8_554 ?
Li5 Li4 Li2 70.9(5) 3_554 8_554 ?
P2 Li4 Li2 135.10(18) 3_554 8_554 ?
P2 Li4 Li2 57.99(6) 4_554 8_554 ?
Li2 Li4 Li2 145.30(18) 6 8_554 ?
Li2 Li4 Li2 65.08(7) . 8_554 ?
P2 Li4 Li2 118.72(14) . 8_554 ?
Li4 Li4 Li2 108.20(9) 2 8_554 ?
Li2 Li4 Li2 95.6(2) 3_554 8_554 ?
Li5 Li4 Ta 124(2) . . ?
Li5 Li4 Ta 148.2(8) 3_554 . ?
P2 Li4 Ta 122.58(7) 3_554 . ?
P2 Li4 Ta 122.58(7) 4_554 . ?
Li2 Li4 Ta 63.82(9) 6 . ?
Li2 Li4 Ta 63.82(9) . . ?
P2 Li4 Ta 48.24(6) . . ?
Li4 Li4 Ta 154.83(8) 2 . ?
Li2 Li4 Ta 88.29(12) 3_554 . ?
Li2 Li4 Ta 88.29(12) 8_554 . ?
Li5 Li4 Ti 124(2) . . ?
Li5 Li4 Ti 148.2(8) 3_554 . ?
P2 Li4 Ti 122.58(7) 3_554 . ?
P2 Li4 Ti 122.58(7) 4_554 . ?
Li2 Li4 Ti 63.82(9) 6 . ?
Li2 Li4 Ti 63.82(9) . . ?
P2 Li4 Ti 48.24(6) . . ?
Li4 Li4 Ti 154.83(8) 2 . ?
Li2 Li4 Ti 88.29(12) 3_554 . ?
Li2 Li4 Ti 88.29(12) 8_554 . ?
Ta Li4 Ti 0.0 . . ?
Li5 Li4 Li1 180(2) . 1_554 ?
Li5 Li4 Li1 91.9(9) 3_554 1_554 ?
P2 Li4 Li1 112.88(13) 3_554 1_554 ?
P2 Li4 Li1 112.88(13) 4_554 1_554 ?
Li2 Li4 Li1 91.19(18) 6 1_554 ?
Li2 Li4 Li1 91.19(18) . 1_554 ?
P2 Li4 Li1 104.6(2) . 1_554 ?
Li4 Li4 Li1 148.80(19) 2 1_554 ?
Li2 Li4 Li1 54.89(11) 3_554 1_554 ?
Li2 Li4 Li1 54.89(11) 8_554 1_554 ?
Ta Li4 Li1 56.37(18) . 1_554 ?
Ti Li4 Li1 56.37(18) . 1_554 ?
Li5 Li4 P2 135(2) . 1_554 ?
Li5 Li4 P2 46.4(8) 3_554 1_554 ?
P2 Li4 P2 89.77(9) 3_554 1_554 ?
P2 Li4 P2 89.77(9) 4_554 1_554 ?
Li2 Li4 P2 113.72(16) 6 1_554 ?
Li2 Li4 P2 113.72(16) . 1_554 ?
P2 Li4 P2 150.09(15) . 1_554 ?
Li4 Li4 P2 103.33(6) 2 1_554 ?
Li2 Li4 P2 49.43(12) 3_554 1_554 ?
Li2 Li4 P2 49.43(12) 8_554 1_554 ?
Ta Li4 P2 101.85(12) . 1_554 ?
Ti Li4 P2 101.85(12) . 1_554 ?
Li1 Li4 P2 45.5(2) 1_554 1_554 ?
Li5 Li4 P1 135.1(12) . . ?
Li5 Li4 P1 115.8(6) 3_554 . ?
P2 Li4 P1 155.97(13) 3_554 . ?
P2 Li4 P1 87.64(4) 4_554 . ?
Li2 Li4 P1 105.63(12) 6 . ?
Li2 Li4 P1 46.45(9) . . ?
P2 Li4 P1 77.26(8) . . ?
Li4 Li4 P1 145.16(4) 2 . ?
Li2 Li4 P1 99.11(13) 3_554 . ?
Li2 Li4 P1 46.52(10) 8_554 . ?
Ta Li4 P1 42.55(5) . . ?
Ti Li4 P1 42.55(5) . . ?
Li1 Li4 P1 44.81(12) 1_554 . ?
P2 Li4 P1 78.28(9) 1_554 . ?
Li5 Li4 P1 135.1(12) . 2_565 ?
Li5 Li4 P1 115.8(6) 3_554 2_565 ?
P2 Li4 P1 87.64(4) 3_554 2_565 ?
P2 Li4 P1 155.97(13) 4_554 2_565 ?
Li2 Li4 P1 46.45(9) 6 2_565 ?
Li2 Li4 P1 105.63(12) . 2_565 ?
P2 Li4 P1 77.26(8) . 2_565 ?
Li4 Li4 P1 145.16(4) 2 2_565 ?
Li2 Li4 P1 46.52(10) 3_554 2_565 ?
Li2 Li4 P1 99.11(13) 8_554 2_565 ?
Ta Li4 P1 42.55(5) . 2_565 ?
Ti Li4 P1 42.55(5) . 2_565 ?
Li1 Li4 P1 44.81(12) 1_554 2_565 ?
P2 Li4 P1 78.28(9) 1_554 2_565 ?
P1 Li4 P1 69.66(8) . 2_565 ?
Li5 Li4 Li4 95.8(18) . 3_554 ?
Li5 Li4 Li4 24.2(3) 3_554 3_554 ?
P2 Li4 Li4 50.07(10) 3_554 3_554 ?
P2 Li4 Li4 90.49(7) 4_554 3_554 ?
Li2 Li4 Li4 99.99(15) 6 3_554 ?
Li2 Li4 Li4 145.74(14) . 3_554 ?
P2 Li4 Li4 155.68(9) . 3_554 ?
Li4 Li4 Li4 67.09(5) 2 3_554 ?
Li2 Li4 Li4 48.47(11) 3_554 3_554 ?
Li2 Li4 Li4 85.05(13) 8_554 3_554 ?
Ta Li4 Li4 135.02(9) . 3_554 ?
Ti Li4 Li4 135.02(9) . 3_554 ?
Li1 Li4 Li4 84.29(18) 1_554 3_554 ?
P2 Li4 Li4 43.72(3) 1_554 3_554 ?
P1 Li4 Li4 121.99(11) . 3_554 ?
P1 Li4 Li4 94.89(5) 2_565 3_554 ?
Li5 Li4 Li4 40.0(16) . 4 ?
Li5 Li4 Li4 119.2(7) 3_554 4 ?
P2 Li4 Li4 103.09(9) 3_554 4 ?
P2 Li4 Li4 64.92(13) 4_554 4 ?
Li2 Li4 Li4 91.83(15) 6 4 ?
Li2 Li4 Li4 51.60(15) . 4 ?
P2 Li4 Li4 46.45(2) . 4 ?
Li4 Li4 Li4 67.09(5) 2 4 ?
Li2 Li4 Li4 154.99(12) 3_554 4 ?
Li2 Li4 Li4 109.23(13) 8_554 4 ?
Ta Li4 Li4 89.83(6) . 4 ?
Ti Li4 Li4 89.83(6) . 4 ?
Li1 Li4 Li4 139.94(16) 1_554 4 ?
P2 Li4 Li4 154.44(10) 1_554 4 ?
P1 Li4 Li4 96.26(6) . 4 ?
P1 Li4 Li4 123.62(9) 2_565 4 ?
Li4 Li4 Li4 134.19(9) 3_554 4 ?
Li5 Li4 Li4 95.8(18) . 4_554 ?
Li5 Li4 Li4 24.2(3) 3_554 4_554 ?
P2 Li4 Li4 90.49(7) 3_554 4_554 ?
P2 Li4 Li4 50.07(10) 4_554 4_554 ?
Li2 Li4 Li4 145.74(14) 6 4_554 ?
Li2 Li4 Li4 99.99(15) . 4_554 ?
P2 Li4 Li4 155.68(9) . 4_554 ?
Li4 Li4 Li4 67.09(5) 2 4_554 ?
Li2 Li4 Li4 85.05(13) 3_554 4_554 ?
Li2 Li4 Li4 48.47(11) 8_554 4_554 ?
Ta Li4 Li4 135.02(9) . 4_554 ?
Ti Li4 Li4 135.02(9) . 4_554 ?
Li1 Li4 Li4 84.29(18) 1_554 4_554 ?
P2 Li4 Li4 43.72(3) 1_554 4_554 ?
P1 Li4 Li4 94.89(5) . 4_554 ?
P1 Li4 Li4 121.99(11) 2_565 4_554 ?
Li4 Li4 Li4 45.81(9) 3_554 4_554 ?
Li4 Li4 Li4 113.21(15) 4 4_554 ?
Li5 Li4 Li4 40.0(16) . 3 ?
Li5 Li4 Li4 119.2(7) 3_554 3 ?
P2 Li4 Li4 64.92(13) 3_554 3 ?
P2 Li4 Li4 103.09(9) 4_554 3 ?
Li2 Li4 Li4 51.60(15) 6 3 ?
Li2 Li4 Li4 91.83(15) . 3 ?
P2 Li4 Li4 46.45(2) . 3 ?
Li4 Li4 Li4 67.09(5) 2 3 ?
Li2 Li4 Li4 109.23(13) 3_554 3 ?
Li2 Li4 Li4 154.99(12) 8_554 3 ?
Ta Li4 Li4 89.83(6) . 3 ?
Ti Li4 Li4 89.83(6) . 3 ?
Li1 Li4 Li4 139.94(16) 1_554 3 ?
P2 Li4 Li4 154.44(10) 1_554 3 ?
P1 Li4 Li4 123.62(9) . 3 ?
P1 Li4 Li4 96.26(6) 2_565 3 ?
Li4 Li4 Li4 113.21(15) 3_554 3 ?
Li4 Li4 Li4 45.81(9) 4 3 ?
Li4 Li4 Li4 134.19(9) 4_554 3 ?
Li4 Li5 Li4 117(4) 2 . ?
Li4 Li5 P2 75.6(15) 2 3_554 ?
Li4 Li5 P2 75.6(15) . 3_554 ?
Li4 Li5 P2 75.6(15) 2 4_554 ?
Li4 Li5 P2 75.6(15) . 4_554 ?
P2 Li5 P2 123(3) 3_554 4_554 ?
Li4 Li5 Li4 115.8(13) 2 4 ?
Li4 Li5 Li4 115.8(13) . 4 ?
P2 Li5 Li4 152(2) 3_554 4 ?
P2 Li5 Li4 85.5(5) 4_554 4 ?
Li4 Li5 Li4 115.8(13) 2 3 ?
Li4 Li5 Li4 115.8(13) . 3 ?
P2 Li5 Li4 85.5(5) 3_554 3 ?
P2 Li5 Li4 152(2) 4_554 3 ?
Li4 Li5 Li4 66.1(16) 4 3 ?
Li4 Li5 P2 172(3) 2 . ?
Li4 Li5 P2 70.8(10) . . ?
P2 Li5 P2 107.7(4) 3_554 . ?
P2 Li5 P2 107.7(4) 4_554 . ?
Li4 Li5 P2 57.8(11) 4 . ?
Li4 Li5 P2 57.8(11) 3 . ?
Li4 Li5 P2 70.8(10) 2 2 ?
Li4 Li5 P2 172(3) . 2 ?
P2 Li5 P2 107.7(4) 3_554 2 ?
P2 Li5 P2 107.7(4) 4_554 2 ?
Li4 Li5 P2 57.8(11) 4 2 ?
Li4 Li5 P2 57.8(11) 3 2 ?
P2 Li5 P2 101(2) . 2 ?
Li4 Li5 Li5 121(2) 2 3 ?
Li4 Li5 Li5 121(2) . 3 ?
P2 Li5 Li5 118.6(13) 3_554 3 ?
P2 Li5 Li5 118.6(13) 4_554 3 ?
Li4 Li5 Li5 33.1(8) 4 3 ?
Li4 Li5 Li5 33.1(8) 3 3 ?
P2 Li5 Li5 50.5(10) . 3 ?
P2 Li5 Li5 50.5(10) 2 3 ?
Li4 Li5 Li5 59(2) 2 3_554 ?
Li4 Li5 Li5 59(2) . 3_554 ?
P2 Li5 Li5 61.4(13) 3_554 3_554 ?
P2 Li5 Li5 61.4(13) 4_554 3_554 ?
Li4 Li5 Li5 146.9(8) 4 3_554 ?
Li4 Li5 Li5 146.9(8) 3 3_554 ?
P2 Li5 Li5 129.5(10) . 3_554 ?
P2 Li5 Li5 129.5(10) 2 3_554 ?
Li5 Li5 Li5 180.0 3 3_554 ?
 
_refine_diff_density_max    0.311
_refine_diff_density_min   -0.589
_refine_diff_density_rms    0.060

_shelx_res_file
;

    DM-116-1_2022_150K.res created by SHELXL-2014/7

TITL DM-116 (150K) in P4(2)mc (Nr.105)
CELL 0.71073   8.3475   8.3475   5.8986  90.000  90.000  90.000
ZERR 2         0.0004   0.0004   0.0003   0.000   0.000   0.000
LATT -1
SYMM -X, -Y, +Z
SYMM -Y, +X, 0.5+Z
SYMM +Y, -X, 0.5+Z
SYMM +X, -Y, +Z
SYMM -X, +Y, +Z
SYMM -Y, -X, 0.5+Z
SYMM +Y, +X, 0.5+Z
SFAC Li Ti Ta P
UNIT 15.87274 1.87274 0.12726 8
TEMP -123
L.S. 10
BOND
CONN 25 2 P1 P2
CONN 15 1.3 LI1 LI2 LI5
CONN 20 1.6 LI4
EADP TI TA
EADP TI LI5
FMAP -2
PLAN 10
ACTA
TWIN
WGHT    0.014100
EXTI    0.012112
BASF   0.46597
FVAR       0.82359   0.93637
TI    2    0.000000    0.500000   10.250000    20.25000    0.00415    0.00374 =
         0.00428    0.00000    0.00000    0.00000
TA    3    0.000000    0.500000   10.250000   -20.25000    0.00415    0.00374 =
         0.00428    0.00000    0.00000    0.00000
P1    4    0.233343    0.500000    0.018724    10.50000    0.00553    0.00547 =
         0.00553    0.00000    0.00032    0.00000
P2    4    0.000000    0.257948    0.469973    10.50000    0.00579    0.00509 =
         0.00655    0.00061    0.00000    0.00000
LI1   1    0.000000    0.500000    0.739680    10.25000    0.01077    0.01210 =
         0.00703    0.00000    0.00000    0.00000
LI2   1    0.269953    0.249611    0.243638    11.00000    0.01170    0.01459 =
         0.01326    0.00125   -0.00367    0.00172
LI3   1    0.500000    0.500000    0.283985    10.25000    0.01743    0.01315 =
         0.01102    0.00000    0.00000    0.00000
LI4   1    0.000000    0.164714    0.026985    20.50000    0.01460    0.02871 =
         0.03657   -0.01292    0.00000    0.00000
LI5   1    0.000000    0.000000    0.168760   -20.25000    0.00415    0.00374 =
         0.00428    0.00000    0.00000    0.00000
HKLF 4

REM  DM-116 (150K) in P4(2)mc (Nr.105)
REM R1 =  0.0162 for    1469 Fo > 4sig(Fo)  and  0.0213 for all    1621 data
REM     43 parameters refined using      0 restraints

END

WGHT      0.0141      0.0000

REM Highest difference peak  0.311,  deepest hole -0.589,  1-sigma level  0.060
Q1    1   0.0000  0.5000  0.3531  10.25000  0.05   -0.59
Q2    1   0.0000  0.5000  0.1469  10.25000  0.05   -0.57
Q3    1   0.0524  0.4576  0.2216  11.00000  0.05   -0.37
Q4    1   0.0000  0.2428 -0.0371  10.50000  0.05    0.31
Q5    1   0.0000  0.2406  0.1152  10.50000  0.05   -0.29
Q6    1   0.0000  0.1889 -0.0221  10.50000  0.05   -0.28
Q7    1   0.6943  0.5000  0.5159  10.50000  0.05   -0.24
Q8    1   0.1641  0.5000  0.1398  10.50000  0.05    0.24
Q9    1   0.3092  0.5000 -0.0227  10.50000  0.05    0.24
Q10   1   0.0000  0.3727  0.3092  10.50000  0.05    0.24
;
_shelx_res_checksum   51751

_shelx_hkl_file
;
 -12 -12   1    4.75    4.96   0
 -11 -12   1   93.19    5.93   0
 -10 -13  -1   88.34    6.05   0
 -10 -12   1   84.87    5.81   0
  -9 -11   2  121.67    5.61   0
  -7  -9   3  167.63    6.08   0
  -7  -7   4   11.20    4.55   0
  -6  -6   4   46.85    4.51   0
  -4 -11  -2   50.05    6.24   0
  -3  -7   2 1012.11    9.04   0
  -2  -9  -4  168.31    9.03   0
  -2  -7   1  135.10    5.29   0
  -2  -5   2  122.32    5.13   0
 -14  -3   5   30.81    6.02   0
 -12 -11   2    4.28    4.95   0
 -12  -8   4  366.49    7.04   0
 -12  -5   5  219.97    6.61   0
 -11  -5   5   67.45    5.46   0
 -10 -11   2   11.85    4.78   0
 -10  -8   4  127.63    5.75   0
 -10  -5   5   74.95    5.46   0
  -9 -13  -2    6.44    6.41   0
  -5  -9   2    0.43    4.75   0
  -5   1   4  716.28   10.73   0
  -4 -11  -3  135.76    7.79   0
  -3 -10  -4   22.22    7.40   0
  -3  -4   3  177.97    5.35   0
   0  -3   0   12.08    4.80   0
 -14  -7   4   10.29    5.47   0
 -13  -4   5  335.81    7.61   0
  -9 -13  -3    3.55    6.33   0
  -9  -4   5  591.63    8.44   0
  -9   1   5   32.46    6.43   0
  -8  -3   5  386.55    7.32   0
  -8   0   5    7.97    5.07   0
  -7 -11   1    9.98    5.22   0
  -6 -12  -2  186.56    7.40   0
  -6  -8   3  536.90    7.35   0
  -5 -10   1  175.20    5.67   0
  -5  -4   4   68.01    4.55   0
  -4  -6   3 1152.43    9.39   0
  -3 -10  -2   15.70    6.13   0
  -2  -9  -2   80.80    5.64   0
 -10 -13  -2   17.81    5.96   0
  -8  -9   3   11.91    5.29   0
  -8  -7   4  100.04    5.48   0
  -8  -2   5  380.84    7.59   0
  -8  -1   5  482.76    8.33   0
  -6 -12  -3  173.96    8.09   0
  -5  -7   3  205.26    5.65   0
  -4  -9   1  265.04    6.32   0
  -3 -10  -3  332.86    9.05   0
  -3  -8   1  362.56    6.57   0
  -2  -9  -3  357.21    8.84   0
 -13  -3   5   49.78    6.02   0
 -12  -4   5    9.80    5.35   0
 -11  -4   5  184.98    6.69   0
 -10  -4   5  179.20    6.33   0
  -7 -12  -1  143.35    6.59   0
  -5 -11  -1  192.29    7.14   0
  -1  -6   0    2.53    4.65   0
 -13  -2   5   80.28    6.55   0
  -9  -9   3   -3.63    5.45   0
  -9  -7   4  190.12    5.88   0
  -9  -3   5   81.49    5.54   0
  -8 -10   2  118.91    6.52   0
  -7  -6   4   25.73    4.59   0
  -6  -5   4  142.44    5.26   0
  -5  -3   4  450.75    7.13   0
  -3  -3   3   -1.23    4.01   0
  -1  -4   1  810.38    9.61   0
 -12  -9   3   17.33    5.27   0
 -12  -3   5  187.18    6.37   0
 -11  -9   3  112.44    5.33   0
 -10  -9   3  160.82    6.25   0
 -10  -7   4   11.17    5.75   0
 -10  -3   5   14.32    5.68   0
  -9   0   5  752.77   10.31   0
  -5   0   4   65.51    5.39   0
  -2  -4   2  561.75    7.78   0
 -15  -5   4   41.19    5.47   0
 -14  -6   4   16.17    5.04   0
 -13 -10   2   16.01    4.76   0
 -12  -2   5  128.31    6.76   0
 -11  -7   4    3.51    5.10   0
 -11  -3   5   15.23    5.55   0
  -9 -11   1  150.09    6.77   0
  -9 -10   2   15.50    5.96   0
  -9  -1   5   35.12    5.53   0
  -8 -12  -1    8.03    5.72   0
  -7 -12  -2    7.73    6.33   0
  -7  -8   3  142.71    5.63   0
  -6 -10   1    9.16    5.07   0
  -4  -5   3   24.97    4.24   0
  -3  -6   2   28.44    4.44   0
  -3  -2   3 1102.94   10.53   0
 -14  -8   3   53.68    5.80   0
 -12 -11   1   91.05    5.77   0
 -12 -10   2  115.72    5.99   0
 -12  -1   5  238.54    7.41   0
 -11  -2   5   22.01    5.83   0
 -11   0   5  219.32    7.77   0
 -10 -11   1   47.76    6.16   0
 -10 -10   2  569.58    8.38   0
 -10  -2   5   11.85    5.48   0
 -10   0   5  225.63    7.40   0
  -8  -6   4  137.48    5.42   0
  -5 -11  -2  282.60    7.85   0
  -5  -8   2   34.00    4.73   0
  -4 -10  -1  598.54    8.68   0
  -3  -1   3   92.07    5.26   0
  -2  -6   1    3.99    4.36   0
   0  -2   0  973.26   15.47   0
 -13  -6   4   65.96    5.65   0
 -11 -11   1    2.14    5.34   0
 -11  -1   5   45.76    6.21   0
 -10  -1   5   33.95    5.93   0
  -9 -12  -1  111.87    6.48   0
  -6  -7   3  482.53    7.10   0
  -6  -4   4  252.16    6.05   0
  -6   2   4   57.73    6.53   0
  -5 -11  -4   72.04    7.28   0
  -5  -6   3  442.79    7.02   0
  -4  -7   2   71.06    5.00   0
 -13  -8   3   12.72    5.69   0
 -10 -12  -1   87.85    6.24   0
  -9  -6   4  110.55    6.25   0
  -8 -12  -2    4.49    6.35   0
  -8  -8   3    4.01    5.07   0
  -7  -9   2  137.57    5.88   0
  -7  -5   4  162.77    5.33   0
  -6 -11  -1   63.74    6.24   0
  -5  -9   1   13.17    5.02   0
 -15  -4   4   51.79    5.81   0
 -14  -9   2    5.63    5.41   0
 -14  -5   4    9.03    5.43   0
  -7 -10   1   72.24    5.51   0
  -7   3   4   34.93    6.94   0
  -2  -7   0   53.51    4.95   0
  -2  -3   2   49.37    4.49   0
  -1  -7  -2  847.91   11.24   0
 -12  -8   3   11.90    5.03   0
 -10  -6   4   12.78    5.28   0
  -8 -12  -4  368.30    9.74   0
  -8 -12  -3    2.89    7.00   0
  -8 -11   0   -2.51    5.31   0
  -4  -9   0    0.03    5.30   0
  -4  -8   1    6.69    4.49   0
  -4  -4   3    1.14    4.08   0
  -3  -7   1   13.73    4.32   0
  -1  -3   1  190.98    6.12   0
   0  -5  -2   97.82    6.80   0
 -11  -8   3  106.27    5.61   0
  -9 -12  -2   14.83    6.33   0
  -8  -5   4   27.84    5.25   0
  -7  -7   3    0.91    4.79   0
  -4 -10  -2  104.46    6.48   0
  -3  -8   0    1.77    4.76   0
 -15  -3   4    8.26    5.61   0
 -13 -10   1   86.41    6.00   0
 -13  -9   2    1.48    4.67   0
 -13  -5   4  327.26    7.41   0
 -12 -11   0    2.04    6.01   0
 -11 -12  -2    6.09    5.59   0
 -10 -12  -2  104.46    6.86   0
  -9 -12  -4    5.93    7.35   0
  -7  -4   4  233.13    6.25   0
  -6 -11  -2    2.76    6.08   0
  -6  -8   2  212.86    6.00   0
  -3  -5   2  309.40    5.90   0
  -1  -7  -4  100.15    7.91   0
  -1  -5   0 1240.00   11.87   0
 -14  -4   4  169.17    6.55   0
 -12  -9   2   21.35    5.65   0
 -11 -11   0    5.61    5.43   0
  -9 -12  -3   19.32    6.78   0
  -9  -9   2   13.08    5.22   0
  -9  -5   4  604.84    8.42   0
  -6 -10   0   29.49    5.70   0
  -6  -6   3   -1.16    4.53   0
  -5  -5   3    4.61    4.25   0
  -4 -10  -4  220.76    8.61   0
  -4 -10  -3  422.47    8.94   0
  -3  -9  -2   66.72    6.04   0
  -2  -8  -2  409.09    8.19   0
  -2  -2   2 9845.70   31.99   0
  -1  -7  -3  122.89    7.21   0
 -15  -6   3  166.14    6.44   0
 -15  -2   4   -0.52    6.43   0
 -13  -7   3   92.87    6.20   0
 -12 -10   1   85.16    5.69   0
 -12  -5   4    7.64    5.16   0
 -11 -12  -3   87.67    6.46   0
 -11  -9   2  122.20    5.76   0
 -10 -12  -4   66.48    6.75   0
 -10 -12  -3   74.30    6.98   0
 -10  -9   2   21.39    5.48   0
  -9 -10   1  150.71    6.04   0
  -8  -7   3  145.97    5.64   0
  -6   1   4  119.49    6.03   0
  -4  -6   2  231.70    5.73   0
 -11 -10   1   55.04    5.09   0
 -10 -10   1   -0.98    5.20   0
  -6 -11  -4   12.60    7.01   0
  -6 -11  -3  308.46    8.10   0
  -6  -1   4  118.22    5.60   0
  -4  -3   3  168.95    5.31   0
  -2  -5   1  466.20    7.40   0
 -14  -8   2   56.12    5.85   0
 -14  -3   4   12.33    5.87   0
 -13  -4   4    5.76    5.61   0
 -12  -7   3  104.44    6.05   0
  -9  -7   3  153.30    5.72   0
  -7  -8   2   24.48    5.07   0
  -6   0   4  360.96    7.57   0
 -11  -7   3    7.32    5.14   0
 -10  -7   3  277.76    6.48   0
  -7 -11  -2  617.38    9.01   0
  -7 -10   0   39.28    5.67   0
  -5  -9   0  948.90    9.63   0
  -5  -8   1  269.63    6.38   0
  -3  -9  -4  400.10    9.98   0
  -3  -9  -3  157.06    6.80   0
  -2  -8  -3  827.60   11.54   0
  -2  -1   2  146.83    5.66   0
  -1  -2   1  618.49   10.28   0
 -14  -9   1   81.93    5.53   0
  -7  -9   1  217.77    6.27   0
  -7  -6   3  479.63    7.12   0
  -4   2   3 1756.06   20.07   0
  -2  -8  -4  113.31    7.57   0
  -2   0   2  547.96   10.71   0
 -15  -7   2  299.58    6.98   0
 -15  -5   3   67.58    5.53   0
 -14  -2   4   11.02    5.63   0
 -13 -10   0   11.14    5.68   0
 -13  -8   2    5.35    5.33   0
 -13  -3   4  221.63    7.58   0
 -11  -4   4  128.04    6.27   0
  -7 -11  -3   10.74    6.61   0
  -7   2   4   47.98    6.20   0
  -5 -10  -2   23.43    5.73   0
  -5  -4   3   19.61    4.25   0
  -4  -7   1  422.78    7.16   0
  -4  -2   3 1781.85   12.86   0
  -3  -6   1  196.31    5.78   0
  -3  -4   2   91.95    4.65   0
   0  -5  -3   42.46    7.53   0
 -13  -9   1   -8.21    6.11   0
  -8 -11  -2   19.96    5.81   0
  -8 -10   0  170.81    6.43   0
  -8   3   4  123.02    7.89   0
  -7 -11  -4    1.75    7.01   0
  -6  -7   2   14.67    4.57   0
  -6  -5   3  440.41    6.78   0
  -2  -6   0  152.94    5.40   0
 -14  -1   4   14.42    6.00   0
 -12 -10   0   81.78    6.38   0
 -12  -8   2    7.33    4.95   0
 -11  -8   2   28.04    5.94   0
  -9  -8   2   25.50    5.69   0
  -8  -9   1  184.00    6.27   0
  -8  -6   3  545.11    7.27   0
  -4  -8   0 2928.58   14.86   0
   0  -5  -4   71.60   10.65   0
 -16  -3   3   66.03    5.88   0
 -13  -2   4   90.22    6.34   0
 -12 -11  -2    0.82    5.75   0
 -12  -9   1  111.98    5.96   0
 -12  -6   3  168.89    6.52   0
 -12  -3   4   30.00    5.91   0
 -11 -10   0   13.56    5.36   0
 -10 -10   0   13.73    5.92   0
 -10  -8   2  119.09    5.93   0
  -9 -11  -2  123.53    6.40   0
  -7  -1   4   93.51    5.20   0
  -5 -10  -3  247.05    7.92   0
  -5  -6   2   77.17    4.84   0
  -4  -5   2   61.32    4.66   0
  -3  -7   0   21.42    4.29   0
 -14  -7   2   13.80    5.22   0
 -11 -11  -2  400.97    7.82   0
 -11  -9   1  153.19    6.17   0
 -11  -6   3  298.08    7.13   0
 -11  -3   4   11.14    5.11   0
 -10 -11  -2    8.18    5.24   0
 -10  -9   1  145.78    6.15   0
 -10  -6   3   10.25    5.41   0
 -10  -3   4   27.27    5.46   0
  -9  -9   1   -4.19    5.56   0
  -9  -6   3  253.02    6.06   0
  -8 -11  -4   70.85    7.54   0
  -8 -11  -3  115.92    7.25   0
  -7   0   4  262.65    6.87   0
  -7   1   4   96.22    5.95   0
  -6  -9   0    3.98    4.71   0
  -6  -8   1  809.74    8.70   0
  -5 -10  -4   45.93    7.06   0
  -4  -1   3  108.03    5.36   0
 -12 -11  -3   91.12    6.32   0
  -8  -2   4  109.36    5.57   0
  -7  -7   2  963.10    8.98   0
  -7  -5   3  203.26    5.48   0
  -6 -10  -2 1194.03   11.30   0
  -4  -9  -2   22.58    5.23   0
  -4   1   3  103.35    6.44   0
  -2  -4   1 2750.37   16.09   0
  -1  -4   0    4.73    4.18   0
  -1  -1   1    2.33    4.47   0
 -16  -2   3   65.07    6.13   0
 -14  -9   0    6.19    4.81   0
 -13 -10  -1   84.94    6.61   0
 -13  -7   2   65.08    5.93   0
 -13  -1   4  318.15    7.80   0
 -11 -11  -3   -6.15    5.78   0
 -10 -11  -3  194.48    7.29   0
  -9 -11  -3  116.63    7.03   0
  -5  -3   3  191.15    5.55   0
  -1  -6  -2   74.63    6.15   0
 -13   0   4   -0.73    5.93   0
 -11 -11  -4   -4.76    6.54   0
 -11  -2   4   19.95    5.78   0
 -10 -11  -4   11.94    7.05   0
  -9  -2   4  164.86    5.91   0
  -8  -1   4   65.36    5.39   0
  -6  -4   3 1142.70    9.56   0
  -3  -3   2 1110.36   10.36   0
 -15  -3   3   24.35    5.49   0
 -14  -4   3  116.59    6.18   0
 -12 -10  -1  103.26    5.81   0
 -12  -7   2    7.55    5.44   0
 -12  -1   4   19.05    5.74   0
 -10  -2   4   21.84    5.20   0
  -8  -7   2   29.60    5.04   0
  -8  -5   3   18.77    4.45   0
  -8   2   4  109.89    6.88   0
  -7  -9   0  230.54    6.22   0
  -7  -8   1  253.75    6.42   0
  -5  -7   1  277.70    6.18   0
  -3  -8  -2   31.57    5.44   0
 -15  -7   1    4.35    5.73   0
 -13  -8   1  121.91    5.62   0
 -11 -10  -1   55.42    6.41   0
 -10 -10  -1   14.18    5.77   0
  -9  -7   2  135.81    6.49   0
  -8   0   4 2012.78   14.26   0
  -6 -10  -5    3.88    7.45   0
  -6 -10  -3   15.80    6.25   0
  -6  -6   2 2650.50   13.52   0
  -4  -9  -5  617.93   11.66   0
 -14  -6   2  423.26    7.22   0
 -12   0   4  762.15   10.32   0
 -11  -7   2  620.01    7.94   0
 -11  -5   3  140.01    6.39   0
 -11  -1   4   36.90    6.15   0
 -10  -7   2    9.37    5.51   0
  -9  -5   3    2.45    4.56   0
  -9  -1   4  546.14    8.06   0
  -8  -9   0   10.52    5.52   0
  -8   1   4   59.58    5.41   0
  -7 -10  -2   15.15    5.50   0
  -6 -10  -4   17.10    6.28   0
  -4  -6   1 1729.56   11.65   0
  -3  -5   1  287.70    6.34   0
  -2  -7  -2   14.75    4.98   0
   0  -3  -1 1220.67   17.32   0
 -12  -8   1    3.50    5.27   0
 -10  -5   3  244.81    6.48   0
 -10  -1   4   32.40    5.71   0
  -8  -8   1   -6.66    5.08   0
  -7  -4   3  202.04    5.99   0
  -5  -2   3  766.14    8.83   0
  -4  -9  -4   15.97    6.39   0
  -4  -4   2  118.69    5.11   0
 -16  -4   2    6.89    5.27   0
 -15  -2   3  221.97    6.94   0
 -14  -9  -1   93.77    5.68   0
 -13  -4   3    4.01    5.19   0
 -11  -9   0  104.09    5.74   0
 -11   0   4  150.84    6.75   0
 -10  -9   0   -0.94    5.76   0
  -9  -9   0  760.37    8.66   0
  -9  -8   1  181.35    6.39   0
  -9   0   4   19.49    5.46   0
  -9   2   4  163.10    7.26   0
  -5  -9  -2    5.56    5.32   0
 -14  -7   1   58.91    5.99   0
 -14  -3   3  146.46    6.56   0
 -13  -6   2   26.87    5.33   0
 -11   1   4   32.39    6.17   0
 -10  -8   1  287.15    6.84   0
 -10   0   4  279.33    7.45   0
 -10   2   4   27.52    6.07   0
  -9   1   4  560.71    9.03   0
  -7 -10  -3  289.68    7.90   0
  -7  -6   2    7.62    4.46   0
  -6  -7   1   80.99    5.13   0
  -6  -3   3  618.79    7.67   0
  -4  -7   0    1.24    4.23   0
  -2  -5   0   14.41    4.34   0
  -1   0   1 1534.52   22.89   0
 -14  -8   0  145.29    6.10   0
 -10   1   4   39.19    6.04   0
  -8  -4   3    9.91    4.65   0
  -7 -10  -5   -0.29    6.90   0
  -3  -8  -3  111.83    6.40   0
  -3  -6   0   36.53    5.05   0
  -3  -2   2   42.71    4.43   0
 -15  -1   3   46.82    6.06   0
 -13  -9  -1    7.12    5.40   0
  -7 -10  -4   17.27    6.17   0
  -7  -9  -1  227.18    7.08   0
  -3  -8  -5  391.30   11.10   0
  -2  -3   1  357.29    7.23   0
  -1  -6  -3  705.60   11.77   0
 -16  -3   2    3.72    5.13   0
 -15  -6   1   43.11    5.43   0
 -13  -3   3   90.58    5.87   0
 -12 -10  -3   69.24    6.16   0
  -9  -4   3   17.33    4.76   0
  -8 -10  -3  205.69    6.97   0
  -8  -6   2  218.93    5.89   0
 -15  -7   0    9.07    4.86   0
 -15  -4   2   20.00    5.48   0
 -15   0   3   83.16    7.03   0
 -14  -9  -2   11.23    5.50   0
 -14  -2   3   25.32    5.77   0
 -13  -8   0   11.45    5.27   0
 -12 -10  -4   70.57    6.20   0
 -11  -6   2   -6.05    5.04   0
 -10  -6   2 1212.59   10.26   0
  -9  -6   2   50.42    5.26   0
  -8 -10  -5   98.39    7.45   0
  -7  -7   1    1.11    4.55   0
  -6  -5   2   80.78    4.87   0
  -3  -8  -4  124.65    6.77   0
  -2  -7  -3  770.53   10.87   0
 -10 -10  -3    6.11    5.76   0
  -9 -10  -3  154.04    6.15   0
  -8 -10  -4  132.89    6.90   0
  -8  -9  -1  193.31    6.72   0
  -7  -8   0   -0.19    4.76   0
  -7  -3   3   20.65    4.13   0
  -5  -8  -1  267.73    6.87   0
  -5  -6   1  313.66    6.21   0
  -1  -6  -5   32.09    8.71   0
 -13  -5   2   -1.69    5.64   0
 -12  -8   0  588.01    8.24   0
 -12  -7   1  146.43    6.31   0
 -12  -3   3   82.72    5.99   0
 -11 -10  -5    0.22    6.36   0
 -11 -10  -4    5.71    5.86   0
 -11  -9  -1  150.78    6.32   0
 -10 -10  -5  -10.87    7.05   0
 -10  -9  -1  138.87    6.58   0
  -9 -10  -5   94.77    7.46   0
  -9 -10  -4   33.31    6.54   0
  -9  -9  -1   -0.92    5.38   0
  -6  -2   3    1.19    3.76   0
  -5  -9  -5    6.05    6.61   0
  -5  -9  -4  611.29   10.12   0
  -5  -4   2   53.33    5.16   0
  -4  -8  -2   80.92    5.53   0
  -4  -3   2   90.84    4.93   0
  -2  -7  -5   55.61    7.94   0
  -1  -3   0  716.67   10.65   0
 -16  -2   2  191.53    6.90   0
 -14  -8  -1   83.70    5.86   0
 -14  -6   1   13.98    5.25   0
 -14  -1   3  150.78    6.47   0
 -13  -9  -2    8.39    5.75   0
 -11  -7   1    3.92    5.50   0
 -10 -10  -4    7.53    6.48   0
  -8  -8   0 1496.99   10.86   0
  -4  -5   1  464.81    7.23   0
  -3  -4   1  739.19    8.81   0
  -2  -7  -4   44.91    6.57   0
 -14  -7   0   16.89    5.74   0
 -13  -2   3  161.46    6.64   0
 -11  -8   0   -2.46    5.57   0
 -10  -7   1   63.32    6.04   0
  -9  -8   0    7.04    5.78   0
  -9  -7   1  217.06    6.21   0
  -8  -3   3  108.53    5.20   0
  -7  -5   2  388.29    6.63   0
  -5   3   3  195.56    8.95   0
 -15  -5   1   87.07    5.95   0
 -15  -3   2  304.58    7.40   0
 -12  -9  -2   16.55    6.04   0
 -12  -5   2   26.34    5.34   0
  -3  -1   2  966.07   11.03   0
 -14   0   3  126.68    6.78   0
 -13  -6   1  120.92    6.18   0
  -8  -5   2   41.19    5.16   0
  -6  -9  -3  246.49    7.15   0
  -6  -8  -1  817.55    9.25   0
  -6  -6   1    1.08    4.47   0
 -16  -1   2   11.23    5.73   0
 -15  -7  -1   10.41    5.41   0
 -15  -6   0    1.85    5.83   0
 -14   1   3  145.97    7.12   0
 -13  -1   3   43.06    6.50   0
 -11  -9  -2  127.95    6.25   0
  -5   1   3   42.48    5.01   0
  -4  -8  -3    5.39    5.65   0
  -4  -7  -1  430.07    7.12   0
  -4  -6   0  395.79    6.84   0
 -14  -8  -2   53.60    6.01   0
 -13  -9  -4  276.34    7.54   0
 -13  -7   0  151.15    6.03   0
 -10  -5   2   27.70    4.83   0
  -9  -5   2   10.09    4.45   0
  -6  -9  -5  107.02    7.83   0
  -6  -9  -4  116.93    7.47   0
  -6  -7   0   34.98    4.78   0
  -6  -4   2  227.83    5.64   0
  -5   2   3  755.72   11.98   0
 -16   0   2    2.87    6.25   0
 -12  -8  -1    2.68    5.57   0
 -11  -2   3  426.15    7.65   0
  -7  -9  -3  157.40    6.67   0
  -7  -6   1   92.78    5.08   0
 -14  -3   2   13.64    4.91   0
 -13   0   3   10.43    5.77   0
 -12  -7   0   -0.78    5.65   0
  -7  -8  -1  255.34    6.18   0
  -3  -5   0  754.29    8.83   0
  -2  -4   0  392.83    7.41   0
  -2  -2   1    1.02    4.41   0
 -16  -3   1   86.90    5.69   0
 -14  -7  -1   67.33    6.13   0
 -12  -9  -5  210.90    7.80   0
 -12  -4   2   16.58    5.06   0
 -12  -1   3   62.11    5.82   0
 -11  -8  -1  146.41    6.07   0
 -11  -6   1   61.84    5.64   0
  -8  -9  -3   15.43    6.17   0
  -7  -7   0   16.81    4.67   0
  -5  -5   1    1.61    4.29   0
  -5  -3   2  314.08    6.36   0
  -4  -8  -5    1.22    6.92   0
  -4  -8  -4 1585.60   14.17   0
  -3  -6  -1  208.76    6.11   0
  -1  -4  -1  821.11   11.18   0
 -14  -8  -3   53.11    6.52   0
 -13  -8  -2    5.33    5.48   0
 -11  -9  -6   95.41    7.54   0
 -10  -8  -1  296.37    6.67   0
 -10  -6   1    8.55    5.38   0
  -9  -9  -3    2.83    5.91   0
  -9  -8  -1  197.54    6.48   0
  -9  -6   1  211.62    6.00   0
  -8  -8  -1   -3.33    4.73   0
  -8  -6   1  798.36    8.43   0
  -7  -9  -5   85.58    7.16   0
  -7  -9  -4  176.03    7.52   0
 -15  -7  -2  307.07    6.27   0
 -15  -1   2  251.35    7.11   0
 -13  -5   1    7.78    5.77   0
 -13   1   3   46.38    6.26   0
 -11  -9  -4   90.73    6.54   0
 -11  -4   2   48.98    5.87   0
 -10  -9  -6   65.37    7.46   0
  -8  -9  -6    5.76    6.99   0
  -8  -7   0   -1.56    4.99   0
  -3   0   2  104.32    5.72   0
  -2  -5  -1  480.50    8.26   0
 -15  -5   0   31.05    5.88   0
 -14  -2   2  596.47    8.29   0
 -13   2   3  160.99    7.19   0
 -12   0   3   15.92    6.10   0
 -11  -9  -5   71.26    6.48   0
 -11  -1   3   95.57    5.73   0
 -10  -7   0   40.22    5.56   0
  -9  -9  -6   10.90    7.33   0
  -9  -7   0  232.59    6.26   0
  -8  -9  -4    1.68    6.32   0
  -8  -4   2   77.47    4.82   0
  -5  -6   0   11.34    4.37   0
  -3  -7  -3   18.06    5.27   0
 -16  -4   0  309.26    6.92   0
 -16  -2   1   88.87    5.72   0
 -15  -6  -1   45.87    5.35   0
 -13  -7  -1  122.82    5.87   0
 -10  -9  -5   89.69    6.78   0
 -10  -9  -4   39.44    5.92   0
 -10  -4   2   97.43    5.08   0
 -10  -1   3  331.92    6.97   0
  -9  -9  -5   -5.45    6.47   0
  -9  -9  -4  472.57    8.92   0
  -9  -4   2   25.55    4.58   0
  -8  -9  -5  391.03    8.51   0
  -5  -8  -3   18.13    5.34   0
  -3  -3   1   -0.58    4.14   0
 -16  -5  -1   77.92    6.03   0
 -15   0   2   24.81    5.97   0
 -14  -4   1  161.70    6.17   0
 -13  -8  -3   12.23    5.87   0
 -12  -5   1  146.90    6.23   0
  -9  -1   3   60.53    5.07   0
  -6  -5   1  294.49    6.10   0
 -12   1   3   62.42    5.83   0
 -11   0   3  131.17    6.66   0
  -7   0   3  191.76    6.09   0
  -6  -3   2   29.95    4.43   0
  -6   1   3  666.63    9.62   0
 -12  -7  -1  142.08    6.27   0
 -10  -8  -2  116.47    6.42   0
  -8  -8  -2   34.18    5.89   0
  -6  -7  -1   84.29    4.94   0
  -6   4   3 1173.50   17.65   0
  -5  -8  -4   22.58    6.41   0
 -16  -1   1   97.82    5.77   0
 -15   1   2  258.22    7.05   0
 -14  -6  -1   16.76    5.19   0
 -14  -5   0    4.49    4.80   0
 -14  -1   2    5.65    5.15   0
 -13  -8  -5  232.95    7.12   0
 -13  -2   2   33.86    5.36   0
 -11  -5   1  203.91    5.94   0
  -9  -8  -2   19.37    5.49   0
  -7  -5   1  270.10    6.07   0
  -6  -8  -3  525.03    8.55   0
  -6  -6   0   89.18    4.94   0
  -3  -7  -4   35.78    5.96   0
 -15  -6  -2    4.91    5.65   0
 -15  -4   0    2.71    5.59   0
 -13  -4   1  157.10    6.17   0
 -11  -7  -1   12.42    5.95   0
 -11  -3   2  618.99    8.20   0
 -10  -5   1  169.67    5.76   0
 -10   0   3  492.34    7.84   0
  -9   0   3   36.75    5.29   0
  -8   0   3    3.30    4.55   0
  -7  -3   2 1005.23    9.10   0
  -6   2   3    2.50    4.62   0
  -5  -8  -5  489.62    9.77   0
  -5  -2   2  122.65    5.05   0
  -4  -6  -1 1763.69   12.51   0
  -4  -5   0    0.16    4.26   0
  -4  -1   2   45.13    4.84   0
  -2  -6  -3    2.45    5.15   0
 -15  -2   1   44.32    5.56   0
 -14  -7  -3  132.59    6.78   0
 -13  -7  -2   59.85    5.23   0
 -11  -6   0   15.06    5.54   0
 -11   1   3   95.48    6.11   0
 -10  -3   2   21.19    5.29   0
  -8  -5   1  264.07    5.91   0
  -7  -7  -1    1.56    4.54   0
  -6   3   3  632.27   11.40   0
  -5  -4   1  462.45    7.23   0
  -3  -7  -5   10.53    6.88   0
   0  -4  -3    3.81    6.64   0
 -16  -5  -2    8.88    4.83   0
 -16  -4  -1   21.87    5.68   0
 -15  -5  -1   87.88    5.36   0
 -14   0   2   31.11    5.75   0
 -12  -8  -6   30.18    6.28   0
 -10  -7  -1   72.75    5.72   0
  -9  -3   2   63.21    5.04   0
  -8  -7  -1  265.17    6.49   0
  -8  -3   2   32.02    4.39   0
  -7  -6   0   32.74    4.72   0
  -7   1   3  119.28    5.77   0
  -1  -2   0    1.30    4.80   0
 -16   0   1   26.02    5.65   0
 -13  -6  -1  122.54    5.69   0
 -13  -5   0  509.77    7.58   0
 -13  -1   2    3.99    5.24   0
 -12  -8  -5   -1.47    6.18   0
 -12  -4   1   28.05    5.51   0
 -11   2   3  440.90    8.57   0
 -10  -6   0   30.03    5.56   0
 -10   1   3  333.79    7.63   0
  -9  -7  -1  216.63    6.15   0
  -9  -6   0   -0.30    4.83   0
  -8  -6   0  178.35    5.67   0
  -6  -8  -6  135.30    8.11   0
  -6  -8  -4  143.03    7.19   0
 -15  -6  -3  169.99    6.45   0
 -12  -7  -2    7.01    5.04   0
 -11  -8  -4   63.47    6.28   0
 -11   3   3   24.58    6.35   0
  -9   1   3   53.11    5.52   0
  -8   1   3   66.14    5.39   0
  -4  -7  -3  194.12    6.45   0
  -3  -4   0   22.80    4.25   0
  -1  -5  -3   41.51    6.06   0
 -14  -6  -2  413.97    7.34   0
 -14  -4   0  232.15    6.95   0
 -14   1   2    4.47    5.88   0
 -13  -7  -3  100.72    6.33   0
 -11  -8  -6   83.86    7.20   0
 -11  -8  -5  125.83    6.99   0
  -6  -8  -5  237.57    7.58   0
  -2  -1   1  621.73   10.78   0
 -13  -3   1  136.80    5.87   0
 -12  -5   0    7.39    6.08   0
 -11  -4   1  210.16    5.91   0
 -10  -8  -4  143.33    6.63   0
  -7  -8  -6  112.75    7.58   0
  -7  -8  -4  103.31    6.30   0
  -7   2   3  756.04   10.21   0
  -6  -4   1 1733.50   11.48   0
  -6  -2   2 4816.62   19.15   0
  -4  -3   1  747.15    8.74   0
 -12  -6  -1  236.31    6.58   0
 -11  -7  -2  601.62    8.09   0
 -10  -8  -6   77.41    7.18   0
 -10  -8  -5   96.80    6.79   0
 -10   3   3  328.22    8.73   0
  -9  -8  -4    8.45    5.75   0
  -8  -8  -4  858.31    9.98   0
  -7  -8  -5  222.81    8.05   0
  -6  -7  -2    5.10    4.90   0
  -5  -6  -1  311.12    6.29   0
  -5  -5   0 1228.95   10.19   0
  -3  -5  -1  295.51    6.61   0
  -2  -3   0  112.80    5.41   0
   0  -2  -1 5145.11   43.66   0
 -16  -3  -1   97.38    6.12   0
 -16   2   1   89.56    6.76   0
 -15  -5  -2  163.74    6.19   0
 -15  -4  -1  103.51    6.10   0
 -14   2   2  613.09    9.32   0
 -13   0   2   13.24    5.63   0
 -12  -1   2   27.36    5.54   0
 -10  -4   1  595.67    7.52   0
  -9  -8  -6    6.87    6.57   0
  -9   2   3  341.05    7.62   0
  -8  -8  -6   34.72    6.60   0
  -8   2   3  826.76   10.22   0
  -7  -2   2   20.19    4.67   0
  -7   3   3   15.68    5.59   0
  -7   4   3  196.65    8.13   0
  -2  -6  -4   82.12    6.19   0
 -16  -4  -2   10.64    4.79   0
 -14   3   2   12.36    6.23   0
 -13  -7  -5   48.40    6.33   0
 -13  -6  -2   24.08    5.75   0
 -12  -7  -3   98.11    6.29   0
 -11  -6  -1   64.31    5.97   0
 -11  -5   0   64.57    5.59   0
  -9  -8  -5  380.37    8.63   0
  -9  -4   1  265.69    6.53   0
  -9  -2   2   71.55    5.42   0
  -8  -8  -5   -2.08    6.20   0
  -7  -7  -2  956.62    9.77   0
  -7  -4   1  421.45    6.71   0
  -5  -1   2  194.74    6.15   0
  -4  -7  -4  227.88    7.40   0
  -3  -2   1  353.64    7.16   0
 -16  -1   0    6.00    5.53   0
 -15   0   1  111.90    6.17   0
 -13  -4   0   -4.91    5.12   0
 -12  -3   1  180.26    6.27   0
  -9  -7  -2  130.67    5.67   0
  -9   3   3  155.98    7.26   0
  -9   4   3   18.42    6.31   0
  -8  -7  -2   29.25    4.70   0
  -8  -4   1   12.98    4.56   0
  -8   3   3  110.47    6.64   0
  -5  -7  -3  195.57    6.63   0
  -4  -7  -6  222.74    9.06   0
  -4   0   2  181.10    6.35   0
 -13  -5  -1   15.25    5.61   0
 -13   1   2    7.25    6.14   0
 -10  -6  -1   12.81    5.64   0
 -10  -5   0    8.07    4.70   0
  -8   4   3    8.51    5.78   0
  -6  -6  -1   -2.19    4.36   0
  -6  -5   0   14.63    4.35   0
  -4  -7  -5  348.02    8.82   0
  -2  -6  -5    0.12    6.58   0
 -15  -5  -3   60.55    5.76   0
 -14  -1   1   98.60    5.89   0
  -2  -4  -1 2848.93   18.12   0
 -14  -6  -4   14.31    5.49   0
 -14  -5  -2   11.15    5.37   0
 -12  -7  -6   31.62    5.67   0
 -12  -7  -5  106.76    6.65   0
 -12  -6  -2  202.79    6.27   0
 -12   0   2   33.69    5.19   0
 -11  -3   1   38.74    5.31   0
  -9  -5   0  941.83    8.78   0
  -8  -6  -1  818.68    8.61   0
  -8  -5   0   12.22    4.56   0
  -7  -6  -1   88.89    5.09   0
  -7  -5   0  177.00    5.67   0
  -5  -3   1  302.96    6.26   0
  -3  -6  -3  630.02    9.44   0
 -15   1   1   69.46    5.89   0
 -14  -4  -1  164.96    5.64   0
 -13  -6  -3  124.37    5.95   0
 -12  -4   0 1065.45    9.51   0
 -11  -7  -7    4.68    6.12   0
 -10  -7  -3  279.12    7.12   0
  -4  -4   0 6387.63   22.66   0
 -16  -3  -2    5.54    5.38   0
 -15  -5  -4   32.07    5.77   0
 -15  -4  -2   24.71    5.02   0
 -15  -3  -1   23.68    5.29   0
 -13   2   2   34.59    5.47   0
 -12  -5  -1  151.68    6.05   0
  -6  -1   2   77.16    4.53   0
  -5  -7  -4  163.43    6.35   0
 -15   2   1   45.70    6.52   0
 -11  -7  -6  271.03    7.43   0
 -11  -7  -5    4.06    5.63   0
 -11  -6  -2    0.45    5.66   0
 -10  -7  -7  293.36    8.56   0
 -10  -3   1  119.08    5.05   0
  -4  -5  -1  476.95    7.33   0
  -1  -5  -4  734.36   13.32   0
  -1  -3  -1  192.71    6.97   0
 -13  -3   0  334.74    6.58   0
 -13   3   2   25.38    6.05   0
 -12  -2   1  369.97    6.84   0
 -12   1   2   16.65    5.72   0
 -11   0   2   53.25    5.56   0
  -7  -1   2  848.32    8.89   0
  -6  -3   1  203.36    5.61   0
  -5  -7  -6  206.58    8.28   0
  -5  -6  -2   77.40    5.41   0
 -16   1   0    8.24    5.32   0
 -15   3   1   20.48    6.53   0
 -14  -5  -3  121.04    5.65   0
 -14  -2   0    2.11    5.22   0
 -13  -5  -2    5.51    5.20   0
 -12  -6  -3  177.84    6.10   0
  -9  -7  -7   33.52    6.94   0
  -9  -3   1  225.15    5.62   0
  -5  -7  -5  106.94    6.55   0
 -15  -4  -3   85.02    6.14   0
 -13  -6  -6   83.99    5.99   0
 -13  -4  -1  161.41    6.04   0
 -10  -7  -6    5.16    6.16   0
 -10  -7  -5    2.77    5.58   0
 -10  -6  -2 1200.51   10.05   0
  -8  -7  -7   65.61    7.20   0
  -8  -3   1  363.70    6.32   0
  -7  -7  -7    2.69    6.81   0
  -6  -7  -4   31.37    5.25   0
  -4  -2   1 2786.87   16.11   0
 -16  -3  -3   65.88    4.78   0
 -14  -4  -2   50.15    5.60   0
 -10  -4   0  292.35    6.17   0
 -10   0   2   74.55    5.41   0
  -8  -7  -4  102.97    6.52   0
  -7  -7  -4   11.40    5.78   0
  -6  -7  -6   25.26    6.61   0
  -5  -4   0   -0.89    4.33   0
  -5   0   2   95.11    5.22   0
 -16  -2  -2  206.28    6.35   0
 -16   2   0   21.06    6.01   0
 -15  -3  -2  315.20    6.92   0
 -15  -2  -1   56.77    5.39   0
 -14  -5  -4   11.20    5.57   0
 -14   1   1   99.01    6.03   0
 -12  -6  -7   20.32    5.93   0
  -9  -7  -6  103.80    6.62   0
  -9  -7  -5   88.23    6.09   0
  -9  -6  -2   51.87    5.01   0
  -6  -7  -5   17.97    6.21   0
  -6  -6  -2 2712.79   14.29   0
  -5  -5  -1   -1.82    4.23   0
  -3  -6  -4   56.66    5.74   0
  -3  -3   0  314.82    6.87   0
 -15   0   0    0.20    5.19   0
 -12  -6  -4   73.44    5.89   0
 -12  -5  -2   32.49    5.58   0
 -11  -6  -3  317.27    6.57   0
 -11   1   2  504.91    8.00   0
  -9  -4   0   -4.30    4.61   0
  -8  -7  -6  107.81    6.79   0
  -8  -7  -5  231.06    7.05   0
  -8  -6  -2  225.90    5.94   0
  -7  -7  -6  385.29    8.70   0
  -7  -7  -5    1.92    5.99   0
  -7  -6  -2    9.67    4.40   0
 -16   3   0    8.81    6.01   0
 -15  -4  -4   62.43    5.11   0
 -14  -5  -5   76.11    5.74   0
 -13  -5  -3    9.55    4.93   0
 -13  -2   0   15.51    5.43   0
 -13   0   1  171.58    6.53   0
 -12  -6  -6  104.18    6.70   0
 -12  -4  -1   27.30    5.42   0
  -9  -5  -1    8.48    4.56   0
  -6  -4   0  396.30    6.57   0
 -16   0  -1   27.88    5.25   0
 -14   2   1   26.55    5.89   0
 -12   3   2   12.18    5.32   0
 -10  -2   1   21.91    4.50   0
  -8  -5  -1  267.80    6.55   0
  -8  -4   0 2824.99   13.79   0
  -7  -4   0    1.52    4.33   0
  -6  -5  -1  305.65    6.10   0
  -3  -6  -6   71.68    7.28   0
  -2  -5  -3  775.16   11.05   0
 -14  -4  -3  108.18    6.36   0
 -11  -6  -7  359.48    8.68   0
 -11  -6  -4   13.99    5.85   0
 -11  -3   0   -1.29    5.05   0
  -7  -5  -1  280.21    6.21   0
  -5  -2   1  469.13    7.54   0
  -3  -6  -5    6.34    5.33   0
  -3  -4  -1  748.04    9.22   0
  -3  -1   1  183.30    6.13   0
   0  -4  -4 4519.54   37.49   0
 -16  -2  -3   62.44    5.39   0
 -15  -3  -3    3.49    5.83   0
 -15   1   0   12.64    5.47   0
 -13  -5  -4  344.71    7.64   0
 -13  -4  -2   12.94    5.15   0
 -13  -3  -1  136.42    5.93   0
 -11  -5  -2  300.64    6.70   0
 -11   2   2    3.46    5.78   0
 -10   1   2   24.95    4.79   0
 -14  -2  -1   27.29    5.17   0
 -14   3   1   81.92    6.18   0
 -12  -5  -3   29.81    5.70   0
 -11  -6  -6    1.86    6.08   0
 -11  -4  -1  213.94    6.43   0
  -9  -6  -3  245.74    6.29   0
  -9  -2   1  264.34    5.73   0
 -16   1  -1   94.74    5.55   0
 -15  -2  -2    3.10    5.08   0
 -14  -3  -2   10.72    5.06   0
 -13   1   1   63.44    5.13   0
  -8  -2   1 1240.43   10.11   0
  -6  -2   1    5.26    4.10   0
  -4  -6  -4  254.80    6.89   0
  -2  -2   0  641.45   10.21   0
  -2   0   1 5071.84   32.36   0
 -14  -4  -4  169.81    5.98   0
 -14   4   1  161.35    6.97   0
 -12  -2   0   58.32    4.98   0
 -10  -6  -7    0.58    6.53   0
 -10  -3   0   46.82    4.94   0
  -7  -2   1  137.07    5.12   0
  -4  -5  -2   51.12    4.95   0
  -4  -3   0   16.93    4.29   0
 -15  -3  -4    9.42    5.10   0
 -13  -1   0  460.06    7.38   0
 -12  -4  -2   14.02    5.87   0
 -11   3   2  617.02    9.05   0
  -9   1   2   17.64    4.50   0
 -16  -1  -3   65.02    5.81   0
 -16   2  -1   89.44    5.61   0
 -14  -4  -5   58.20    5.94   0
 -13  -4  -3   16.24    5.43   0
 -12  -5  -7    6.19    5.51   0
 -12  -5  -4   22.34    5.21   0
 -12  -3  -1  184.41    6.11   0
 -11  -5  -3  149.81    6.21   0
 -10  -6  -6  415.63    8.27   0
 -10  -4  -1  599.41    7.60   0
 -10  -1   1  151.28    5.96   0
 -10   2   2 1913.60   13.37   0
  -9  -6  -7  154.88    7.57   0
  -4  -6  -5  462.22    8.83   0
 -15  -3  -5   21.01    5.07   0
 -15   3   0    1.78    5.63   0
 -13   2   1  140.90    6.49   0
 -11  -5  -8   64.74    6.72   0
 -11   4   2   48.26    6.50   0
  -9  -5  -2    8.52    4.66   0
  -9  -3   0  594.26    7.37   0
  -8   1   2   32.99    4.96   0
  -5  -6  -7  297.74    9.27   0
  -5  -6  -4  147.37    6.17   0
  -4  -6  -6  129.40    7.72   0
  -4  -4  -1    2.47    4.15   0
 -15  -2  -3  224.66    6.10   0
 -15  -1  -2  256.20    6.85   0
 -14  -3  -3  146.32    5.96   0
 -14  -1  -1  106.92    5.81   0
 -14   1   0    3.55    5.32   0
 -13  -3  -2   24.10    5.33   0
 -13  -2  -1  144.44    5.59   0
 -12  -5  -6    7.77    5.69   0
 -11  -2   0   21.43    4.98   0
  -9  -6  -5  106.49    6.51   0
  -8  -6  -7   58.86    7.02   0
  -5  -5  -2   27.01    4.36   0
 -16   3  -1   84.38    5.99   0
 -15   4   0   -4.67    6.10   0
 -14  -2  -2  614.20    7.80   0
 -12   1   1  178.56    6.29   0
 -11   5   2  287.80    8.39   0
  -9  -6  -6  165.54    6.72   0
  -8  -5  -2   35.49    4.61   0
  -8  -3   0    1.77    4.34   0
  -7  -6  -7  499.82   10.25   0
  -6  -6  -7   -1.01    7.20   0
  -6  -6  -4   43.43    5.43   0
  -5  -3   0  742.26    8.54   0
  -3   3   2 1101.07   22.55   0
  -2  -5  -4  221.76    7.53   0
 -16  -1  -4    9.72    4.57   0
 -13  -4  -7   17.20    5.69   0
 -13  -4  -4    1.39    4.69   0
 -12  -1   0    8.57    5.58   0
 -11  -5  -4   69.69    6.06   0
 -11  -4  -2   46.80    5.82   0
 -10  -5  -3  247.29    6.35   0
  -9  -1   1   79.24    4.81   0
  -8  -6  -5  247.51    7.12   0
  -7  -5  -2  395.00    6.66   0
  -7  -3   0   18.52    4.26   0
  -6  -5  -2   81.43    4.80   0
  -6  -3   0   41.74    4.55   0
  -5  -6  -6  227.15    8.02   0
  -5  -6  -5   80.41    6.42   0
  -4  -1   1  805.05    9.67   0
  -1  -1   0 1581.35   20.30   0
 -16   0  -3   17.16    5.84   0
 -16   4  -1   21.78    5.36   0
 -15  -2  -4    2.97    5.56   0
 -14  -3  -4    5.37    5.69   0
 -12  -4  -3   11.41    5.35   0
 -11  -5  -7   28.21    6.06   0
 -11  -3  -1   35.46    5.18   0
 -10  -5  -8   61.09    7.12   0
 -10   3   2   20.34    4.90   0
  -9   2   2   68.57    5.18   0
  -8  -6  -6  139.06    7.12   0
  -8  -4  -1    9.85    4.42   0
  -5  -4  -1  474.00    7.23   0
  -4   2   2  555.40   10.60   0
  -2  -3  -1  357.90    7.63   0
 -16   5  -1   74.80    6.43   0
 -14   2   0    5.20    5.43   0
 -13  -4  -5  338.53    7.34   0
 -13   4   1  158.79    6.82   0
  -7  -6  -6   21.76    6.52   0
  -6  -6  -6  803.31   10.76   0
  -6  -6  -5    5.45    5.32   0
  -6  -4  -1 1743.67   11.54   0
  -1  -4  -3  104.62    6.55   0
 -15  -2  -5    8.81    5.00   0
 -14  -3  -5   26.67    5.98   0
 -11  -5  -6  161.68    6.40   0
 -10  -2   0   80.37    4.86   0
  -9  -5  -3    7.95    4.43   0
  -8  -1   1  366.37    6.29   0
   0  -4  -5    1.13    8.37   0
 -16   2  -2  196.83    6.38   0
 -15  -1  -3   49.38    5.44   0
 -15   0  -2   17.94    5.24   0
 -14  -3  -6    3.07    5.62   0
 -13  -3  -3   99.82    5.65   0
 -13  -1  -1   56.92    5.87   0
 -13   5   1   18.33    5.81   0
 -12  -3  -2    6.29    5.29   0
 -12  -2  -1  370.83    6.79   0
 -12   2   1  351.67    7.08   0
 -10  -5  -4   39.64    6.07   0
 -10  -4  -2  102.42    5.53   0
 -10   4   2  109.38    6.46   0
  -8   2   2  404.57    7.57   0
 -16   0  -4  231.75    6.57   0
 -15   2  -1   46.11    5.68   0
 -14  -2  -3   21.51    5.07   0
 -14  -1  -2   12.15    5.62   0
 -13  -2  -2   41.79    5.76   0
 -12  -4  -4  632.57    8.08   0
 -10  -5  -7  161.66    7.45   0
 -10  -3  -1  107.25    5.33   0
  -9  -5  -8  191.00    7.57   0
  -7  -1   1  168.51    5.32   0
  -6  -1   1  319.32    6.31   0
  -2  -5  -5   70.33    6.94   0
 -12  -4  -7   10.04    5.86   0
 -11  -4  -3  139.59    5.94   0
 -11  -1   0   15.11    4.43   0
 -10   5   2   24.91    6.49   0
  -9  -2   0    3.28    4.60   0
  -9   3   2   54.76    5.40   0
  -8  -5  -3   14.88    4.54   0
  -2  -5  -6  358.29   10.16   0
 -16   3  -2    1.11    5.06   0
 -12  -4  -5   13.48    6.05   0
 -10  -5  -6   75.09    6.21   0
  -9  -4  -2   30.92    5.16   0
  -7  -5  -3  202.99    6.32   0
  -7   2   2   18.65    4.67   0
  -5   2   2  125.01    6.36   0
 -15  -1  -4   21.64    5.08   0
 -15   3  -1   29.86    5.51   0
 -14  -2  -4   16.21    5.79   0
 -13  -3  -4  239.99    6.27   0
 -12   3   1  181.55    6.67   0
 -11  -4  -8  137.31    6.94   0
  -9  -5  -4  616.03    8.44   0
  -9   0   1  337.85    6.69   0
  -8  -5  -8    8.87    6.86   0
  -6  -5  -3  467.53    7.53   0
  -3  -5  -4  443.50    8.77   0
  -3  -4  -2   93.08    5.36   0
 -15   0  -3   80.87    6.13   0
 -14   4   0  232.57    6.71   0
 -11  -3  -2  624.49    8.24   0
 -11  -2  -1   60.21    5.33   0
  -9  -5  -7    6.69    6.14   0
  -9  -3  -1  222.81    5.76   0
  -6   2   2 4755.53   22.81   0
 -16   1  -4   12.88    5.07   0
 -16   4  -2    7.58    5.33   0
 -15  -1  -5   25.41    5.04   0
 -13  -3  -6   45.75    5.91   0
 -13  -3  -5   52.14    5.51   0
 -13   2   0    5.40    5.21   0
 -12  -3  -3   86.64    5.73   0
 -11  -4  -4  130.50    5.78   0
 -11   2   1   75.05    5.44   0
 -10  -4  -3  422.68    7.69   0
  -8  -4  -2   77.13    5.55   0
  -8  -2   0  140.53    5.00   0
  -7  -5  -8  109.89    7.54   0
 -15   4  -1   99.82    6.14   0
 -14  -2  -6  230.43    6.59   0
 -14  -2  -5   11.70    4.95   0
 -14  -1  -3  152.41    5.57   0
 -14   0  -2   29.88    5.66   0
 -14   5   0    4.78    5.73   0
 -14   6   0    4.73    6.25   0
 -13  -2  -3  161.85    6.63   0
 -13   0  -1  187.66    6.03   0
 -12  -1  -1  172.90    5.84   0
 -12   4   1   28.73    5.63   0
 -11  -4  -7   82.18    6.29   0
 -10  -1   0   13.29    4.31   0
  -9  -5  -6   32.03    5.75   0
  -9   4   2   26.53    5.04   0
  -8   3   2   36.45    5.00   0
  -6  -5  -8  148.17    7.93   0
  -3  -5  -7   24.13    7.64   0
  -3  -3  -1    1.28    3.88   0
  -3   0   1 1191.51   13.41   0
 -13  -1  -2    5.11    5.44   0
 -12  -3  -8   33.86    5.73   0
 -12  -2  -2  287.53    6.64   0
 -11  -4  -5  186.30    6.90   0
  -8  -5  -7    9.59    6.02   0
  -8  -3  -1  347.99    6.43   0
  -8   0   1    4.58    4.37   0
  -7  -2   0   59.30    4.44   0
  -4  -2   0  392.23    7.13   0
 -16   3  -3   70.98    5.79   0
 -15   0  -4   80.78    5.53   0
 -12   5   1  159.88    7.00   0
 -11   0   0   -0.07    4.53   0
 -10  -4  -8  106.79    7.32   0
  -7  -4  -2   76.25    4.79   0
  -4  -5  -4   65.48    5.14   0
  -4  -4  -2  119.73    5.05   0
  -3  -5  -5   92.73    6.34   0
 -15   1  -3   46.09    5.73   0
 -15   6  -1   48.31    5.85   0
 -12  -3  -4   34.97    5.37   0
 -10  -3  -2   26.35    4.68   0
 -10  -2  -1   22.08    4.79   0
  -9  -4  -3   20.90    5.10   0
  -9   5   2    3.61    5.76   0
  -8  -5  -6    9.35    5.70   0
  -6  -4  -2  227.86    5.78   0
  -6  -2   0  158.51    5.27   0
  -5  -4  -2   50.09    4.62   0
  -5  -2   0   11.95    4.20   0
  -3  -5  -6  190.53    8.26   0
 -15   0  -5   90.83    6.10   0
 -14  -1  -4    4.00    5.31   0
 -13  -2  -4   97.59    5.78   0
 -13   3   0  323.64    7.08   0
 -11  -3  -3   21.68    5.58   0
 -11   3   1   34.80    5.83   0
 -10  -4  -4  224.05    6.30   0
  -7  -5  -7   37.51    6.02   0
  -7  -3  -1   19.42    4.29   0
  -7   0   1  538.72    7.54   0
  -7   3   2 1007.81   11.31   0
  -4  -5  -7   32.71    7.00   0
  -4  -3  -1  755.61    8.88   0
 -12  -3  -5  189.93    6.49   0
 -10  -4  -7   56.26    6.33   0
  -9  -1   0  872.66    8.40   0
  -9   6   2   52.74    6.55   0
  -7  -5  -5  103.47    6.20   0
  -6  -5  -7  301.22    8.14   0
  -6  -3  -1  209.90    5.81   0
  -5  -5  -7    3.15    6.99   0
 -15   3  -2  306.45    6.76   0
 -14  -1  -5   49.12    6.02   0
 -14   0  -3  152.44    5.91   0
 -14   1  -2   10.29    5.20   0
 -13  -2  -5   91.22    5.83   0
 -11  -2  -2   -0.74    5.62   0
 -11  -1  -1  137.60    5.45   0
 -10  -4  -5  177.62    6.77   0
 -10   2   1   25.40    4.90   0
  -9  -4  -8   17.38    6.16   0
  -8   4   2   80.17    5.63   0
  -7  -5  -6  213.39    6.95   0
  -5  -3  -1  299.80    6.32   0
  -4  -5  -5  806.80   10.36   0
  -4   0   1    3.44    4.26   0
  -1  -2  -1  636.24   12.54   0
 -15   1  -4   24.02    5.71   0
 -14  -1  -6   11.97    5.50   0
 -13  -2  -6  130.80    6.12   0
 -13  -1  -3   57.12    5.87   0
 -13   4   0    0.25    5.47   0
 -12  -2  -3  256.02    6.36   0
 -12   0  -1   36.99    4.95   0
 -11  -3  -8   42.21    6.15   0
 -10  -3  -9   11.28    6.32   0
  -9  -3  -2   60.46    4.82   0
  -8  -4  -3    2.88    4.49   0
  -6  -5  -6  227.04    7.70   0
  -6  -5  -5   83.48    5.80   0
  -6   0   1 2054.50   13.41   0
  -5  -5  -5    2.28    4.95   0
  -4  -5  -6   42.31    6.16   0
  -4   3   2   90.02    7.35   0
  -1  -4  -4  167.99    7.94   0
 -15   2  -3  215.64    6.26   0
 -15   4  -2   21.06    5.74   0
 -13   0  -2   16.74    4.84   0
 -12  -1  -2   25.99    5.20   0
 -11  -3  -4   19.06    5.48   0
 -11   4   1  206.40    6.94   0
 -10   0   0  401.59    6.51   0
  -6   3   2   27.28    5.06   0
  -5  -5  -6   67.69    6.31   0
  -5   0   1  693.38    8.77   0
 -14   4  -1  157.39    6.41   0
 -13   5   0  502.14    8.51   0
 -12  -2  -8   56.78    6.00   0
 -10  -3  -3  327.83    6.63   0
  -8  -1   0    6.25    4.04   0
  -5   3   2  315.21    8.35   0
 -15   1  -5   25.55    4.67   0
 -14   0  -4  203.15    6.10   0
 -11  -3  -7   -1.21    5.86   0
  -9  -4  -7   35.94    6.02   0
  -8  -4  -8  283.64    8.42   0
  -7  -4  -3  197.75    5.67   0
 -13  -1  -4  337.78    7.06   0
 -13   6   0    4.84    5.91   0
 -12  -2  -4   54.72    5.64   0
 -11  -3  -5   10.37    5.45   0
  -9  -4  -6   14.74    6.19   0
  -8  -3  -2   31.12    4.65   0
 -15   2  -4   -2.19    5.48   0
 -15   6  -2    2.18    5.47   0
 -14   0  -5   65.76    6.12   0
 -14   1  -3  146.07    6.04   0
 -14   5  -1  109.07    6.15   0
 -12   3   0    4.76    4.94   0
 -10  -3  -8   17.94    5.86   0
 -10  -2  -2 1915.42   11.58   0
 -10  -1  -1  154.56    5.36   0
 -10   3   1  114.23    5.47   0
  -9  -3  -9    9.38    6.19   0
  -8  -4  -4 1588.52   11.20   0
  -8  -2  -1 1269.69    9.86   0
  -6  -4  -3 1158.94   10.19   0
  -2  -1   0    3.75    4.42   0
 -14   0  -6   39.25    5.02   0
 -13  -1  -7   14.44    5.38   0
 -12  -2  -5  116.77    5.77   0
 -11  -2  -3  447.72    7.55   0
  -7  -1   0   88.32    4.84   0
 -16   3  -1   92.33    5.70   0
 -15   3   0   -2.10    4.84   0
 -14   0  -1  183.57    5.79   0
 -13  -1  -1   70.00    5.68   0
 -13   2   1  139.07    5.48   0
 -13   6   2   29.61    5.09   0
 -10  -4  -6   75.59    6.68   0
  -9  -3  -1  224.58    5.38   0
  -9   4   3   17.75    4.80   0
 -15  -1  -5   26.80    5.56   0
 -15   0  -2    8.14    5.12   0
 -15   1  -1   69.55    5.47   0
 -14  -2  -5    6.60    5.57   0
 -14  -1  -2    6.02    4.85   0
 -13   0   0    9.52    5.38   0
 -13   5   2    1.97    5.02   0
 -11  -3  -2  629.84    7.50   0
 -11   0   1  240.51    5.90   0
 -10   5   3  245.72    6.56   0
  -7   3   3   13.31    4.19   0
  -6   3   3  620.51    8.28   0
  -4  -1   1  795.41    8.94   0
 -16   5   0   13.16    5.10   0
 -15   6   1   46.19    5.04   0
 -15   7   1    4.98    5.19   0
 -14  -2  -6  231.29    7.31   0
 -13  -2  -2   33.59    5.26   0
 -10  -2   0   90.63    5.10   0
 -16   1  -2   16.28    5.19   0
 -12  -2  -1  365.00    6.61   0
 -12  -1   0   12.95    5.16   0
 -11  -4  -5  190.80    6.96   0
 -11   7   3    6.24    5.37   0
 -10  -3  -1  113.73    5.27   0
 -10   1   2   22.48    4.48   0
  -8   3   3  109.77    5.00   0
  -5   3   3  193.10    6.06   0
 -16   2  -1   95.87    5.46   0
 -15  -1  -3   45.38    5.15   0
 -15   2   0    8.82    4.65   0
 -15   5   1   84.92    5.69   0
 -14  -2  -3   27.53    5.67   0
 -13  -3  -5   52.41    5.86   0
 -13  -3  -4  238.36    6.56   0
 -13   4   2    9.03    4.79   0
 -11  -4  -4  135.99    5.86   0
 -11   6   3  307.09    6.95   0
 -10   4   3  416.75    7.01   0
  -7   0   2   73.59    4.75   0
  -3  -4  -3  174.47    7.06   0
  -3  -2   0  110.82    5.06   0
 -16   0  -3   13.58    5.01   0
 -13  -3  -6   43.60    5.96   0
 -13   1   1   67.81    4.77   0
 -11  -4  -6  141.03    7.06   0
 -10  -1   1  161.99    5.03   0
  -9  -4  -2   28.07    4.62   0
  -9   3   3  160.32    5.43   0
  -8   0   2  116.87    5.02   0
  -6   0   2  182.35    5.09   0
 -14   2   1   33.33    5.27   0
 -12  -3  -2   14.29    4.87   0
 -12   0   1   26.52    4.71   0
 -11  -2   0   28.04    4.98   0
 -11   5   3  133.85    6.04   0
  -7  -5  -5  101.69    6.78   0
  -3  -3  -1    0.84    3.98   0
  -3   1   2  965.36   11.11   0
 -16   3   0    9.27    5.05   0
 -15  -1  -2  262.41    6.15   0
 -15   0  -1  126.88    5.31   0
 -14  -1  -1   96.99    5.32   0
 -14   0   0  293.55    6.86   0
 -14   6   2  408.73    7.52   0
 -14   7   2    7.74    5.19   0
 -11  -3  -1   42.38    5.05   0
  -9   0   2   32.74    4.40   0
  -8  -5  -5  500.12    9.05   0
  -7  -5  -4  165.89    6.40   0
  -6  -5  -5   82.78    6.66   0
  -5   0   2  103.76    4.87   0
 -15  -2  -5    4.18    5.28   0
 -15   1   0   10.94    4.68   0
 -14  -2  -2  624.82    8.11   0
 -14   5   2    5.41    4.95   0
 -13  -2  -1  141.43    5.56   0
 -13  -1   0  441.22    6.98   0
 -10  -4  -2  108.95    5.25   0
  -8  -5  -4   20.04    5.74   0
  -8  -3   0    0.25    4.10   0
  -7  -3   0   17.02    3.96   0
  -6  -5  -4  152.60    6.10   0
  -6  -3   0   43.91    4.19   0
 -16   0  -2   -2.43    4.42   0
 -16   1  -1  102.03    5.00   0
 -12  -4  -5   15.88    5.43   0
 -12  -4  -4  626.55    8.22   0
 -12   7   3  109.71    6.34   0
 -11  -1   1  143.16    5.17   0
 -11   4   3  139.61    5.65   0
 -10   3   3  323.27    6.36   0
  -7  -2   1  132.62    4.87   0
 -14  -3  -5   28.19    5.29   0
 -14  -3  -4   14.23    5.38   0
 -12  -4  -6   21.06    6.28   0
 -12   6   3  167.71    6.29   0
 -10   0   2   82.23    4.48   0
  -9  -5  -5    6.07    5.18   0
  -9  -5  -4  611.83    8.61   0
  -9  -3   0  583.34    7.09   0
  -8  -5  -6   17.67    6.55   0
  -8  -2   1 1222.45    9.20   0
  -7  -4  -1  422.74    6.35   0
  -6  -2   1    0.98    3.91   0
  -4   3   3  169.80    6.23   0
  -3  -1   1  189.50    5.76   0
 -16  -1  -3   64.38    5.78   0
 -16   2   0   16.67    5.32   0
 -15  -2  -3  218.90    6.15   0
 -14   4   2   40.88    5.27   0
 -13  -3  -2   38.92    5.15   0
 -13   0   1  177.07    5.61   0
 -12  -2   0   52.08    5.25   0
 -11  -4  -2   52.64    5.53   0
  -8  -5  -3   21.41    4.84   0
  -8  -4  -1    8.75    3.99   0
  -7  -5  -3  204.43    6.04   0
  -6  -4  -1 1748.37   11.70   0
  -5  -5  -5    1.92    5.67   0
  -5  -3   0  761.05    8.31   0
  -1  -2  -1  646.33   14.10   0
 -16   5   1   77.76    5.18   0
 -14  -3  -6    5.95    5.69   0
 -12  -3  -1  187.46    5.53   0
 -12   1   2   23.80    4.81   0
 -11   3   3   25.31    4.86   0
 -10  -3   0   42.67    4.50   0
  -9  -5  -6   33.92    6.57   0
  -9  -4  -1  276.50    5.59   0
  -6  -5  -3  455.04    7.82   0
  -5  -5  -4  779.63   10.37   0
  -3   4   3  169.00    7.82   0
 -15  -1  -1   76.63    5.05   0
 -15   2   1   41.43    4.93   0
 -12  -1   1  185.51    5.63   0
 -10  -5  -5   69.84    5.73   0
 -10  -5  -4   42.41    5.81   0
 -10  -2   1   24.42    4.71   0
  -9  -5  -3    4.90    5.14   0
  -5  -2   1  466.49    6.79   0
  -4   0   2  180.46    5.53   0
  -2  -4  -4  238.38   11.45   0
  -1  -1   0 1593.12   20.16   0
 -16  -1  -2    5.47    5.32   0
 -16   0  -1   22.43    4.79   0
 -16   4   1   14.88    4.75   0
 -15  -2  -2    0.44    5.36   0
 -15   0   0   -2.10    4.16   0
 -14  -2  -1   27.74    4.78   0
 -14  -1   0    4.76    4.77   0
 -14   3   2   13.13    4.62   0
 -13  -4  -5  354.55    7.60   0
 -13  -4  -4    9.60    5.44   0
 -12   4   3   12.33    5.30   0
 -11   0   2   50.76    4.32   0
 -10  -4  -1  612.54    7.45   0
  -5  -4  -1  479.09    7.26   0
 -15   6   2   -0.09    5.00   0
 -12  -4  -2   10.06    5.30   0
 -11  -3   0    5.60    4.82   0
 -10  -5  -6   77.87    6.78   0
 -10  -5  -3  248.69    6.71   0
  -8  -1   2   36.45    3.98   0
  -7  -1   2  852.78    8.03   0
 -15   5   2  150.12    6.04   0
 -14   0   1  196.62    5.89   0
 -13  -4  -6   -1.03    6.21   0
 -13   1   2    4.56    5.04   0
 -13   6   3  121.52    6.01   0
 -11  -5  -5   67.43    6.27   0
 -11  -5  -4   65.66    6.03   0
 -11  -2   1   76.75    5.24   0
  -9  -1   2   13.60    4.08   0
  -6  -1   2   77.76    4.82   0
  -5  -5  -3    0.49    4.67   0
 -15  -3  -5   13.47    5.21   0
 -15  -3  -4    7.44    5.21   0
 -15   4   2   19.96    5.17   0
 -13  -1   1   58.34    5.24   0
 -13   5   3   14.44    4.84   0
 -12   0   2   27.29    4.98   0
 -12   3   3   92.02    5.22   0
  -4  -3   0   23.37    3.98   0
 -11  -5  -3  149.97    6.16   0
 -10  -1   2   15.10    4.28   0
 -16  -1  -1   94.94    5.58   0
 -13   4   3    8.51    5.24   0
 -12  -3   0    8.93    4.81   0
  -8   6   4  136.63    6.57   0
  -4  -5  -5  830.57   14.15   0
  -4  -5  -4   61.19    6.29   0
 -16   0   0  408.73    6.77   0
 -15  -2  -1   47.06    4.64   0
 -15  -1   0    9.88    4.88   0
 -15   3   2  308.58    6.67   0
 -14  -4  -5   65.14    6.12   0
 -14  -4  -4  169.97    6.49   0
 -13  -4  -2    7.79    4.94   0
 -12  -5  -4   15.84    5.74   0
 -12  -2   1  380.58    6.72   0
 -11  -1   2  525.29    7.13   0
  -9   6   4  120.86    6.34   0
  -8  -4   0 2935.74   13.74   0
  -8   5   4   18.15    5.66   0
  -7   6   4   30.10    5.58   0
  -5  -1   2  201.94    5.58   0
  -2  -2   0  610.51    9.74   0
 -16  -2  -2  201.28    6.26   0
 -14  -3  -1   80.99    5.33   0
 -12  -5  -5  247.21    7.29   0
 -12  -4  -1   23.10    4.79   0
 -12   2   3  234.56    6.15   0
  -9  -4   0    5.77    4.05   0
  -9  -3   1  221.54    5.40   0
  -9   5   4  607.64    8.79   0
  -8  -3   1  346.93    6.08   0
  -7  -4   0    5.77    3.88   0
  -7  -3   1   14.51    4.00   0
  -7   5   4  166.94    6.60   0
  -4  -4  -1   -0.24    4.23   0
 -15   0   1  106.62    5.21   0
 -14  -1   1  102.17    5.20   0
 -14   1   2    9.76    4.75   0
 -14   6   3   11.47    5.95   0
 -13   0   2   10.08    4.82   0
 -13   3   3   94.60    5.00   0
 -12  -5  -3   36.37    5.25   0
 -10  -4   0  291.20    6.28   0
 -10   6   4   11.62    5.70   0
 -14   5   3  123.93    5.68   0
 -13  -3   0  318.43    6.46   0
 -10  -3   1  116.81    4.82   0
 -10   5   4   48.46    5.61   0
  -9   4   4   13.96    5.22   0
  -8   4   4 1553.39   12.13   0
  -6  -4   0  397.24    6.69   0
  -6  -3   1  205.64    5.25   0
  -4  -5  -3   26.42    5.09   0
  -2  -3  -1  368.86    8.26   0
 -16   1   1  101.00    5.25   0
 -16   4   2    8.27    5.22   0
 -14   4   3  111.08    6.13   0
 -13  -2   1  140.63    5.48   0
 -12  -1   2   18.19    4.59   0
  -9  -5  -1   12.02    4.86   0
  -9  -2   2   70.64    4.96   0
  -8  -5  -1  273.53    5.91   0
  -8  -2   2  401.59    6.15   0
  -8   0   3    8.36    3.94   0
  -7   4   4  234.42    6.44   0
  -6   6   4   43.76    6.09   0
  -2  -4  -3 1812.03   20.57   0
 -13  -5  -5    8.99    6.10   0
 -13  -5  -4  336.59    7.50   0
 -13  -4  -1  162.40    5.87   0
 -13   2   3  159.17    5.57   0
 -11  -4   0    5.52    4.76   0
 -11  -3   1   36.08    4.85   0
 -11   6   4    9.73    5.83   0
 -10   0   3  496.81    7.12   0
 -10   4   4  219.28    6.49   0
  -9  -6  -4  111.86    6.51   0
  -8  -6  -4  142.23    6.47   0
  -7  -5  -1  284.54    5.73   0
  -7  -2   2   19.21    3.88   0
  -7   0   3  195.35    4.99   0
  -6   5   4  156.30    6.47   0
  -3   0   2  101.85    4.68   0
  -3   3   3    5.63    5.04   0
 -16  -2  -1   87.98    4.95   0
 -16  -1   0    5.61    4.72   0
 -15  -4  -4   64.61    5.33   0
 -15  -2   0    4.24    4.76   0
 -11   5   4   67.46    5.81   0
 -10  -5  -1  175.73    5.46   0
 -10  -2   2 1920.88   10.98   0
  -9  -6  -5  108.01    7.23   0
  -8  -6  -5  244.28    7.96   0
  -7  -6  -4   24.17    5.67   0
 -16   3   2    5.13    4.62   0
 -15  -4  -3   83.28    5.73   0
 -15  -3  -1   30.88    4.88   0
 -15  -1   1   64.22    5.07   0
  -9  -6  -3  249.93    6.50   0
  -9   3   4  382.58    7.13   0
  -8  -6  -3  520.63    7.90   0
  -8   3   4  123.05    5.23   0
  -7  -6  -5   11.81    6.66   0
  -2   1   2  152.75    6.43   0
 -16  -3  -2    1.39    5.51   0
 -16   0   1   21.82    5.26   0
 -14  -3   0   27.61    4.83   0
 -13  -1   2   16.69    4.30   0
 -12  -4   0 1054.00    8.88   0
 -12  -3   1  181.68    5.80   0
 -11  -5  -1  194.94    6.03   0
 -11  -2   2   -3.71    4.69   0
 -11   0   3  125.62    5.42   0
 -11   4   4  137.49    5.64   0
 -10  -6  -5    3.19    5.95   0
 -10  -6  -3   13.62    5.05   0
  -7   3   4   36.07    4.73   0
  -6  -5  -1  311.99    5.95   0
  -6  -2   2 4795.18   17.46   0
  -6   0   3 1379.57   10.11   0
  -6   4   4  251.96    6.88   0
  -5  -3   1  299.51    5.86   0
  -4  -1   2   50.93    4.19   0
  -2  -1   1  629.84    9.82   0
 -15   5   3   71.73    5.93   0
 -14  -4  -1  165.49    6.25   0
 -14  -2   1   25.93    4.86   0
  -7  -6  -3  486.80    7.91   0
 -16   2   2  189.85    5.71   0
 -14  -5  -4   12.28    5.18   0
 -14   2   3   23.47    4.90   0
 -12   5   4    7.88    5.39   0
 -11  -6  -5    6.51    6.32   0
 -11   3   4   13.44    5.52   0
  -6  -6  -4   38.02    5.76   0
 -15   4   3   75.68    6.09   0
 -14  -5  -5   65.41    6.21   0
 -13  -4   0   -1.99    5.19   0
 -12  -5  -1  160.62    5.57   0
 -12   0   3   21.99    4.84   0
 -12   4   4  620.82    8.52   0
 -11  -6  -3  308.04    6.96   0
  -9  -4   1  274.06    5.65   0
  -9  -1   3   57.93    4.55   0
  -9   2   4  163.36    5.39   0
  -3  -2   1  354.22    6.78   0
 -16  -2   0   19.29    4.70   0
 -15   0   2   21.43    4.71   0
 -14  -1   2   14.85    4.84   0
 -10  -4   1  591.12    7.18   0
 -10  -1   3  336.43    5.87   0
 -10   2   4   24.74    4.66   0
  -9  -5   0  950.39    8.35   0
  -8  -4   1   12.05    4.15   0
  -8  -1   3   66.92    4.34   0
  -8   2   4  117.33    5.03   0
  -6  -6  -5    0.82    6.17   0
  -6  -6  -3    2.22    4.78   0
  -4  -5  -2   56.41    4.66   0
 -16  -3  -1   88.68    5.13   0
 -16  -1   1   94.96    5.69   0
 -15  -2   1   45.53    5.20   0
 -15   3   3   20.31    4.98   0
 -12  -6  -4   70.97    5.76   0
 -10  -5   0    3.21    4.24   0
  -9  -3   2   58.38    4.45   0
  -8  -5   0    4.32    4.02   0
  -7  -6  -2   14.39    4.81   0
  -7  -4   1  411.19    6.34   0
  -7  -1   3  120.46    4.85   0
  -6   3   4   55.00    4.78   0
  -5  -5  -1   -4.54    3.70   0
  -5  -2   2  122.38    4.76   0
  -5   0   3   41.32    4.34   0
  -3  -4  -1  758.31    9.62   0
 -15  -4  -1   96.28    5.85   0
 -13  -5  -1   13.51    5.21   0
 -13  -2   2   35.27    4.94   0
 -12  -6  -5   75.77    6.54   0
 -12   3   4   38.77    5.18   0
 -11  -4   1  206.36    5.83   0
 -11  -1   3   94.02    4.93   0
 -11   2   4   12.46    4.58   0
 -10  -3   2   15.32    4.53   0
  -8  -3   2   30.99    4.22   0
  -7  -5   0  191.49    5.63   0
  -7   2   4   38.77    4.36   0
 -15   2   3  214.54    6.41   0
 -14  -4   0  233.45    6.08   0
 -14  -3   1   78.63    5.56   0
 -11  -5   0   66.72    4.82   0
  -5   5   4  779.38   11.90   0
  -1   0   1 1556.00   19.74   0
 -15  -5  -3   66.21    5.38   0
 -13  -6  -4   67.02    6.22   0
 -13   4   4    2.63    5.26   0
 -12  -4   1   24.52    5.04   0
 -11  -3   2  627.61    7.52   0
  -9   1   4  572.84    7.42   0
  -7  -3   2  991.03    8.45   0
  -6  -4   1 1736.01   11.13   0
  -4  -4   0 6307.50   22.21   0
  -4  -3   1  762.71    8.32   0
  -3  -5  -4  472.02   11.77   0
 -15  -1   2  254.82    6.02   0
 -13  -6  -3  132.87    6.24   0
 -12  -5   0   18.63    4.77   0
 -12   2   4   56.30    5.35   0
 -10   1   4   37.01    4.69   0
  -8   1   4   57.17    4.81   0
  -6  -6  -2 2637.66   15.10   0
  -6  -1   3  670.86    7.47   0
  -5  -6  -4  151.83    7.39   0
  -5   4   4   62.13    5.57   0
 -16  -3   0    3.67    4.40   0
 -14  -5  -1  109.98    5.44   0
 -14  -2   2  600.83    7.31   0
 -13  -6  -5   80.89    6.46   0
 -13   3   4  223.14    6.22   0
 -12  -3   2    7.71    4.97   0
 -11   1   4   32.58    4.98   0
  -6  -5   0   13.21    3.90   0
  -6   2   4   56.71    4.72   0
  -2  -4  -2  586.01   10.90   0
 -16  -2   1   85.80    4.97   0
 -16   3   3   64.31    5.06   0
 -15   1   3   47.47    4.99   0
 -13  -6  -2   21.53    5.47   0
 -13  -4   1  158.04    5.67   0
 -13  -1   3   51.39    5.38   0
 -10  -2   3   21.44    4.18   0
  -9  -2   3  352.54    5.95   0
  -6  -3   2   30.50    4.08   0
  -5  -6  -3  460.13    8.31   0
  -3  -5  -3  198.05    7.70   0
 -16  -4  -1   20.54    5.10   0
 -15  -4   0    4.50    4.38   0
 -14   4   4  172.50    6.55   0
 -13  -5   0  482.06    7.12   0
 -13   2   4   89.58    5.79   0
 -11  -2   3  429.40    6.84   0
  -8  -2   3  819.98    7.78   0
 -14  -6  -4   14.57    5.60   0
 -14  -6  -3    5.28    5.34   0
 -13  -3   2   22.56    5.01   0
 -12   1   4   18.01    4.51   0
  -9  -7  -4  176.10    7.35   0
  -5   3   4  452.42    8.03   0
  -3  -1   2  972.12    9.93   0
 -16  -1   2    4.44    5.30   0
 -15  -2   2   -6.56    5.21   0
 -14   3   4   19.71    5.13   0
 -12  -2   3  237.22    6.09   0
 -10  -7  -4   17.51    5.79   0
 -10  -7  -3  281.33    7.26   0
 -10  -5   1  175.45    5.32   0
  -9  -7  -3  153.98    6.72   0
  -9  -5   1    4.01    4.42   0
  -7  -2   3  764.15    7.57   0
  -5  -4   1  476.28    6.82   0
  -4  -2   2  572.49    7.37   0
 -14  -6  -2  428.90    7.51   0
 -14  -1   3  150.57    5.97   0
 -11  -7  -4    5.16    6.11   0
 -11  -7  -3    9.63    5.63   0
 -11  -5   1  202.48    5.84   0
 -10  -4   2  109.72    4.92   0
  -9  -4   2   32.97    4.29   0
  -8  -7  -4   98.88    6.81   0
  -8  -7  -3  155.18    6.74   0
  -8  -5   1  271.08    5.68   0
  -5  -6  -2   77.63    5.25   0
  -5  -1   3   40.33    4.30   0
  -4   0   3    2.81    3.98   0
 -16   1   3   54.74    4.96   0
 -14  -5   0   -2.33    4.84   0
 -14  -3   2   12.58    5.00   0
 -14   2   4    8.72    5.33   0
 -13   1   4  321.17    6.59   0
 -11  -4   2   53.65    5.09   0
 -10  -6   0   39.22    4.53   0
  -9  -6   0    8.45    4.29   0
  -8  -4   2   68.48    4.53   0
  -5  -5   0 1251.54    9.96   0
 -16  -3   1  100.10    5.11   0
 -13  -2   3  167.90    5.51   0
 -12  -7  -4   31.64    6.17   0
 -12  -7  -3  103.72    6.27   0
 -12  -5   1  156.62    5.56   0
 -12  -4   2    8.94    5.30   0
 -11  -6   0   19.21    4.63   0
 -10  -7  -2    8.24    5.24   0
  -9  -7  -2  125.97    5.96   0
  -8  -6   0  176.44    5.25   0
  -7  -5   1  276.54    5.70   0
  -5  -3   2  318.96    5.86   0
 -15  -6  -3  176.74    6.31   0
 -11  -7  -2  611.78    8.00   0
  -8  -7  -2   28.98    5.09   0
  -7  -7  -4    8.89    6.41   0
  -7  -7  -3    4.03    5.20   0
  -7  -4   2   72.68    4.63   0
  -6  -2   3    1.03    4.19   0
  -5   2   4  225.29    6.17   0
  -3  -5  -2  315.38    7.53   0
 -15  -4   1   93.72    5.40   0
 -15   3   4   10.89    5.53   0
 -14   1   4   11.90    5.17   0
 -13  -5   1   16.36    5.00   0
 -12  -7  -2   14.15    5.15   0
 -11  -3   3   26.05    5.03   0
 -10  -3   3  328.21    6.01   0
  -9  -3   3  162.16    5.09   0
  -2  -3   0  110.17    5.08   0
  -2   0   2  553.51    9.14   0
 -15  -3   2  310.86    6.32   0
 -14  -2   3   21.86    5.38   0
 -13  -7  -4  121.49    6.93   0
 -13  -7  -3   95.64    6.08   0
 -13  -4   2   13.24    4.89   0
  -8  -3   3  110.90    4.71   0
  -7  -6   0   25.75    4.45   0
  -3  -4   0   20.84    4.48   0
  -3  -3   1   -1.90    3.82   0
 -15   2   4    5.67    5.16   0
 -13  -6   0    7.82    4.90   0
 -12  -3   3   80.43    5.02   0
  -9   4   5  601.20    9.20   0
  -8  -1   4   59.99    4.96   0
  -7  -7  -2  943.70    9.73   0
  -6  -5   1  309.27    5.79   0
 -13  -7  -2   66.54    5.81   0
 -11   4   5  175.99    6.62   0
 -10   3   5   17.22    5.06   0
  -4  -6  -3 1148.19   12.80   0
  -2  -2   1   -1.62    4.03   0
 -16  -4   1   21.70    5.07   0
 -14  -4   2   46.05    4.56   0
 -13  -3   3   84.76    5.44   0
 -11   3   5   21.06    5.45   0
  -9   3   5   83.37    5.48   0
  -7  -3   3   15.85    4.03   0
  -4  -6  -4  262.28    8.88   0
  -4  -4   1    0.72    3.96   0
 -16  -5   0   18.71    5.11   0
 -15  -2   3  219.91    6.22   0
 -15   1   4   18.28    4.79   0
 -14  -7  -4   11.07    6.11   0
 -14  -7  -3  140.24    6.62   0
 -14  -6   0   -0.20    5.11   0
 -12   4   5   13.25    5.53   0
 -11  -6   1   53.78    5.08   0
 -11  -5   2  285.89    6.41   0
 -10  -6   1   10.67    4.63   0
 -10  -5   2   26.76    4.75   0
 -10   2   5    7.18    5.39   0
  -9  -6   1  219.52    5.53   0
  -9  -5   2    7.51    4.38   0
  -8   4   5    5.52    5.41   0
  -6  -7  -4   26.40    6.54   0
  -6  -7  -3  481.77    8.51   0
  -6  -6   0   83.57    4.52   0
  -5   1   4  705.32    8.62   0
 -16  -3   2    5.10    4.61   0
 -14  -7  -2    7.26    5.53   0
 -12  -6   1  243.35    6.38   0
 -12   3   5  180.39    6.69   0
 -11   2   5   29.96    5.04   0
  -9   2   5  104.04    5.86   0
  -8   3   5  393.37    7.49   0
  -7  -1   4  103.15    4.57   0
  -5  -2   3  762.94    7.85   0
  -4  -5   0   -3.80    3.84   0
  -4  -1   3  104.56    4.63   0
 -15  -5   1   92.57    4.97   0
 -14  -3   3  152.26    5.86   0
 -11  -2   4    7.80    4.80   0
 -10  -4   3  413.05    6.67   0
 -10  -2   4   16.02    4.76   0
  -9  -2   4  160.06    5.65   0
  -8  -6   1  815.58    7.99   0
  -8  -5   2   37.18    4.40   0
  -6  -7  -2    8.33    4.95   0
  -4  -6  -2  225.88    6.84   0
  -4  -3   2   91.71    4.62   0
 -15  -4   2   14.13    4.84   0
 -13  -6   1  122.30    5.61   0
 -13  -5   2   -1.88    5.14   0
 -12  -2   4   56.10    5.43   0
 -12   2   5  116.45    5.58   0
 -11  -7   0    7.45    5.02   0
 -11  -4   3  137.28    5.33   0
 -10  -7   0   29.42    5.12   0
  -9  -7   0  225.25    6.60   0
  -9  -4   3   19.26    4.63   0
  -8   2   5  381.40    7.34   0
  -4   4   4 3187.04   23.67   0
  -3  -2   2   44.84    4.21   0
  -1  -2   0    2.10    4.34   0
 -15  -6   0    4.48    5.21   0
 -13   3   5   46.68    5.42   0
 -12  -7   0   -3.45    5.33   0
 -12  -4   3   20.36    4.74   0
 -11  -8  -3  114.00    6.55   0
 -11   1   5   53.42    5.37   0
 -10  -8  -3  201.07    7.17   0
 -10   1   5   34.54    5.15   0
  -9   1   5   24.91    5.30   0
  -8  -2   4  107.37    4.66   0
  -6  -3   3  629.22    7.16   0
  -5  -5   1    1.61    3.91   0
  -4   3   4  293.08    7.96   0
 -16  -2   3   61.82    4.83   0
 -15  -7  -2  302.40    7.00   0
 -13   2   5   75.53    5.73   0
 -12   1   5  222.53    6.67   0
 -11  -8  -4   73.31    6.66   0
  -9  -8  -3    7.74    5.81   0
  -8  -7   0    2.20    4.39   0
  -8  -4   3    5.62    4.08   0
  -7  -6   1   86.31    4.74   0
  -7  -5   2  391.37    6.17   0
  -7   4   5  360.39    8.19   0
  -5  -4   2   55.15    4.37   0
  -4   5   4   63.48    8.48   0
 -16  -5   1   82.00    4.88   0
 -15  -3   3   19.29    4.72   0
 -14  -5   2    9.93    4.96   0
 -13  -7   0  164.73    6.36   0
 -13  -4   3    8.89    4.71   0
 -12  -8  -3    4.86    5.72   0
  -9  -8  -4    5.29    5.95   0
  -9  -8  -2   17.27    5.48   0
  -7   3   5    8.86    4.53   0
  -6  -1   4  116.77    4.59   0
  -3   0   3  189.57    5.76   0
 -16  -4   2    5.32    4.06   0
 -15  -1   4   22.74    5.00   0
 -13   1   5   25.19    5.61   0
 -12  -8  -2    2.54    5.74   0
 -10   0   5  220.43    6.01   0
  -8  -8  -3   -5.44    5.80   0
  -8   1   5  482.08    7.11   0
  -7  -2   4   38.42    4.66   0
  -5  -6   0   12.55    3.95   0
 -15  -7  -1    8.82    5.42   0
 -14   2   5   12.85    5.51   0
 -13  -8  -3   13.28    5.83   0
 -11  -6   2    0.35    5.36   0
 -11  -3   4   12.82    4.56   0
 -10  -6   2 1201.21    9.82   0
 -10  -3   4   20.60    4.46   0
  -9   0   5  729.44    8.37   0
  -7  -7   0   11.50    4.98   0
  -7  -4   3  196.43    5.29   0
  -7   2   5   54.41    4.99   0
  -5  -7  -3  197.58    7.00   0
  -4   2   4  233.00    6.59   0
  -1  -3  -1  191.82    7.66   0
 -15  -5   2  154.43    5.85   0
 -13  -8  -2   10.99    5.24   0
 -12  -6   2  194.71    6.41   0
 -12  -3   4   23.29    5.09   0
 -12   0   5   17.33    5.09   0
 -11  -8  -1  155.71    6.24   0
 -10  -8  -1  284.59    6.76   0
 -10  -7   1   69.01    5.39   0
  -9  -6   2   46.88    4.87   0
  -9  -3   4  381.80    6.14   0
  -8  -8  -4  829.56   11.53   0
  -8  -8  -2   25.26    5.55   0
  -6  -6   1   -0.75    4.43   0
  -6  -5   2   82.19    4.57   0
 -16  -3   3   68.89    5.47   0
 -12  -8  -1   12.28    5.16   0
 -11  -7   1    5.21    4.56   0
 -11  -5   3  143.17    5.51   0
 -10  -5   3  254.02    6.24   0
  -9  -8  -1  182.92    6.08   0
  -9  -7   1  223.84    6.04   0
  -5  -7  -2  393.66    7.61   0
  -5  -3   3  193.00    5.11   0
  -2  -1   2  144.29    5.41   0
 -14  -8  -3   58.41    6.39   0
 -14   1   5   45.04    5.73   0
 -13  -6   2   23.73    4.86   0
 -13  -3   4  227.34    6.20   0
 -13   0   5  395.45    7.25   0
 -12  -5   3   30.71    5.18   0
  -9  -5   3   11.28    4.60   0
  -8  -3   4  120.44    4.81   0
  -8   0   5    3.68    4.52   0
  -5  -7  -4  169.08    8.13   0
  -4  -2   3 1761.77   11.52   0
 -15  -4   3   72.66    5.36   0
 -14  -8  -2   46.25    5.73   0
 -13  -8  -1  106.88    5.83   0
 -11  -1   5   52.25    4.88   0
  -8  -8  -1    4.47    5.17   0
  -7  -8  -3  144.92    6.80   0
  -3  -4   1  757.28    8.47   0
  -1  -1   1   -0.14    4.17   0
 -15   2   5    5.66    5.01   0
 -14  -3   4   11.56    5.10   0
 -13  -5   3   19.31    4.63   0
 -12  -1   5  228.21    5.84   0
  -8  -7   1  250.47    5.60   0
  -8  -5   3   22.14    4.33   0
  -7  -8  -2   34.20    5.42   0
  -6  -4   3 1157.35    8.98   0
  -6  -2   4   60.91    4.21   0
  -5  -1   4  713.91    7.82   0
  -4  -5   1  483.71    6.86   0
  -4   1   4  161.52    5.53   0
 -14  -8  -1   80.59    5.86   0
 -14  -6   2  407.13    6.79   0
 -14   0   5   63.32    5.32   0
 -13  -1   5   15.93    5.25   0
 -11  -4   4  129.44    5.56   0
  -7  -8  -4  101.63    7.36   0
  -6   3   5    7.53    4.92   0
  -3  -5   0  772.47    8.86   0
 -15   1   5   25.76    5.05   0
 -14  -7   1   57.84    5.27   0
 -14  -5   3  127.86    5.01   0
 -12  -4   4  627.47    7.50   0
 -10  -4   4  215.22    5.65   0
  -7  -6   2   13.88    4.37   0
  -7  -3   4   36.33    4.00   0
  -7   0   5  456.76    6.94   0
  -6   2   5    1.30    4.57   0
  -6   4   5  482.94    9.39   0
  -3  -3   2 1114.87    9.77   0
  -2  -3   1  367.70    6.95   0
  -9  -4   4   19.74    4.53   0
  -7  -8  -1  254.88    6.56   0
  -7  -7   1    0.09    4.09   0
  -5  -6   1  307.70    6.00   0
  -5  -5   2   27.13    4.23   0
  -4  -6   0  408.07    6.86   0
  -3  -1   3   93.42    4.57   0
  -2  -4   0  401.57    7.37   0
 -15  -6   2   -1.72    4.49   0
 -15   0   5   98.82    5.56   0
 -14  -1   5   46.54    5.38   0
 -13  -4   4    2.93    4.68   0
 -11  -7   2  604.02    7.56   0
 -10  -7   2    7.72    5.25   0
 -15  -7   1    7.49    5.05   0
 -12  -6   3  170.99    6.12   0
 -11  -9  -3  107.70    6.86   0
 -11  -9  -2  127.53    6.22   0
 -11  -6   3  305.91    6.33   0
 -10  -6   3   10.58    4.96   0
  -8  -4   4 1568.65   10.12   0
  -6   1   5   30.93    4.63   0
  -3  -6  -3  625.79   11.68   0
  -3  -6  -2   29.06    5.39   0
 -14  -4   4  168.45    5.60   0
 -13  -7   2   61.51    5.26   0
 -13  -2   5   77.27    5.01   0
 -12  -9  -2   12.80    5.87   0
 -11  -8   1  150.09    6.25   0
 -10  -9  -3  150.96    6.91   0
 -10  -9  -2   26.38    5.46   0
  -9  -7   2  131.19    5.61   0
  -9  -6   3  258.16    6.55   0
  -6  -8  -3  528.67    9.29   0
  -6  -8  -2  223.20    6.99   0
  -2  -5  -2  127.03    6.49   0
  -2   2   3   -0.18    5.01   0
 -15  -1   5   24.42    4.78   0
 -13  -6   3  130.07    5.50   0
 -10  -8   1  285.25    6.42   0
  -9  -9  -3    5.65    6.16   0
  -9  -9  -2    9.83    6.18   0
  -6  -6   2 2696.59   13.12   0
  -6  -3   4   56.30    4.25   0
  -5  -4   3   19.84    4.07   0
  -5  -2   4  219.84    5.59   0
  -4  -3   3  173.94    5.09   0
 -14  -7   2   10.19    4.97   0
 -14  -2   5   11.88    5.11   0
 -13  -9  -2    5.39    5.84   0
 -12  -9  -1  118.65    6.14   0
 -11  -5   4   63.69    5.14   0
 -10  -9  -1  142.09    6.13   0
  -8  -7   2   28.40    4.71   0
  -6  -7   1   88.36    5.13   0
 -15  -4   4   51.03    5.07   0
 -14  -6   3    7.76    4.86   0
 -13  -9  -1    1.84    5.59   0
 -12  -5   4    4.05    4.62   0
 -12   2   6  163.65    6.64   0
 -11   2   6    8.28    5.52   0
 -10  -5   4   40.44    4.87   0
 -10  -3   5   15.62    4.75   0
 -10   2   6  573.87    8.72   0
  -9  -9  -1   -0.32    5.26   0
  -8  -6   3  525.17    7.02   0
  -7  -4   4  219.71    5.37   0
  -6  -8  -1  808.66    9.11   0
  -6  -5   3  469.91    6.53   0
  -6   0   5  581.35    7.48   0
  -4  -7  -2   76.18    5.55   0
  -2  -2   2 9805.17   29.80   0
 -14  -8   1   86.85    5.80   0
 -13  -5   4  342.72    6.52   0
 -11   1   6  240.93    6.56   0
  -9  -5   4  599.73    7.54   0
  -8  -9  -2   19.13    6.20   0
  -8  -8   1    3.60    5.10   0
 -15  -7   2  290.94    6.32   0
 -15  -2   5    1.78    4.84   0
 -10   1   6   51.11    5.18   0
  -9  -3   5   73.55    5.17   0
  -4  -1   4  167.28    5.30   0
  -3  -2   3 1106.46    9.70   0
 -15  -6   3  161.62    5.63   0
 -14  -5   4   15.92    4.87   0
 -12  -9   0   13.41    4.87   0
  -7  -7   2  958.67    8.52   0
  -4  -5   2   54.60    4.38   0
  -3  -5   1  305.38    6.16   0
   0  -2   1 5002.32   27.60   0
   1  -4   5  884.37    8.71   0
   1   0   7   23.90    5.39   0
   2  -6   4   67.94    5.03   0
   2   0   8  131.41    6.80   0
   2   2   8   58.54    6.29   0
   3  -6   6   77.14    5.25   0
   4  -8   4 1571.58   11.35   0
   4  -6   7  115.88    5.80   0
   4  -2   9   12.58    5.40   0
   7  -8   7   64.80    5.57   0
   8 -10   4  129.14    6.17   0
  10 -10   5   -2.39    5.61   0
   0   4   5    1.20    7.69   0
   1  -5   3   42.88    4.77   0
   1   3   7   12.19    6.23   0
   2  -6   1   -3.57    4.77   0
   3  -5   7   29.30    5.10   0
   5  -7   7   35.03    5.56   0
   6  -9   5   97.47    6.41   0
   7  -7   8   39.16    5.40   0
   7  -3  10  112.73    6.23   0
   8 -10   1  290.67    8.76   0
   8  -6   9    7.18    5.44   0
  10  -9   7   97.22    6.78   0
   0  -3   3  192.06    5.75   0
   1  -5   2  203.20    5.87   0
   2  -5   6  367.29    6.72   0
   2  -1   8  167.42    6.29   0
   3  -7   5    6.81    4.88   0
   4  -8   1    4.75    4.97   0
   5  -9   2    9.43    5.29   0
   5  -8   6   24.06    5.51   0
   5   1  10   93.45    7.10   0
   6  -5   9   40.56    5.50   0
   6  -2  10  122.86    5.88   0
   7 -10   3  287.60    7.48   0
   8  -4  10   83.10    6.06   0
   0  -3   2  105.87    5.22   0
   1  -5   4  727.73    8.28   0
   1  -1   7   -2.19    4.87   0
   3   1   9    4.47    5.99   0
   4  -8   5   10.90    5.61   0
   4  -5   8   43.54    5.33   0
   5  -9   4  620.07    8.53   0
   5  -6   8  142.35    6.07   0
   5   0  10   24.64    6.49   0
   7 -10   2    8.52    6.44   0
   9  -9   7   -6.87    5.64   0
   9  -8   8    2.08    5.21   0
   0  -3   4  348.01    6.76   0
   0  -2   5  945.60    9.29   0
   2  -6   5    2.13    4.62   0
   2  -4   7  182.75    5.65   0
   3   0   9  379.61    7.81   0
   4  -3   9  322.28    7.57   0
   7  -6   9   20.98    5.52   0
   0   1   6  143.24    6.18   0
   2  -2   8   55.31    5.89   0
   3  -4   8  214.70    6.53   0
   5  -1  10   85.74    6.55   0
   6  -9   0    3.62    5.81   0
   6  -3  10   33.80    5.86   0
   7  -4  10  103.07    5.70   0
   8  -9   7   14.63    5.50   0
   8  -8   8  161.86    6.64   0
  11 -11   3   -0.71    7.37   0
   0   0   6   15.61    4.47   0
   0   2   6  175.57    6.77   0
   3  -1   9    8.47    5.86   0
   5  -9   1    9.38    5.45   0
   5  -9   5    7.85    5.18   0
   6  -9   6  156.21    6.27   0
   7 -10   1   72.17    7.04   0
  11 -11   4    8.18    6.41   0
   1  -5   5   18.77    4.79   0
   1  -4   6  129.17    5.22   0
   2  -7   3  785.65    8.54   0
   3  -8   3  109.33    5.63   0
   3  -6   7  553.01    7.89   0
   4  -7   7   53.34    6.01   0
   5  -5   9   -5.92    5.65   0
   5  -2  10  134.43    6.67   0
   6 -10   3    7.85    5.58   0
   6  -6   9    5.34    5.89   0
   8  -7   9  115.00    5.99   0
   9 -11   3  110.61    7.00   0
  10 -11   2   10.04    7.30   0
  10 -11   4   12.97    6.64   0
   1  -5   1   58.32    4.90   0
   1  -4   0    1.86    4.23   0
   2  -7   4   44.52    5.03   0
   3  -8   4  112.89    5.64   0
   3  -7   6  419.09    6.73   0
   3  -2   9   17.88    5.51   0
   4  -8   6   27.50    5.66   0
   4  -7  -1  420.59    9.80   0
   4  -6   8  110.43    6.11   0
   5  -8   7   10.87    6.01   0
   6 -10   2 1188.35   11.69   0
   7  -9   7   23.73    5.13   0
   7  -8   8  106.86    5.99   0
   8 -10   6   76.08    6.16   0
   9 -11   4   92.54    6.75   0
   0  -3   5  966.89    9.25   0
   2  -7   2   16.29    4.49   0
   2  -6   6 1235.42   10.15   0
   2  -5   7  460.92    7.55   0
   3  -7   0   19.32    5.02   0
   3  -6  -1  209.37    7.88   0
   5  -7   8  106.82    6.00   0
   6  -4  10   64.71    6.26   0
   9 -11   2  116.65    7.59   0
   0  -4   3    3.48    3.87   0
   1  -6   3  687.13    8.25   0
   3  -5   8  174.50    6.43   0
   4  -9   4   18.19    4.94   0
   4  -8   0 2882.79   18.50   0
   5  -9   6   23.04    6.11   0
   5  -3  10   93.48    6.53   0
   6 -10   5    8.32    6.09   0
   7 -10   6   13.40    6.45   0
   7  -7   9    3.41    5.45   0
   8 -11   3  103.44    7.03   0
   9  -9   8  146.51    5.98   0
  10 -11   5    6.04    5.64   0
   0  -4   4 4274.59   17.94   0
   1  -6   4  120.71    5.43   0
   2  -7   5   61.64    5.27   0
   3  -8   5  399.85    7.25   0
   3  -3   9    6.04    5.37   0
   5  -8  -1  275.19    9.01   0
   6  -8   8   72.23    5.95   0
   8 -11   2   23.38    6.91   0
   9 -11   5   61.29    6.16   0
   9 -10   7   89.01    7.11   0
   0  -4   2  185.00    5.82   0
   0  -3   1 1206.85   12.81   0
   1  -5   6  135.95    5.37   0
   4  -9   5  613.09    8.29   0
   5 -10   3  251.53    7.62   0
   5  -6   9   25.22    5.91   0
   6 -10   1   11.87    6.32   0
   8  -9   8   -4.13    4.94   0
   1  -6   2   75.89    5.10   0
   1   0   8  157.54    7.14   0
   6  -7   9   16.42    6.09   0
   7 -11   3    4.99    6.67   0
   8 -11   5  124.67    6.89   0
   8 -10   7   29.82    5.96   0
  -1   0   3  118.58    5.66   0
   0  -4   5    0.36    4.35   0
   1  -6   5   22.85    4.83   0
   1  -4   7   12.44    4.91   0
   1  -1   8  226.72    6.86   0
   1   1   8  228.63    7.45   0
   3  -7   7   -1.33    5.52   0
   4  -8   7   -4.71    5.62   0
   4  -7   8  197.03    6.96   0
   4  -2  10   83.96    6.46   0
   5 -10   2   27.42    5.88   0
   5  -9   0  969.51   11.77   0
   5  -4  10   14.17    5.66   0
   6 -10   6  403.06    7.75   0
   7 -11   4    2.76    5.88   0
   7 -10   0   33.32    7.47   0
   0  -3   6  284.41    6.17   0
   2  -6   7    2.39    5.18   0
   2  -1   9    7.63    6.43   0
   2   0   9   23.69    5.41   0
   2   1   9   11.23    6.31   0
   3  -8   6  110.04    6.44   0
   3  -6   8   45.32    5.24   0
   5 -10   5   69.29    6.05   0
   7 -11   2  609.96   10.21   0
   7  -9   8   93.18    6.03   0
   9 -11   6   92.26    6.48   0
  -1  -1   3   -1.52    4.14   0
  -1  -1   4  690.42    8.92   0
   0   0   7    0.08    5.27   0
   1  -2   8  177.61    6.58   0
   2  -7   6   32.65    5.30   0
   4  -9   6   13.40    5.56   0
   4  -3  10   95.96    6.62   0
   5  -9   7   -0.72    5.91   0
   5  -8   8   12.53    5.57   0
   6  -2  11   -2.79    6.63   0
   7 -10   7  280.43    7.34   0
   7  -8   9  107.07    5.53   0
   8 -11   1  153.34    8.13   0
   0  -5   3   42.03    4.85   0
   0  -5   4   64.65    4.97   0
   0  -1   7   32.56    4.92   0
   0   1   7   26.92    5.30   0
   2  -8   3  830.59    8.95   0
   2  -8   4  104.65    5.53   0
   2  -2   9    1.33    5.76   0
   3  -9   3  153.77    6.12   0
   3  -9   4  397.17    7.06   0
   4  -6  -2  228.71   12.35   0
   1  -6   6  181.43    5.91   0
   2  -5  -1  475.41   11.35   0
   2  -5   8  214.71    6.54   0
   4  -6   9   16.19    5.70   0
   5  -7  -2  386.53   13.69   0
   5  -7   9    6.51    5.49   0
   6 -11   3  317.44    7.74   0
   6 -11   4   14.29    6.11   0
   6  -9   8  123.30    6.73   0
  10 -12   4   66.20    7.94   0
  -1  -2   3 1324.07   11.83   0
  -1  -2   4  178.19    5.63   0
   0  -5   5 1100.16    9.99   0
   0  -4   6   24.07    4.48   0
   1  -7   3  123.49    5.37   0
   1  -7   4   97.25    5.35   0
   1  -6   1  322.62    7.28   0
   1  -5   7    4.32    4.81   0
   2  -8   5  379.12    7.24   0
   3  -9   5   81.65    5.75   0
   5 -10   1  179.93    7.78   0
   5 -10   6   73.58    6.14   0
   6 -10   7    4.46    6.18   0
   6  -9  -1  220.87    9.50   0
  -1   1   5    0.12    5.17   0
   0   2   7  235.89    8.31   0
   2  -3   9   22.60    5.67   0
   3  -8   7   29.05    5.73   0
   3  -1  10  130.07    6.91   0
   3   0  10  118.52    7.30   0
   4  -4  10  109.26    6.02   0
   9 -12   3   16.92    7.50   0
   9 -12   4    7.88    6.56   0
   0  -5   2   99.02    5.30   0
   0  -4   1    3.35    4.19   0
   1  -7   5   58.65    5.35   0
   2  -7   7  717.20    8.82   0
   3  -7   8   62.46    5.61   0
   3  -2  10   46.12    6.33   0
   4 -10   5  185.27    6.77   0
   4  -9   7   32.51    5.72   0
   4  -8   8  271.97    6.88   0
   6 -11   2    6.81    6.36   0
   6 -10   0   35.95    7.24   0
   7 -11   1   -1.29    7.18   0
   9 -12   5  193.89    8.16   0
  -1  -3   4  387.93    7.35   0
  -1  -2   5   26.07    4.22   0
  -1  -1   2  795.38   11.39   0
  -1   0   2   99.96    6.34   0
   1  -7   2  852.44    9.52   0
   2  -8   6  188.13    7.19   0
   2  -6   8   57.59    5.89   0
   3  -9   6   91.93    6.53   0
   4 -10   2  115.34    6.50   0
   5  -9   8  182.47    7.25   0
   5  -2  11  155.96    7.28   0
   7 -10   8   -1.68    5.98   0
   8 -12   3    3.11    7.23   0
   8 -12   4  364.26    8.52   0
   3  -3  10  123.95    7.37   0
   4  -7   9  166.52    6.48   0
   4  -5  10   20.87    5.75   0
   6 -11   6    8.42    6.43   0
   6  -7  10    8.35    5.97   0
   8 -12   5    8.95    6.56   0
  -1  -3   3   89.58    4.68   0
   0  -6   4  369.80    6.77   0
   0  -5   6   60.93    4.86   0
   1  -7   6  345.66    7.24   0
   1  -6   7  467.06    7.56   0
   3  -8   0    0.66    5.56   0
   3  -6   9    6.48    5.69   0
   5 -11   3  142.56    6.83   0
   5 -10   7  162.41    6.14   0
   5  -3  11   -0.04    6.04   0
   7 -11   7   -2.90    6.50   0
  -1  -3   5   41.69    4.64   0
  -1  -2   2  151.33    5.82   0
   0  -6   3 1378.76   10.84   0
   0  -6   5  598.20    7.72   0
   0  -4   7   -3.37    5.43   0
   4  -9   0   -4.07    5.55   0
   7 -12   4   31.11    6.57   0
   8 -12   2   11.65    7.16   0
  -1   0   6  142.60    5.91   0
  -1   2   5   26.56    5.86   0
   2  -9   3  346.14    7.54   0
   2  -7   0   62.33    5.82   0
   3 -10   4   26.29    6.25   0
   3  -9   1  219.83    6.96   0
   3  -4  10   95.92    6.52   0
   6 -11   1   54.98    7.90   0
   6 -10   8   52.71    5.55   0
   6  -9   9   48.87    6.00   0
   7 -12   5  117.64    7.10   0
  -1  -4   4  164.84    5.68   0
   1  -8   4   53.63    5.23   0
   1  -1   9   -0.33    5.64   0
   1   0   9  525.10    9.44   0
   2  -9   5  102.39    6.00   0
   2  -8   7   88.58    6.60   0
   3 -10   5   16.03    5.92   0
   3  -9   7   21.15    5.71   0
   3  -8   8  106.70    6.01   0
   4  -9   8    5.76    6.05   0
   4  -8  -1   10.56    6.91   0
   5 -11   2  279.63    8.21   0
   5 -11   6  141.85    7.42   0
   5  -4  11   17.43    5.61   0
   8 -12   6   32.12    6.01   0
  -1  -4   5  868.06    9.24   0
  -1   1   6  262.91    7.60   0
   0  -2   8  125.63    6.13   0
   0  -1   8  149.45    6.68   0
   0   0   8  657.38    9.76   0
   1  -8   3   64.99    5.02   0
   1  -8   5  485.60    7.57   0
   1  -2   9   13.73    6.22   0
   2  -7   8   13.00    5.28   0
   3  -7  -1   16.27    6.23   0
   4 -10   1  587.64    9.92   0
   4  -2  11    8.29    6.67   0
  -1  -3   6  350.37    6.99   0
   0  -6   2  177.25    5.83   0
   0  -6   6  110.91    5.77   0
   0  -5   7   66.12    5.52   0
   0  -2   0  965.04   16.28   0
   1  -7   7   21.17    6.05   0
   1  -3   9    3.37    5.48   0
   1   1   9    2.53    6.49   0
   3  -7   9   -0.66    5.64   0
   4 -10   7   49.37    5.57   0
   6 -12   4   70.58    6.67   0
   7 -12   2   11.03    7.23   0
   7 -12   6   37.49    6.54   0
  -1  -3   2  951.70   10.23   0
   0  -5   1  682.79    9.22   0
   0   1   8  150.04    7.70   0
   2  -9   6  245.25    6.97   0
   2  -2  10  149.55    7.12   0
   2  -1  10  101.80    6.93   0
   2   0  10   87.22    7.19   0
   3  -5  10  101.04    6.39   0
   4  -3  11   22.36    6.16   0
   5 -10   0    1.96    7.16   0
   5 -10   8   57.25    5.87   0
   5  -9   9   -3.40    5.09   0
   6 -12   3  158.38    7.44   0
   6 -12   5   80.70    6.65   0
   0  -7   5  463.27    7.83   0
   1  -6   8   96.23    6.27   0
   2  -6   9   -0.95    5.56   0
   3 -10   2   20.20    5.85   0
   5  -9  -1   12.20    7.22   0
  -1  -5   4  710.13    8.35   0
  -1  -4   6  136.45    5.20   0
   0  -7   3  190.80    5.90   0
   1  -8   2   27.49    4.73   0
   1  -4   9  423.69    8.13   0
   2  -3  10   40.13    6.20   0
   4 -11   6  142.20    7.10   0
   5 -11   7   21.63    5.93   0
   9 -13   4  276.88    9.12   0
  -1  -5   5   24.16    4.76   0
  -1  -2   7  714.57    9.04   0
  -1  -1   7    2.43    4.84   0
   2  -8   8   78.26    6.38   0
   5 -11   1  195.70    7.91   0
   6 -11   8    0.69    6.04   0
  -1  -5   3   38.75    4.94   0
  -1  -4   2   53.25    4.72   0
  -1   0   7   27.27    5.54   0
   0  -7   6  255.02    6.59   0
   0  -6   7  156.66    5.82   0
   2 -10   4   23.60    6.17   0
   2  -4  10   84.39    6.35   0
   3 -10   7  296.73    7.68   0
   3  -8   9  189.94    7.13   0
   4 -10   8   99.74    6.67   0
   5 -12   4    5.22    5.59   0
   6 -12   2  191.37    7.96   0
   8 -13   4    4.75    6.67   0
   8 -13   5  225.18    8.30   0
  -1   2   6  302.36    8.66   0
   0  -3   0   11.66    5.09   0
   1  -9   4  567.98    7.97   0
   1  -8   7   19.75    5.46   0
   2 -10   5    3.68    5.44   0
   4  -5  11   11.48    5.98   0
   5 -12   3   35.29    6.73   0
   8 -13   3   19.07    7.52   0
  -1  -5   6  127.11    5.37   0
   0   2   8  119.26    7.60   0
   1  -9   3   62.87    5.86   0
   1  -7   8   95.94    5.73   0
   2  -7   9   25.98    5.76   0
   2  -6  -1    0.38    5.81   0
   3 -11   5   14.10    5.83   0
   4 -11   7   64.69    6.58   0
  -1  -6   4  124.00    5.46   0
   0  -7   2   66.32    4.97   0
   2 -10   6  565.11    8.47   0
   2  -9   1  263.95    7.00   0
   2  -5  10  141.09    6.63   0
   3 -11   3   30.98    6.18   0
   3  -3  11    2.66    6.18   0
   5 -11   8   60.62    6.43   0
   5 -10   9   39.77    5.84   0
   7 -13   4  124.35    7.86   0
   7 -13   5   48.34    6.57   0
  -1  -6   5   29.18    4.94   0
  -1   1   7    1.68    4.95   0
   0  -8   4 2019.58   12.60   0
   0  -7   7   45.60    5.94   0
   0  -6   1 2031.29   14.37   0
   1  -9   6   54.41    6.02   0
   3 -10   1  106.62    6.40   0
   3  -9   0  587.73    9.71   0
   4  -8  10   78.11    6.40   0
   7 -13   3   92.13    8.07   0
  -1  -6   3  669.06    8.21   0
   0  -8   3    5.37    5.19   0
   0  -2   9   22.45    6.21   0
   0  -1   9  518.06    9.16   0
   2  -9   8  170.27    7.00   0
   2  -8   0  133.66    6.75   0
   3  -4  11   22.95    6.44   0
   4 -12   4  607.51    9.24   0
   5 -12   2   27.26    6.91   0
  -2  -2   4   87.85    5.25   0
  -1  -6   6  187.10    6.18   0
  -1  -5   2  193.36    6.06   0
  -1  -5   7    4.71    5.31   0
   0  -6   8  136.55    6.14   0
   0  -3   9  378.56    8.03   0
   1  -2  10  101.67    6.75   0
   1  -1  10  111.12    7.22   0
   2 -10   2 1843.26   13.47   0
   3 -10   8    3.06    5.76   0
   3  -9   9   -1.57    5.63   0
   5 -12   7   11.12    6.45   0
   6 -13   5   76.49    6.99   0
  -2  -3   5   24.55    5.05   0
  -2  -2   5    0.41    3.89   0
  -2  -1   4  174.21    6.21   0
   0   0   9    1.75    6.24   0
   1  -9   7    3.30    5.68   0
   1  -8   8   57.82    5.85   0
   1  -3  10  120.07    6.65   0
   2 -10   7   11.89    5.92   0
   2  -8   9    8.59    5.72   0
   4 -12   3   20.27    6.51   0
   4 -11   1  211.39    7.95   0
   4 -10   9    5.42    5.73   0
   6 -12   1  246.83    9.48   0
  -2  -3   4   80.41    5.08   0
  -1  -3   8  169.11    6.65   0
  -1  -2   8  162.88    6.59   0
  -1  -1   8  216.59    7.57   0
   0  -4   0 9766.25   36.94   0
   0  -4   9   -2.36    5.22   0
   1  -4  10   52.25    6.61   0
   3 -11   2  598.88    9.39   0
   3 -11   7    0.58    5.21   0
   3  -5  11    1.53    6.00   0
   4 -11   8  127.49    6.14   0
   6 -13   3  124.42    7.71   0
   6 -13   6   90.41    7.01   0
  -1  -7   4   89.52    5.43   0
  -1  -7   5   63.60    5.23   0
  -1  -2   1  625.71   10.54   0
   1 -10   4   41.36    5.42   0
   1 -10   5   25.69    5.74   0
   1  -7   9    9.39    5.76   0
   2 -11   5   28.68    5.97   0
  -2  -4   4  228.20    6.00   0
  -2  -4   5  768.86    8.61   0
  -2  -1   6  303.08    7.00   0
  -2   0   5  911.74   10.56   0
  -1  -6   7  482.23    7.67   0
  -1  -3   1  183.29    6.50   0
  -1   0   8  143.01    7.04   0
   0  -9   5  721.15    9.31   0
   0  -8   7   -0.10    5.62   0
   0  -7   8  236.21    6.57   0
   1 -10   6   51.70    6.70   0
   5 -13   4  330.80    8.61   0
   5 -13   5   13.74    6.54   0
  -2  -3   3 1116.07   10.49   0
  -2  -2   3   -2.41    4.24   0
  -1  -7   3  113.64    5.76   0
  -1  -7   6  348.57    7.13   0
  -1  -6   2   76.96    5.62   0
  -1  -1   1    0.42    4.72   0
  -1   2   7  742.20   11.89   0
   0  -9   4   22.10    5.07   0
   0  -8   2  119.62    5.44   0
   1  -7   0   83.31    5.62   0
   1  -5  10   97.56    6.67   0
   2 -11   6   -1.54    5.53   0
   2  -3  11  295.67    7.99   0
   3 -12   4   33.86    6.62   0
   3  -8  -1  356.78    9.82   0
   4 -12   7   -0.60    5.94   0
   4  -9  -1  273.98    9.58   0
  -2  -5   5   67.74    5.65   0
  -2  -4   6  190.98    5.98   0
  -2  -1   3 1303.37   12.63   0
   0  -7   1  534.07    8.17   0
   1  -9   8  177.72    6.92   0
   2 -10   8   49.82    5.94   0
   2  -9   9   37.91    5.89   0
   2  -4  11    3.46    6.38   0
   3 -12   6   33.33    6.48   0
   3 -10   9   10.63    5.66   0
   4 -12   2   12.55    6.65   0
   5 -13   6   22.11    5.83   0
   5 -11   0   67.06    7.64   0
  -2  -5   4  232.37    5.88   0
  -2  -4   3 1774.84   12.53   0
  -2   0   6  186.53    6.60   0
  -1  -4   1  792.73    9.91   0
   0  -9   3   35.77    4.97   0
   1  -8   9  274.04    7.66   0
   3 -11   8   40.32    5.79   0
   5 -13   3    8.71    6.65   0
   5 -12   1  149.73    8.62   0
   6 -13   2   27.20    7.47   0
  -2  -5   6  359.29    7.06   0
  -2  -2   7    5.24    5.55   0
  -1  -8   5  485.22    7.64   0
   1  -6  10   61.82    6.35   0
   2 -11   7  460.83    7.87   0
   2 -10   1   18.98    5.91   0
   3 -12   3   79.28    6.65   0
  -1  -8   4   62.07    5.36   0
  -1  -6   8  107.63    6.54   0
  -1   1   8  227.17    8.27   0
   0  -9   7   53.64    5.94   0
   0  -8   8  333.37    7.17   0
   0  -5   0    9.87    4.75   0
   4 -13   4    8.54    6.58   0
   4 -13   5  329.77    8.35   0
   4 -12   8  142.02    6.77   0
   4  -7  -2   71.01   11.03   0
   7 -14   4    9.60    7.07   0
  -2  -6   5   -2.73    4.90   0
  -2  -1   7  731.50    9.50   0
  -2   1   5   25.46    5.43   0
  -1  -8   6   60.67    5.74   0
   1 -11   5   43.29    6.54   0
   1  -9   1   74.59    5.90   0
   2 -11   2    2.30    6.02   0
   2  -7  -1  136.00    7.36   0
   3 -12   7   40.63    6.18   0
   3 -11   1   35.87    7.22   0
  -2  -6   4   59.33    5.15   0
  -2  -5   3  759.08    8.65   0
  -1  -3   9    7.91    6.07   0
  -1  -2   9    9.18    6.34   0
   0 -10   5  218.26    6.55   0
   0  -7   9  204.78    7.08   0
   0  -3  10  126.92    6.46   0
   0  -2  10   86.19    6.76   0
   1 -11   4   27.35    6.19   0
   2  -9   0   12.62    5.66   0
   2  -6  11   -4.75    5.81   0
   3 -10   0   39.57    6.67   0
   6 -14   5    2.01    6.50   0
  -2  -6   6 1238.26   10.24   0
  -2  -5   7  453.92    7.54   0
  -2   0   3 2217.03   17.41   0
  -1  -8   3   58.47    5.32   0
  -1  -7   2  843.85    9.13   0
  -1  -5   1   55.25    5.05   0
  -1  -4   9  419.03    8.01   0
   0 -10   4  283.70    6.75   0
   0 -10   6   58.45    7.03   0
   0  -4  10  120.85    6.84   0
   0  -1  10   59.25    7.12   0
   1 -11   6  235.26    6.92   0
   1 -10   8   36.44    6.47   0
   2 -10   9    4.72    5.21   0
   4 -13   3   15.09    6.40   0
   5 -13   2   -4.19    7.21   0
   6 -14   4   10.67    6.92   0
  -2   0   7  230.96    7.50   0
  -2   1   4  174.12    7.13   0
  -2   1   6  301.81    8.25   0
  -1  -8   7   10.48    5.87   0
  -1  -7   8  100.45    6.43   0
  -1  -1   9   -1.82    6.53   0
   0  -5  10   22.97    6.11   0
   1  -3  11    0.44    6.89   0
   2 -12   6  156.83    6.88   0
   3 -12   2   11.22    6.79   0
  -2  -7   5   51.75    5.18   0
  -1  -9   5   30.50    5.75   0
  -1  -5   9   -3.85    5.93   0
   1 -11   7   15.61    6.00   0
   1  -4  11   10.28    6.83   0
   2  -9  10  113.27    6.76   0
   3 -13   5   55.42    6.61   0
   3 -12   8   27.55    6.26   0
   4 -12   1   21.98    7.36   0
  -2  -7   6   40.04    6.02   0
  -2  -6   3    4.16    4.50   0
  -2  -6   7    8.50    4.95   0
  -2  -3   2   49.09    4.84   0
  -2  -3   8   70.17    6.01   0
  -1  -9   4  568.80    8.01   0
  -1  -9   6   47.00    6.09   0
   0 -10   3  500.31    7.94   0
   0 -10   7   60.45    6.05   0
   0  -8   9    0.47    6.44   0
   1  -8   0   10.63    4.79   0
   1  -5  -1   56.97    6.36   0
   2 -12   3  229.55    7.59   0
   2 -12   7   36.21    6.51   0
   4 -11   0    2.89    7.39   0
   5 -14   5   72.93    7.27   0
  -2  -4   2  583.12    8.30   0
  -2  -4   8  105.87    6.67   0
  -2  -2   2 9958.29   32.62   0
  -2  -2   8   50.27    6.10   0
  -1   0   9  527.75   10.23   0
   0  -6  10   71.57    6.53   0
   1  -5  11    3.28    6.42   0
   5 -14   4   15.51    7.23   0
  -1  -6   1  315.83    6.76   0
  -2  -7   7  746.50    9.09   0
  -2  -1   8  167.12    6.95   0
  -1  -9   3   56.38    5.51   0
  -1  -9   7    7.94    5.97   0
  -1  -8   2   30.88    4.84   0
   0 -11   5  214.29    7.04   0
   1 -12   5  236.12    7.67   0
   2 -11   9   30.20    5.97   0
   3 -13   3   87.16    7.42   0
   3 -13   7   12.92    6.15   0
   4 -13   2   12.02    6.84   0
  -3  -4   5  711.52    8.37   0
  -3  -3   5    2.58    4.41   0
  -2  -8   5  386.71    7.27   0
  -2  -7   3  751.70    8.62   0
  -2  -5   2  122.45    5.01   0
  -1   0   1 1551.03   22.02   0
   0 -10   8  113.67    6.68   0
   1 -12   6   10.93    5.99   0
   1 -11   8   54.12    6.26   0
   1  -6  11  166.29    7.02   0
   2 -12   8   42.61    5.93   0
   2 -11   1   69.90    7.06   0
   4 -14   5   63.46    6.38   0
   5 -14   3  110.77    7.89   0
  -3  -4   6  239.68    6.32   0
  -3  -3   4  191.08    6.18   0
  -2  -8   4  110.68    5.60   0
  -2  -8   6  192.55    6.88   0
  -2  -1   2  148.36    6.27   0
  -2   1   7  727.15   11.30   0
  -1 -10   5   33.22    5.83   0
   0  -9   9  439.99    7.91   0
   1 -11   2  508.82    8.52   0
   3  -9  -1  226.42    8.92   0
   4 -14   4  164.75    7.69   0
  -3  -5   5   92.20    5.24   0
  -3  -5   6  194.02    6.28   0
  -3  -4   4  301.21    6.43   0
  -1 -10   4   42.71    5.74   0
  -1 -10   6   54.49    6.38   0
   1 -12   7   17.27    6.57   0
   2 -13   4   98.83    6.64   0
   2 -12   2  283.88    8.28   0
  -3  -5   4  466.62    7.31   0
  -3  -2   4   81.29    4.93   0
  -2  -8   7   80.50    5.87   0
  -2  -6   2 4800.79   19.42   0
  -2   0   8  129.31    7.15   0
  -1  -9   8  174.78    6.48   0
  -1  -4  10   56.80    6.37   0
  -1  -3  10  116.61    7.02   0
   3 -12   1  176.97    7.98   0
  -3  -6   5    9.13    4.95   0
  -3  -3   7   -0.62    5.26   0
  -3  -1   6  355.72    7.64   0
  -2  -7   8   19.60    6.04   0
  -2  -4   9   15.15    6.10   0
  -2  -3   9   20.93    6.24   0
  -1 -10   7  260.01    6.93   0
  -1  -8   9  259.78    7.76   0
  -1  -7   1  166.66    5.71   0
  -1  -5  10   90.66    6.55   0
  -1  -2  10   94.39    6.94   0
   1 -12   3   58.23    6.31   0
   2 -10   0   86.48    6.44   0
   2  -8  -1 1247.05   14.97   0
   4 -14   3  118.92    8.20   0
  -3  -6   6   72.00    5.32   0
  -3  -5   7   33.03    5.99   0
  -3  -2   7  812.74    9.59   0
  -2  -9   5  103.69    6.27   0
  -2  -9   6  245.41    7.66   0
  -2  -8   3  839.19    8.95   0
  -2  -5   9   27.19    5.76   0
  -2  -2   9    3.58    5.95   0
   0  -5  11   12.98    6.78   0
   1 -11   9    2.29    5.37   0
   1  -6  -1  322.65    9.00   0
   3 -14   5   25.97    6.31   0
   3 -14   6    7.65    6.34   0
   3 -13   2   29.48    6.92   0
   3 -11   0    3.69    7.21   0
  -3  -6   4   50.68    5.19   0
  -1 -10   3  330.85    6.95   0
  -1  -9   2   17.20    5.00   0
  -1  -6  10   70.08    6.48   0
   0 -11   8  157.82    7.22   0
   0 -10   9    4.57    5.71   0
   1 -12   8   12.26    5.80   0
   1  -9   0  871.62   10.64   0
   2 -13   3  166.46    7.63   0
   3 -14   4    9.73    6.78   0
  -3  -7   5   12.57    4.98   0
  -3  -6   7  534.78    8.21   0
  -3  -4   3  173.34    5.70   0
  -3  -3   3    4.57    4.52   0
  -2  -8   8   74.60    6.55   0
  -2  -7   2   24.11    4.69   0
   0 -12   5   21.03    6.06   0
   0 -12   6   22.51    5.93   0
   0  -6  11    3.90    6.04   0
  -3  -7   6  421.52    7.46   0
  -3  -5   3  197.63    5.85   0
  -3  -1   7   15.58    5.78   0
  -2  -9   7  221.13    6.97   0
  -2  -1   9   12.64    6.46   0
  -1 -11   5   52.89    5.68   0
  -1 -11   6  236.48    7.12   0
  -1 -10   8   39.91    5.27   0
  -1  -9   9    4.52    6.16   0
  -1  -7  10  104.28    6.55   0
   1 -13   6   23.79    6.14   0
   4 -13   1  149.05    9.10   0
  -3  -7   4   30.08    4.94   0
  -3  -4   8  205.09    7.21   0
  -3  -3   8  112.88    6.28   0
  -3  -2   3 1116.70   11.01   0
  -3   0   5  955.64   11.12   0
  -1 -11   4   30.44    5.84   0
  -3  -7   7    0.75    5.37   0
  -3  -6   3  626.15    8.10   0
  -3   0   6  290.49    7.43   0
  -2 -10   5    7.88    6.14   0
  -2  -9   3  352.70    7.31   0
  -2   1   8  176.51    8.24   0
  -1 -11   7   21.74    5.59   0
   0 -11   2   45.22    6.61   0
   1 -13   7    2.95    6.44   0
   1 -12   2   21.84    6.01   0
   1 -11   1  137.53    7.08   0
   2 -14   5   19.50    6.70   0
  -3  -8   6  113.48    6.18   0
  -3  -2   8   75.55    6.36   0
  -2 -10   6  575.92    8.68   0
   0 -11   9  109.56    6.21   0
   0  -8   0 3979.12   20.25   0
   2 -12   1  366.16    9.06   0
   4 -14   2   37.66    7.77   0
  -2 -10   4   25.53    5.38   0
  -2  -8   2  391.26    7.13   0
  -2  -4   1 2813.79   16.82   0
  -2   0   2  549.54   10.60   0
   0 -10   1  698.09    9.01   0
   2 -14   4    4.11    6.82   0
   2 -13   2   28.81    6.73   0
   4 -15   4   50.87    8.09   0
  -3  -8   4  122.64    5.71   0
  -3  -7   3   12.28    5.02   0
  -2  -5   1  467.17    7.72   0
  -2  -4  10   82.39    7.00   0
  -2  -3   1  348.84    7.48   0
  -1 -11   8   51.33    6.50   0
  -1 -10   9   17.69    6.33   0
  -1  -4   0    0.11    4.63   0
   1 -13   3   37.22    6.57   0
   1  -7  -1  171.30    7.34   0
  -3  -7   8   66.81    6.12   0
  -3  -1   8  167.00    7.07   0
  -3   0   7   11.09    5.59   0
  -2  -3  10   43.11    6.97   0
  -1 -12   5  240.39    7.68   0
  -1 -12   6    5.72    6.35   0
  -1  -5   0 1254.60   12.66   0
  -1  -5  11    4.08    6.63   0
  -1  -4  11   16.82    6.86   0
   0 -13   6    2.13    6.29   0
  -4  -5   5  818.43    9.07   0
  -4  -5   6   43.72    5.56   0
  -3  -9   5   81.77    6.05   0
  -3  -9   6   85.10    6.17   0
  -3  -1   3   89.58    5.10   0
  -2  -6   1    1.56    4.53   0
  -2  -6  10  125.68    6.69   0
  -1  -3   0  721.73   11.29   0
   1 -10   0   15.13    5.85   0
   2 -11   0   28.16    6.90   0
   3 -15   5    9.08    6.40   0
   3 -13   1  132.13    8.51   0
  -4  -3   5  715.77    8.80   0
  -3  -5   9    5.56    5.56   0
  -3  -4   9  321.95    8.03   0
  -2 -11   5   32.48    6.21   0
  -2 -11   6   -1.26    6.77   0
  -2 -10   3   17.07    5.54   0
  -2 -10   8   55.55    5.41   0
  -2  -2  10  153.81    7.64   0
  -1 -12   7   25.92    5.96   0
  -1  -6  11  174.46    7.05   0
   0 -13   7   25.60    6.56   0
   2 -14   3   17.23    6.71   0
   2  -9  -1  266.22    9.17   0
   3 -10  -1  112.63    8.15   0
  -4  -6   5  483.45    7.63   0
  -4  -6   6  129.68    5.48   0
  -3  -9   4  391.50    7.33   0
  -3  -9   7   31.32    5.76   0
  -3  -8   3  106.18    5.72   0
  -3  -8   8  106.00    6.24   0
  -3  -6   9   15.44    5.66   0
  -3  -5   2  312.99    6.72   0
  -3  -4   2   88.58    4.75   0
  -3  -3   9   -1.67    5.87   0
  -2  -9   2   63.90    6.06   0
  -2  -9   9   40.02    5.94   0
  -1  -6   0   -3.90    4.93   0
   3 -15   4   12.74    6.70   0
   3 -14   2   16.80    7.22   0
  -4  -5   4   57.84    5.03   0
  -4  -4   4 3200.21   15.67   0
  -4  -3   7   26.53    5.59   0
  -3  -6   2   30.95    4.84   0
  -3  -3   2 1127.22   10.72   0
  -2 -11   4   12.28    5.96   0
  -2 -11   7  478.98    8.09   0
  -2  -2   1    1.25    4.55   0
  -1 -11   9    4.54    5.87   0
   0 -12   2   26.10    6.15   0
   3 -12   0    6.53    7.53   0
  -4  -7   5  355.64    7.12   0
  -4  -6   4  250.53    6.34   0
  -4  -6   7  111.99    6.25   0
  -4  -3   4  303.83    6.44   0
  -3  -2   9   27.46    6.56   0
  -2  -7   1  134.90    5.49   0
  -1 -12   8   20.50    6.02   0
   0  -9   0    5.50    5.39   0
   1 -13   2   11.90    7.16   0
  -4  -7   7   58.52    6.09   0
  -3 -10   5    8.73    5.92   0
  -3 -10   6   16.09    5.78   0
  -3  -9   8  149.35    7.12   0
  -3   1   5   38.59    5.64   0
  -3   1   6  353.65    8.51   0
  -2  -8  10   74.24    6.44   0
   0 -13   3   17.27    6.03   0
   2 -15   5   13.94    6.40   0
  -4  -7   4  235.33    6.30   0
  -4  -5   8   47.64    6.19   0
  -4  -4   8  444.43    8.21   0
  -4  -2   7  183.84    6.39   0
  -3 -10   7  289.36    7.95   0
  -3  -7   2 1014.50    9.52   0
  -3   0   8  257.47    8.34   0
  -2 -11   8    5.23    5.65   0
  -2 -10   9    0.80    5.89   0
  -1 -13   6   29.86    6.54   0
   1  -8  -1  366.57    8.95   0
   3 -15   3   11.83    8.04   0
  -4  -8   5    1.36    5.50   0
  -4  -2   4  234.73    6.19   0
  -3 -10   4   21.80    5.61   0
  -3  -9   3  161.04    5.82   0
  -2 -12   6  152.32    6.73   0
  -2 -11   3  425.74    8.30   0
   1 -14   3  149.70    7.41   0
   2 -15   4    5.30    7.16   0
   2 -13   1  141.84    8.24   0
  -4  -8   7   -0.19    5.20   0
  -4  -3   8  207.83    7.26   0
  -4  -1   6  129.47    5.90   0
  -3  -2   2   51.69    4.77   0
  -3  -1   9    8.31    6.16   0
  -3   1   7   10.84    6.58   0
  -2 -12   5  115.69    6.50   0
  -2  -8   1 1250.24   10.82   0
  -1 -13   7    9.49    6.08   0
  -1 -10   1  153.88    5.96   0
   2 -14   2  590.32   10.44   0
  -4  -8   4 1569.24   11.30   0
  -4  -6   3 1145.15   10.00   0
  -4  -5   3   27.87    4.61   0
  -4  -4   3   -1.89    4.49   0
  -3 -10   8    9.81    6.11   0
  -3  -5  10   99.57    6.60   0
  -3  -4  10  101.42    7.28   0
  -2 -12   7   38.29    5.66   0
  -2  -5  11  155.41    7.39   0
  -1  -2   0    3.81    4.99   0
   3  -7  -2 1050.49   24.27   0
  -4  -9   6    5.64    5.86   0
  -4  -1   7   11.95    6.02   0
  -3 -11   5   14.72    5.66   0
  -3 -11   6  274.97    7.49   0
  -3  -9   9    8.41    5.93   0
  -3  -6  10   25.61    6.00   0
  -2 -12   4   59.48    6.20   0
  -2  -6  11    1.29    6.18   0
   0 -14   4  217.20    7.33   0
   1 -15   5   17.46    6.32   0
   1 -11   0   14.88    6.49   0
  -4  -9   7   28.14    6.27   0
  -4  -7   3  189.84    5.92   0
  -4  -3   3  170.52    5.72   0
  -4  -2   8  109.11    6.63   0
  -3 -11   7   10.78    5.52   0
  -3 -10   3  327.63    7.36   0
  -3  -7  10  105.23    6.50   0
  -3  -3  10  132.82    7.51   0
  -2 -11   9   21.69    5.63   0
   0 -10   0  409.35    8.60   0
   2 -12   0   53.18    7.80   0
  -4  -5   9  455.82    8.47   0
  -3 -11   4   16.97    5.82   0
  -3   1   4  384.98    8.88   0
  -2 -12   8   53.03    5.60   0
   0 -13   2   10.70    6.82   0
   2 -15   3  219.19    8.38   0
   2 -10  -1   20.31    6.97   0
  -5  -5   6   55.61    5.96   0
  -4  -9   4   14.91    5.63   0
  -4  -6   9   11.58    5.33   0
  -1 -13   3   44.73    6.29   0
   0  -6  -1 2092.01   17.82   0
   1 -15   4   18.72    7.17   0
  -5  -6   5   83.80    5.30   0
  -5  -6   6  232.20    6.46   0
  -5  -5   5    2.01    4.72   0
  -4 -10   6   73.08    6.25   0
  -4  -9   8   14.41    6.36   0
  -4  -8   3    6.08    4.90   0
  -4  -3   9  323.53    8.19   0
  -3 -11   8   45.20    5.51   0
  -3 -10   9   17.28    5.75   0
  -3  -9   2   57.95    5.01   0
  -3  -8  10   50.76    5.73   0
  -2 -13   5   75.96    6.86   0
  -2 -13   6  130.92    6.62   0
   0 -14   3  138.08    7.55   0
   1 -14   2   10.54    7.21   0
  -5  -7   6  199.17    6.60   0
  -5  -6   7  290.28    7.19   0
  -5  -4   5  814.10    8.91   0
  -4 -10   5  186.95    6.69   0
  -4 -10   7   55.22    5.59   0
  -4  -2   3 1791.14   13.06   0
  -4  -1   8  117.42    7.51   0
  -4   0   6   15.68    5.71   0
  -3 -12   6   30.70    5.94   0
  -2 -13   7   99.53    6.63   0
  -2  -1   1  622.39   10.71   0
  -1 -11   1  128.28    6.61   0
   1 -13   1   71.12    7.50   0
   1  -9  -1   78.21    6.65   0
  -5  -7   7   34.91    6.15   0
  -3 -12   5  187.45    7.03   0
  -3 -12   7   45.86    6.41   0
  -3  -6   1  204.94    6.06   0
  -3  -5   1  297.24    6.61   0
  -3  -1   2  977.85   11.12   0
  -1  -9   0  873.79   10.34   0
   0 -15   5   96.17    6.82   0
   0  -7  -1  540.95   10.05   0
  -5  -8   6   19.85    5.51   0
  -5  -6   4  148.10    5.79   0
  -5  -5   4  763.92    8.45   0
  -5  -3   5   90.08    5.34   0
  -5  -3   7   24.31    5.70   0
  -4 -10   4  215.30    6.82   0
  -4   0   5   -1.18    5.10   0
  -3 -11   3   21.95    6.16   0
  -3  -4   1  742.78    9.11   0
  -1 -14   4   13.54    5.79   0
  -5  -8   5  500.62    8.17   0
  -5  -7   4  161.78    6.39   0
  -5  -5   8  243.29    7.10   0
  -5  -4   4   55.49    4.98   0
  -4 -10   8  108.71    6.33   0
  -4  -9   3   20.80    5.08   0
  -4  -6   2  223.53    5.99   0
  -4  -5   2   60.70    4.88   0
  -4  -2   9   14.22    6.51   0
  -4   0   7    2.26    5.37   0
  -3 -12   4   34.31    6.67   0
  -3 -10   2   25.45    5.88   0
  -3  -7   1   18.08    4.46   0
  -5  -4   8   44.50    5.97   0
  -5  -2   6  359.14    7.36   0
  -4 -11   5  173.26    6.55   0
  -4 -11   7   74.83    6.57   0
  -4  -7   2   71.49    5.31   0
  -4  -4   2  120.39    5.43   0
  -3 -12   8   23.97    6.39   0
  -2  -6   0  157.38    6.23   0
  -2  -5   0   12.47    4.58   0
   0 -15   4   70.45    6.75   0
  -5  -9   6   14.97    6.15   0
  -4  -5  10   18.78    6.53   0
  -1 -13   2    9.38    6.32   0
   0 -11   0    3.02    6.40   0
  -5  -9   5    6.06    5.86   0
  -5  -8   4   20.13    5.14   0
  -5  -8   8    8.33    6.50   0
  -5  -3   4  455.56    7.18   0
  -5  -3   8  171.88    7.13   0
  -4  -7  10  104.74    6.18   0
  -3 -13   6   52.68    6.69   0
  -3  -8   1  350.83    6.83   0
  -3  -3   1   -0.22    4.43   0
  -2 -14   6  226.38    7.08   0
  -2 -12   2  296.06    7.77   0
  -2  -4   0  393.25    7.99   0
  -1 -14   3  150.37    7.66   0
   0 -14   2   29.15    7.02   0
   0  -8  -1    9.80    5.88   0
  -4 -11   4  138.12    6.19   0
  -4 -10   3  412.63    7.40   0
  -4 -10   9    7.58    6.25   0
  -4  -8   2   82.10    5.25   0
  -4  -3   2   90.45    5.27   0
  -3 -13   5   48.87    6.29   0
  -3 -13   7   17.82    6.02   0
  -1 -15   5   16.93    6.50   0
  -1 -12   1  183.31    7.49   0
  -1 -10   0   11.38    5.96   0
   0 -13   1  176.20    7.90   0
  -5  -9   4  626.19    8.90   0
  -5  -6   3  453.68    7.21   0
  -5  -6   9   36.37    6.18   0
  -5  -5   3    6.67    4.43   0
  -5  -5   9   -8.72    6.44   0
  -4 -12   6   21.64    5.86   0
  -4  -8  10   79.08    5.89   0
  -4  -3  10   99.81    7.40   0
  -4  -1   3  108.74    5.70   0
  -4   0   8  560.61   11.02   0
   0 -15   3   87.97    8.04   0
  -5 -10   5   82.86    6.08   0
  -5 -10   7  170.55    6.71   0
  -5  -9   8  187.12    6.88   0
  -5  -7   9    6.28    5.99   0
  -4 -12   5   12.36    6.20   0
  -2 -14   4   12.49    6.31   0
  -2 -11   1   65.63    6.64   0
  -2   3   5   25.63    9.51   0
   1 -10  -1  154.35    8.15   0
  -6  -6   6  818.89    9.54   0
  -5  -4   3   24.44    4.60   0
  -5  -4   9  441.47    8.46   0
  -5  -2   4  223.84    6.23   0
  -5  -2   8  221.76    7.45   0
  -5  -1   6  126.42    6.36   0
  -4  -9   2   22.25    4.91   0
  -1 -15   4   19.89    6.36   0
   0  -3  -1 1216.60   19.25   0
   1 -15   2  254.94    9.39   0
  -6  -7   6   23.30    5.85   0
  -6  -5   6  222.74    6.82   0
  -5  -8   3   25.26    5.07   0
  -4 -11   3  134.54    7.01   0
   1 -14   1   99.08    8.26   0
  -6  -7   5   20.10    5.55   0
  -6  -7   7  514.67    8.60   0
  -6  -6   5   -2.93    4.71   0
  -6  -5   5   78.71    5.30   0
  -5 -11   6  156.13    6.96   0
  -5 -10   8   52.53    6.13   0
  -5  -3   9    2.82    6.50   0
  -5  -1   5   21.39    5.02   0
  -5  -1   7    7.24    6.14   0
  -4 -12   4  611.77    8.88   0
   0  -9  -1  337.34    8.72   0
  -6  -8   6  143.19    6.07   0
  -6  -4   7  115.48    6.57   0
  -5 -11   5   67.79    6.91   0
  -5  -9   3    0.76    5.32   0
  -5  -3   3  199.39    5.79   0
  -4   1   6  129.64    6.84   0
  -3 -14   6    4.87    6.52   0
  -2 -13   2   32.75    6.34   0
  -2  -9   0    8.88    5.39   0
  -2  -3   0  109.89    5.74   0
  -6  -8   5  242.27    6.90   0
  -6  -8   7   60.31    5.91   0
  -6  -6   8   62.79    6.00   0
  -6  -4   5  473.94    7.52   0
  -4 -13   6    4.29    5.79   0
  -4 -10   2  111.61    5.88   0
  -4  -2   2  565.82    8.17   0
  -3  -2   1  356.29    7.40   0
  -2 -15   5   13.89    6.35   0
  -2 -14   3   19.49    6.73   0
  -1 -14   2   12.77    6.38   0
  -1 -11   0   22.83    6.62   0
   0 -12   0 1331.15   13.87   0
  -6  -9   6  152.67    6.44   0
  -6  -7   4   32.66    5.12   0
  -6  -6   4   34.96    5.31   0
  -6  -5   8  138.18    6.42   0
  -5  -6  10   88.31    6.95   0
  -4 -13   7   20.19    5.08   0
  -4  -6   1 1713.96   12.07   0
  -4   1   7   17.10    6.31   0
  -1 -15   3   49.79    7.41   0
  -1 -13   1   63.20    7.18   0
  -6  -9   5  110.60    6.33   0
  -6  -9   7  155.36    6.60   0
  -6  -3   7  551.16    8.63   0
  -5 -11   4   73.61    5.84   0
  -5 -11   8   65.58    5.82   0
  -5  -7  10   88.69    6.35   0
  -5  -6   2   78.31    5.25   0
  -5  -5  10   72.76    6.48   0
  -5  -1   8  242.27    8.49   0
  -4  -7   1  406.47    7.09   0
  -4  -5   1  469.24    7.46   0
  -4   1   5  856.42   11.55   0
  -2 -12   1  365.31    7.96   0
  -6  -8   4  139.72    6.00   0
  -6  -4   4  243.99    6.51   0
  -6  -4   8  126.69    6.98   0
  -5 -12   6    0.33    5.50   0
  -5 -10   3  257.67    6.60   0
  -5  -7   2  386.20    7.04   0
  -5  -5   2   22.22    4.70   0
  -5  -2   9   30.01    6.50   0
  -3   0   2   98.35    5.50   0
  -2 -15   4    9.50    6.15   0
  -1  -7  -1  167.02    7.03   0
   0 -15   2   17.37    7.07   0
   0 -14   1  187.53    8.55   0
  -6 -10   6  388.27    7.70   0
  -6  -9   8  112.36    6.74   0
  -5  -8   2   40.71    5.00   0
  -5  -4  10   21.11    6.81   0
  -2 -10   0   94.27    5.97   0
  -1  -1   0 1622.49   21.07   0
   1 -11  -1  136.52    8.54   0
  -6 -10   7    3.35    5.13   0
  -6  -9   4  117.49    6.51   0
  -6  -7   9   15.55    6.23   0
  -5  -2   3  786.11    8.86   0
  -4  -4   1    3.47    4.57   0
  -3 -11   1   34.26    6.34   0
  -3  -7   0   12.75    4.92   0
  -3  -6   0   41.03    5.23   0
   0 -10  -1  699.43   11.04   0
  -6  -6   3   10.53    5.23   0
  -6  -5   9   30.18    6.22   0
  -6  -3   8   46.68    6.08   0
  -6  -2   6 1226.02   11.27   0
  -5  -4   2   56.39    5.02   0
  -5   0   6   58.46    5.65   0
  -4  -9   1  267.30    7.13   0
  -1  -8  -1  372.37    8.36   0
  -6 -11   6    6.32    6.19   0
  -6  -8   9    8.88    5.57   0
  -6  -7   3  486.64    7.42   0
  -6  -5   3  460.33    7.73   0
  -6  -3   4   59.47    4.58   0
  -6  -2   7   -0.43    6.17   0
  -5 -12   4    4.64    5.90   0
  -5 -11   3  137.50    6.23   0
  -5  -9   2    5.33    4.81   0
  -5   0   7   56.85    7.16   0
  -3 -15   5   11.14    6.60   0
  -3 -14   3  156.03    7.37   0
  -3 -13   2   28.40    6.24   0
  -3  -5   0  751.57    9.24   0
  -2 -14   2  592.75    9.68   0
   2  -7  -2   17.30    9.40   0
  -7  -7   6  396.75    8.06   0
  -7  -6   6   25.24    5.94   0
  -6 -11   5   18.73    6.12   0
  -6 -10   4   18.11    5.92   0
  -6  -8   3  548.15    7.69   0
  -5 -13   6   16.58    6.44   0
  -5   0   5 1052.78   11.31   0
  -2 -15   3  219.65    7.90   0
  -1 -12   0    8.99    6.94   0
  -7  -8   6  104.90    6.44   0
  -7  -7   5    1.20    5.67   0
  -7  -6   5   21.29    5.62   0
  -5 -13   5    6.08    6.26   0
  -2 -13   1  141.16    7.96   0
  -1 -15   2  250.84    8.25   0
   0 -13   0    4.58    6.81   0
  -7  -8   7   68.41    6.06   0
  -7  -5   5  107.21    5.67   0
  -7  -5   7   37.58    6.29   0
  -6 -11   8    0.16    5.98   0
  -6  -4   3 1142.25    9.79   0
  -6  -2   8   59.39    6.76   0
  -5 -10   2   20.44    5.38   0
  -4  -3   1  725.09    9.01   0
  -4  -1   2   53.90    4.70   0
  -4   1   4  162.57    6.92   0
  -3 -15   4    5.76    6.09   0
  -2 -11   0   29.61    6.18   0
  -2   0   1 5065.52   31.71   0
  -1 -14   1  104.51    8.06   0
  -1  -9  -1   79.61    6.46   0
  -6 -11   4   16.62    6.06   0
  -6  -3   9    9.97    6.72   0
  -3 -12   1  177.18    7.19   0
  -3  -4   0   23.92    4.58   0
  -2  -2   0  633.39   10.47   0
  -1 -16   3   60.55    7.15   0
  -1  -4  -1  822.45   11.96   0
  -7  -9   5   88.48    6.23   0
  -7  -9   7   18.23    5.87   0
  -7  -4   7   55.13    5.86   0
  -6 -12   7   21.59    6.04   0
  -6  -7  10    2.87    6.06   0
  -6  -6  10   85.97    6.85   0
  -5 -13   4  338.80    7.58   0
  -5   0   8   50.03    7.09   0
   2  -8  -2  411.13   14.58   0
  -7 -10   6   11.34    5.75   0
  -7  -8   4  104.43    6.67   0
  -7  -7   4    7.74    5.18   0
  -7  -6   4   25.77    5.29   0
  -7  -5   8  109.18    6.59   0
  -7  -4   5  347.99    7.26   0
  -6 -12   5   77.74    5.73   0
  -6 -10   3   15.37    5.38   0
  -6  -5  10   88.33    7.39   0
  -6  -1   6  180.52    6.58   0
  -5  -1   3   41.08    5.03   0
  -3  -1   1  188.10    6.45   0
   0 -11  -1  237.75    8.93   0
  -7 -10   7  273.67    7.21   0
  -7  -5   4  163.67    5.68   0
  -6  -3   3  612.49    7.87   0
  -6  -1   7  478.05    9.16   0
  -5 -11   2  287.00    7.32   0
  -5  -7   1  283.43    6.40   0
  -5  -6   1  299.80    6.31   0
  -3 -10   0   39.59    5.93   0
  -7 -10   5    3.26    5.52   0
  -7  -9   4  179.56    6.64   0
  -7  -4   8  195.91    7.35   0
  -7  -3   6  419.27    8.17   0
  -6 -12   4   62.07    6.71   0
  -6  -8   2  221.46    6.24   0
  -6  -7   2    7.84    4.89   0
  -6  -6   2 2736.09   14.18   0
  -6  -1   5   33.01    5.05   0
  -5 -14   5   74.42    6.25   0
  -5  -8   1  266.96    6.21   0
  -5   0   4   66.62    5.25   0
  -4 -14   3  121.40    6.99   0
  -4 -13   2    7.96    6.23   0
  -3 -15   3   14.04    6.45   0
  -1 -10  -1  156.43    7.07   0
  -7 -10   8   -5.48    6.28   0
  -7  -7   9   -1.68    5.61   0
  -7  -6   9   20.25    6.14   0
  -7  -3   7    7.18    5.91   0
  -6 -13   6   91.32    6.57   0
  -6 -11   3  300.02    7.08   0
  -6  -5   2   74.77    5.13   0
  -5  -5   1    0.20    4.47   0
  -2 -12   0   56.92    6.99   0
  -1 -13   0  446.80    9.99   0
  -7 -11   6  248.96    6.99   0
  -7 -11   7   -1.25    6.00   0
  -7 -10   4   12.41    6.38   0
  -7  -8   9  104.99    6.31   0
  -7  -4   4  230.26    5.96   0
  -5  -9   1    9.40    5.24   0
  -5  -2   2  126.68    5.49   0
  -4 -15   4   54.52    6.47   0
  -3 -13   1  123.77    7.55   0
  -2 -16   3   64.81    7.19   0
  -2 -14   1   23.03    7.22   0
  -2  -8  -1 1219.42   12.34   0
  -7 -11   5    1.78    5.39   0
  -7  -7   3   -1.18    5.15   0
  -7  -6   3  488.06    7.87   0
  -7  -5   9    6.33    6.50   0
  -6  -1   8  110.94    7.04   0
  -4  -7   0   -0.04    4.50   0
  -4  -6   0  392.84    7.04   0
  -3  -3   0  316.94    7.09   0
  -7  -8   3  138.29    6.10   0
  -7  -3   8   68.47    6.37   0
  -4 -12   1   26.92    6.22   0
  -4  -2   1 2846.27   16.60   0
  -3 -11   0    2.63    5.93   0
  -8  -8   6   24.65    5.92   0
  -8  -7   5  225.59    6.96   0
  -7  -9   3  162.59    6.57   0
  -7  -5   3  195.65    6.07   0
  -7  -4   9  168.91    7.53   0
  -7  -2   6   34.11    5.94   0
  -6 -13   4   63.18    6.70   0
  -6 -10   2 1168.31   10.41   0
  -6  -4   2  232.62    6.06   0
  -6  -2   3    2.14    4.81   0
  -5  -4   1  459.75    7.41   0
  -5   1   6  120.35    7.50   0
  -2  -9  -1  268.97    7.64   0
  -8  -8   5   -2.77    5.59   0
  -7 -12   5  111.57    6.57   0
  -7 -11   4    4.29    5.41   0
  -7  -3   4   37.42    4.90   0
  -7  -2   7  726.46   10.37   0
  -5   1   7    7.30    7.19   0
  -4  -5   0    0.80    4.44   0
  -1 -11  -1  138.62    8.15   0
   0 -12  -1   30.09    7.94   0
  -8  -9   5  382.14    7.75   0
  -8  -9   7   11.67    5.49   0
  -8  -7   8   95.01    6.62   0
  -8  -5   7    7.91    5.70   0
  -7 -10   3  286.56    6.86   0
  -7  -2   5   51.70    5.56   0
  -4 -14   2   36.98    6.86   0
   1  -7  -2  866.27   16.39   0
  -8 -10   6   79.11    5.50   0
  -8  -6   8   81.73    6.61   0
  -8  -5   5  481.85    8.00   0
  -7  -4   3  198.05    5.74   0
  -6 -14   5   -1.52    6.17   0
  -6 -11   2    1.03    5.85   0
  -6   0   6  113.13    6.69   0
  -5 -14   3  122.04    6.46   0
  -5   1   5   22.06    5.41   0
  -4 -10   0  285.74    7.33   0
  -3 -16   3   70.62    7.60   0
  -2 -13   0    9.42    7.24   0
  -8 -10   5  106.45    6.48   0
  -8 -10   7   31.21    5.84   0
  -8  -8   4  827.36    9.42   0
  -8  -7   4  108.72    6.12   0
  -8  -6   4  140.54    6.37   0
  -8  -5   8   10.79    6.91   0
  -8  -4   7    6.22    5.66   0
  -7 -12   4   30.29    6.45   0
  -7  -3   9    1.08    7.24   0
  -7  -2   8   20.66    7.06   0
  -6   0   7  150.33    7.69   0
  -5 -15   4   45.02    6.76   0
  -5 -13   2   -6.63    5.74   0
  -3 -14   1   82.85    7.59   0
  -3 -12   0   10.89    6.93   0
  -2 -10  -1   15.58    6.31   0
  -1  -3  -1  193.01    7.71   0
   1  -8  -2   31.04    7.59   0
  -8  -9   4    1.85    5.57   0
  -6  -8   1  825.86    9.07   0
  -6  -7   1   82.10    5.47   0
  -6  -3   2   24.13    4.68   0
  -4 -13   1  161.38    7.45   0
  -4  -4   0 6378.53   23.43   0
  -4   0   2  185.40    6.42   0
  -8 -11   6   76.77    6.00   0
  -8 -11   7   58.92    6.29   0
  -8  -5   4   15.52    4.76   0
  -7 -13   5   44.43    6.01   0
  -7  -8   2   29.67    5.51   0
  -7  -7   2  949.58    9.29   0
  -7  -6   2    3.84    4.95   0
  -6  -6   1   -4.33    4.74   0
  -6   0   5  593.04    9.16   0
  -5  -3   1  291.20    6.10   0
  -2 -15   1   44.65    7.96   0
   1  -6  -2   78.74    9.18   0
  -8  -7   9  107.74    6.57   0
  -8  -6   9    7.82    6.93   0
  -8  -4   8  266.59    7.87   0
  -6  -9   1  214.77    6.30   0
  -5  -1   2  199.88    6.25   0
  -8  -3   6  106.38    6.13   0
  -7  -5   2  389.86    7.22   0
  -7  -3   3   18.44    4.59   0
  -7  -1   6  344.16    8.38   0
  -6  -5   1  303.04    6.39   0
  -5 -12   1  146.89    7.28   0
  -3  -8  -1  354.50    7.72   0
  -2  -4  -1 2839.24   19.05   0
   1  -9  -2   16.70    7.78   0
  -8 -12   6   24.32    6.14   0
  -8  -8   3    4.79    5.79   0
  -8  -4   4 1560.63   11.19   0
  -8  -3   7   29.76    6.19   0
  -7 -13   4  129.95    6.61   0
  -7 -12   3  101.37    6.41   0
  -7 -10   2   10.96    5.35   0
  -7  -1   7   22.65    6.13   0
  -6 -10   1    7.58    5.90   0
  -6  -1   3  689.62    8.63   0
  -5 -15   3   66.42    6.67   0
  -5  -7   0  183.95    5.72   0
  -4 -15   2   14.08    7.90   0
  -2 -11  -1   69.12    6.99   0
  -1 -12  -1  182.37    8.86   0
  -9  -8   6   12.35    5.53   0
  -9  -7   6   99.15    6.08   0
  -8 -12   5    5.06    5.83   0
  -8 -11   4   60.35    5.67   0
  -8  -9   3   13.75    5.78   0
  -8  -6   3  555.47    7.78   0
  -7  -1   5   60.32    5.37   0
  -5  -6   0    9.07    4.45   0
  -3  -2   0  111.76    5.55   0
  -9  -9   6    7.23    5.67   0
  -9  -7   5   91.79    5.99   0
  -6 -14   3    8.68    5.98   0
  -5   1   4  711.26   10.37   0
  -3 -13   0  319.37    8.23   0
  -9  -9   5    7.94    5.19   0
  -9  -9   7    2.70    5.43   0
  -9  -6   5  108.65    5.94   0
  -8  -3   8  103.30    6.82   0
  -7 -11   2  614.88    8.72   0
  -7  -4   2   67.30    5.06   0
  -6 -13   2   19.97    5.93   0
  -6  -4   1 1708.77   11.75   0
  -6  -2   2 4811.98   19.32   0
  -6   0   4  367.99    7.18   0
  -4 -14   1  164.14    7.45   0
  -4 -12   0 1047.61   11.67   0
  -4  -1   1  801.86    9.82   0
  -2 -14   0    6.41    7.40   0
  -9 -10   6   69.62    5.87   0
  -9 -10   7   95.85    6.87   0
  -9  -8   8    2.78    5.77   0
  -9  -7   8   92.85    6.39   0
  -9  -5   7    0.25    5.74   0
  -8 -12   4  360.05    8.12   0
  -8  -4   9    2.52    6.40   0
  -5 -13   1   18.57    6.29   0
  -5  -5   0 1244.19   10.64   0
  -4  -3   0   21.09    4.43   0
  -3 -15   1   20.42    7.76   0
  -3 -10  -1  111.60    6.53   0
  -3  -5  -1  302.83    7.32   0
  -2  -1   0    4.75    4.69   0
   0  -8  -2  123.15    8.00   0
   0  -7  -2   70.33    7.49   0
  -9 -10   5   81.96    6.15   0
  -9  -7   4  175.82    6.28   0
  -9  -6   8  118.15    6.58   0
  -8 -11   3  108.29    6.60   0
  -8  -2   6  200.19    7.11   0
  -7  -2   3  761.92    8.81   0
  -5  -2   1  474.67    7.55   0
  -9 -11   6   85.02    6.00   0
  -9  -9   4  483.15    8.03   0
  -9  -6   4  114.80    6.27   0
  -8 -13   5  235.18    6.85   0
  -8  -4   3    5.11    4.47   0
  -8  -2   7   86.33    6.39   0
  -7  -8   1  255.86    6.80   0
  -3   0   1 1193.75   13.64   0
  -2 -12  -1  362.71    9.98   0
   0  -2  -1 5283.38   49.44   0
  -9  -5   8  189.48    7.15   0
  -9  -4   6   18.76    5.84   0
  -8  -8   2   34.45    5.59   0
  -8  -2   5  383.53    7.65   0
  -7  -7   1    2.19    4.87   0
  -6 -12   1  242.35    7.75   0
  -5 -11   0   70.03    6.35   0
   0  -9  -2   37.70    7.04   0
  -9 -10   4   38.68    5.71   0
  -9  -5   4  608.64    8.37   0
  -9  -4   7   36.50    6.54   0
  -8 -13   4   -6.56    6.82   0
  -8  -9   2   16.50    5.49   0
  -8  -6   2  213.71    6.18   0
  -7  -6   1   85.17    5.16   0
  -7  -3   2  992.22    9.35   0
  -6 -14   2  413.98    8.64   0
  -5 -15   2  162.81    7.91   0
  -3 -11  -1   42.23    6.51   0
  -8 -10   2  112.27    6.49   0
  -8  -2   8   78.57    6.99   0
  -7 -10   1   70.76    6.11   0
  -6  -8   0  182.13    6.56   0
  -6  -3   1  199.51    5.97   0
  -6   1   6  188.66    8.13   0
  -5  -4   0   -1.18    4.58   0
  -4 -16   2    9.88    6.58   0
  -4 -13   0    4.25    6.26   0
  -4  -9  -1  266.38    7.08   0
  -3 -14   0   24.01    7.31   0
   0  -6  -2  176.25    8.96   0
  -9  -7   3  166.34    6.44   0
  -9  -6   9   51.89    6.46   0
  -9  -4   8    5.62    6.66   0
  -7   0   6  258.06    7.69   0
  -6  -7   0   32.46    4.70   0
  -5 -14   1  114.49    7.20   0
  -4 -15   1   98.93    7.95   0
 -10  -8   6   70.41    6.54   0
  -9  -6   3  242.34    7.14   0
  -9  -3   6   81.34    6.01   0
  -8  -5   2   37.92    5.08   0
  -8  -3   3  107.08    5.04   0
  -7  -5   1  273.54    6.52   0
  -7   0   7   48.36    7.04   0
  -6  -6   0   83.12    5.15   0
  -5 -12   0   22.18    6.35   0
  -4  -6  -1 1735.11   12.69   0
  -3  -4  -1  740.16    9.88   0
  -2  -3  -1  355.31    8.18   0
   0 -10  -2   78.47    8.24   0
 -10  -9   6   58.93    6.13   0
 -10  -7   7  270.71    7.50   0
  -9 -10   3  156.95    6.64   0
  -9  -5   9   -0.89    6.82   0
  -9  -4   4   12.96    5.42   0
  -9  -3   7   26.02    6.00   0
  -8 -11   2   27.30    5.96   0
  -7   0   5  469.76    8.56   0
  -6 -13   1  126.88    7.09   0
  -6   1   5   26.29    5.59   0
  -4 -10  -1  598.18    9.05   0
  -1  -8  -2   30.72    5.87   0
  -1  -7  -2  854.99   12.61   0
 -10 -10   6  214.59    7.45   0
 -10  -9   5   83.58    5.58   0
 -10  -7   5    8.41    5.63   0
 -10  -6   7    2.37    6.20   0
  -9 -12   4    0.93    5.57   0
  -8  -1   6   50.87    6.54   0
  -6  -1   2   75.30    4.89   0
  -5   0   2   94.81    5.54   0
  -1  -9  -2   15.85    6.36   0
 -10  -6   5    8.60    5.50   0
  -9 -11   3  119.77    6.35   0
  -9  -5   3    6.59    4.83   0
  -8  -4   2   73.09    5.30   0
  -8  -1   7   10.62    6.46   0
  -6  -5   0    9.57    4.50   0
   1  -5  -2  204.36   13.54   0
 -10  -8   4  125.65    6.29   0
 -10  -7   8    2.67    5.65   0
 -10  -5   6   73.94    6.09   0
  -9  -3   8  156.14    7.67   0
  -7  -4   1  415.69    7.08   0
  -7  -2   2   22.16    4.96   0
  -6 -15   2    1.40    6.74   0
  -6 -11   0   20.03    6.32   0
  -4 -11  -1  211.92    7.84   0
  -4  -5  -1  465.54    7.63   0
  -4  -2   0  402.25    7.49   0
 -10 -11   5    5.23    5.95   0
 -10  -9   4   35.76    5.73   0
 -10  -7   4   16.07    5.34   0
 -10  -6   8   48.74    6.34   0
 -10  -5   7  168.43    7.20   0
  -8  -9   1  189.15    6.78   0
  -8  -7   1  249.29    6.43   0
  -7 -14   2    6.50    6.50   0
  -5 -13   0  498.43    9.25   0
  -5  -3   0  739.96    8.88   0
  -5   1   3   40.15    4.74   0
  -4 -14   0  226.06    8.55   0
  -1 -10  -2   21.07    7.11   0
 -10 -10   4   11.49    5.78   0
 -10  -6   4   17.30    5.27   0
  -9 -13   4  281.82    7.35   0
  -9  -9   2   10.08    5.98   0
  -9  -7   2  124.94    6.47   0
  -9  -4   3   13.63    4.75   0
  -8  -2   3  825.87    9.21   0
  -7   0   4  264.97    6.91   0
  -6 -14   1    8.44    6.81   0
  -5 -15   1   84.02    7.37   0
  -5  -1   1   60.47    4.73   0
  -1  -6  -2   76.50    6.41   0
 -10  -4   6   73.38    5.95   0
  -9  -2   6  240.42    7.43   0
  -8 -10   1  287.91    7.32   0
  -8  -6   1  830.11    8.84   0
  -7  -8   0   -0.43    5.29   0
  -6  -2   1    3.05    4.40   0
  -2  -8  -2  403.14    9.05   0
 -10 -11   4   11.63    5.68   0
 -10  -5   4   44.45    6.14   0
 -10  -5   8   59.80    6.50   0
 -10  -4   7   52.22    6.61   0
  -9  -2   5   94.11    6.30   0
  -9  -2   7  219.86    7.40   0
  -8  -1   4   57.44    5.69   0
  -7 -13   1  138.06    7.18   0
  -7  -9   0  236.96    6.80   0
  -7  -7   0   14.68    4.82   0
  -6 -12   0   83.22    6.00   0
  -6  -4   0  390.82    6.90   0
  -6   1   4  118.54    6.05   0
  -5 -10  -1  168.69    6.82   0
  -3 -13  -1  134.94    8.36   0
  -3  -1   0  697.23   10.37   0
  -2  -9  -2   79.19    6.62   0
 -10  -8   3  206.06    6.71   0
 -10  -7   3  279.26    7.02   0
  -9 -11   2  124.96    6.92   0
  -8  -3   2   27.17    4.77   0
  -7  -3   1   15.43    5.06   0
  -4 -12  -1   24.31    6.35   0
  -2  -7  -2   18.86    5.59   0
   0  -5  -2   99.12    8.34   0
 -10 -10   3   -2.74    6.02   0
  -9 -13   3    0.38    6.41   0
  -9  -5   2    6.22    5.04   0
  -7  -6   0   35.74    4.91   0
  -4  -4  -1   -0.66    4.36   0
 -11  -8   5  122.66    6.78   0
 -11  -8   7   63.37    6.62   0
 -10 -12   4   62.44    5.88   0
 -10  -6   3   12.30    5.25   0
 -10  -4   8  108.33    7.27   0
  -7 -15   2  296.27    8.14   0
  -5 -14   0    3.58    7.21   0
  -5 -11  -1  192.37    7.62   0
  -4   0   1    4.26    4.16   0
  -3  -3  -1    0.52    4.24   0
  -2 -10  -2 1881.04   16.98   0
  -1  -2  -1  634.81   13.03   0
 -11  -9   5   52.34    6.07   0
 -11  -7   7    0.75    5.55   0
 -10  -4   4  209.25    6.62   0
 -10  -3   6   17.09    6.23   0
  -9 -12   2   21.11    6.39   0
  -7 -11   0   11.91    5.99   0
  -6 -13   0   10.55    6.80   0
 -11 -10   5    0.66    5.56   0
 -11  -6   6    4.45    5.25   0
 -11  -6   7  343.56    8.01   0
 -10  -3   5   21.48    5.79   0
 -10  -3   7  292.85    8.24   0
  -8 -14   2   47.04    6.46   0
  -8   0   6   20.86    6.16   0
  -7  -5   0  193.56    5.82   0
  -6 -15   1   45.41    6.96   0
  -5  -5  -1    3.34    4.41   0
  -2  -6  -2 4821.12   25.05   0
 -11  -9   4   83.65    6.07   0
 -11  -8   4   66.59    5.52   0
  -9  -9   1    4.14    5.79   0
  -9  -8   1  173.71    6.63   0
  -9  -4   2   30.11    5.01   0
  -8  -4   1    9.51    4.75   0
  -7 -14   1   53.29    6.74   0
  -7  -1   2  844.69    8.95   0
  -7   1   6  356.98    9.12   0
  -4 -13  -1  156.82    8.19   0
  -3  -9  -2   61.06    6.42   0
  -3  -8  -2   29.60    5.73   0
  -1  -5  -2  196.33    8.18   0
 -11  -5   6  166.09    6.69   0
 -10  -8   2  116.59    6.33   0
  -9 -10   1  140.05    7.02   0
  -9  -7   1  208.37    6.39   0
  -9  -1   6   52.80    6.39   0
  -8   0   5   10.54    5.04   0
  -8   0   7    0.03    7.04   0
  -7 -12   0    0.29    5.93   0
  -6  -7  -1   85.11    5.61   0
  -6  -3   0   40.97    4.92   0
  -6   0   2  177.78    6.12   0
  -5  -2   0   15.22    4.55   0
  -3  -7  -2 1014.63   11.59   0
  -2 -11  -2   -4.74    7.68   0
 -11  -6   8   -0.93    6.58   0
 -11  -5   7   24.00    6.05   0
 -10 -10   2  574.88    8.82   0
 -10  -7   2    1.44    5.84   0
  -9  -6   1  217.52    6.78   0
  -9  -1   7    9.56    6.97   0
  -8 -13   1  121.52    7.01   0
  -8  -9   0   11.53    6.04   0
  -8  -8   0 1476.75   11.13   0
  -8  -2   2  395.93    6.86   0
  -7   1   5   55.78    6.15   0
  -6 -10  -1    9.30    6.19   0
  -5   2   4  222.28    8.30   0
  -3 -10  -2   21.19    6.66   0
 -11 -11   4    4.12    5.89   0
 -10  -6   2 1179.23   10.32   0
 -10  -4   3  429.71    7.26   0
  -8  -7   0    4.36    4.99   0
  -7  -2   1  134.67    5.41   0
  -6  -6  -1    3.43    5.05   0
  -4   2   3 1745.48   18.06   0
  -2   1   1  625.33   14.30   0
  -9  -2   3  353.26    7.01   0
  -7  -4   0    6.82    4.51   0
  -6 -14   0    3.54    6.75   0
  -6 -11  -1   61.13    6.39   0
  -6  -1   1  322.12    6.62   0
 -11 -10   3  191.86    7.08   0
 -11  -7   3    8.91    5.46   0
 -11  -5   8   61.96    7.18   0
 -11  -4   6  136.65    6.88   0
 -10 -13   3   81.59    6.23   0
 -10  -2   6  573.49    9.31   0
  -9  -5   1    5.46    4.95   0
  -9  -3   2   52.80    4.94   0
  -8  -6   0  185.58    6.31   0
  -8   0   4 2017.17   14.20   0
  -7 -13   0  153.93    8.25   0
  -6   1   3  660.26    9.27   0
  -5  -4  -1  472.08    7.61   0
  -4  -1   0    3.03    4.29   0
  -2  -2  -1    1.40    4.79   0
 -11  -4   5  171.90    6.53   0
 -11  -4   7   67.73    6.84   0
 -10  -2   5   10.58    5.44   0
 -10  -2   7    4.33    6.57   0
  -9  -1   4  562.85    8.50   0
  -8  -3   1  347.28    6.73   0
  -7 -15   1    1.99    6.66   0
  -5 -13  -1   14.69    7.65   0
  -4  -9  -2   27.25    6.08   0
  -4  -8  -2   77.60    6.09   0
  -4  -3  -1  736.79    9.28   0
  -3 -11  -2  615.52   11.41   0
 -12  -8   5    0.30    6.29   0
 -11 -11   3    4.23    5.73   0
 -11  -6   3  307.30    6.77   0
 -10 -12   2  108.18    6.42   0
  -9 -14   2    6.01    6.40   0
  -8 -14   1   78.51    6.72   0
  -6  -5  -1  299.08    6.52   0
 -12  -9   5  193.54    6.65   0
 -10  -3   3  335.31    6.94   0
  -8  -5   0    9.08    4.77   0
  -7   1   4   99.43    6.08   0
  -5   0   1  684.68    9.37   0
  -4 -10  -2  107.67    7.22   0
  -4  -7  -2   71.86    5.65   0
 -12  -6   6  120.15    6.58   0
 -11  -5   3  139.11    6.47   0
 -10  -9   1  153.72    6.24   0
 -10  -8   1  284.59    7.30   0
  -8 -12   0  606.42    9.26   0
  -7 -10  -1   70.14    6.52   0
  -7  -7  -1   -0.42    5.10   0
 -12  -9   4    6.28    5.30   0
 -12  -8   4  359.13    7.50   0
 -11 -12   3   83.15    6.11   0
 -11  -9   2  113.55    6.40   0
 -11  -8   2   16.98    5.79   0
 -11  -3   6  291.10    7.68   0
 -10 -10   1   -3.92    5.88   0
 -10  -4   2  106.27    5.45   0
  -9 -13   1   -7.72    6.51   0
  -9  -9   0  763.46    9.57   0
  -9  -8   0    7.53    5.80   0
  -7  -3   0   17.27    4.57   0
  -6  -2   0  160.67    5.67   0
  -6   2   5    0.20    5.85   0
 -12 -10   4   68.86    5.73   0
 -12  -7   4   31.87    5.70   0
 -12  -6   7   26.15    6.01   0
 -11 -10   2    8.27    5.13   0
 -11  -7   2  593.27    8.64   0
 -11  -3   5   16.85    5.09   0
 -11  -3   7    5.49    6.61   0
  -8  -1   2   35.43    4.54   0
  -7 -14   0   15.03    7.04   0
  -7  -6  -1   86.82    5.32   0
  -4 -11  -2   46.48    7.10   0
  -3 -12  -2   10.32    8.05   0
 -12  -5   6    6.09    6.12   0
 -10 -11   1   40.71    6.25   0
 -10  -6   1    4.33    5.77   0
  -9  -2   2   69.32    4.93   0
  -9   0   6   20.44    6.92   0
  -7   0   2   72.00    5.00   0
  -5  -9  -2    5.66    6.01   0
  -5  -8  -2   43.12    6.07   0
  -3  -2  -1  359.36    7.70   0
 -12  -5   7    7.33    7.02   0
 -11 -11   2  384.12    7.83   0
 -11  -6   2    2.00    5.75   0
  -9  -6   0    4.71    5.76   0
  -9   0   5  743.65   10.37   0
  -8 -13   0    5.52    6.59   0
  -8  -4   0 2921.96   14.62   0
  -8  -2   1 1239.80   10.14   0
  -7  -1   1  170.04    6.10   0
  -6 -13  -1  120.16    7.62   0
  -6  -4  -1 1744.85   12.17   0
  -5  -3  -1  306.35    6.72   0
 -12  -9   3   22.89    5.69   0
 -12  -8   3    7.43    4.97   0
 -10  -5   1  178.66    6.51   0
 -10  -1   5   30.21    6.24   0
  -5 -10  -2   28.34    6.61   0
  -5  -1   0 1225.19   11.10   0
 -12 -10   3   65.97    5.96   0
 -12  -7   3  109.09    5.88   0
 -11 -12   2   11.85    6.58   0
 -11  -5   2  291.55    7.31   0
 -10  -3   2   18.01    4.91   0
  -9 -14   1   87.35    6.68   0
  -9  -3   1  227.25    6.21   0
  -8  -8  -1   -5.28    5.95   0
  -8   1   5  501.38    9.46   0
  -7 -12  -1  146.30    7.80   0
  -7  -5  -1  278.56    6.40   0
  -3   1   1  188.14    7.10   0
  -2   0   0  965.38   14.48   0
 -12 -11   3   79.55    5.82   0
 -12  -6   3  165.44    6.82   0
 -12  -4   5   11.77    5.67   0
 -12  -4   6   23.50    6.10   0
  -9 -12   0    4.83    6.15   0
  -9  -5   0  950.51    9.64   0
  -8  -7  -1  261.45    6.93   0
  -7   1   3  119.03    6.02   0
  -4 -12  -2   18.61    6.89   0
 -11  -2   6    6.23    5.74   0
 -10  -1   4   33.42    5.71   0
  -9   0   4   20.71    5.10   0
  -6   2   4   62.66    5.80   0
  -5   2   3  768.23   11.38   0
 -12  -4   7    9.34    6.20   0
 -11 -10   1   48.23    6.55   0
 -11  -9   1  152.90    6.32   0
 -11  -8   1  143.67    6.59   0
 -11  -7   1   10.07    6.26   0
 -11  -3   3   21.21    5.80   0
 -10 -13   1   83.28    6.84   0
 -10  -9   0   -1.65    6.10   0
  -8 -11  -1  154.75    6.93   0
  -7  -2   0   63.91    4.93   0
  -6  -9  -2   48.55    6.21   0
  -6   0   1 2059.59   13.73   0
  -4  -2  -1 2835.58   16.95   0
 -12  -9   2   20.03    5.60   0
 -12  -8   2    2.79    5.48   0
 -12  -5   3   39.26    5.68   0
 -11  -4   2   46.63    5.94   0
 -10 -10   0    7.78    6.21   0
 -10  -8   0  165.93    6.20   0
 -10  -4   1  591.33    8.01   0
  -8  -6  -1  823.51    8.89   0
  -8  -3   0   -3.97    4.98   0
  -7 -13  -1  126.21    7.74   0
  -6 -14  -1   20.17    7.28   0
  -6 -10  -2 1201.39   12.50   0
  -6  -8  -2  228.43    6.57   0
   0  -4  -2  190.13   10.26   0
 -13  -8   4    4.82    5.70   0
 -13  -7   4  123.37    6.87   0
 -13  -6   6   93.34    6.17   0
 -12 -10   2  107.95    5.94   0
 -12  -7   2    9.40    5.81   0
 -11 -11   1   -0.36    5.57   0
 -11  -6   1   57.65    6.50   0
 -11  -2   4   16.17    5.77   0
 -10  -7   0   26.77    5.67   0
  -9 -13   0  406.49    8.68   0
  -9  -1   2   20.18    5.27   0
  -8   1   4   65.11    5.39   0
  -7  -4  -1  416.00    6.97   0
  -6  -3  -1  206.59    6.08   0
  -5 -12  -2   24.42    7.46   0
  -3  -4  -2   90.47    5.82   0
  -3   0   0   11.47    4.81   0
 -12 -11   2    7.46    6.23   0
 -12  -3   5  183.95    7.11   0
 -12  -3   6   32.84    6.17   0
 -10  -2   2 1909.57   12.47   0
  -9  -4   0   -1.14    4.89   0
 -12  -6   2  186.70    6.63   0
 -10  -6   0   40.72    5.59   0
  -9  -2   1  257.21    6.16   0
  -8  -5  -1  272.04    6.48   0
  -8  -1   1  355.68    6.77   0
  -6 -11  -2    2.58    6.52   0
  -6  -1   0   -4.54    4.48   0
  -5  -5  -2   27.38    4.52   0
  -4   1   1  813.15   10.92   0
 -13  -9   3    4.79    5.27   0
 -13  -8   3   10.34    5.27   0
 -13  -5   5    9.07    6.08   0
 -13  -5   6   18.65    5.91   0
 -12  -4   3   12.42    5.80   0
 -12  -3   7   46.97    7.16   0
 -11  -5   1  192.28    6.76   0
  -9   0   3   40.32    5.37   0
  -7   2   5   57.24    6.71   0
 -13  -7   3   85.09    6.18   0
 -12  -3   4   30.89    5.68   0
 -11  -3   2  618.41    8.52   0
 -10 -12   0   75.92    6.59   0
 -10  -3   1  110.97    5.71   0
 -10   0   6   63.16    7.32   0
  -9  -7  -1  221.37    6.43   0
  -7 -14  -1   60.21    7.97   0
  -5  -2  -1  466.17    7.78   0
  -4  -4  -2  114.70    6.05   0
 -12  -5   2   30.31    5.24   0
 -11  -1   5   54.19    6.77   0
 -11  -1   6  243.22    8.13   0
 -10  -5   0    2.97    5.01   0
 -10   0   5  231.94    7.40   0
  -9 -14   0    4.03    6.72   0
  -9 -11  -1  147.53    7.03   0
  -7 -10  -2   13.92    5.95   0
  -6 -12  -2  187.27    8.77   0
  -4   0   0 9999.99   32.89   0
 -13  -6   3  118.03    6.37   0
 -12  -9   1  111.39    5.95   0
 -12  -8   1    9.46    5.58   0
 -11  -9   0   99.55    6.84   0
  -9  -6  -1  223.28    6.35   0
  -8  -2   0  136.66    5.55   0
  -7   0   1  535.19    7.75   0
 -13  -4   5  328.30    7.97   0
 -13  -4   6   10.16    6.33   0
 -12 -10   1   96.61    6.38   0
 -12  -7   1  136.87    6.42   0
 -11 -10   0   25.02    6.51   0
 -10 -13   0    5.35    6.04   0
 -10   0   4  269.91    7.90   0
  -9  -3   0  571.87    7.80   0
  -9   1   5   30.70    6.48   0
  -8  -4  -1   13.83    4.95   0
  -8   1   3   66.88    5.34   0
  -7 -11  -2  606.96   10.58   0
  -7  -3  -1   19.08    4.61   0
 -13  -9   2   13.65    5.68   0
 -13  -8   2   13.98    5.58   0
 -12 -11   1   92.95    6.86   0
 -12  -4   2   23.72    5.72   0
 -12  -2   5  113.23    6.90   0
 -11  -7   0   16.36    5.69   0
 -11  -1   4   32.53    5.69   0
  -9 -12  -1  106.60    7.20   0
  -5  -4  -2   57.29    5.43   0
 -13 -10   2    9.34    5.14   0
 -13  -7   2   71.38    5.36   0
 -13  -5   3   15.21    5.60   0
 -12  -6   1  244.46    7.09   0
  -9  -5  -1    7.36    5.21   0
  -7  -6  -2    8.82    5.14   0
  -7  -1   0   85.41    5.22   0
  -5   1   1   55.72    4.73   0
   4  -1   8  109.31    7.43   0
   4   0   9   -0.12    5.77   0
   4   4  11   -3.69    6.34   0
   5  -3   3  190.81    7.05   0
   5  -2   7  459.34    8.25   0
   7  -2   7  712.38    9.57   0
   8   0   9    5.77    6.05   0
  11  -2   4   17.03    7.61   0
  -2   1   6  303.78    7.32   0
   2   6  11    2.55    6.60   0
   5   0   9  559.36    8.85   0
   6  -3   4   53.73    6.16   0
   6  -2   7    0.26    6.32   0
   8  -1   8   44.93    6.62   0
   9   2  10  102.56    6.69   0
  -2   2   7    1.29    6.03   0
  -1   2   8  168.13    7.08   0
   0  -1   5 1213.39   11.56   0
   0   5  10   20.27    6.80   0
   2  -2   5    3.92    5.04   0
   2  -1   7  727.41    9.02   0
   3   5  11    0.65    6.62   0
   5  -1   8  233.83    7.74   0
   7  -1   8   97.64    6.99   0
   9  -2   1  265.95    9.61   0
  10   1   9   14.97    7.13   0
  12   0   7    8.02    7.17   0
  12   1   8   14.53    6.92   0
  13   0   6   10.71    7.34   0
  -1   1   7    0.27    5.71   0
  -1   4   9  434.35    9.26   0
   1   4  10   48.52    6.87   0
   2  -2   2 9868.40   35.04   0
   2   0   8  127.80    6.81   0
   2   3  10   45.47    5.95   0
   6  -1   8  108.25    6.83   0
   7  -1  -1  166.78   14.64   0
   8   2  10   72.35    6.50   0
  10  -2   2 1849.34   17.51   0
  12  -1   5  240.98    8.96   0
  14   1   6   13.79    7.56   0
  -4   3   3  166.77   13.31   0
   0  -1   2  103.66    6.57   0
   1  -1   6  268.79    6.90   0
   1   2   9   14.18    6.48   0
   4   5  11    9.69    6.44   0
   5   2  10  139.53    7.08   0
   7   2  10   14.10    6.38   0
  12  -1   2   18.17    9.12   0
  13   1   7    8.55    6.75   0
   0   3   9  377.01    8.98   0
   0   6  10   76.28    8.06   0
   3   1   9   -0.55    6.22   0
   6   2  10  119.92    6.77   0
   8  -2   6  189.72    7.24   0
   9   1   9    1.76    6.48   0
  10  -1   0   14.21    8.37   0
  11  -1   6  251.85    7.86   0
  11   2   9   22.15    6.59   0
  -3   2   5   27.34    5.90   0
   2  -2   4   82.21    5.78   0
   3  -1   7    3.50    5.66   0
   5  -2   6  360.44    7.46   0
   7  -2   6   41.86    6.42   0
   9  -1   7    5.63    7.07   0
  10  -2   3   22.52    7.76   0
  12  -1   3   61.99    9.05   0
  12  -1   4   15.47    7.15   0
  13   0   5  411.03   10.55   0
  -3   4   7   19.96    7.12   0
  -2   4   8  119.81    7.31   0
   0  -1   4  194.18    6.36   0
   2  -2   3    2.61    4.90   0
   3  -2   5   31.64    5.33   0
   3   0   8  248.53    7.34   0
   6  -2   6 1254.58   11.42   0
   8   1   9  265.87    8.28   0
   9   0   8   18.07    6.42   0
   0  -1   3  119.92    6.03   0
   1   0   7   30.32    5.39   0
   1   5  10   94.44    7.20   0
   2   4  10   83.39    7.24   0
   8  -2   1 1209.53   15.08   0
   8   3  10   48.65    6.43   0
  11  -1   1  139.30   10.06   0
  14   1   5   38.82    8.17   0
  -1   5   9    1.95    6.94   0
   2  -1   0    1.56    7.78   0
   4  -1   7   14.00    5.61   0
   4   0   8  564.13    9.17   0
   6  -1  -1  332.74   17.46   0
   6   1   9   13.96    6.60   0
   7   1   9    8.34    5.99   0
   8  -1   7   17.95    5.73   0
   8   0   8  323.73    8.17   0
  10   2   9   -3.86    6.30   0
  11  -1   5   40.06    7.00   0
  12   0   6   21.56    6.84   0
  -3   3   6  451.07    9.14   0
  -1   3   8  167.69    7.31   0
   0   0   6   19.24    4.99   0
   0   2   8  122.91    6.56   0
   2  -1   6  301.15    7.07   0
   4  -2   1 2810.83   21.37   0
   4  -2   5  757.23    9.34   0
   5  -1   7    2.10    5.70   0
   6   3  10   19.68    6.91   0
   7  -1   7   28.20    6.46   0
   7   3  10  117.02    6.82   0
   9  -2   2   77.10    6.95   0
   9  -2   4  160.97    7.53   0
  12   1   7   17.76    7.06   0
  13   0   4   -0.70    7.84   0
   0   4   9    9.40    6.46   0
   1  -1   5   -2.21    5.09   0
   1   3   9   10.07    6.05   0
   3  -2   4   89.91    5.95   0
   3   4  10   90.07    6.93   0
   5   0   8   62.84    6.77   0
   6  -1   7  488.96    8.52   0
   6   0   8  133.38    7.04   0
   7   0   8  233.57    7.69   0
   9  -2   3  341.67    8.66   0
  10   1   8   45.83    7.30   0
  13   0   3   15.07    7.99   0
  13   1   6   20.57    7.66   0
  13   2   7  111.77    7.36   0
  14   2   6  227.18    8.73   0
  -2   3   7  787.88   11.11   0
   1   6  10   59.84    7.08   0
   2   1   8  160.00    7.53   0
   2   5  10  125.85    7.26   0
   3  -2   2   51.75    5.48   0
   3   2   9   25.45    6.18   0
   7  -2   1  135.66    8.20   0
   7  -2   5   55.18    5.71   0
   9   2   9   52.11    6.14   0
  10   0   7   68.99    6.90   0
  -2   2   6 1979.81   15.27   0
  -1   0   4  192.94    6.99   0
  -1   2   7  722.17    9.73   0
  -1   6   9   21.25    7.11   0
   1  -1   1    2.23    5.64   0
   2   0   7  239.92    6.68   0
   3  -2   3 1136.81   11.76   0
   8   4  10   87.38    6.81   0
   9  -1   6   50.85    6.85   0
  11  -1   4   32.06    7.77   0
  -2   5   8  214.10    8.51   0
   3  -1   6  371.67    7.46   0
   4   2   9    6.34    6.81   0
   6  -2   1    3.19    5.77   0
   7   4  10  112.94    7.19   0
   8   2   9    2.77    6.22   0
  11  -1   2  523.95   11.59   0
  11   0   6  168.99    8.15   0
  11   2   8   -2.43    6.84   0
  12   0   5   10.64    7.57   0
  -3   2   4   81.58    6.67   0
   1   7  10   98.17    7.72   0
   4  -2   4  230.19    6.83   0
   6   4  10   74.67    7.30   0
   7   2   9   26.14    7.07   0
   9   0   7   53.36    7.20   0
   9   1   8  175.93    7.10   0
  -1   0   2  101.03    7.12   0
   1  -1   4  689.76    9.48   0
   2   6  10  110.50    8.18   0
   3   5  10   92.41    7.42   0
   5  -2   4  220.33    7.25   0
   6   2   9   -0.67    6.05   0
   7  -2   4   40.57    5.83   0
  -1   0   3  120.63    6.36   0
  -1   4   8  117.16    7.61   0
   0   5   9  547.29    9.57   0
   1   0   6  137.88    5.99   0
   1   4   9  422.98    8.72   0
   2  -1   5   32.63    5.37   0
   3   0   7   20.92    5.54   0
   4  -2   2  566.71    9.64   0
   4  -2   3 1776.81   13.97   0
   4  -1   6  125.81    6.01   0
   6  -2   4   60.95    5.62   0
   7  -1   6  342.97    8.10   0
   8   1   8   47.22    6.97   0
   9  -1   0  869.56   16.47   0
   9   3   9    3.20    6.89   0
  12   1   6   14.73    7.14   0
  14   2   5   11.84    7.61   0
   0   0   5    8.76    4.81   0
   0   3   8  251.32    7.73   0
   4   1   8  120.78    6.62   0
   5  -1   6  123.67    6.50   0
   6  -1   6  188.12    6.75   0
   8   0   7    6.20    6.17   0
  10  -1   1  160.34    9.73   0
  10   2   8   55.76    7.33   0
  12   0   4  739.39   11.78   0
  12   2   7   32.08    6.63   0
  13   3   7   16.06    6.69   0
   4   0   7   -3.68    5.69   0
   5  -2   2  123.58    6.96   0
   5  -2   3  790.66   10.43   0
   6  -2   3    2.77    5.48   0
   6   1   8   95.81    7.48   0
   6   5  10   82.01    7.39   0
   7   0   7   49.20    7.26   0
   7   5  10   87.90    6.93   0
  10  -1   4   37.93    7.09   0
  10   4   9    1.85    6.48   0
  13   2   6  131.31    7.98   0
  -2   6   8   52.97    7.65   0
   2   7  10   10.20    7.13   0
   3   6  10   32.30    6.92   0
   5   0   7   55.52    6.03   0
   6   0   7  151.71    6.99   0
   8   3   9  186.50    7.52   0
  10   1   7  250.53    7.99   0
  11   0   5  213.71    8.16   0
  11   3   8   34.81    7.46   0
   1  -1   2  811.28   12.07   0
   1  -1   3   -0.83    4.34   0
   2   2   8   59.45    6.50   0
   3  -1   5   37.73    5.67   0
   7   3   9    0.56    6.72   0
  12   0   2   31.66    8.71   0
  12   0   3   22.76    7.62   0
  13   1   4  324.72   10.21   0
  14   2   4   14.33    8.68   0
  -3   4   6  235.09    8.45   0
  -2   4   7  181.31    7.77   0
   0   6   9   10.95    6.51   0
   2   0   6  180.38    6.34   0
   2   4   9   13.71    6.14   0
   2   8  10   82.91    7.55   0
   4   6  10   73.64    7.09   0
   5   3   9    9.38    6.33   0
   6   3   9    7.29    6.00   0
   9   2   8  163.77    6.92   0
  10  -1   2   22.16    7.08   0
  10  -1   3  327.63    8.76   0
  -3   3   5    2.98    6.10   0
  -1   3   7    8.15    6.23   0
   2   1   7  733.06    9.06   0
   3   7  10  113.44    7.10   0
   9   0   6   19.67    6.46   0
   9   4   9  371.58    8.56   0
   2  -1   4  175.31    6.50   0
   3   2   8   71.74    6.17   0
   4  -1   5  866.37    9.70   0
   7  -1   5   57.95    5.66   0
   8   2   8   75.91    6.98   0
   9   1   7   18.71    5.89   0
  12   1   5  232.79    8.94   0
  13   1   3   52.30    8.25   0
  13   4   7   11.40    7.25   0
  14   4   6   44.98    7.95   0
  -1   5   8  241.06    7.85   0
   3   8  10   46.39    7.63   0
   5  -1   5   24.39    5.65   0
   6  -1   5   24.41    6.40   0
   8   4   9    4.19    6.38   0
  10   3   8   11.71    6.27   0
  11   0   4  146.41    7.71   0
  13   2   5   82.53    8.50   0
  14   3   5   21.06    7.81   0
  -2   3   6  117.98    6.84   0
   0   0   4 5910.10   24.90   0
   0   4   8  558.95    9.21   0
   0   7   9  205.68    8.37   0
   1   0   5 1184.28   11.24   0
   3   0   6  287.36    7.18   0
   5   7  10   83.35    7.31   0
   8   0   6   18.06    6.13   0
  11   4   8  131.72    7.66   0
  12   2   6  154.53    7.25   0
  13   3   6   42.73    7.43   0
   2   5   9   28.96    6.37   0
   3   1   7   10.35    5.38   0
   4   4   9   -5.89    6.35   0
   4   8  10   83.58    6.97   0
   5   2   8  216.33    7.57   0
   6   2   8   58.26    6.78   0
   7   4   9  178.74    6.74   0
   9   5   9    1.77    6.01   0
   3  -1   4  395.18    7.88   0
   4   0   6   15.51    5.57   0
   5   4   9  450.07    8.72   0
   7   0   6  258.25    7.41   0
   8  -1   0    5.84    7.97   0
   9  -1   1   73.28    7.27   0
   9  -1   3   53.47    6.58   0
   9   3   8  142.25    6.73   0
  10   2   7    3.64    6.58   0
   0   8   9    7.47    7.50   0
   1   1   6  268.70    7.14   0
   2  -1   3 1316.53   12.76   0
   4   1   7   16.34    5.74   0
   5   0   6   53.94    5.76   0
   6   0   6  121.33    6.49   0
   6   1   7  469.50    9.06   0
   9  -1   2   18.37    6.75   0
  12   1   4   22.93    8.07   0
   5   1   7    3.25    5.78   0
   7  -1   4   96.83    6.49   0
  11   0   1  238.67   10.58   0
  11   1   5   44.34    7.49   0
  14   3   4   19.47    8.30   0
  -2   5   7  444.83    9.48   0
  -1   6   8  109.22    6.85   0
   1   4   8  115.68    7.25   0
   4  -1   4  170.52    6.60   0
   7   5   9   12.58    6.42   0
   8   3   8   99.56    7.05   0
   9   6   9   48.44    6.46   0
  11   0   2   53.60    7.91   0
  11   5   8   65.15    6.79   0
  13   2   4   94.18    8.34   0
   1   7   9    5.74    6.40   0
   2  -1   1  649.79   12.67   0
   2   0   5  940.85   10.16   0
   2   6   9    9.50    6.44   0
   5  -1   4  712.71    9.37   0
   9   1   6   46.38    6.91   0
  10   0   4  274.41    8.11   0
  13   4   6    5.98    7.33   0
  14   4   5   55.21    7.71   0
  -3   2   2   45.28    9.65   0
  -1   4   7    8.47    5.68   0
   2  -1   2  152.07    6.78   0
   2   2   7    3.86    5.28   0
   4   3   8  219.85    7.44   0
  12   2   5  126.75    7.57   0
  13   3   5   46.59    8.26   0
  -3   5   6  190.43    8.61   0
  -1   1   4  685.10   10.26   0
   0   0   3   -2.10    4.75   0
   0   1   5 1173.15   11.24   0
   2   1   6  301.29    7.07   0
   5   3   8  174.90    7.13   0
   6   3   8   38.77    6.87   0
   8   0   5   13.17    5.51   0
   8   2   7   84.93    7.70   0
   8   6   9   14.05    5.90   0
   9   4   8   11.19    6.17   0
  12   1   3   60.26    7.54   0
   1   0   4  195.26    6.59   0
   1   8   9  258.81    8.86   0
   3  -1   3   95.15    5.94   0
   3   6   9    9.73    6.13   0
   8  -1   1  366.21    9.69   0
   8  -1   2   27.01    5.99   0
  10   3   7  292.66    8.06   0
  10   5   8   55.84    6.52   0
  11   6   8    6.30    6.41   0
  14   3   3  157.45    9.55   0
  -1   7   8  105.56    7.63   0
   2   7   9   35.44    7.17   0
   3   0   5  973.25   10.16   0
   3   2   7  807.26    9.47   0
   7  -1   0   89.96    8.50   0
   7   0   5  464.03    8.19   0
   7   6   9   20.32    6.38   0
  11   4   7   74.82    6.65   0
  13   2   3  157.20    9.50   0
   1   9   9    5.17    6.86   0
   5   6   9   31.07    6.60   0
   6   6   9   -0.49    6.51   0
   7   2   7  711.46   10.00   0
   8   4   8  268.82    7.86   0
   8   7   9  107.66    7.04   0
  10   0   3  493.12    9.55   0
  10   2   6  558.53    9.41   0
  12   1   1  188.80   10.05   0
  12   1   2   27.40    8.14   0
  -2   4   6  205.53    7.51   0
  -2   6   7    3.68    6.78   0
  -1   3   6  362.79    7.89   0
   0   6   8  126.40    7.69   0
   1   5   8  232.58    7.60   0
   3   1   6  359.73    7.58   0
   3   4   8  219.75    7.83   0
   3   7   9   -0.64    6.62   0
   4  -1   3  103.91    6.28   0
   4   0   5    3.84    5.22   0
   4   2   7  175.40    6.76   0
   5   0   5 1070.75   11.07   0
   5   2   7  445.15    8.36   0
   6  -1   3  676.51    9.48   0
   6   0   5  576.33    8.70   0
   6   2   7    3.05    6.68   0
   7   1   6  347.76    8.06   0
   9   3   7   32.42    6.81   0
  10   0   0  414.58   12.18   0
  13   5   6   13.06    6.97   0
  14   5   5   67.45    8.08   0
   2   8   9    9.87    7.02   0
   4   1   6  133.18    6.13   0
   6   1   6  187.31    7.41   0
   7   4   8  187.33    7.43   0
   7   7   9    2.99    6.37   0
   9   5   8  184.01    7.35   0
  13   2   2   40.18    8.18   0
  -3   3   4  195.64    8.09   0
  -3   4   5  705.69   11.33   0
  -1   8   8   48.22    7.18   0
   3  -1   2  974.82   12.11   0
   4   4   8  455.18    8.39   0
   5   1   6  126.84    6.48   0
   5   4   8   44.11    6.74   0
   6   4   8  114.98    6.88   0
   6   7   9   10.93    6.89   0
   9   0  -1  344.09   14.47   0
  12   2   4   52.42    8.19   0
  13   3   4  227.95    8.66   0
  -1   5   7    4.67    6.36   0
   0   4   7    1.63    5.43   0
   1   1   5    4.29    5.09   0
   1   2   6  302.29    7.32   0
   2   9   9   43.45    7.68   0
   3   8   9  192.69    8.06   0
   6  -1   0   -1.17    6.86   0
   7   8   9  101.87    8.02   0
   9   1   5   36.17    6.76   0
   9   2   6  240.20    7.68   0
  10   0   1  690.40   12.29   0
  10   4   7   49.50    6.83   0
  11   5   7   19.00    7.16   0
  -2   3   5   26.96    5.81   0
   0   0   2  607.59   11.58   0
   2   0   4  377.16    7.89   0
   2   3   7  813.03    9.84   0
   2  10   9    2.04    7.12   0
   3  -1   1  190.51    7.84   0
   8   3   7   36.38    6.64   0
   8   5   8   14.82    6.14   0
  11   1   3   94.64    8.35   0
   0   7   8  239.31    8.29   0
   1   6   8  102.71    7.08   0
   3   9   9    9.53    6.61   0
   4  -1   2   50.70    6.23   0
   4   8   9    8.23    6.32   0
   9   0   3   36.01    6.71   0
  10   7   8    1.63    5.66   0
  13   6   6   90.35    7.02   0
  14   6   5    9.29    7.06   0
  -3   6   6   74.17    7.90   0
   3  10   9    5.20    7.18   0
   5  -1   2  201.60    7.13   0
   7   0   4  255.11    7.61   0
   7   3   7    3.39    6.72   0
   7   5   8  102.90    7.57   0
   8   2   6  191.44    7.87   0
  10   3   6   24.47    7.24   0
  14   4   3  123.49    9.29   0
  -2   7   7  740.33   11.69   0
   1   0   3  125.77    6.26   0
   3   3   7    4.72    5.14   0
   4   9   9  358.82    8.67   0
   6   5   8  149.92    7.53   0
   8   1   5  480.02    8.30   0
   9   4   7   41.38    6.40   0
  11   6   7  340.29    9.11   0
  12   2   3  232.74    9.59   0
  14   5   4   14.00    7.71   0
   0   1   4  190.67    6.61   0
   2   1   5   30.53    5.24   0
   2   2   6 1995.90   13.54   0
   3   0   4  354.10    7.62   0
   4   3   7   23.78    5.72   0
   4  10   9   10.10    6.56   0
   5   3   7   26.58    6.09   0
   5   5   8  245.32    7.30   0
   5  10   9   39.03    6.89   0
   6   3   7  562.23    9.02   0
   8   6   8   76.30    6.78   0
   9   7   8  100.52    7.40   0
  10   5   7  168.87    7.20   0
  13   3   3   94.10    8.04   0
  -1   1   3   -3.27    4.83   0
   0   8   8  330.08    8.67   0
   2   6   8   66.12    7.05   0
   4  -1   1  831.59   12.60   0
   6   0   4  369.91    7.70   0
  11   1   2  526.81   11.02   0
  11   2   4    8.40    6.84   0
  13   5   5    3.33    6.76   0
  -1   6   7  489.14    9.84   0
   0   5   7   62.96    6.38   0
   1   7   8  107.34    7.18   0
   3   2   6  119.94    6.90   0
   4   0   4 4280.79   19.76   0
   5   0   4   61.40    5.85   0
   7   6   8   15.03    6.55   0
   8   4   7    3.20    6.67   0
   9   0   2   36.85    6.33   0
  12   4   5   11.85    7.06   0
  -2   5   6  356.50    8.62   0
  -1   4   6  121.80    6.55   0
   0   0   1    0.47    5.17   0
   0   2   5  927.24   10.26   0
   0   9   8    7.54    7.58   0
   3   1   5   39.74    5.56   0
   6   2   6 1236.24   11.26   0
   9   3   6   82.26    6.78   0
  11   1   0   16.85    8.60   0
  11   1   1  145.84    9.45   0
  11   7   7   -5.35    6.66   0
  12   3   4   28.77    7.49   0
  -2   8   7   99.57    7.57   0
   2   4   7  186.46    7.01   0
   4   2   6  204.84    6.70   0
   6   1   5   33.41    5.87   0
   8   7   8  101.35    6.94   0
   9   0   0    7.43    7.58   0
   9   2   5  108.55    7.55   0
   9   5   7    8.40    6.14   0
  10   1   3  325.83    8.59   0
  12   2   2  292.12    9.75   0
   0  10   8  113.62    8.64   0
   4   1   5  873.69    9.84   0
   4   6   8  117.31    7.20   0
   5   1   5   18.90    5.78   0
   5   6   8  142.79    7.31   0
   7   4   7   59.29    6.76   0
   9   0   1  351.62    9.47   0
  10   4   6   71.06    7.10   0
  11   5   6  166.79    8.25   0
  13   3   2   32.86    8.23   0
  14   5   3  128.34    9.06   0
  14   6   4   11.48    7.82   0
   1   3   6  362.45    8.02   0
   1   8   8   45.86    7.63   0
   2   7   8   13.94    6.19   0
   3   4   7   24.05    6.07   0
   6   4   7  114.10    7.79   0
   7   0   3  188.14    7.13   0
   7   7   8   49.23    6.02   0
   8   3   6  102.67    7.57   0
   8   8   8  184.52    7.48   0
  13   6   5   83.81    7.45   0
   2   0   3 2211.97   15.92   0
   4   4   7    3.31    6.01   0
  12   2   1  376.08   11.08   0
  -1   7   7   17.95    6.89   0
   1   1   4  683.86    9.52   0
   1   9   8  175.86    7.74   0
   8   0   2  116.28    6.92   0
   8   1   4   55.86    6.18   0
   8   5   7    5.70    6.48   0
  10   7   7  285.10    7.73   0
  11   2   3  433.04    9.34   0
  12   5   5  225.94    8.52   0
  -3   5   5   88.94    6.79   0
   1   2   5   24.46    5.83   0
   2   8   8   78.70    6.91   0
   5   7   8  116.89    7.10   0
   6   0   3 1379.94   12.67   0
   7   3   6  437.50    8.88   0
   9   6   7  162.50    7.05   0
  13   4   3   11.72    7.11   0
  14   7   4    9.86    7.62   0
   1  10   8   34.06    7.48   0
   1  11   8   58.25    7.33   0
   2   3   6  114.65    6.11   0
   3   0   3  195.53    6.68   0
   7   5   7   36.31    7.19   0
   9   4   6   14.54    6.09   0
  10   1   2   23.55    6.69   0
  11   3   4   17.78    6.99   0
  11   6   6    2.34    6.62   0
  12   4   4  616.50   10.22   0
  13   7   5   43.07    7.26   0
  -2   4   5  747.87   10.91   0
   1   0   2  102.49    6.91   0
   2   9   8  164.62    8.16   0
   3   8   8   98.50    7.13   0
   5   0   3   42.81    6.30   0
   6   8   8   75.92    7.09   0
   7   1   4   99.73    6.57   0
   7   9   8  100.94    6.97   0
  10   8   7   29.10    6.12   0
  14   5   2   11.80    8.39   0
  -2   6   6 1253.56   13.16   0
   2  12   8   43.60    8.18   0
   3   3   6  456.45    7.97   0
   5   8   8   13.44    6.66   0
   6   3   6   75.12    6.20   0
   6   5   7  298.08    8.60   0
   7   2   5   51.45    6.19   0
   8   6   7   53.73    7.24   0
   9   7   7   24.64    7.09   0
  14   6   3   13.56    7.50   0
  -4   7   5  360.45   11.31   0
  -3   8   6  110.85    8.55   0
  -1   5   6  131.19    6.50   0
  -1   8   7   16.13    6.28   0
   2   1   4  181.63    6.54   0
   2  10   8   55.77    7.18   0
   2  11   8    2.09    7.34   0
   3   5   7   28.10    6.52   0
   3   9   8  150.38    7.49   0
   4   3   6  245.71    7.01   0
   5   3   6  197.29    6.88   0
   6   9   8  118.52    7.12   0
   8   0  -1   10.33    8.38   0
   8   0   1    8.42    6.42   0
   8   4   6   19.66    7.17   0
   9   3   5   72.54    6.48   0
  10   9   7   91.99    6.18   0
   1   6   7  471.35    9.26   0
   2   2   5    4.66    5.06   0
   4   5   7   26.44    6.21   0
   5   5   7    5.69    5.92   0
   6   1   4  122.59    6.63   0
  11   2   2    7.11    7.69   0
  13   6   4   67.30    7.47   0
  -2   3   4   80.99    6.33   0
   0   1   3  122.94    6.68   0
   0   7   7   57.52    6.89   0
   3  10   8    2.58    7.05   0
   3  11   8   37.78    6.87   0
   4  10   8  113.52    7.49   0
   5  11   8   57.82    7.30   0
   6   2   5    9.00    5.41   0
   7   6   7  524.60    8.97   0
   9   5   6   25.45    7.14   0
   9   8   7    9.90    6.99   0
  10   1   1  158.88    7.99   0
  10   6   6  399.71    9.33   0
  13   4   2   13.78    7.99   0
  -1   9   7   14.87    7.37   0
   3   1   4  402.63    7.89   0
   3   2   5   22.92    5.29   0
   4  11   8  128.74    7.66   0
   5   1   4  729.77    9.26   0
   5   2   5   65.67    5.92   0
   8   0   0 3983.63   27.30   0
   8   7   7   62.44    6.70   0
  10   1  -1  157.52   10.75   0
  10   2   3   16.29    6.80   0
  12   3   2   11.45    7.01   0
  -3   4   4  294.40    8.90   0
   4   1   4  165.11    6.68   0
   4   2   5  768.33    9.27   0
   8   3   5  396.95    8.36   0
   9   9   7    1.83    6.77   0
  10   1   0    8.99    8.28   0
  11   8   6   77.51    7.08   0
  12   5   4    4.94    6.78   0
  14   7   3  139.43    8.63   0
  -1  10   7  258.04    9.02   0
   6   0   2  183.32    7.35   0
   9   1   2   23.91    5.93   0
  12   4   3   12.60    7.77   0
  14   6   2  427.52   11.43   0
  -2   7   6   41.17    7.19   0
  -1   1   2  814.44   14.72   0
   0   2   4  383.62    8.37   0
   0   8   7   -1.47    6.94   0
   1   7   7   17.39    6.44   0
   2   0   2  570.48   10.24   0
   2   4   6  200.70    7.18   0
   3   6   7  538.28    9.25   0
   4   6   7  117.64    6.67   0
   5   6   7  298.57    7.66   0
   6   4   6  135.03    6.57   0
   7   0  -2   70.99   14.69   0
   7   7   7    9.74    6.47   0
   9  10   7   83.85    6.71   0
  10   7   6    0.25    7.24   0
  11   9   6   90.81    7.11   0
  13   4   1  167.18    9.82   0
  13   7   4  129.16    7.45   0
   8   5   6   15.15    6.59   0
   9   4   5  589.33    9.66   0
   9   6   6  164.18    7.91   0
  11   2   1   77.40    7.99   0
  14   8   3   55.88    8.47   0
  -1   6   6  181.39    7.71   0
   3   4   6  243.96    6.75   0
   4   4   6   21.49    6.33   0
   5   4   6   54.55    5.91   0
   6   7   7  510.47    9.40   0
   7   0   1  529.93   10.11   0
   7   3   5    8.68    5.81   0
   8   9   7    4.99    6.99   0
  12   3   1  182.75    9.67   0
  -3   6   5    5.07    6.30   0
   1   3   5   36.15    5.92   0
   5   0   2   96.10    6.20   0
   7   8   7   67.18    6.34   0
   8  10   7   33.17    6.77   0
  10   8   6   81.80    7.43   0
  13   6   3  127.20    8.18   0
  13   8   4    0.60    6.96   0
   1   8   7    5.37    6.36   0
   3   0   2  100.72    6.23   0
   4   0   2  180.74    6.90   0
   5   7   7   31.64    6.29   0
   7   2   4   46.90    5.63   0
   8  11   7   64.09    6.82   0
   9   3   4  393.15    8.75   0
  11   2   0   21.79    8.97   0
  12   6   4   60.69    6.73   0
  13   5   2    0.95    7.54   0
  14   7   2    3.78    8.53   0
  -2   5   5   68.24    6.41   0
   0  10   7   64.77    7.23   0
   0  11   7   65.59    8.07   0
   0  12   7    6.40    8.13   0
   1   1   3    0.06    4.96   0
   4   7   7   61.54    6.55   0
   6   3   5   16.33    5.52   0
   9   7   6  102.03    7.51   0
  10   2   2 1910.08   15.38   0
  11   7   5   10.19    7.05   0
  13   9   4  284.70    8.81   0
  -2   8   6  194.17    8.49   0
   8   4   5    0.16    5.96   0
   8   6   6  136.59    7.44   0
   9   1   1   79.04    7.19   0
  10   9   6   65.79    6.73   0
  12   3   0    2.97    8.66   0
  12   5   3   26.11    8.16   0
   1   2   4  176.84    6.35   0
   1   9   7   12.37    6.85   0
   1  13   7   11.57    7.87   0
   2   3   5   30.85    5.26   0
   2   8   7   81.69    7.13   0
   5   3   5   81.88    6.03   0
   6   1   3  685.25    9.38   0
   6   5   6  225.99    7.29   0
   7  11   7   -1.88    7.21   0
  10   6   5    2.97    6.99   0
  10  10   6  218.32    7.23   0
  11   3   2  623.68   10.80   0
  12   4   2   16.04    7.45   0
   0   6   6  114.48    6.71   0
   2   5   6  361.34    7.64   0
   3   3   5    0.57    5.22   0
   4   8   7   -4.71    6.58   0
   6   2   4   53.08    5.81   0
   6   9   7  156.21    7.48   0
   7   0   0    3.69    6.60   0
   9   5   5    9.11    6.13   0
   9   8   6   13.45    6.87   0
  11   4   3  141.40    7.66   0
  11   8   5  121.24    7.67   0
  12   7   4   37.76    7.16   0
  14   8   2   52.56    8.76   0
  -1   7   6  340.05    8.81   0
   1   0   1 1580.37   20.41   0
   1  10   7  257.94    8.82   0
   1  11   7   20.94    6.86   0
   1  12   7   22.48    7.29   0
   2   9   7  222.41    7.83   0
   3   5   6  191.06    6.91   0
   4   5   6   53.96    6.39   0
   6  10   7    2.25    7.51   0
   7   6   6   19.48    6.71   0
  -2   9   6  241.92    9.18   0
   2   1   3 1315.84   12.74   0
   2   2   4   76.40    5.76   0
   5   1   3   36.48    5.67   0
   5   2   4  225.61    6.65   0
   7   4   5  353.60    8.03   0
   8   2   3  802.97   10.76   0
   8   3   4  116.81    6.20   0
  13   6   2   23.50    7.94   0
  -1   2   3 1325.69   14.50   0
   2  10   7    6.99    6.89   0
   2  11   7  474.54    9.83   0
   2  12   7   37.59    7.14   0
   4   1   3  109.60    6.26   0
   4  13   7   14.50    6.38   0
   7   0  -1  540.30   14.63   0
   9   9   6   13.04    6.48   0
  -3   7   5    9.73    7.12   0
  -2  10   6  581.48   11.37   0
   3   1   3   91.62    5.98   0
   3   2   4   82.74    5.83   0
   3  10   7  296.09    8.02   0
   3  11   7    6.76    6.84   0
   4   2   4  227.18    6.79   0
   4  12   7   -4.95    6.85   0
   6   6   6  807.80   10.15   0
   9   1   0  882.00   13.21   0
   9   4   4   12.25    6.68   0
   9  10   6   66.89    6.71   0
   9  11   6   90.75    7.18   0
  10   2   1   17.22    7.17   0
  10   7   5    8.00    6.45   0
  13   8   3   12.67    7.16   0
   6   4   5  471.09    8.24   0
   7   7   6  400.60    8.43   0
   8   5   5  499.60    8.73   0
   8   8   6   24.07    6.67   0
   9   2   2   69.53    6.77   0
   9   6   5  105.68    6.82   0
  12   4   1   29.14    7.45   0
  -1   5   5   20.44    5.60   0
  -1   8   6   56.89    6.97   0
   0   7   6  264.81    7.68   0
   1   4   5  876.53   10.20   0
   5   0   1  712.43   11.30   0
   5   6   6  220.65    7.57   0
   7   3   4   38.51    5.78   0
  11   3   1   37.39    7.76   0
  13   9   3   11.55    6.64   0
  -2   4   4  233.67    7.81   0
  -2   6   5    3.06    5.82   0
   2   6   6 1244.34   11.41   0
   3   6   6   81.52    6.40   0
   4   6   6  134.71    6.33   0
   8   1   1  365.45    9.22   0
   8   9   6    8.05    6.13   0
  10   8   5  105.46    7.23   0
  11   5   3  133.62    7.84   0
  12   5   2   29.65    7.47   0
   5   4   5  813.30    9.60   0
   7   2   3  767.49    9.57   0
   7   8   6   98.54    7.82   0
   8  10   6   77.02    7.52   0
   8  12   6   28.68    6.69   0
   9   1  -1   70.82    8.72   0
  10   3   2   13.28    6.57   0
  13   7   2   64.31    7.91   0
  -3   5   4  455.69    9.92   0
  -1   9   6   55.32    7.23   0
   0   3   4  349.13    8.09   0
   2   0   1 4974.27   32.16   0
   2   4   5  764.67    9.25   0
   4   4   5   -0.40    5.64   0
   7   5   5   98.69    6.52   0
   8  11   6   77.80    6.66   0
  10   9   5   86.71    6.97   0
  11   4   2   44.94    7.00   0
  12   7   3  110.63    7.35   0
  13   6   1  119.34    8.92   0
   0   1   2  104.04    6.90   0
   3   4   5  692.01    8.94   0
   4   0   1    4.99    5.33   0
   5   7   6  198.88    7.89   0
   6   0   0  696.49   13.08   0
   6   3   4   53.83    5.84   0
   8   4   4 1567.50   12.41   0
   8   6   5  243.56    7.81   0
  10   6   4   13.84    7.05   0
  10  10   5   -1.71    7.17   0
  -3   8   5  397.76   10.45   0
  -1  10   6   59.90    7.26   0
  -1  12   6    9.77    7.46   0
   0   8   6   13.68    6.29   0
   3   0   1 1210.97   15.33   0
   6   1   2   75.49    5.63   0
   6   8   6  147.22    7.90   0
   7   9   6  103.91    7.35   0
  10   2   0   89.99    7.32   0
  12   4   0 1088.12   14.90   0
  -1  11   6  243.18    9.11   0
   3   7   6  431.14    8.80   0
   4   7   6  211.11    7.31   0
   6   5   5   86.14    6.21   0
   7  10   6    6.56    5.86   0
   7  12   6   30.36    7.23   0
   9   8   5  378.93    9.08   0
  13   8   2    4.99    7.64   0
   0   2   3 2224.95   17.37   0
   6   2   3    5.18    5.00   0
   8   3   3  108.07    7.07   0
  11   3   0    1.45    7.60   0
  12   6   2  191.61    8.77   0
  12   8   3    8.34    6.82   0
  -5   6   3  457.65   14.87   0
   0   9   6   12.61    7.04   0
   0  13   6    4.73    7.81   0
   1   3   4  390.61    7.80   0
   1   8   6   45.42    7.02   0
   1  14   6   12.78    7.50   0
   5   8   6   13.77    6.16   0
   6   9   6  155.47    7.31   0
   6  13   6   93.98    7.51   0
   7   6   5   21.80    6.23   0
   8   7   5  213.79    7.80   0
  12   5   1  155.76    8.61   0
  13   9   2    9.26    7.53   0
  -2   7   5   60.97    6.46   0
  -1   6   5   29.92    5.81   0
   4   8   6   24.47    6.60   0
   4  14   6   40.00    6.91   0
   5   5   5    8.96    5.84   0
   6  12   6  112.27    7.79   0
   7   4   4  223.98    6.84   0
   9   2   1  272.95    8.13   0
  10   7   4   22.18    6.74   0
  11  10   4   10.04    6.49   0
  11  11   4    6.37    7.04   0
  13   6   0    6.34    8.18   0
  13   7   1  135.74    8.68   0
  -3   9   5   80.97    7.98   0
   0  10   6   66.12    7.41   0
   0  11   6  163.47    8.34   0
   0  12   6   23.66    7.38   0
   1   5   5   18.49    5.23   0
   2   3   4   82.43    5.73   0
   2  14   6  219.07    8.97   0
   3   8   6  106.90    6.96   0
   3  14   6    4.96    6.90   0
   4   3   4  297.93    7.18   0
   5   1   2  205.41    6.89   0
   5   9   6   22.30    6.00   0
   6  11   6    7.84    6.56   0
   8   1   0    4.37    6.82   0
   9  10   5   84.40    6.77   0
   9  11   5   63.75    7.39   0
   9  12   5  189.00    8.16   0
  10   2  -1   25.25    8.09   0
  13  10   2   15.17    7.14   0
   1   9   6   52.90    6.74   0
   1  13   6   25.03    7.44   0
   3   3   4  195.99    6.58   0
   4   5   5  812.34    9.61   0
   5   2   3  778.19    9.85   0
   8   5   4   15.30    5.90   0
   8   8   5   -0.39    7.32   0
   9   6   4  108.58    6.69   0
  10   3   1  115.46    7.99   0
  11   5   2  285.60    8.43   0
  12  10   3   64.75    6.91   0
  12  11   3   76.70    7.95   0
  -4   7   4  221.69    9.20   0
   1  10   6   48.64    6.97   0
   1  12   6    8.21    7.61   0
   2  13   6  124.98    7.60   0
   3  13   6   45.67    7.55   0
   4   9   6   20.71    6.19   0
   4  13   6    3.67    6.51   0
   5  10   6   71.85    6.77   0
   6   6   5    1.72    5.92   0
  10   8   4  135.40    7.52   0
  11   3  -1   38.07    8.49   0
  12   7   2   12.62    6.97   0
  -3  10   5    9.90    7.99   0
   1   1   2  810.32   12.15   0
   1   2   3 1311.07   12.94   0
   1  11   6  235.69    8.40   0
   4   1   2   47.02    5.61   0
   4  10   6   80.43    7.28   0
   6   4   4  244.60    7.13   0
   7   3   3   12.22    5.42   0
   7   7   5   -2.97    6.60   0
   2  10   6  576.12    9.90   0
   2  11   6   -2.18    6.54   0
   2  12   6  154.38    7.98   0
   3  12   6   29.74    6.81   0
   4   2   3 1761.89   13.62   0
   7   2   2   17.02    5.64   0
   8   9   5  374.48    8.35   0
  10   9   4   33.56    7.39   0
  -2   8   5  372.86    9.30   0
   2   2   3   -2.99    4.95   0
   3   2   3 1124.94   11.52   0
   5   6   5   74.16    6.28   0
   6   0  -1 2029.85   25.03   0
   8  10   5   91.25    6.88   0
   8  11   5  115.60    7.96   0
   8  12   5    5.92    6.41   0
   9   7   4  175.81    7.13   0
  12   5   0    9.36    8.22   0
  12   6   1  246.04    8.95   0
  13   7   0  154.02    9.34   0
  -2   5   4  225.64    7.67   0
  -1   7   5   52.19    6.00   0
   2   1   2  151.24    6.63   0
   3   1   2  962.99   11.78   0
   6   7   5   19.54    6.88   0
   7   5   4  163.06    6.74   0
   7   8   5  219.28    7.96   0
   8   4   3    5.40    5.87   0
  10  10   4    7.00    6.64   0
  10  11   4   13.06    6.55   0
  10  12   4   70.88    6.76   0
  12   8   2    3.08    7.28   0
  -3   4   3  169.50    8.31   0
  -3   6   4   50.51    6.43   0
   0   4   4 4363.10   21.38   0
   4   6   5  482.68    8.27   0
   5   4   4   60.75    6.06   0
   9   5   3    6.27    6.22   0
  11   6   2   -2.01    6.97   0
  13  10   1   83.36    8.91   0
   2   6   5    7.49    5.86   0
   3   6   5    4.05    5.25   0
   7   9   5   79.97    7.01   0
   7  13   5   39.75    7.04   0
  12   9   2   21.60    7.17   0
  -2   9   5  103.81    7.47   0
   5   7   5   92.01    7.16   0
   6   3   3  632.77    8.93   0
   6  14   5    8.89    7.49   0
   7  12   5  126.68    7.31   0
   8   2   1 1228.10   12.89   0
  11   4   0    1.55    7.27   0
  -2  12   5  115.01    8.98   0
   4   4   4 3168.85   16.57   0
   6   8   5  238.60    7.78   0
   7  11   5   -1.33    6.23   0
   8   1  -1  365.46   11.13   0
   9  13   4  289.57    8.19   0
  10   3   0   41.08    7.09   0
  11   5   1  191.83    8.38   0
  12  10   2  113.06    7.46   0
  -4   8   4 1601.80   16.95   0
  -2  10   5   13.79    6.87   0
  -1   3   3   93.88    6.50   0
  -1   8   5  477.33    9.49   0
   1  15   5   28.95    8.00   0
   3   4   4  292.63    7.11   0
   6   2   2 4808.47   22.17   0
   6  13   5   78.19    7.59   0
   8   7   4  108.38    6.98   0
   9   9   4  486.37    8.67   0
   2   4   4  233.36    6.71   0
   2  15   5    3.90    7.04   0
   3  15   5    6.48    6.78   0
   4   7   5  358.75    7.78   0
   6   9   5  108.12    7.29   0
   7   6   4   25.77    6.15   0
   9   3   1  222.87    7.71   0
   9  11   4   81.76    6.37   0
   9  12   4    3.51    5.97   0
  10   4   1  599.96    9.95   0
  11   7   2  586.61    9.80   0
  -1  13   5   29.63    7.72   0
   5   3   3  190.58    6.73   0
   5   8   5  481.73    8.85   0
   6  10   5   -1.61    6.29   0
   6  12   5   79.32    7.01   0
   7   1   0   87.62    7.41   0
   7   4   3  190.16    6.69   0
   9   6   3  248.77    7.74   0
  10   8   3  212.59    7.77   0
  12   6   0   83.27    7.68   0
  -1   9   5   34.56    7.29   0
   2   7   5   53.77    5.94   0
   8   5   3   21.35    5.31   0
   8   8   4  849.25   10.32   0
  12   8   1    1.28    7.78   0
  13  10   0    3.70    7.70   0
  -1  12   5  228.87    9.02   0
   0   8   5    9.48    6.09   0
   1  14   5   39.75    8.08   0
   3  14   5   22.42    7.14   0
   4   8   5   12.58    5.56   0
   5   5   4  774.75    9.32   0
  10  13   3   81.39    7.18   0
  11   8   2   22.96    7.44   0
  -4   9   4   18.66    7.53   0
  -3   7   4   31.79    6.44   0
  -1  10   5   33.18    7.49   0
  -1  11   5   40.72    7.45   0
   0  13   5  404.73    9.84   0
   2  14   5   16.28    6.94   0
   5  10   5   83.77    7.04   0
   5  11   5   72.36    7.35   0
   7   7   4    7.31    6.01   0
   8   9   4    0.70    6.77   0
   8  13   4   -3.95    6.47   0
  10  10   3   -0.50    7.35   0
  10  12   3   61.00    7.14   0
  11   6   1   57.41    7.03   0
  -2   6   4   61.52    6.29   0
   2   8   5  380.88    8.37   0
   3   8   5  396.53    7.82   0
   4   3   3  176.15    6.40   0
   4   9   5  592.10    9.50   0
   5   1   1   53.05    5.57   0
   5   2   2  128.19    6.77   0
   6   6   4   38.36    5.90   0
   7   3   2 1005.75   11.17   0
   8  10   4  132.42    7.99   0
   9   2  -1  266.70    9.91   0
   9   7   3  156.36    7.00   0
  10  11   3  191.54    7.68   0
   0   3   3  190.43    7.11   0
   0   9   5  738.83   10.43   0
   1  13   5   26.16    7.31   0
   4   5   4   62.94    5.80   0
   6   4   3 1147.24   11.18   0
   7  14   4    5.35    6.38   0
   8  11   4   62.45    6.56   0
  11   5   0   60.40    8.03   0
  12   7   0    5.41    7.59   0
  12  10   1   90.64    7.74   0
  12  11   1  100.45    7.40   0
   0  11   5  210.30    8.88   0
   0  12   5   18.45    7.05   0
   2  13   5   72.74    7.09   0
   3   9   5   76.50    6.58   0
   4  11   5  171.74    7.90   0
   7   8   4  108.14    7.68   0
   8   1  -2   28.36    8.33   0
   8   6   3  545.55    8.98   0
  10   3  -1  114.59    8.59   0
  12   6  -1  248.36    9.85   0
   1  12   5  225.25    8.16   0
   2  12   5  119.21    7.45   0
   3   5   4  455.14    7.82   0
   3  10   5    8.86    6.95   0
   7   5   3  197.43    6.69   0
   7  13   4  129.99    7.45   0
   9   8   3    8.45    6.08   0
  10   5   1  175.38    7.80   0
  -1   2   2  149.01    7.28   0
   1   3   3   87.93    5.82   0
   1   5   4  714.51    9.43   0
   1  10   5   30.71    7.02   0
   1  11   5   48.66    6.71   0
   2   3   3 1106.19   11.47   0
   2   5   4  223.17    6.59   0
   5   6   4  142.97    6.49   0
   6   0  -2  186.56   14.22   0
   7   9   4  182.88    8.07   0
   8   2   0  141.24    7.46   0
   9  13   3    1.38    6.30   0
  11   7   1    5.38    6.54   0
   3   0   0    7.33    7.28   0
   6  14   4   17.17    6.56   0
   7  10   4   24.46    6.71   0
  10   4   0  288.85    9.14   0
  12   8   0  601.63   10.63   0
  -3   8   4  114.87    7.04   0
   4   2   2  563.19    9.03   0
   7  11   4   -0.32    6.39   0
   9   3   0  585.46   10.53   0
   9   4   1  271.32    8.03   0
   9  11   3  116.28    7.26   0
   4   1   1  824.94   11.89   0
   4   6   4  250.38    7.14   0
   5   4   3   23.52    4.74   0
   6   8   4  138.21    7.04   0
   6  13   4   70.85    7.49   0
   8   7   3  149.84    6.81   0
   8  14   3   54.56    7.36   0
  10  13   2    6.69    7.77   0
  12   9   0    6.06    7.43   0
  -2   7   4   43.98    6.21   0
   5   0  -1  701.97   16.47   0
   6   3   2   29.08    5.41   0
  11   6   0   13.84    7.41   0
  11   8   1  143.82    7.33   0
  12  12   0  271.46    9.02   0
   3   6   4   50.04    5.66   0
   3  15   4    4.34    6.87   0
   6   5   3  443.64    8.19   0
   6   9   4  115.53    7.35   0
   6  12   4   67.44    6.38   0
   7   6   3  493.76    8.51   0
  10   3  -2   21.69    7.91   0
  11   5  -1  202.00    9.06   0
  -3   9   4  395.72    9.54   0
  -3  12   4   33.07    7.75   0
   0  15   4   68.71    7.77   0
   1  15   4   29.33    7.44   0
   2  15   4    0.54    6.53   0
   3   2   2   48.00    5.52   0
   6  10   4   10.25    6.72   0
   6  11   4   11.25    6.67   0
   7   4   2   72.89    5.52   0
   8   5   2   34.45    5.89   0
   8   8   3    8.04    6.00   0
   8  13   3   14.68    6.44   0
   9   2  -2   72.57    8.48   0
  11  12   1  100.32    7.10   0
  -4   6   3 1106.64   15.32   0
  -3   5   3  191.14    7.95   0
  -3  10   4   22.11    7.64   0
  -3  11   4   15.15    7.67   0
   1   6   4  120.19    5.99   0
   2   6   4   59.99    5.49   0
   4   4   3    1.35    5.15   0
   4   7   4  225.85    7.54   0
   5   8   4   15.21    6.01   0
   6   2   1    0.29    5.69   0
   7   1  -1  161.95    8.37   0
  11  10   1   42.66    6.69   0
  -2  13   4   89.19    8.16   0
  -1  14   4   10.35    7.23   0
   0   2   2  564.67   10.44   0
   8   9   3    5.01    6.42   0
   8  12   3    9.61    6.06   0
   9   7   2  136.62    7.31   0
   9  14   2    7.46    6.54   0
  12   8  -1    8.37    7.86   0
  -2   8   4  114.54    6.95   0
  -1   7   4   98.69    6.29   0
   2   2   2 9871.02   34.51   0
   5   9   4  621.28    9.46   0
   7   7   3   -0.86    5.78   0
   7  14   3  145.93    7.08   0
   8  11   3  113.39    7.45   0
  11   7   0    7.74    7.61   0
   0  14   4  204.98    8.22   0
   1   2   2  142.71    6.69   0
   2   0   0  984.28   20.57   0
   2  14   4   12.22    7.09   0
   3   1   1  183.12    7.22   0
   3   4   3  171.06    6.55   0
   3   7   4   33.05    5.40   0
   5   3   2  309.01    7.46   0
   5   5   3    0.15    5.36   0
   5  10   4   52.82    6.61   0
   5  11   4   61.00    6.85   0
   6  15   3  158.75    7.43   0
   9  13   2    5.76    7.09   0
  10   5   0   -0.12    6.68   0
  12   9  -1  119.34    8.44   0
  -2  12   4   50.54    8.01   0
  -1  13   4  314.97    9.19   0
   1  14   4   19.27    7.10   0
   4   8   4 1548.19   12.16   0
   6   6   3   -2.21    5.56   0
   7  13   3   92.70    7.67   0
   9   8   2   25.22    6.62   0
  10   4  -1  600.33   10.86   0
  12  11  -1   94.79    8.24   0
  -2   9   4  155.27    7.92   0
   1   7   4   95.92    6.63   0
   2   7   4   42.10    5.60   0
   4   9   4   23.34    6.48   0
   4  12   4  623.42    9.79   0
   7   8   3  140.11    7.06   0
   8   6   2  218.76    6.84   0
   9  12   2   24.22    6.51   0
  11   5  -2  297.11   10.57   0
  11   6  -1   58.16    7.72   0
  11   8   0    2.46    7.33   0
  -2  10   4   24.25    7.19   0
  -2  11   4   18.20    6.46   0
  -1   8   4   62.74    6.42   0
   0   4   3    4.09    4.99   0
   0  13   4    3.03    7.24   0
   2   4   3 1774.13   13.62   0
   2  13   4   95.09    7.54   0
   3   8   4  121.55    6.71   0
   4  10   4  209.41    7.89   0
   4  11   4  134.69    6.88   0
   6  14   3   15.20    6.96   0
   7  12   3  118.64    6.86   0
   9   9   2    7.96    6.44   0
   9  10   2   20.18    7.08   0
   9  11   2  112.43    7.56   0
  11  12   0    5.75    7.16   0
  12   8  -2    9.59    8.93   0
  -1  12   4   19.36    7.57   0
   1   4   3  106.48    5.89   0
   1  13   4  315.45    8.36   0
   3  16   3   66.45    7.62   0
   7   5   2  392.84    7.65   0
   7   9   3  161.59    7.40   0
   7  10   3  278.28    8.51   0
   7  11   3   11.62    6.37   0
   8  14   2   52.61    6.45   0
   9   3  -1  229.29    8.40   0
   9   4   0    0.31    6.04   0
   2   1   1  637.67   11.87   0
   2   8   4  110.67    6.09   0
   2  16   3   68.82    7.23   0
   3   9   4  381.24    7.75   0
   3  11   4    7.55    6.90   0
   4   5   3   26.26    5.42   0
   6   7   3  494.10    8.56   0
   8   3   0    0.80    6.10   0
  11  10   0   25.55    7.22   0
  11  11   0    7.08    6.95   0
  -1   9   4  554.07    9.36   0
  -1  11   4   29.96    7.18   0
   0  12   4  738.14   10.66   0
   0  16   3   11.75    7.16   0
   1  12   4   19.84    6.93   0
   1  16   3   54.27    7.33   0
   3  10   4   22.78    6.07   0
   4   3   2   89.26    6.04   0
   5   2   1  470.86    9.26   0
   5   6   3  455.77    8.04   0
   6  13   3  129.63    6.69   0
   7  15   2  305.75    8.30   0
   8   7   2   30.47    5.79   0
  10   6   0   38.89    6.73   0
  12   9  -2   14.95    8.37   0
  12  11  -2    9.61    8.40   0
  -2   5   3  760.96   11.12   0
  -1  10   4   34.88    6.71   0
   2   9   4  167.36    6.77   0
   5  14   3  111.26    7.24   0
   8  13   2    4.60    6.04   0
   9  14   1   88.68    7.35   0
  11   7  -1    6.14    7.67   0
  12  10  -2  109.39    8.44   0
  -4   7   3  190.02    8.78   0
   0   1   1 1546.25   21.84   0
   0  10   4  280.75    8.29   0
   0  11   4  146.39    7.35   0
   2  10   4   21.98    6.71   0
   6   8   3  541.71    8.47   0
   6  12   3  166.53    7.58   0
  -5   5   2   28.37    9.19   0
   1   1   1    1.77    5.43   0
   3   5   3  191.36    6.48   0
   7   6   2   10.16    6.02   0
   7  14   2   10.63    7.11   0
   8  12   2    1.06    6.07   0
  -3   6   3  620.69   10.88   0
  -1  15   3   48.80    8.16   0
   4  14   3  115.41    7.87   0
   5   7   3  191.72    6.68   0
   8   9   2   30.44    6.24   0
   8  10   2  112.93    7.43   0
   8  11   2   19.92    6.38   0
   9  13   1   -4.04    6.81   0
  10   4  -2  109.40    9.19   0
  10   5  -1  177.40    8.57   0
  10   7   0   33.62    6.85   0
  11   6  -2    4.22    7.85   0
  11   8  -1  150.50    8.82   0
  11  12  -1   87.56    7.65   0
   0  15   3   85.08    8.19   0
   4   6   3 1132.43   10.72   0
   5   4   2   49.67    5.69   0
   6   3   1  204.11    7.11   0
   6   5   2   79.79    5.77   0
   6  15   2   -0.18    6.05   0
   1  15   3   48.57    7.65   0
   2   5   3  772.43    9.66   0
   3   3   2 1115.99   11.67   0
   5  12   3   36.40    7.01   0
   9   5   0  930.60   11.34   0
  11   9  -1  151.78    8.54   0
  11  11  -1    6.77    7.01   0
  -2  14   3   27.05    7.84   0
   5   8   3   17.19    6.03   0
   7   7   2  960.20   10.27   0
   7  13   2   61.01    6.88   0
   9  11   1  154.82    8.24   0
  10   8   0  162.93    8.00   0
  11  10  -1   51.78    7.78   0
  -4   8   3    6.58    6.58   0
   0   5   3   46.72    5.27   0
   1   5   3   43.89    5.35   0
   4  13   3    4.84    6.58   0
   4  16   2   10.32    6.68   0
   5   9   3    9.56    5.92   0
   5  11   3  132.85    7.49   0
   8  14   1   80.13    6.72   0
   9   9   1    0.21    6.61   0
   9  10   1  146.58    7.61   0
  10   9   0    3.29    7.27   0
  -3  13   3   99.93    8.25   0
   3   6   3  630.18    8.71   0
   4   2   1 2767.72   18.85   0
   4   7   3  202.98    6.52   0
   5  10   3  251.72    7.65   0
   5  15   2  156.91    7.46   0
   6  14   2  414.48    8.52   0
   7   1  -2  839.74   16.22   0
   7  12   2   12.86    6.66   0
   8   6   1  805.47   10.05   0
   9   3  -2   59.86    7.62   0
   9  14   0    0.34    7.57   0
  11   7  -2  612.74   11.48   0
  -4  11   3  140.52    8.34   0
  -1  14   3  150.59    7.94   0
   1  14   3  148.69    7.63   0
   4  12   3   23.31    6.11   0
   6   1  -1  329.41    9.96   0
   7  11   2  583.92   10.09   0
   7  15   1    5.98    6.30   0
   9   4  -1  268.30    8.25   0
  10   6  -1    5.25    7.20   0
  11   6  -3  322.24   11.05   0
  11  12  -2   10.23    7.58   0
  -4   9   3   20.17    7.43   0
  -4  10   3  414.71   10.42   0
  -2   6   3   -3.60    5.78   0
   0  14   3  136.09    8.02   0
   2   3   2   48.54    5.53   0
   3  13   3   97.71    6.96   0
   6   6   2 2662.57   15.44   0
   7  10   2    4.46    6.63   0
   8  13   1  114.66    6.82   0
   9   6   0    0.63    6.51   0
  -3   7   3   14.06    5.77   0
  -3  12   3   83.87    8.31   0
  -2  13   3  163.15    8.22   0
   2   6   3    3.14    5.16   0
   4  11   3  148.54    6.90   0
   5   5   2   29.07    5.27   0
   6  13   2   31.12    6.56   0
   8   2  -2  399.76   11.38   0
   9  13   0  405.25    9.26   0
  10   4  -3  416.75   11.59   0
  10  13  -1   89.91    7.38   0
  11   8  -2   19.42    7.23   0
  11  11  -2  407.41   10.44   0
   3   7   3   14.29    5.48   0
   3  12   3   86.36    7.35   0
   4   9   3   23.69    5.96   0
   4  10   3  424.84    8.47   0
   4  15   2    7.86    6.75   0
   5  14   2   12.45    5.93   0
   7   5   1  280.20    6.98   0
   8   7   1  252.80    7.40   0
  11   9  -2  134.93    7.98   0
  11  10  -2    6.22    7.61   0
  -1   3   2  969.52   13.36   0
  -1  13   3   44.60    7.52   0
   0  16   2    9.41    7.42   0
   1   3   2  968.99   11.76   0
   1   6   3  689.07    9.59   0
   1  13   3   39.23    7.34   0
   6   7   2    7.35    5.85   0
   8   3  -1  353.84    9.34   0
  10   7  -1   68.39    7.28   0
  10  12  -1   99.82    7.66   0
  -3  11   3   26.24    7.19   0
   0   3   2  100.54    6.46   0
   0   6   3 1370.58   12.46   0
   0  13   3   13.24    6.59   0
   3   8   3  106.30    6.68   0
   3  11   3   28.16    5.99   0
   5   3   1  292.83    7.41   0
   5  16   1   81.44    6.94   0
   6   4   1 1680.84   13.66   0
   7   2  -1  133.67    7.69   0
   8  11   1  151.99    6.98   0
   9  12   0   10.76    7.45   0
  11   7  -3    7.82    7.92   0
  11  12  -3   86.53    8.31   0
  -2  12   3  237.62    8.56   0
   2   7   3  775.01    9.47   0
   3   9   3  162.32    6.95   0
   3  10   3  330.58    7.96   0
   4   1   0    1.33    5.05   0
   6   8   2  212.61    7.53   0
   6  11   2    9.18    6.49   0
   8   9   1  177.90    7.22   0
   8  10   1  280.98    7.81   0
   8  14   0  147.43    8.03   0
  10  11  -1   51.68    7.16   0
  -3  10   3  320.00    9.09   0
  -2   7   3  755.93   10.50   0
   3   4   2   85.27    6.01   0
   6   9   2   43.40    6.43   0
   6  10   2 1177.58   11.60   0
   7  13   1  133.76    6.93   0
  10   9  -1  143.77    7.72   0
  10  10  -1    4.16    6.69   0
  11   8  -3  109.69    9.10   0
  11  11  -3   -1.58    8.31   0
  -1  12   3   64.36    7.56   0
   0  12   3   15.58    6.81   0
   2  11   3  425.39    8.65   0
   3   2   1  354.30    8.38   0
   5   6   2   80.21    5.91   0
   7   6   1   93.93    6.43   0
   9   5  -1   10.80    5.99   0
  10  13  -2   13.70    6.80   0
  11  10  -3  203.55    9.30   0
  -2  11   3  427.51    9.68   0
  -2  15   2   -3.97    7.21   0
   1   7   3  121.42    5.90   0
   2   9   3  346.74    7.90   0
   4   5   2   52.68    5.60   0
   4  16   1   12.48    6.84   0
   5  12   2   31.86    7.38   0
   6  14   1    2.16    7.41   0
   7  15   0    4.46    5.80   0
  10   6  -2 1180.31   13.88   0
  11   9  -3  113.91    8.64   0
  -2   8   3  811.54   10.72   0
  -2  10   3   25.69    7.10   0
  -1  11   3  102.26    6.90   0
  -1  15   2  256.96    9.04   0
   1  15   2  251.24    8.65   0
   3  14   2   13.92    7.26   0
   5  15   1   89.85    6.56   0
   8  13   0   11.86    6.64   0
   9   3  -3  152.46    9.32   0
  -3   4   2   86.69    7.97   0
  -2   9   3  337.11    8.35   0
   0  11   3  125.97    7.25   0
   0  15   2   29.29    7.22   0
   1   8   3   60.44    6.05   0
   4  13   2   18.67    6.26   0
   5   7   2  389.08    7.50   0
   9   4  -2   25.70    7.15   0
  10   5  -3  252.68   10.09   0
  10  12  -2  110.03    8.00   0
  -1  10   3  331.11    8.22   0
   1   9   3   52.83    5.98   0
   5  11   2  288.86    8.13   0
   7  11   1   10.75    6.41   0
  -3  14   2   17.46    7.71   0
  -1   9   3   63.26    6.24   0
   2   4   2  567.62    8.96   0
   5   9   2    5.20    5.80   0
   5  10   2   20.01    6.53   0
   6   5   1  304.51    7.32   0
   6  13   1  113.67    7.08   0
   7  10   1   69.97    7.03   0
   8  12   0  596.74    9.57   0
   9   6  -1  220.77    7.67   0
  10   7  -2    5.90    7.51   0
  10  13  -3   81.68    7.90   0
   3  13   2   38.94    7.13   0
   4   3   1  751.37   10.45   0
   4   6   2  226.30    6.82   0
   4  12   2    8.53    6.35   0
   4  15   1  100.85    7.25   0
   5  14   1  118.97    7.39   0
   5  16   0   20.78    6.45   0
   7   9   1  209.35    7.37   0
   8   4  -1   15.07    6.13   0
  -4  13   2    5.61    7.42   0
  -2  14   2  601.69   10.87   0
   5   4   1  459.14    8.39   0
   8  11   0   -1.94    7.02   0
  10   8  -2  113.49    8.08   0
  10   9  -2   24.04    7.53   0
  10  10  -2  582.10   10.33   0
  -1  14   2   13.93    7.51   0
   4  11   2   40.38    7.38   0
   6  12   1  235.14    8.01   0
   9   7  -1  218.23    8.24   0
  10  12  -3   75.77    7.54   0
  -2  16   1   86.73    7.90   0
   1   4   2   50.56    5.36   0
   1  16   1   96.11    7.24   0
   2   2   1   -2.73    5.44   0
   2  13   2   31.60    7.37   0
   4   7   2   69.73    6.10   0
   6   0  -3 1385.20   30.19   0
   7  13   0  156.39    6.98   0
   7  15  -1    5.71    6.45   0
   8   2  -3  815.70   15.65   0
   8   8   0 1510.00   12.83   0
   8   9   0    1.39    7.10   0
   8  10   0  174.42    7.40   0
  10   6  -3    9.08    7.90   0
  -1  16   1   98.60    7.94   0
   0  16   1   21.54    6.79   0
   3  12   2    9.35    6.35   0
   3  15   1   30.53    6.71   0
   4  10   2  109.76    6.71   0
   4  16   0  318.80    8.86   0
   5  13   1   14.15    7.35   0
   8  13  -1  111.82    7.97   0
  -5  11   2  276.50   10.11   0
  -3  13   2   34.02    7.05   0
   4   8   2   72.42    5.89   0
   4   9   2   19.64    5.94   0
   6  14   0   -3.82    7.24   0
   8   3  -2   29.67    6.62   0
   9   5  -2    7.62    6.84   0
  10  11  -3  198.16    8.66   0
  -4  12   2   11.73    7.68   0
   0   4   2  173.41    6.65   0
   3   6   2   27.23    5.37   0
   5  15   0   35.01    6.72   0
   6   7   1   91.11    6.01   0
   6  10   1    7.80    6.46   0
   7   3  -1   13.08    5.82   0
   7  12   0    5.13    7.09   0
  10   7  -3  282.34    9.28   0
  10  12  -4   72.66    8.08   0
  -2  13   2   31.00    7.24   0
  -1   4   2   50.40    5.63   0
  -1  13   2    2.07    6.78   0
   0  13   2    4.59    7.15   0
   2   5   2  123.37    6.24   0
   2  12   2  283.33    8.17   0
   3  11   2  621.42    9.18   0
   6   8   1  806.97    9.73   0
   6   9   1  216.96    7.30   0
   7  14  -1   60.32    7.53   0
   8   5  -1  268.88    7.82   0
   9  12  -2    8.08    6.65   0
  10  10  -3    1.72    7.10   0
   3   1   0  714.57   13.11   0
   3  16   0    5.56    7.41   0
   5   5   1    0.71    5.31   0
   5  12   1  163.74    7.50   0
   7   1  -3  117.02   10.16   0
   9   4  -3   21.63    8.00   0
  10   8  -3  197.40    8.70   0
  10   9  -3  145.79    8.02   0
  -5   7   2  388.31   10.98   0
  -3  15   1   26.44    7.47   0
   3   7   2 1020.47   10.43   0
   3  10   2   14.66    5.88   0
   3  14   1   84.73    7.21   0
   4  13   1  165.84    7.83   0
   5   0  -2   96.81   10.73   0
   6   2  -1    4.28    5.72   0
   6  13   0    1.57    7.29   0
   6  15  -1   41.02    6.63   0
   7   6   0   32.41    5.59   0
   7  11   0   12.30    6.27   0
   9   6  -2   42.68    7.76   0
   9  11  -2  134.36    7.80   0
   9  13  -3    4.57    7.21   0
  10   6  -4   19.12    8.40   0
  10  11  -4    8.60    8.46   0
  -3  12   2   13.35    6.59   0
   0  15   1  107.84    7.78   0
   2  11   2   -3.11    6.00   0
   3   3   1    0.64    5.05   0
   3   8   2   27.91    5.79   0
   3   9   2   58.21    6.05   0
   4   4   1    7.75    5.20   0
   4  15   0    0.42    6.63   0
   6   4   0  390.82    8.27   0
  -5   8   2   38.58    7.47   0
  -5   9   2    9.50    7.08   0
  -4  11   2   48.70    7.59   0
  -2  15   1   52.30    7.61   0
  -1  15   1   64.75    7.59   0
   2   6   2 4815.67   20.97   0
   5  11   1  189.76    7.78   0
   5  14   0   -7.53    6.26   0
   7   2  -2   17.96    6.35   0
   7   7   0    8.63    6.23   0
   7  10   0   28.67    6.48   0
   8  11  -1  146.99    7.37   0
   9  10  -2   19.71    7.29   0
  -1  12   2   15.94    6.57   0
   1   2   1  629.50   11.79   0
   2  14   1   28.40    6.65   0
   5   6   1  310.48    7.23   0
   7   8   0   -2.96    6.14   0
   7  13  -1  120.96    7.50   0
   9   7  -2  131.15    7.53   0
  10   7  -4   12.25    8.11   0
  10  10  -4   16.32    7.73   0
  10  11  -5    1.93    8.58   0
  -3   5   2  307.01    9.26   0
   1  11   2  528.17    9.08   0
   2  10   2 1879.93   13.25   0
   3  13   1  120.68    7.51   0
   4  16  -1   15.06    7.04   0
   5  10   1  167.57    7.09   0
   6  12   0   81.49    7.15   0
   9   8  -2   21.81    6.75   0
   9   9  -2   -2.07    6.47   0
   9  12  -3   20.41    6.84   0
   9  13  -4  280.14    8.77   0
  10   8  -4  142.63    9.10   0
  10   9  -4   46.22    8.45   0
  -4   6   2  228.78    8.90   0
  -4  14   1  162.07    9.01   0
  -3  11   2  621.98   10.97   0
   2   7   2   22.77    5.19   0
   2   8   2  389.87    8.23   0
   2   9   2   69.84    5.89   0
   5   3   0  762.61   10.81   0
   5  15  -1   81.18    7.82   0
   6   1  -2   75.01    8.42   0
   6  14  -1   12.68    6.19   0
   8   4  -2   74.13    7.12   0
  -4  10   2  106.48    7.74   0
  -3  16   0    6.19    8.19   0
   0   5   2   95.30    5.99   0
   0  16   0  408.88    9.40   0
   4   2   0  397.84    9.15   0
   5   8   1  270.60    7.11   0
   5  13   0  493.07    9.52   0
   7  14  -2    8.91    6.88   0
   9   5  -3    6.07    7.28   0
  10  10  -5    3.41    8.58   0
  -3  14   1   74.66    8.27   0
  -2  11   2    3.56    6.49   0
  -2  16   0   19.98    8.75   0
  -1  11   2  508.99    9.56   0
  -1  16   0    8.31    7.21   0
   0  14   1  190.02    8.34   0
   1   6   2   72.30    5.88   0
   1  10   2   16.07    6.05   0
   4   5   1  468.94    8.30   0
   4  11   1  202.99    7.84   0
   4  14   0  223.91    7.49   0
   5  16  -2    5.88    6.60   0
   6   5   0   16.00    5.83   0
   6  11   0    8.90    6.58   0
   6  15  -2    2.44    6.95   0
   7  12  -1  142.90    7.41   0
   9  11  -3  104.69    7.97   0
  10   9  -5   93.00    9.81   0
  -4   9   2   23.56    6.81   0
  -2  14   1   28.52    8.21   0
  -1   5   2  198.63    6.79   0
   1   9   2   25.31    6.01   0
   2  13   1  133.88    7.20   0
   3  16  -1   85.73    7.84   0
   9   4  -4   12.80    8.70   0
   9  12  -4    4.03    7.22   0
  -4   7   2   72.32    6.89   0
  -3  10   2   18.26    6.94   0
   1   7   2  832.50    9.84   0
   1   8   2   39.07    5.99   0
   2  15   0    0.60    6.76   0
   8   2  -4  115.02   10.09   0
   9  10  -3  153.39    8.09   0
  -4   8   2   75.91    6.75   0
  -2  10   2 1912.51   14.99   0
   0   6   2  182.76    7.02   0
   4  10   1  600.37    8.93   0
   6  10   0   29.38    6.57   0
   6  13  -1  132.89    7.12   0
   7  11  -1    9.10    6.15   0
   8   3  -3  109.45    8.40   0
  -3   6   2   24.34    6.32   0
   0   2   1 5065.76   33.22   0
   0   9   2   35.47    6.46   0
   1  13   1   63.58    7.48   0
   2   3   1  364.56    8.03   0
   3   4   1  741.85    9.99   0
   4   6   1 1729.24   13.03   0
   4  15  -1   95.28    6.78   0
   5  14  -1  117.36    6.81   0
   6   6   0   80.91    5.82   0
   6   9   0    9.65    6.49   0
   8   5  -2   38.79    6.79   0
   9  12  -5  198.83    9.43   0
  -4  13   1  152.90    8.96   0
  -3   9   2   61.60    6.24   0
   0   7   2   68.62    6.04   0
   0   8   2  114.84    6.54   0
   2  16  -1  101.30    7.18   0
   3  11   1   40.65    6.39   0
   4  16  -2    2.60    6.33   0
   6   7   0   29.74    5.59   0
   6   8   0  170.89    6.69   0
   7  14  -3  133.03    8.32   0
   9   7  -3  159.50    8.45   0
   9   8  -3   16.98    7.58   0
   9  11  -4   84.45    7.79   0
  -4  15   0    0.28    7.98   0
  -3   7   2  995.50   12.60   0
  -3   8   2   29.18    6.26   0
  -2   9   2   76.08    6.36   0
   4   8   1    4.45    5.66   0
   5  15  -2  156.67    8.04   0
   6  14  -2  420.69    8.93   0
   6  15  -3  170.01    8.47   0
   7  10  -1   64.89    6.52   0
  -3  13   1  124.21    8.69   0
   5   4   0   -2.51    5.11   0
   5  11   0   61.12    7.32   0
   6  12  -1  237.88    7.83   0
   8   6  -2  223.84    8.25   0
   8  13  -4    2.29    6.97   0
  -3  15   0   -1.43    7.59   0
  -2   8   2  391.43    8.40   0
  -2  15   0   -1.54    7.96   0
  -1  13   1   65.82    6.82   0
   2  14   0    0.26    6.64   0
   3  10   1  118.97    6.61   0
   3  15  -1   28.63    6.32   0
   7   3  -2 1006.35   13.42   0
   7   9  -1  223.16    7.30   0
   7  12  -2   13.38    6.68   0
   9   5  -4  626.11   12.46   0
   9  10  -4   39.86    7.87   0
   1  12   1  184.00    7.79   0
   3   5   1  295.17    7.46   0
   3  16  -2    3.62    7.24   0
   4  12   0 1048.97   11.21   0
   5  13  -1   19.28    6.77   0
   7   8  -1  253.75    7.46   0
   8   7  -2   28.66    6.63   0
   9  11  -5   66.72    8.39   0
  -4  16  -1   18.52    8.49   0
   5  10   0    4.89    6.29   0
   8  13  -5  248.22    8.53   0
   9   9  -4  502.35   11.00   0
   9  11  -6   91.11    8.97   0
  -5  14   0   -3.69    8.37   0
  -3  16  -1   96.94    8.78   0
  -1  16  -1  101.59    8.07   0
   3   9   1  233.04    6.91   0
   5   5   0 1256.74   12.20   0
   6  11  -1   59.08    6.85   0
   6  13  -2   24.92    6.24   0
   8  12  -4  368.73    9.47   0
   9   6  -4  121.48    8.42   0
  -4  12   1   19.40    7.44   0
  -2  16  -1   95.36    7.71   0
  -1   2   1  633.26   14.69   0
   3   6   1  195.76    6.76   0
   4   3   0   18.09    5.38   0
   4  15  -2   21.66    6.95   0
   5   9   0  970.65   10.34   0
   5  14  -2    2.80    6.38   0
   6  14  -3    9.01    7.64   0
   7  11  -2  598.79    9.79   0
   8   4  -3    8.29    6.40   0
   9   7  -4  176.81    8.83   0
   9   8  -4    7.43    7.31   0
   1   3   1  189.67    7.26   0
   1  11   1  137.15    7.07   0
   2   1   0    3.76    5.92   0
   2   4   1 2775.85   17.96   0
   2  10   1   23.85    5.71   0
   2  16  -2  209.88    8.47   0
   3   7   1   21.85    5.58   0
  -4  14   0  234.86    9.44   0
  -3  12   1  187.70    8.43   0
  -2  12   1  367.49    8.79   0
   2  13   0    7.68    6.48   0
   3  12   0    9.78    7.17   0
   3  14  -1   84.52    7.52   0
   5   6   0    6.58    5.30   0
   5   7   0  191.47    7.25   0
   5   8   0    7.29    5.96   0
   5  12  -1  151.50    7.79   0
   6  10  -1    6.67    6.27   0
   9   5  -5    2.10    8.90   0
   9  10  -6   74.78    8.78   0
  -1  14   0    6.56    7.05   0
   1  15  -1   61.65    7.97   0
   7  10  -2   17.88    7.19   0
   8  12  -5    1.19    7.11   0
   9   9  -5   -2.65    7.90   0
  -3  14   0   20.12    7.26   0
  -2  14   0   -1.95    7.09   0
   1  16  -2    4.14    7.73   0
   2   9   1  259.06    7.36   0
   3   2   0  104.33    6.33   0
   3  15  -2  310.20    8.62   0
   3  16  -3   74.87    6.27   0
   6  12  -2  204.87    7.39   0
   7   4  -2   69.46    6.30   0
   8   9  -3   10.66    7.40   0
   8  11  -4   69.88    6.92   0
   0  11   1  245.13    7.56   0
   1  10   1  163.95    7.00   0
   1  13   0  457.23    9.55   0
   4  10   0  295.84    7.76   0
   6   9  -1  225.20    7.10   0
   6  14  -4   19.88    7.46   0
   8  12  -6   23.25    7.56   0
   9   8  -5  381.95   10.34   0
   2   8   1 1221.82   11.41   0
   4  14  -2   40.69    6.78   0
   5  11  -1  194.56    7.66   0
   5  13  -2   -0.21    6.75   0
   5  15  -4   27.76    6.94   0
   6   5  -1  307.38    7.36   0
   6  13  -3  130.26    7.37   0
   8   8  -3    0.64    6.23   0
   2  10   4   23.42    6.42   0
   3   5   4  459.81    7.71   0
   5  13   4  333.02    8.70   0
   8  13   4    1.79    6.18   0
   9   4   4   16.51    5.40   0
  10  -1   1  151.83    7.17   0
  11   6   4    6.63    5.60   0
  12  -1   0   16.49    7.67   0
  12   0   1   28.86    6.81   0
  15   3   1   25.99    7.35   0
   4   4   4 3084.32   15.40   0
   6   1   3  658.44    8.51   0
   7   1   3  117.00    5.42   0
  11  11   4    4.49    6.18   0
   2   6   4   69.10    5.39   0
   3  12   4   35.79    6.23   0
   7  -3  -1   17.47    9.68   0
  10   0   2   77.46    5.98   0
  12   8   4  369.86    7.38   0
  12   9   4    7.87    6.12   0
  13   2   2   26.17    6.86   0
  15   5   2  158.03    7.14   0
   2  11   4   16.81    6.46   0
   4  13   4    2.09    6.04   0
   5   1   3   41.10    5.02   0
   6   3   4   55.03    5.31   0
   7   3   4   35.23    5.28   0
   8   3   4  120.78    6.19   0
  10  -2   0   85.25    7.46   0
  10   4   4  211.09    6.63   0
  11   5   4   69.31    6.20   0
  12   7   4   30.98    5.98   0
  12  10   4   58.52    6.48   0
  13   4   3    1.19    6.26   0
  14   3   2   10.14    6.58   0
   6   8   5  238.05    7.07   0
   6  14   4   14.41    7.42   0
   7   9   5   82.44    6.64   0
   7  14   4    4.88    6.25   0
  12   6   4   68.33    6.62   0
  16   4   1   18.69    7.44   0
   3  -1   1  188.14    7.51   0
   5   3   4  448.44    7.33   0
   6   7   5   24.86    5.92   0
   6   9   5   96.14    6.21   0
   7   7   5   -1.66    5.80   0
   7  10   5    6.10    6.16   0
   8   8   5   -4.85    5.69   0
   9   3   4  390.90    7.16   0
  15   4   2   12.73    7.81   0
  -1   8   3   64.80    5.89   0
  -1   9   3   54.40    6.61   0
   1   8   4   62.51    5.56   0
   1   9   4  550.50    8.73   0
   2   5   4  224.13    6.44   0
   3   4   4  299.18    6.45   0
   5   8   5  488.14    8.13   0
   5  14   4   15.39    6.45   0
   8  -3  -1  359.13   14.54   0
   8   7   5  225.04    6.93   0
   8  10   5   92.75    6.46   0
   9   8   5  383.80    7.76   0
   9   9   5    2.79    5.89   0
  11  -1   1  138.37    7.31   0
  14   1   1  104.81    7.65   0
  14   5   3  117.69    6.48   0
   2  12   4   51.52    6.91   0
   3   0   2  104.96    5.46   0
   3  13   4  226.35    7.99   0
   4   1   3  110.43    5.51   0
   5   7   5  104.55    5.48   0
   6   6   5    3.03    5.23   0
   8   6   5  230.82    6.99   0
   9   7   5   85.07    6.25   0
   9  10   5   83.98    6.86   0
  11   0   2   46.04    6.57   0
  13   8   4    9.62    6.11   0
  13   9   4  281.28    7.24   0
  -1   7   3  118.94    6.52   0
   1   3   3   95.99    5.61   0
   1  10   4   32.66    6.14   0
   4   3   4  288.30    6.45   0
   8  11   5  116.07    6.57   0
  10   3   4   18.41    6.03   0
  10   8   5   98.51    6.69   0
  10   9   5   90.20    6.68   0
  12   2   3  238.67    7.36   0
  13   0   1  183.65    8.14   0
  13   3   3   92.82    6.47   0
  13   7   4  118.03    6.54   0
   2   2   3    4.07    4.23   0
   4   7   5  350.08    7.48   0
   4  14   4  171.56    7.75   0
   5   6   5   82.25    5.52   0
   5  11   5   62.67    6.20   0
   7   2   4   41.61    5.66   0
   8  -1   2   31.08    5.62   0
   9   6   5   97.01    6.43   0
   9  11   5   60.62    6.19   0
  10   7   5   -2.37    5.87   0
  10  10   5   -1.15    6.18   0
  14   2   2  610.73   10.07   0
  14   4   3  118.07    6.96   0
   1  11   4   32.82    6.38   0
   4  10   5  175.90    6.75   0
   6   2   4   59.46    5.07   0
   6   5   5   74.40    5.49   0
   6  12   5   86.12    6.72   0
   7  -2   1  134.98    7.14   0
   7   5   5  101.21    5.72   0
   7  12   5  113.99    6.89   0
   8   2   4  108.35    5.53   0
   8   5   5  496.11    8.20   0
  13   1   2    4.23    6.22   0
  15   6   3  163.06    7.10   0
   8  -2   1 1232.81   13.65   0
   9   2   4  162.19    6.30   0
   9   5   5    4.52    5.70   0
  10   6   5    5.96    5.80   0
  10  11   5    6.85    5.71   0
  11   1   3   86.49    6.54   0
  11   8   5  122.26    6.26   0
  11   9   5   62.73    6.78   0
   0   4   3    2.51    4.69   0
   1   0   1 1542.81   18.76   0
   2   4   4  231.32    6.56   0
   3   9   5   81.95    6.23   0
   4   6   5  477.12    7.28   0
   4  11   5  177.25    7.27   0
   5   2   4  228.77    6.10   0
   5  12   5  236.41    7.63   0
   6  -2   1    3.55    5.46   0
   7   0   3  185.25    5.83   0
   9  -1   2   14.89    5.47   0
  11   7   5    8.84    5.28   0
  11  10   5    7.15    5.12   0
  15   5   3   69.10    6.48   0
  -1   6   3  665.36   10.00   0
   0   2   2  559.15    9.77   0
   3   3   4  189.92    5.86   0
   5  -1   2  208.03    6.61   0
   6   0   3 1370.20   11.23   0
  10   5   5   79.53    6.47   0
  12   0   2   37.13    6.17   0
   1   1   2  807.15   11.02   0
   3   1   3   92.41    5.29   0
   3  10   5   14.95    5.54   0
   6   4   5  479.06    7.35   0
   7   4   5  351.82    7.10   0
   7  13   5   54.43    6.15   0
   8   4   5    2.34    5.49   0
   8  13   5  234.98    7.26   0
   9  -2   1  269.50    8.20   0
  11   6   5   10.17    5.41   0
  13   2   3  152.67    7.52   0
  14   3   3  156.18    7.33   0
  16   4   2    9.44    7.13   0
   1   5   4  730.32    8.84   0
   1  12   4   18.35    5.94   0
   4   5   5  824.45    8.76   0
   4  12   5   13.64    6.00   0
   9   4   5  612.45    8.41   0
  10  -1   2   29.35    5.99   0
  12   8   5    8.41    5.21   0
  12   9   5  200.28    6.71   0
   0   8   4 2031.98   14.74   0
   0   9   4   12.42    5.67   0
   3   6   5   12.34    4.82   0
   3  11   5   11.16    6.12   0
   4   2   4  224.90    6.09   0
   5   0   3   40.32    4.85   0
   5   4   5  809.97    8.65   0
   5  13   5    7.34    6.56   0
  11   5   5   72.45    6.44   0
  12   1   3   68.73    6.68   0
  15   4   3   75.16    7.24   0
  10   0   3  500.65    8.45   0
  10   4   5  181.07    6.55   0
  14   1   2   11.85    6.99   0
  14   5   4   18.10    6.19   0
  15   2   2    3.42    7.54   0
   0   7   4  253.97    7.17   0
   0  10   4  271.25    8.08   0
   2   8   5  382.45    7.51   0
   2   9   5  110.87    6.05   0
   8   1   4   65.66    5.46   0
  10  -2   1   21.78    7.17   0
   2  10   5    4.69    6.48   0
   6   1   4  123.53    5.42   0
   6  14   5    8.40    6.84   0
   7   3   5   10.46    4.93   0
   7   8   6   97.15    6.37   0
   7   9   6  106.05    6.84   0
   8   3   5  389.95    7.38   0
   8   9   6   12.81    6.28   0
  13   8   5  232.32    6.95   0
  -1   3   2  970.53   13.03   0
   2   3   4   80.24    5.02   0
   3   5   5   89.84    5.08   0
   4  -1   2   51.10    5.17   0
   4   4   5    1.81    4.84   0
   6   3   5   11.18    4.87   0
   6   8   6  135.92    6.67   0
   6   9   6  169.57    6.85   0
   7   7   6  387.88    7.95   0
   9   8   6    4.69    5.85   0
   9   9   6   13.81    6.12   0
  11  -1   2  511.34    9.63   0
  11   4   5  177.68    6.77   0
  13   0   2   19.16    6.91   0
  13   3   4  228.74    7.20   0
  13   7   5   43.30    6.61   0
  14   2   3   25.53    6.71   0
  -1   5   3   40.50    5.01   0
   0  11   4  140.68    7.53   0
   2   0   2  546.78    8.84   0
   4   0   3    5.80    4.44   0
   5  14   5   76.43    7.26   0
   6   7   6   18.20    5.90   0
   9   7   6  105.84    6.17   0
   9  10   6   63.42    6.68   0
  11   0   3  136.75    6.78   0
  12   2   4   57.17    6.30   0
  13   6   5   72.45    6.52   0
  14   4   4  169.15    7.18   0
  15   3   3   18.03    7.16   0
   0   6   4  368.89    7.36   0
   1   2   3 1303.50   11.73   0
   1   4   4  167.93    5.48   0
   2  11   5   30.82    5.70   0
   3   2   4   83.81    5.17   0
   5   1   4  742.56    8.46   0
   5   8   6   26.89    6.05   0
   7   6   6   21.47    5.85   0
   8   6   6  146.93    6.26   0
  13   1   3   52.85    6.38   0
   5   7   6  206.14    6.77   0
   5  10   6   71.60    6.40   0
   6   6   6  815.29    9.04   0
   6  11   6    4.19    5.73   0
   9   6   6  161.71    6.75   0
  10   7   6   -1.01    5.51   0
   0   3   3  189.80    5.93   0
   2   1   3 1323.72   11.55   0
   3  13   5   47.30    7.17   0
  10   6   6  402.97    8.24   0
  11  -2   1   67.59    7.90   0
  11   1   4   41.05    6.09   0
  11   8   6   80.17    6.64   0
  11   9   6   82.85    6.47   0
  15   5   4   43.16    6.15   0
   2  12   5  119.76    7.22   0
   3   4   5  713.16    8.31   0
   7   2   5   50.95    5.16   0
   7   5   6  196.36    6.95   0
   7  12   6   36.27    6.33   0
   8   2   5  374.73    7.04   0
   8   5   6   20.87    5.86   0
   8  12   6   27.22    5.93   0
  11   7   6  254.72    7.41   0
  12   0   3   23.81    6.71   0
   1   9   5   30.15    5.94   0
   4   1   4  172.56    5.88   0
   4   3   5  706.99    8.29   0
   4   7   6  223.83    7.14   0
   4  10   6   72.11    6.02   0
   8  -3   0    2.11    6.31   0
   9  -1   3   51.57    5.51   0
   9   2   5  104.64    5.75   0
   9   5   6   27.06    5.84   0
  12  -1   2   15.53    7.21   0
  13   2   4   98.14    6.52   0
  14   3   4    7.38    6.15   0
   1  10   5   33.12    6.01   0
   6   2   5    6.85    4.69   0
   7  -3   0   21.09    6.85   0
   8  -2   2  393.49    8.44   0
  10   5   6   81.51    5.89   0
  11   6   6   10.39    4.98   0
  12   8   6   32.74    5.53   0
  -2   8   3  839.75   12.57   0
   1   7   5   54.21    5.21   0
   2  -1   1  649.24   12.19   0
   4  11   6  149.77    7.16   0
   5   5   6   56.77    5.26   0
   5  12   6    5.28    5.94   0
   6  -1   3  671.92    8.46   0
   7  -2   2   17.06    4.95   0
   7   0   4  259.22    6.25   0
  10   2   5   10.85    5.42   0
  12   7   6   28.41    6.41   0
  14   1   3  157.20    7.82   0
   3   0   3  194.99    5.83   0
   4   6   6  130.11    5.45   0
   5   2   5   60.01    5.25   0
   7   4   6  217.82    6.89   0
   8   4   6   20.57    5.81   0
   9  -2   2   71.54    5.92   0
   9   4   6   19.64    5.41   0
  11   5   6  149.98    7.01   0
  12   1   4   19.60    5.44   0
  14   5   5   72.14    6.39   0
   1  11   5   45.02    6.45   0
   2   2   4   78.80    5.07   0
   3   9   6   79.29    5.62   0
   6   0   4  373.87    6.80   0
   6  13   6   99.50    6.70   0
  10   0   4  281.25    7.57   0
  12   6   6  112.03    6.42   0
  -2   7   3  770.83   11.96   0
  -1   8   4   66.94    5.56   0
  -1   9   4  574.37   10.17   0
   1   3   4  395.76    7.00   0
   3  -1   2  980.73   11.21   0
   3   3   5    2.55    4.31   0
   3  10   6   19.56    6.16   0
   4  12   6   27.82    6.82   0
  10  -2   2 1933.15   15.73   0
  10   4   6   76.46    5.73   0
  13   0   3   15.99    6.60   0
  -1  10   4   35.72    6.71   0
   2   4   5  754.05    8.38   0
   4   5   6   53.41    4.89   0
   5  -1   3   44.32    4.52   0
   5   4   6   44.42    5.57   0
   5  13   6   19.28    6.08   0
   8   1   5  496.85    7.81   0
  13  -1   2   10.76    7.30   0
  13   3   5   45.26    6.03   0
  14   2   4    8.74    6.21   0
  15   3   4   13.78    6.99   0
  -1   7   4   97.49    5.81   0
   3   1   4  403.30    6.92   0
   3   6   6   71.40    5.90   0
   3  11   6  284.67    7.43   0
   4   2   5  753.06    8.33   0
   5   0   4   67.82    4.92   0
   6  -3   0   45.79    7.73   0
   8   3   6  104.24    5.93   0
   9   1   5   30.72    5.84   0
  11   4   6  135.25    6.59   0
  12   5   6    6.96    5.65   0
  13   1   4  307.88    8.61   0
  14   4   5   58.64    6.40   0
   7   3   6  433.14    7.38   0
   7   8   7   61.13    6.49   0
   8   8   7    4.22    5.40   0
   9   3   6   92.35    5.70   0
   9   8   7    1.93    5.74   0
   9   9   7   -3.12    6.04   0
  12   2   5  121.24    6.25   0
  13   6   6  100.51    6.21   0
   6   1   5   26.09    4.90   0
   6   3   6   74.44    5.59   0
   6   8   7   64.28    6.36   0
   8   7   7   69.84    5.49   0
   9   7   7   18.71    5.38   0
   9  10   7   94.17    6.83   0
  10   3   6   15.83    5.63   0
   0   8   5    2.47    5.48   0
   0   9   5  739.21    9.94   0
   2   8   6  200.86    6.54   0
   2   9   6  243.97    7.12   0
   3  12   6   34.39    6.57   0
   4   4   6   19.66    4.96   0
   4  13   6   -0.22    6.16   0
   6   7   7  512.44    8.60   0
   6  10   7    6.82    5.72   0
   8   6   7   60.79    6.33   0
  11  -2   2    7.41    6.58   0
  -2   6   3    5.22    5.34   0
  -1   6   4  118.82    5.91   0
   1   1   3   -0.44    4.24   0
   2  10   6  563.93    9.05   0
   7   6   7  526.32    7.96   0
   7  11   7    3.25    5.79   0
  11   1   5   43.15    6.30   0
  11   3   6  290.64    7.62   0
  12  -1   3   66.14    6.63   0
   0   1   2  109.46    6.05   0
   0   2   3 2248.26   15.45   0
   0   7   5  472.63    7.83   0
   0  10   5  221.71    7.73   0
   2   3   5   27.87    4.54   0
   4  -1   3  109.31    5.17   0
   4   0   4 4328.75   18.02   0
   5   1   5   24.53    4.80   0
   5   3   6  192.87    5.99   0
   6   6   7   -4.00    5.21   0
   6  11   7  344.09    7.77   0
  10   6   7   -2.04    5.52   0
  11   7   7    5.56    5.69   0
  11   8   7   57.35    5.57   0
  13   2   5   84.81    6.56   0
  14   0   3  129.93    7.79   0
  14   3   5   30.31    5.74   0
   2  11   6    5.64    6.20   0
   3   2   5   27.74    4.51   0
   5   7   7   32.16    5.70   0
   5  10   7  161.85    6.91   0
   7   5   7   40.23    6.28   0
   8  -3   1  362.84    9.67   0
   8   5   7    9.44    5.67   0
   9  -1   4  555.32    8.59   0
   9   5   7    5.72    5.85   0
  14   1   4   19.16    6.97   0
  15   2   4    6.35    6.39   0
   1   0   2  102.12    5.73   0
   1   4   5  886.85    9.18   0
   2   0   3 2234.83   14.53   0
   7  -3   1   16.72    6.09   0
   7   2   6   45.66    5.30   0
   9  -3   1  229.23    8.55   0
  11   6   7  347.05    7.00   0
   0   6   5  601.36    8.20   0
   1   2   4  182.10    5.62   0
   3   4   6  247.02    5.90   0
   4   3   6  236.66    6.46   0
   4   9   7   34.27    5.66   0
   5  11   7   23.75    6.01   0
   6   2   6 1250.51    9.96   0
   6  12   7   17.60    5.79   0
   8  -2   3  821.49    9.79   0
   9  -2   3  343.82    8.07   0
  10  -1   4   40.34    5.70   0
  10   2   6  579.65    8.53   0
  10   5   7  161.66    5.87   0
  12   1   5  232.21    7.14   0
   2   1   4  184.27    5.65   0
   4   1   5  867.12    8.66   0
   4  10   7   55.68    6.18   0
   6  -1   4  120.46    5.61   0
   8   4   7    1.90    5.96   0
  11   5   7   26.12    6.04   0
  12  -2   2  295.36    9.49   0
  13   0   4    2.49    6.41   0
  -1   5   4  721.63    9.44   0
   2   5   6  357.51    6.73   0
   5   5   7    7.44    5.50   0
   7   4   7   61.00    5.98   0
   9   4   7   33.81    5.62   0
  10  -3   1  112.41    8.11   0
  10  -2   3   15.06    6.53   0
  12   6   7   15.50    5.64   0
  13  -1   3   50.96    6.80   0
  14   2   5   17.11    6.32   0
  -1   2   2  152.47    6.64   0
   0   3   4  356.59    6.69   0
   1   8   6   52.67    5.83   0
   1   9   6   52.64    6.06   0
   4   6   7  121.53    5.88   0
   4  11   7   69.15    6.71   0
   5   2   6  346.43    6.63   0
   5  12   7    7.91    6.01   0
   6   0   5  584.92    7.67   0
  10   4   7   52.14    5.43   0
  11  -1   4   27.60    6.37   0
  13   3   6   39.23    6.23   0
  15   3   5    8.17    6.06   0
  -3   7   2 1012.15   20.60   0
  -1   3   3   91.99    5.27   0
   1   7   6  355.59    7.31   0
   1  10   6   57.29    6.18   0
   3   0   4  344.49    6.57   0
   4  -2   2  585.48    9.18   0
  12   5   7   12.87    6.13   0
  13   1   5   21.59    6.20   0
  14   4   6   43.78    6.02   0
   3   8   7   31.34    5.92   0
   3   9   7   30.18    5.75   0
   5  -1   4  726.27    8.36   0
   8   1   6   48.60    5.29   0
   9   1   6   57.21    5.98   0
  11   0   5  214.54    6.51   0
  11   4   7   68.28    5.72   0
  12   2   6  153.06    6.78   0
  -2   5   3  774.08   11.06   0
   2  -1   2  151.09    5.93   0
   2   2   5    0.21    4.29   0
   3  -1   3   95.84    4.96   0
   3   3   6  461.84    7.17   0
   3  10   7  303.57    7.45   0
   4   5   7   39.78    5.09   0
   5   0   5 1074.25    9.38   0
   5   4   7   34.29    5.36   0
   7   1   6  352.92    6.64   0
   8   3   7   29.56    5.84   0
   9   3   7   24.89    5.34   0
  11  -2   3  439.56    8.72   0
   1   3   5   34.25    4.37   0
   2   4   6  200.49    5.59   0
   3   1   5   37.24    4.61   0
   4   2   6  203.48    5.79   0
   4  12   7    1.91    5.73   0
   6   1   6  189.87    6.38   0
   8   8   8  162.56    6.44   0
   8   9   8   -2.19    5.81   0
   9   8   8    4.09    5.79   0
  10   3   7  290.77    7.66   0
  12  -1   4   13.75    6.42   0
   3  11   7   11.88    6.28   0
   6   3   7  556.22    7.93   0
   8  -3   2   31.77    5.86   0
   8   7   8  107.14    6.00   0
   9  -3   2   60.14    6.13   0
   9   7   8   98.76    5.50   0
  12   0   5   10.27    6.30   0
  12   4   7    8.15    5.45   0
  14   0   4  216.10    7.95   0
  14   3   6    6.12    5.57   0
  -1   8   5  496.14    8.91   0
   7  10   8    4.73    5.52   0
   9   6   8  120.33    6.53   0
  10   7   8    1.02    5.06   0
  11   3   7    6.50    6.10   0
  15   2   5    8.41    6.19   0
  -2   8   4  111.76    6.74   0
  -2   9   4  170.94    7.96   0
  -1   9   5   26.76    6.05   0
   4   4   7    1.27    4.81   0
   6   7   8   12.61    5.39   0
   6  10   8   54.81    5.97   0
   7  -3   2 1029.26   11.89   0
   7   6   8   16.90    4.86   0
  10   6   8   47.14    6.18   0
  12  -2   3  240.46    8.58   0
  -1   7   5   60.60    5.55   0
   2   8   7   92.88    5.78   0
   2   9   7  215.25    7.06   0
   3   5   7   26.63    5.05   0
   4  -1   4  164.24    5.46   0
   4   0   5    7.67    4.40   0
   5   3   7   25.57    5.30   0
   7  -1   5   59.26    5.61   0
   8  -2   4  109.00    5.92   0
   8   2   7   93.02    5.47   0
   9  -2   4  167.61    6.35   0
   9   2   7  218.53    6.66   0
  10  -3   2   18.21    6.50   0
  12   1   6   16.67    5.88   0
  -2   7   4   41.67    5.81   0
   1   1   4  695.28    8.39   0
   2   7   7  722.04    9.10   0
   2  10   7    7.51    5.86   0
   5   9   8  190.35    6.60   0
   6   6   8   59.50    5.66   0
   6  11   8   10.06    5.50   0
   7   2   7  724.79    8.67   0
   7   5   8  117.50    6.76   0
   8   5   8    4.26    5.25   0
   9   5   8  184.46    6.40   0
  10   2   7    1.56    6.04   0
  11   6   8    5.72    4.99   0
  13  -1   4  314.97    8.74   0
  13   0   5  403.08    8.74   0
   0   8   6   21.97    5.91   0
   0   9   6   12.68    5.77   0
   2   3   6  119.82    5.16   0
   3   2   6  117.02    5.41   0
   5   7   8  107.55    6.04   0
   5  10   8   56.11    6.03   0
   8   0   6   22.36    5.50   0
  10  -2   4   25.67    6.01   0
  10   5   8   50.44    5.34   0
  -1   6   5   29.32    5.02   0
   0   1   3  122.10    5.13   0
   0   2   4  388.71    6.77   0
   0   7   6  253.39    6.69   0
   1   0   3  121.28    5.29   0
   2   0   4  375.98    6.85   0
   5   6   8  145.07    6.08   0
   6  -3   2   29.88    5.49   0
   6  -1   5   29.06    4.48   0
   6   2   7    5.94    5.47   0
   7   0   6  260.30    6.09   0
  11  -1   5   46.24    6.53   0
  14   2   6  230.20    7.43   0
   0  10   6   71.66    6.31   0
   1   2   5   25.99    4.44   0
   1   4   6  120.29    5.44   0
   2   1   5   24.43    4.36   0
   3   4   7   19.72    4.68   0
   4   1   6  124.04    5.31   0
   4   3   7   18.90    5.08   0
   4   9   8    8.03    5.84   0
   5  -3   1  304.46    8.83   0
   5  11   8   60.57    6.06   0
   8   4   8  265.30    6.92   0
   9   4   8    9.16    5.02   0
  11  -3   2  638.75   11.84   0
  11   5   8   57.48    5.61   0
  13   1   6   27.74    6.08   0
   4  -2   3 1790.82   13.01   0
   7   4   8  199.17    6.39   0
  10   4   8  103.13    5.86   0
  11  -2   4   13.14    5.82   0
  11   0   6  169.71    6.58   0
  -3   6   2   28.25    8.41   0
  -2   6   4   60.19    5.51   0
   0   6   6  114.49    5.55   0
   3  -2   2   45.01    4.99   0
   4  10   8  112.16    6.38   0
   5  -1   5   17.01    4.84   0
   5   2   7  459.41    7.14   0
   6   4   8  110.99    6.52   0
   8  -3   3  112.88    6.22   0
   8   1   7   17.78    5.46   0
   9  -3   3  152.86    7.04   0
  -2   4   3 1760.27   15.43   0
   0   3   5  988.41    9.46   0
   2  -1   3 1313.42   11.45   0
   3  -1   4  391.82    7.08   0
   3   0   5  958.07    8.97   0
   7   1   7   18.58    5.57   0
   9   1   7    7.95    5.42   0
  11   4   8  136.16    6.38   0
  12  -1   5  234.93    7.39   0
  14   0   5   60.44    7.36   0
  -1   5   5   21.57    4.56   0
   0   0   1    0.90    3.91   0
   1   8   7    4.90    5.95   0
   1   9   7   11.16    5.67   0
   2   2   6 2014.73   12.19   0
   4  11   8  130.97    7.09   0
   7  -3   3    9.16    5.33   0
   8   3   8  105.02    6.13   0
   9   3   8  143.73    5.76   0
  10  -3   3  332.34    8.79   0
  12   0   6   19.41    6.30   0
  -1   2   3 1350.12   12.36   0
   1   7   7   26.35    5.20   0
   3   1   6  358.29    6.41   0
   3   3   7    3.73    4.54   0
   3   8   8  100.31    5.82   0
   4   2   7  181.46    6.23   0
   4   5   8   44.71    5.86   0
   5  -2   4  229.50    5.89   0
   6   1   7  473.68    7.44   0
  10   3   8    7.25    5.41   0
  12  -2   4   58.23    6.89   0
  14   1   6   16.10    6.53   0
   1  10   7  251.23    7.54   0
   2   4   7  183.83    5.39   0
  13   2   7  104.32    6.27   0
   1   6   7  478.52    7.96   0
   3  10   8    7.47    6.00   0
   6   3   8   41.69    5.40   0
   7   7   9   -0.55    5.77   0
   8   7   9  110.05    6.02   0
   9  -2   5  107.79    6.16   0
  11   3   8   45.22    5.65   0
  13  -1   5   22.80    6.77   0
  -2   5   4  225.95    6.93   0
   1  -1   1    2.91    5.15   0
   4  -1   5  860.09    8.53   0
   5   1   7   12.43    4.70   0
   6  -3   3  633.44    8.83   0
   7  -1   6  347.26    6.77   0
   8   6   9    5.63    5.15   0
   9   6   9   54.37    4.87   0
  10  -2   5   -0.54    5.88   0
  10  -1   6   54.27    5.86   0
  11  -3   3   33.12    6.65   0
  12   1   7   21.12    6.01   0
  13   0   6   -6.54    6.85   0
   4   4   8  460.26    7.17   0
   5   3   8  179.36    6.05   0
   6   9   9   47.92    5.89   0
   7   6   9   22.83    5.47   0
   8   2   8   81.10    5.67   0
   9   2   8  181.11    6.43   0
   3   5   8  181.25    6.12   0
   3  11   8   36.31    6.23   0
   8   0   7    2.36    5.39   0
   8   5   9  284.09    7.22   0
   9   5   9    1.74    5.56   0
  10   2   8   52.92    5.75   0
  11  -2   5   29.37    6.51   0
  11  -1   6  253.50    7.31   0
  -1   8   6   55.09    5.89   0
   0   0   2  620.64    9.96   0
   1   0   4  194.25    5.78   0
   2   0   5  921.75    8.73   0
   2   3   7  819.52    8.29   0
   2   8   8   71.36    6.40   0
   3  -2   3 1121.25   10.65   0
   3   2   7  808.48    8.45   0
   4  -2   4  236.41    5.94   0
   5   8   9  284.04    7.12   0
   7   0   7   51.75    5.25   0
   7   5   9    7.07    4.69   0
   8  -3   4  115.31    6.18   0
   9  -3   4  383.44    8.45   0
  10   5   9   40.02    4.84   0
  -1   7   6  348.14    7.86   0
  -1   9   6   45.35    6.49   0
   0   1   4  192.20    5.59   0
   0   2   5  933.59    8.95   0
   2   7   8   21.32    5.30   0
   2   9   8  172.69    6.58   0
   4   1   7   12.95    4.67   0
   5   9   9    4.99    5.22   0
   6   2   8   52.61    5.57   0
  11   0   7   58.97    5.90   0
  13   1   7    8.69    5.71   0
  -2   8   5  392.24    8.61   0
   1  -1   2  810.65   10.68   0
   1   2   6  306.51    6.04   0
   2  -1   4  174.66    5.51   0
   2   1   6  297.14    6.28   0
   3   4   8  223.37    6.44   0
   4   3   8  205.47    6.19   0
   5   6   9   38.84    5.93   0
   5  10   9   41.33    5.82   0
   6   0   7  154.97    5.86   0
   6   5   9   35.49    5.44   0
   7  -3   4   34.31    4.97   0
   8   4   9    1.18    5.37   0
   9   4   9  371.29    7.11   0
  10  -3   4   22.97    5.66   0
  12  -1   6    2.64    6.02   0
  -2   7   5   58.12    5.57   0
  -1   6   6  180.19    6.48   0
   0   7   7   50.35    6.16   0
   0   8   7   -3.35    5.06   0
   1   4   7   10.10    4.85   0
   2  10   8   49.25    5.87   0
   3  -1   5   32.81    4.55   0
   3   0   6  276.09    5.96   0
   5  -1   6  130.26    5.19   0
   5   2   8  226.03    6.89   0
   7   4   9  180.29    5.95   0
  10   4   9    5.84    5.09   0
  12  -2   5  119.88    7.24   0
  12   2   8   44.98    6.13   0
  14   0   6   38.26    6.54   0
   0   9   7   51.08    5.94   0
   4   8   9    3.16    5.60   0
   5  -2   5   65.04    4.77   0
   5   5   9   -2.59    5.57   0
   8   1   8   44.99    5.27   0
  11  -3   4   12.11    6.59   0
  12   0   7    7.42    5.84   0
  -2   4   4  228.52    6.69   0
  -1   1   2  819.84   11.62   0
  -1   2   4  186.40    5.81   0
   0   3   6  291.88    6.47   0
   0   6   7  150.29    6.02   0
   4   9   9  367.35    7.59   0
   5   0   7   60.41    5.24   0
   6   4   9   18.14    4.79   0
   7   1   8   92.34    5.62   0
  -2   6   5    2.24    4.67   0
   2   2   7   -2.35    4.44   0
   4  10   9    5.15    5.73   0
   6   1   8  103.85    6.33   0
   8   3   9  193.69    6.15   0
   9  -2   6  242.93    6.99   0
   9   3   9   -1.55    4.96   0
  -1   5   6  125.69    5.45   0
   0   0   3    2.33    3.98   0
   3   1   7   14.91    4.51   0
   3   3   8  115.35    5.60   0
   4  -1   6  131.00    5.38   0
   4   2   8  112.68    5.84   0
   7   3   9    0.51    5.11   0
  10  -2   6  568.58    8.57   0
  10   3   9    4.61    5.38   0
   0   5   7   63.23    5.32   0
   1  -1   3   -0.75    4.03   0
   1   3   7   11.93    4.34   0
   1   7   8  101.72    6.10   0
   1   8   8   45.46    5.69   0
   2   4   8  110.82    6.10   0
   3  -2   4   85.06    4.85   0
   4   5   9  462.44    7.54   0
   6   3   9   21.70    5.60   0
   7  -1   7   19.79    4.93   0
   8  -4   2   71.00    6.86   0
   9  -4   2   28.49    6.35   0
  10  -1   7  255.56    6.71   0
  13   0   7   17.55    6.54   0
   1   9   8  180.75    6.97   0
   3   7   9   -0.27    5.32   0
   4  -2   5  759.06    8.16   0
   4   0   7    0.88    4.69   0
   8  -4   1    9.41    6.31   0
   8  -3   5  386.50    7.69   0
  11  -2   6    1.98    5.92   0
  12   1   8   11.30    5.23   0
  -2   5   5   67.51    5.30   0
   1   0   5 1180.50    9.71   0
   1   1   6  271.75    5.79   0
   1   6   8  104.22    5.76   0
   2  -2   1   -1.12    4.72   0
   2   0   6  183.39    5.57   0
   3   9   9    8.75    6.12   0
   6  -2   6 1230.85   10.14   0
   6  -1   7  481.95    7.28   0
   8   2   9    3.49    5.22   0
   9   2   9   51.89    6.12   0
  10  -3   5   13.45    6.03   0
  11  -1   7   17.21    5.45   0
  -1   1   3    0.63    3.75   0
   0   1   5 1205.76    9.76   0
   2  -1   5   25.36    4.48   0
   3  10   9    9.56    6.30   0
   4   4   9    0.13    5.18   0
   5   3   9   -0.20    5.11   0
   7  -4   2   71.79    6.01   0
   7   0   8  232.10    6.13   0
   7   2   9   29.32    5.16   0
  10   2   9   -1.17    5.21   0
  -3   5   2  306.53   12.91   0
   0   2   6  188.10    5.65   0
   2  -2   3    4.06    4.57   0
   3   2   8   79.27    5.42   0
   8  -4   3    3.52    5.07   0
   9  -4   3   19.66    6.01   0
  11  -3   5   16.28    6.36   0
  12  -2   6  158.84    7.45   0
  12  -1   7   17.03    6.49   0
   2   1   7  737.09    8.05   0
   2   3   8   78.90    5.10   0
   3  -1   6  360.86    6.40   0
   4   1   8  115.26    6.00   0
   5  -2   6  362.04    6.31   0
   5  -1   7    9.58    4.64   0
   6   0   8  128.09    5.81   0
   6   2   9    8.19    4.96   0
   6   6  10   81.44    6.06   0
   7   5  10   80.10    5.90   0
   8   5  10    8.34    4.55   0
  10  -4   3  415.53    9.55   0
  11   0   8  155.79    6.30   0
   0   0   4 6042.90   21.52   0
   1  -1   4  684.07    8.22   0
   1   2   7  742.65    7.91   0
   3   0   7   13.26    4.81   0
   7  -4   3  202.72    6.82   0
  -1   2   5   30.02    4.35   0
  -1   7   7   18.59    5.50   0
  -1   8   7    9.60    5.79   0
   2   7   9   27.93    5.69   0
   2   8   9    8.14    5.42   0
   3   4   9  312.06    7.28   0
   4   3   9  319.96    6.54   0
   5   7  10   79.94    6.06   0
   6   5  10   87.35    6.27   0
   8   1   9  252.94    7.04   0
   8   4  10   84.83    6.00   0
   9   1   9    1.84    5.75   0
  12   0   8  161.99    6.34   0
  -2   4   5  749.75    8.96   0
   2   6   9    6.78    5.01   0
   2   9   9   49.30    5.69   0
   3  -2   5   21.28    4.33   0
   5   0   8   60.98    5.67   0
   5   2   9   36.33    5.31   0
   6  -4   2  232.32    7.50   0
   7   1   9   10.13    5.25   0
   7   4  10  104.32    5.40   0
   9  -2   7  211.42    7.06   0
  12  -3   5  189.98    7.84   0
  13  -1   7    1.72    6.66   0
  -2   7   6   39.41    5.61   0
  -1   6   7  471.07    8.04   0
   0   3   7   21.18    5.07   0
   0   8   8  316.76    7.71   0
   4  -1   7   21.47    4.63   0
   5  -3   5   83.51    5.13   0
   7  -2   7  720.13    8.68   0
   8  -4   4 1523.48   13.06   0
   8  -3   6  106.79    6.18   0
   9  -4   4   18.81    5.80   0
   9  -3   6   87.52    5.98   0
  10  -2   7    2.81    5.85   0
  -1   1   4  687.48    8.23   0
   2  -2   4   80.69    4.90   0
   2   2   8   59.75    4.95   0
   3   1   8  162.01    6.06   0
   4  -2   6  205.68    5.59   0
   5   5  10   76.86    5.55   0
   6  -4   3 1148.82   11.22   0
   6   1   9   16.21    5.31   0
   6   4  10   80.20    5.63   0
   8  -1   8   51.35    5.32   0
   8   3  10   43.89    5.79   0
  10  -4   4  219.96    7.85   0
  10  -3   6   18.15    5.97   0
  10  -1   8   32.98    5.66   0
  -3   6   4   56.74    6.03   0
  -2   6   6 1227.00   11.44   0
  -1   5   7    1.04    4.94   0
   0   6   8  137.36    6.19   0
   0   9   8   13.04    6.12   0
   3   3   9    0.98    4.66   0
   4   2   9   19.55    4.98   0
   4   7  10  104.63    5.68   0
   4   8  10   78.04    5.55   0
   6  -2   7    5.27    4.76   0
   7  -4   4  225.28    6.34   0
  11  -2   7  467.02    8.58   0
   0   1   6  144.89    5.35   0
   1   3   8  169.11    5.88   0
   2  -1   6  296.33    6.13   0
   2   0   7  240.42    6.17   0
   3  -3   2 1151.35   12.00   0
   4   0   8  541.39    7.78   0
   5   4  10   23.07    5.59   0
   6  -1   8  107.27    5.89   0
  11  -3   6  282.26    8.03   0
  11  -1   8   51.99    6.14   0
   0   5   8   54.81    5.43   0
   1  -1   5   -2.64    4.21   0
   1   1   7   -1.06    4.33   0
   3  -3   3   -0.14    4.05   0
   5   1   9   -1.74    5.03   0
   6  -4   1 1752.02   19.38   0
   6   3  10   28.17    4.99   0
   8   0   9   10.22    5.79   0
   9   0   9  433.78    7.93   0
  11  -4   4  139.29    7.76   0
  -2   2   3   -1.45    3.91   0
  -2   5   6  348.34    7.23   0
   1   7   9    7.55    5.39   0
   1   8   9  265.49    7.59   0
   3  -1   7   14.18    4.48   0
   4  -3   5  709.41    7.89   0
   5  -2   7  443.07    6.80   0
   6  -4   4  255.75    6.55   0
   7   0   9  214.48    6.44   0
   8   2  10   78.94    5.66   0
   9   2  10  106.60    6.10   0
  -1   4   7   16.01    4.75   0
   0   2   7  242.33    5.83   0
   1   6   9    9.29    5.32   0
   3   7  10  105.70    5.97   0
   4  -3   0   21.23    8.86   0
   5  -1   8  240.74    6.18   0
   5   3  10   99.51    5.65   0
   7   2  10   12.25    5.60   0
   8  -4   5    3.55    5.61   0
   9  -4   5  593.63    9.20   0
  12  -1   8   16.26    5.89   0
  -3   5   4  457.04    8.77   0
  -1   2   6  303.68    6.16   0
   1   9   9    5.15    6.25   0
   2  -2   5    1.83    4.18   0
   2   1   8  163.26    5.70   0
   3  -3   4  190.81    5.56   0
   3  -2   6  120.65    5.28   0
   3   0   8  251.49    6.34   0
   3   6  10   32.10    5.44   0
   4   1   9  433.44    7.14   0
   4   4  10   99.65    5.79   0
   5  -4   2   57.29    5.78   0
   5  -4   3   25.02    4.66   0
   5  -3   6  198.86    6.13   0
   6   0   9    5.97    5.21   0
   7  -4   5  353.34    7.22   0
  10  -4   5  176.02    7.39   0
  11   0   9  102.96    6.26   0
  12  -3   6   36.39    6.69   0
  -1   1   5   -1.94    3.92   0
   1   2   8  170.33    5.49   0
   1   5   9   -2.24    5.15   0
   2   3   9   26.26    5.05   0
  -2   4   6  192.59    6.08   0
   0  -1   3  120.91    5.16   0
   4  -2   7  184.71    5.66   0
   8  -3   7   23.39    6.11   0
   9  -3   7   25.91    5.49   0
   9  -2   8  172.23    6.18   0
  -3   7   5    6.04    5.47   0
   1  -2   3 1314.48   11.25   0
   4  -1   8  121.86    5.84   0
   4   3  10   88.38    5.69   0
   5   0   9  555.93    7.74   0
   5   2  10  126.27    5.86   0
   7  -2   8   19.46    5.40   0
   8   1  10   23.29    5.76   0
  10  -3   7  291.59    7.67   0
  10  -2   8   50.34    6.19   0
  11  -4   5  176.68    7.59   0
   0  -1   2  105.28    5.00   0
   0  -1   4  190.14    5.66   0
   1   0   7   34.25    4.72   0
   6  -2   8   59.86    5.54   0
   7   1  10   97.21    5.42   0
  -3   4   3  170.17    7.03   0
  -3   6   5   10.04    5.11   0
  -1   0   3  123.47    5.06   0
  -1   6   8  108.55    6.35   0
  -1   7   8  103.46    5.89   0
  -1   8   8   54.40    5.90   0
   0   1   7   23.16    4.77   0
   1  -2   4  172.56    5.40   0
   1  -1   6  268.17    5.53   0
   2   2   9    0.31    4.63   0
   2   7  10   16.63    5.31   0
   3   1   9    2.10    5.14   0
   4  -3   6  244.28    5.87   0
   6  -3   7  548.95    7.90   0
   7  -1   9    5.66    5.19   0
  10  -1   9   17.32    5.79   0
  11  -3   7   10.42    6.57   0
  11  -2   8    4.74    5.69   0
  -2   7   7  730.21    9.88   0
   1  -2   2  150.34    5.77   0
   1   1   8  224.32    6.12   0
   2  -2   6 1985.26   11.68   0
   2   0   8  128.81    5.52   0
   2   6  10  118.89    6.22   0
   2   8  10   78.62    6.01   0
   4   0   9    2.31    5.00   0
   6   1  10   60.33    5.41   0
   8  -4   6   28.14    5.47   0
   9  -4   6   13.11    5.96   0
  -2   6   7    1.97    4.85   0
  -2   8   7   91.50    6.53   0
  -1   0   4  192.81    5.43   0
  -1   5   8  230.73    6.51   0
   0   7   9  211.68    7.12   0
   2   5  10  129.27    5.97   0
   3  -2   7  814.38    8.22   0
   4   2  10   80.24    5.20   0
   5  -2   8  215.83    6.02   0
   6  -1   9   16.50    4.85   0
   7  -4   6  215.17    6.87   0
  10  -4   6   72.62    5.94   0
  11  -1   9   -1.40    5.47   0
  -3   4   4  293.57    6.97   0
  -3   5   5   92.28    5.57   0
  -1   0   2  103.54    5.34   0
  -1   1   6  275.80    5.65   0
   0   6   9   12.56    5.64   0
   0   8   9    0.08    6.01   0
   3  -1   8  171.40    5.84   0
   5  -3   7   27.40    4.76   0
   5   1  10   87.49    5.56   0
  12  -2   8   52.13    6.02   0
  -2   5   7  451.76    7.84   0
   0  -1   5 1176.15    9.37   0
   0   2   8  122.20    5.71   0
   0   5   9  545.96    7.88   0
   1  -2   5   27.59    4.28   0
   2  -3   3 1129.04   10.49   0
   2  -3   4   78.65    5.17   0
   5  -1   9   -0.78    5.00   0
   5   4  11    7.57    5.94   0
   7   0  10  122.64    6.14   0
   8   0  10   89.10    6.08   0
   9   0  10    5.60    5.23   0
  11  -4   6  143.50    7.58   0
  12  -3   7   44.93    6.60   0
  -1   4   8  117.89    5.86   0
   2   1   9   17.74    4.87   0
   3  -3   6  469.10    7.15   0
   3   0   9  383.17    7.39   0
  -1   0   5 1193.38    9.63   0
   1   2   9   13.91    5.19   0
   4  -4   2  121.07    5.85   0
   4  -2   8  113.92    5.70   0
   4   1  10   57.80    5.54   0
   6   0  10   78.00    5.04   0
   8  -5   3   27.01    6.36   0
   8  -5   4   23.87    5.79   0
   8  -3   8   94.02    5.89   0
   9  -5   3    7.20    6.50   0
   9  -3   8  150.64    6.48   0
  -3   4   2   87.63    7.99   0
  -2   4   7  178.52    5.79   0
   0   0   7    1.00    4.52   0
   0   4   9    3.15    4.79   0
   1  -1   7   -2.16    4.52   0
   1   7  10  100.30    6.27   0
   4  -4   5    2.72    4.32   0
   4  -3   7   16.16    4.61   0
   5   3  11    5.77    5.59   0
   7  -2   9   37.48    5.79   0
   9  -5   4  608.55   10.14   0
   9  -2   9   46.79    5.39   0
  10  -3   8   12.10    5.63   0
  -3   4   5  697.25    9.00   0
  -3   7   6  432.37    9.00   0
  -2   1   3 1325.18   12.14   0
  -2   1   4  175.30    5.66   0
   1   0   8  152.69    5.45   0
   1   8  10   23.91    6.24   0
   2  -3   2   47.00    4.46   0
   2  -3   5   26.35    4.20   0
   2  -2   7    0.85    4.96   0
   2  -1   8  165.76    5.70   0
   4  -1   9  432.85    7.26   0
   5   0  10   22.83    5.61   0
   6  -3   8   43.71    5.79   0
   6   2  11   -3.89    5.03   0
   7  -5   4  164.22    6.27   0
   8  -4   7    4.80    5.33   0
   9  -4   7   36.31    5.99   0
  10  -2   9    1.49    5.30   0
  -3   6   6   72.62    5.94   0
   0  -1   6  142.78    4.96   0
   0   1   8  149.02    5.63   0
   1  -2   6  305.65    6.47   0
   1   5  10   97.71    5.52   0
   6  -2   9    2.05    5.18   0
   7  -4   7   54.22    5.68   0
   8  -5   5  484.55    8.94   0
  10  -4   7   48.77    5.85   0
  11  -3   8   41.06    6.14   0
   3  -2   8   77.55    5.85   0
   3   1  10  121.64    5.92   0
   3   5  11    2.19    5.30   0
   4   3  11   25.06    5.74   0
   7  -5   5  100.50    6.41   0
   8  -1  10   31.97    5.22   0
   9  -5   5    0.84    5.68   0
  -3   3   4  191.03    6.25   0
  -3   5   6  188.49    6.15   0
  -2   1   5   23.59    4.33   0
  -2   3   7  811.51    8.71   0
  -1   0   6  143.71    4.99   0
   1   1   9    4.52    5.05   0
   1   4  10   55.55    5.06   0
   2   0   9   14.83    5.14   0
   2   2  10  150.06    5.72   0
   3  -4   4  301.79    6.39   0
   5  -3   8  176.81    5.87   0
   5  -2   9   29.86    5.41   0
   5   2  11  159.34    5.72   0
   6  -5   3  455.29    8.77   0
   6  -5   4  151.30    6.06   0
   7  -1  10  108.50    5.68   0
   8  -5   2   37.95    6.76   0
  10  -5   5   71.97    7.10   0
  -3   3   3   -0.40    4.63   0
  -1   6   9   14.36    5.50   0
  -1   7   9   -1.34    5.78   0
   3  -3   7    1.47    4.56   0
   4  -4   6   25.16    4.75   0
   4   0  10  109.58    5.41   0
   6  -1  10   62.15    5.27   0
  11  -4   7   64.90    6.54   0
  -2   6   8   56.96    5.33   0
  -2   7   8   14.22    5.86   0
   0  -2   4  392.56    6.59   0
   3  -4   5  701.53    8.17   0
   5  -4   7   33.08    5.66   0
   6  -5   5   86.09    5.33   0
   7  -5   2  392.97    9.89   0
  -3   3   5    0.24    4.12   0
  -3   4   6  241.07    6.46   0
  -2   5   8  214.91    6.68   0
  -1   5   9   -2.50    5.53   0
   2   6  11    0.67    5.21   0
   4   2  11    8.30    5.17   0
   5  -1  10   92.75    5.57   0
   8  -5   6   19.19    6.04   0
   9  -5   6   26.39    6.07   0
  -1  -1   4  693.24    8.15   0
   0  -2   3 2234.04   14.06   0
   0  -2   5  932.00    8.58   0
   0  -1   1 1569.31   17.87   0
   0   0   8  670.14    7.89   0
   0   6  10   72.33    6.50   0
   0   7  10  115.53    6.58   0
   1  -3   4  395.26    6.61   0
   1  -1   8  227.28    5.85   0
   2   5  11  150.30    5.96   0
   4  -2   9   13.58    5.29   0
   5  -5   4  775.17    9.15   0
   5   1  11   -6.15    4.91   0
   7  -5   6  210.33    6.55   0
   8  -4   8  271.59    6.96   0
   9  -3   9   10.01    5.64   0
  -2   1   6  301.41    5.86   0
  -2   4   8  109.64    6.02   0
  -1  -1   5    1.99    4.02   0
  -1   4   9  430.44    7.39   0
   0   5  10   27.96    5.63   0
   1  -2   1  640.30   11.35   0
   1  -2   7  721.37    7.81   0
   2  -2   8   56.80    5.27   0
   9  -4   8   12.59    6.00   0
  10  -5   6   77.85    6.83   0
  10  -3   9   12.67    5.56   0
  -2   1   2  150.20    6.10   0
  -1  -1   3   -3.97    3.96   0
  -1   0   7   32.17    4.64   0
   1  -3   3   93.46    4.74   0
   1  -3   5   35.74    4.40   0
   1   0   9  518.30    7.41   0
   1   2  10  100.00    5.95   0
   2  -1   9   16.18    5.16   0
   2   4  11    5.75    4.88   0
   3  -4   6  244.44    5.63   0
   4  -4   7   -1.71    4.89   0
   4  -1  10   53.36    5.64   0
   5  -5   3    0.24    4.80   0
   6  -5   6  219.82    6.78   0
   6  -3   9   14.34    5.22   0
   7  -2  10   12.93    5.55   0
   9  -2  10  115.01    6.33   0
  10  -4   8  110.81    6.85   0
  -3   6   7  560.37    8.97   0
  -3   7   7    2.64    6.38   0
  -1   1   8  233.98    6.32   0
   0   1   9  532.11    7.74   0
   2  -3   7  819.69    8.29   0
   3   2  11  279.05    6.61   0
   4   1  11   18.00    4.76   0
   6  -5   2   80.34    6.64   0
  -3   3   6  460.09    7.27   0
  -3   5   7   28.81    5.29   0
  -1   3   9   -3.83    4.75   0
   3  -3   8  117.40    5.70   0
   3  -2   9   21.55    5.41   0
   5  -3   9   13.07    5.37   0
   5   0  11   18.00    5.29   0
   6  -2  10  116.72    5.88   0
  -2   0   4  382.15    6.51   0
  -2   0   5  938.98    8.97   0
  -2   3   8   77.66    5.35   0
  -1  -1   6  266.05    5.71   0
   1  -3   6  368.02    6.38   0
   2  -4   4  237.70    6.09   0
   2   0  10   89.16    5.73   0
   5  -4   8   49.53    5.69   0
   7  -5   7   40.46    5.45   0
   8  -5   7   10.46    6.05   0
   9  -5   7   -4.38    5.53   0
  11  -4   8  133.31    6.92   0
  -3   4   7   22.64    5.40   0
   0   3  10  121.34    5.45   0
   1   1  10  110.24    6.01   0
   1   5  11    1.58    5.27   0
   1   6  11  174.67    6.42   0
   2  -4   5  755.99    8.06   0
   3  -1  10  126.66    5.98   0
   5  -2  10  131.47    5.28   0
   0  -1   8  153.05    5.34   0
   1  -2   8  172.59    5.72   0
   2   2  11   -4.15    5.35   0
   3  -4   7   24.85    4.44   0
   3   1  11   -4.00    5.09   0
   4  -4   1    4.64    5.48   0
   4  -3   9  316.63    6.83   0
   4   0  11    0.40    5.25   0
   6  -5   7  288.82    7.34   0
  10  -5   7  173.78    7.20   0
  -2   0   3 2231.18   14.74   0
   0  -2   2  557.89    8.63   0
   1  -1   9    1.53    5.18   0
   1   4  11   13.54    5.20   0
   2  -4   3 1772.25   12.86   0
   6  -1  11  173.77    6.05   0
  -2   0   6  186.43    5.19   0
  -2   6   9    6.21    5.65   0
  -1   0   8  155.70    5.57   0
   0  -2   7  234.05    5.67   0
   0   0   9    0.72    4.77   0
   2  -3   8   67.63    5.42   0
   2  -2   9    0.16    4.99   0
   4  -5   3   27.11    4.58   0
   4  -4   8  459.90    7.23   0
   4  -2  10   75.15    5.30   0
   8  -3  10   46.65    5.97   0
   9  -4   9  369.46    7.41   0
  -3   3   7    1.01    4.41   0
  -2   5   9   31.57    5.13   0
  -1  -1   7   -2.76    4.18   0
  -1   5  10   91.80    5.97   0
  -1   6  10   59.71    5.79   0
   1  -3   7    6.52    4.55   0
   1   3  11   -5.28    5.24   0
   2  -3   1  368.52    8.83   0
   5  -5   2   27.87    5.30   0
   5  -1  11    2.61    4.92   0
  -2   4   9    6.76    5.54   0
   1  -3   2  976.26   10.71   0
   2  -1  10  103.19    5.47   0
   2   1  11  238.83    6.74   0
   3  -3   9    0.40    5.59   0
   3   0  11   20.18    4.66   0
   6  -3  10   27.21    5.07   0
   8  -6   4  140.19    7.48   0
   8  -6   5  237.93    7.61   0
   8  -5   8    9.63    5.94   0
  10  -4   9    4.48    5.77   0
  -3   6   8   42.19    6.08   0
  -1  -2   5   30.09    4.20   0
  -1  -1   2  819.53   10.16   0
  -1   0   1 1548.58   19.03   0
  -1   4  10   54.52    5.83   0
   0  -3   4  340.37    6.29   0
   0  -3   5  970.23    8.68   0
   3  -5   5   95.12    5.54   0
   7  -6   4   29.18    5.71   0
   7  -6   5   13.63    5.85   0
   7  -5   8  110.85    5.58   0
   9  -6   5  103.12    6.76   0
   9  -5   8  179.64    7.19   0
  -4   6   5  480.34    9.67   0
  -3   5   8  183.76    6.13   0
  -2   0   7  241.52    5.97   0
  -1  -2   4  182.89    5.33   0
   0   1  10   70.65    5.26   0
   0   6  11   -0.83    5.89   0
   2  -4   7  184.35    5.65   0
   3  -4   8  213.95    5.90   0
   3  -2  10   46.17    4.91   0
   4  -5   7   38.32    5.63   0
   4  -1  11   18.62    4.84   0
   5  -4   9  445.65    7.44   0
   5  -3  10   93.61    5.70   0
   8  -6   6  139.66    6.73   0
  10  -5   8   63.61    6.63   0
  -4   5   5  813.46   10.66   0
  -3   2   7  820.55    8.65   0
  -2   3   9   29.71    4.60   0
  -1  -2   6  312.68    6.02   0
  -1   3  10  121.22    5.68   0
   0  -3   6  290.89    5.84   0
   0  -2   8  123.07    5.81   0
   0   5  11   16.85    5.56   0
   1  -4   5  873.80    8.39   0
   1  -2   9   11.04    5.51   0
   3  -5   6  192.51    5.73   0
   6  -6   4   38.86    5.59   0
   6  -6   5    1.12    5.11   0
   6  -2  11   -5.62    5.08   0
   7  -6   6   25.20    5.96   0
   9  -6   6  160.29    7.31   0
  -2  -1   5   28.81    4.11   0
   0  -1   9  529.15    7.18   0
   0   4  11   -2.30    4.95   0
   1  -4   4  168.73    5.35   0
   1  -3   8  165.21    5.83   0
   6  -6   6  805.00    9.31   0
  -4   4   5    0.24    4.68   0
  -4   6   6  133.99    6.79   0
  -2  -1   4  179.14    5.32   0
   1  -4   6  129.64    5.22   0
   1  -1  10  105.34    5.81   0
   2  -3   9   26.47    5.29   0
   2   0  11   -1.01    4.98   0
   3  -1  11    3.85    5.50   0
   4  -4   9    1.45    4.98   0
   4  -3  10   99.87    5.07   0
   5  -2  11  151.87    5.90   0
   8  -6   3  538.99   10.79   0
  -4   5   6   45.82    5.85   0
  -3   3   8  111.75    5.60   0
  -2  -1   6  298.58    5.87   0
  -2   2   9   -4.95    5.20   0
  -1   2  10  107.18    5.25   0
   0   0  10  127.33    6.04   0
   1   1  11   -4.43    4.94   0
   2  -2  10  154.94    5.74   0
   5  -6   5   74.78    5.43   0
   7  -6   3  499.66    9.81   0
   7  -6   7  503.56    8.96   0
   8  -6   7   66.20    5.88   0
  -4   4   6   26.87    4.91   0
  -1  -2   3 1320.09   10.91   0
  -1  -2   7  749.07    7.86   0
   2  -4   2  581.60    8.83   0
   2  -4   8  106.20    5.68   0
   3  -5   7   28.58    4.63   0
   4  -2  11   -0.51    5.31   0
   5  -6   4  146.93    5.97   0
   5  -6   6  221.23    6.66   0
   8  -5   9  280.88    7.25   0
   8  -4  10   89.90    5.59   0
   9  -6   7  158.71    7.36   0
  -4   4   4 3193.55   20.01   0
   1  -4   7   14.25    4.75   0
   2  -5   5   67.43    4.58   0
   3  -4   9  324.61    6.87   0
   3  -3  10  135.27    6.00   0
   4  -5   2   58.94    5.37   0
   6  -6   7    7.56    5.17   0
   7  -5   9   13.13    5.20   0
   9  -5   9    7.10    5.99   0
  -4   3   5  706.13    9.14   0
  -3   2   8   70.07    5.36   0
  -2  -1   7  738.75    7.69   0
  -2   5  10  133.30    6.46   0
   1  -4   3  110.12    5.19   0
   2  -5   6  366.49    6.30   0
   2  -1  11  239.97    6.39   0
   6  -6   3    4.33    4.80   0
   6  -3  11  220.21    6.65   0
   7  -5   1  284.18   13.21   0
  -3   0   5  971.27    9.05   0
  -3   1   3   91.14    5.23   0
  -2   4  10   87.74    5.80   0
   0  -2   9   24.17    5.17   0
   1   0  11   13.63    4.85   0
   2  -5   4  226.43    5.62   0
   5  -6   7  285.94    7.34   0
   5  -4  10   14.36    4.95   0
  -4   3   6  242.32    6.01   0
  -4   5   7   32.17    5.66   0
  -4   6   7  118.65    6.84   0
  -3   0   6  286.02    6.24   0
  -3   5   9    9.90    5.56   0
  -2   0   2  560.40    9.06   0
  -1  -2   8  165.86    6.09   0
  -1  -1   9    1.90    5.05   0
  -1   5  11    1.02    5.90   0
   1  -3   9    7.98    4.79   0
   1  -2  10  108.65    5.83   0
   3  -5   8  180.03    6.18   0
   3  -2  11  294.80    6.42   0
   5  -3  11    5.97    5.48   0
  -4   4   7    1.14    5.02   0
  -3   4   9  321.64    6.91   0
  -2  -1   3 1321.86   11.05   0
  -2   3  10   38.27    5.67   0
  -1  -3   5   40.31    4.29   0
  -1  -3   6  371.05    6.23   0
  -1   4  11    9.85    5.91   0
   2  -5   7  457.37    6.90   0
   4  -6   4  258.84    6.47   0
   4  -4  10  105.14    6.00   0
   7  -6   8    9.82    5.95   0
   9  -6   8  114.67    6.99   0
  -4   3   4  295.11    7.04   0
  -3   0   4  352.82    6.32   0
  -1   3  11   -1.18    5.20   0
   0  -4   5   -2.35    4.18   0
   0  -4   6   15.99    4.27   0
   1  -4   8  123.66    5.67   0
   2  -4   9   13.17    5.24   0
   2  -3  10   44.14    4.97   0
   4  -5   9  468.19    7.74   0
   5  -6   3  462.33    8.42   0
   6  -6   8   62.89    5.14   0
  -4   3   7   29.80    5.26   0
  -3   0   7    9.21    4.54   0
  -3   3   9    0.15    5.25   0
  -2  -2   5    3.26    3.98   0
  -2  -2   6 2009.79   11.54   0
  -2  -1   8  167.23    5.34   0
  -1  -3   4  392.61    6.56   0
  -1   0  10   75.20    5.31   0
   1  -1  11    6.43    5.24   0
   4  -3  11   25.39    5.12   0
  -4   2   5  754.19    8.57   0
  -4   2   6  200.87    5.82   0
  -2   2  10  158.20    5.54   0
  -1  -3   7    7.88    4.46   0
   0  -4   4 4365.77   17.35   0
   0  -4   7   -4.39    4.47   0
   7  -5  10   86.37    5.91   0
  -2  -2   7   -0.13    4.29   0
  -1   2  11  236.57    6.79   0
   0   0  11   -4.12    4.83   0
   1  -5   5   24.06    4.34   0
   1  -5   6  135.06    5.06   0
   3  -4  10   98.29    4.99   0
   6  -5   1  309.44   11.83   0
  -4   5   8   37.33    5.98   0
  -2  -2   4   79.07    4.63   0
  -1  -2   9   16.58    5.13   0
   0  -2  10   85.39    5.57   0
   3  -6   7  551.96    8.11   0
   3  -5   9   10.91    5.13   0
   3  -3  11    4.72    4.78   0
   7  -7   5    1.29    5.91   0
   7  -7   6  387.31    8.21   0
   8  -7   6  104.30    6.87   0
  -4   2   7  181.76    5.65   0
  -4   4   8  465.06    7.98   0
  -3  -1   6  368.41    6.21   0
  -2   1  10  102.05    5.57   0
   1  -5   7    2.45    4.81   0
   1  -4   9  431.53    7.20   0
   1  -3  10  120.96    5.49   0
   5  -4  11   13.33    5.81   0
   6  -6   9   -2.58    5.75   0
   7  -6   9    8.50    5.68   0
   8  -7   5  222.19    7.75   0
   8  -6   9    3.11    6.20   0
  -4   2   4  223.86    6.36   0
  -3  -1   5   39.29    4.05   0
  -1  -3   8  159.57    5.80   0
  -1   1  11   -0.65    4.97   0
   0  -4   8  561.36    7.75   0
   0  -3   2  105.75    4.97   0
   1  -5   4  737.28    8.02   0
   4  -6   3 1148.82   11.10   0
   6  -7   5   18.61    5.81   0
   7  -7   7    2.03    6.02   0
   9  -6   9   51.07    6.26   0
  -4   3   8  216.42    6.56   0
  -3  -1   7   11.51    4.07   0
  -3   1   9    2.64    5.28   0
  -2  -1   9   17.53    4.84   0
  -1  -2   2  155.72    5.56   0
   0  -1  11   18.76    5.35   0
   1  -2  11  243.87    5.90   0
   2  -4  10   78.14    5.36   0
   4  -5  10   14.28    5.54   0
   6  -7   7  502.45    8.69   0
   8  -7   7   74.88    6.55   0
  -4   5   3   24.24    7.47   0
  -3   4  10   96.05    6.35   0
  -2   4  11    0.12    5.77   0
   1  -5   8  242.21    6.16   0
   2  -6   5    6.95    4.75   0
   2  -6   6 1242.26   10.01   0
   2  -5   9   33.54    4.90   0
   2  -3  11  289.59    6.45   0
   3  -6   8   43.47    5.44   0
   4  -4  11   -4.43    5.18   0
   5  -7   5  100.02    6.01   0
   5  -7   6  204.57    6.59   0
   7  -6   2   12.45    6.77   0
  -4   1   7   11.78    4.69   0
  -4   2   8  108.64    5.59   0
  -3  -1   4  403.47    6.79   0
  -3   0   3  192.24    5.43   0
  -3   3  10  129.42    6.21   0
  -2   3  11  295.55    7.40   0
  -1  -4   6  126.03    5.03   0
  -1  -3   3   92.03    4.33   0
   0  -4   3    1.34    4.07   0
   1  -4   2   49.78    4.75   0
   2  -6   7    2.19    5.09   0
   5  -7   7   39.89    5.34   0
   6  -7   4   29.12    5.86   0
  -2  -3   5   26.04    4.17   0
  -2  -3   6  127.58    5.20   0
  -1  -4   5  864.30    8.30   0
  -1  -4   7   20.15    4.42   0
   3  -5  10   94.65    6.06   0
   6  -6   2 2723.01   21.36   0
   7  -7   8   43.82    6.10   0
  -3  -1   8  169.63    5.70   0
  -2  -3   7  834.41    8.27   0
  -2   2  11    4.66    4.96   0
  -1  -3   9    6.51    4.94   0
   0  -5   5 1081.18    9.09   0
   0  -4   9    3.02    4.96   0
   0  -2   1 5036.34   27.89   0
   4  -7   6  216.22    6.27   0
   6  -7   8   14.52    5.83   0
   8  -7   8  100.53    6.51   0
  -4   4   9    3.44    5.47   0
  -3   2  10   45.92    5.66   0
  -2  -2   3   -4.20    3.82   0
  -2  -2   9   -5.24    4.93   0
   0  -5   7   62.61    5.06   0
   1  -4  10   53.31    4.96   0
   1  -3   1  191.59    6.68   0
   2  -6   8   55.52    5.43   0
   4  -7   5  360.98    7.28   0
   4  -7   7   61.97    6.10   0
   5  -5   1    2.84    6.15   0
   7  -6  10    7.57    5.49   0
  -4   1   8  124.78    5.65   0
  -4   3   3  166.20    6.77   0
  -4   3   9  318.01    7.22   0
  -3  -2   6  118.95    4.96   0
  -2  -1  10   99.24    5.86   0
  -1  -4   4  172.39    5.26   0
  -1  -4   8  111.34    5.85   0
   1  -5   3   44.64    4.65   0
   1  -5   9   -8.13    5.18   0
   1  -3  11   -0.84    4.95   0
   3  -6   3  620.23    8.50   0
   3  -6   9   15.62    5.34   0
  -3  -2   5   26.59    4.06   0
  -3  -2   7  833.06    8.00   0
  -3   1  10  125.33    5.79   0
  -2  -3   8   69.15    5.38   0
  -2   1  11  240.71    6.57   0
  -1  -1  11    2.84    4.82   0
   1  -6   6  183.71    5.47   0
   2  -5  10  129.56    5.80   0
  -4   2   9   13.63    5.34   0
  -2  -3   4   81.51    4.72   0
  -2  -1   2  152.08    5.51   0
   0  -5   4   66.12    4.62   0
   1  -6   5   25.09    4.74   0
   1  -6   7  482.58    7.15   0
   2  -4  11    2.59    4.80   0
   4  -5  11    8.38    5.76   0
   5  -6   2   76.13    6.30   0
   7  -7   9   -2.53    6.77   0
  -5   4   6   48.47    5.70   0
   4  -7   4  220.46    6.35   0
   6  -7   9   11.60    5.57   0
   8  -7   9  104.14    7.00   0
  -5   3   6  191.95    5.96   0
  -5   4   7   32.91    5.86   0
  -5   5   6   57.92    5.94   0
  -3  -2   8   70.00    4.80   0
  -2   0  11    0.75    5.03   0
  -1  -3  10  124.86    5.44   0
   0  -1  12   27.31    4.79   0
   1  -6   8  109.73    5.80   0
   2  -6   9    0.16    5.15   0
   5  -7   9   -0.38    5.84   0
  -5   3   7   27.85    5.16   0
  -5   5   7    3.13    5.74   0
  -4  -1   6  131.74    5.37   0
  -4   1   9  426.25    7.08   0
  -3   0  10  125.35    5.40   0
  -3   1   2  959.59   11.97   0
  -2  -4   6  204.96    5.43   0
  -2  -3   9   24.83    4.71   0
  -2  -2  10  159.49    6.17   0
  -1  -5   6  128.43    5.08   0
  -1  -4   9  440.67    7.29   0
   3  -5  11    7.25    5.40   0
  -5   4   5  808.50   10.79   0
  -4  -1   7   12.28    4.59   0
  -4   2   3 1745.35   14.64   0
  -3  -2   4   81.46    4.57   0
  -3  -1   3   95.15    4.61   0
  -3   3  11    2.53    5.04   0
  -2  -4   7  177.39    5.48   0
  -1  -5   7   10.68    4.71   0
  -1  -2  11  237.78    6.19   0
  -1  -1   1    1.67    4.13   0
   0  -5   9  532.64    7.60   0
   1  -5  10   88.24    5.12   0
   1  -4  11   16.44    4.81   0
   6  -7   3  496.84    9.77   0
  -5   2   6  351.28    6.62   0
  -5   2   7  446.79    7.83   0
  -5   3   5   89.47    5.39   0
  -3  -3   6  456.09    6.71   0
  -3   2  11  288.01    7.72   0
  -2  -4   5  771.41    7.86   0
  -1  -5   5   23.63    4.37   0
   1  -6   4  117.41    4.99   0
   6  -8   6  136.60    6.77   0
   6  -8   7   56.83    6.37   0
   7  -8   6  108.15    6.76   0
   7  -8   7   66.92    6.69   0
  -5   3   8  171.54    6.40   0
  -5   4   8   41.36    5.93   0
  -4  -1   5  874.31    8.39   0
  -4   0   9    7.60    5.06   0
  -4   3  10   91.20    5.96   0
  -3  -3   7   -4.32    4.38   0
  -3  -2   9   32.89    5.07   0
  -2  -4   8  111.98    5.71   0
  -1  -5   8  237.58    6.49   0
   0  -6   6  117.97    5.09   0
   0  -6   7  155.49    5.60   0
   2  -5  11  152.31    6.10   0
   3  -7   4   35.41    4.89   0
   4  -6   2  232.26    7.29   0
   5  -8   6   11.67    6.42   0
  -4   2  10   82.41    5.93   0
  -3  -3   5    4.67    3.97   0
  -1  -4   3  106.85    4.96   0
   2  -7   8   17.18    5.22   0
   2  -6  10  119.19    5.97   0
   5  -8   7    1.30    5.94   0
   5  -7   3  193.58    6.80   0
   7  -8   5  225.76    8.09   0
  -5   1   6  131.49    5.21   0
  -5   1   7    5.48    4.63   0
  -5   2   5   63.19    4.74   0
  -5   2   8  212.87    6.79   0
  -3  -3   8  120.27    5.22   0
  -3   1  11   -1.05    4.97   0
  -1  -4  10   52.33    4.92   0
   0  -6   5  591.09    7.22   0
   4  -5   1  482.73   11.28   0
   5  -7  10   78.26    5.86   0
   6  -8   8   82.59    6.09   0
   7  -8   8   99.76    6.44   0
  -4   1  10   51.16    6.20   0
  -2  -3   3 1123.81    9.80   0
  -1  -3   2  970.51   10.00   0
  -1  -3  11   -2.46    4.96   0
   0  -5   3   48.01    4.40   0
   0  -4   2  184.16    5.62   0
   0  -4  11   -2.81    4.74   0
   4  -8   6   27.55    5.32   0
   4  -8   7    6.69    5.13   0
   5  -8   5  488.67    8.57   0
   5  -8   8    9.70    5.95   0
  -4  -2   6  199.80    5.23   0
  -4  -2   7  182.39    5.18   0
  -3   0  11   25.02    5.47   0
  -2  -4   4  237.10    5.50   0
  -2  -4   9   17.77    4.80   0
  -2  -2  11   -5.89    5.24   0
  -1  -5   4  717.70    7.79   0
  -1  -5   9   -5.18    4.85   0
   1  -7   6  345.69    6.61   0
   1  -7   7   13.28    4.85   0
  -5   1   5   21.99    4.52   0
  -5   1   8  228.72    6.29   0
  -3  -3   9    1.98    4.91   0
   0  -6   9   13.76    5.54   0
   1  -6  10   54.98    5.51   0
   1  -5  11   -1.29    4.65   0
   3  -6  11  215.40    6.20   0
   4  -8   5   -2.43    5.89   0
   4  -8   8  268.69    6.80   0
   4  -7   3  196.98    6.73   0
  -5   0   7   58.99    5.19   0
  -5   3   9    5.32    5.52   0
  -4  -2   8  115.66    5.49   0
  -4  -1   4  166.54    4.95   0
  -4   0  10  120.89    5.86   0
  -2  -5   6  352.91    6.31   0
  -2  -5   7  453.65    6.80   0
   1  -7   5   56.40    5.40   0
   1  -7   8   96.68    5.53   0
   3  -8   6  106.13    6.11   0
   3  -8   7   27.32    5.93   0
   7  -8   9  110.86    6.76   0
  -5   2   9   26.77    5.01   0
  -4  -2   5  774.94    7.77   0
  -3  -4   6  243.73    5.58   0
  -3  -4   7   22.18    4.56   0
  -3  -3   4  196.78    5.42   0
  -2  -5   8  214.50    6.57   0
  -1  -6   6  191.46    5.75   0
  -1  -6   7  477.44    7.14   0
   0  -6   4  362.79    6.26   0
   1  -5   2  202.92    6.12   0
   3  -6   2   29.37    5.67   0
   5  -8   9  277.62    7.19   0
  -5   0   8   57.31    5.13   0
  -3  -4   8  217.72    6.19   0
  -3  -2   3 1121.67    9.73   0
  -3  -1  11   -2.45    5.16   0
  -3   0   2  104.04    5.02   0
  -2  -2   2 9630.09   29.50   0
  -1  -6   8  105.42    5.54   0
   1  -6   3  675.48    8.25   0
   2  -6  11   -5.74    5.02   0
   3  -8   8  101.65    5.74   0
   4  -8   9    5.81    5.71   0
   6  -8   4  136.91    7.50   0
  -5   1   9    5.97    5.09   0
  -5   3   4  454.74    8.21   0
  -2  -5   5   66.56    4.70   0
  -2  -4  10   90.29    4.86   0
  -2  -3  11  297.47    6.86   0
  -1  -5  10   89.29    5.40   0
  -1  -4  11   21.52    4.63   0
   0  -5  11   19.60    5.17   0
   1  -7   9    5.48    5.19   0
   3  -8   5  392.04    7.46   0
   5  -8   4   21.02    5.93   0
  -5   2   4  218.29    6.51   0
  -4  -3   6  237.81    5.81   0
  -4  -3   7   22.57    4.30   0
  -4  -1  10   51.83    5.42   0
  -4   2  11    4.80    5.20   0
  -3  -4   5  722.47    7.66   0
  -3  -3  10  126.91    6.35   0
  -2  -5   9   29.64    5.60   0
  -1  -6   5   33.27    4.55   0
   0  -7   6  251.27    5.77   0
   0  -7   7   53.99    4.96   0
   0  -6  10   67.20    5.45   0
   3  -7   3   12.68    4.64   0
  -4  -3   8  210.54    6.11   0
  -4   0   3    2.62    4.04   0
  -4   1  11   15.08    6.18   0
  -3  -4   9  315.68    6.76   0
  -1  -6   9    8.05    5.63   0
  -5   0   9  560.20    7.77   0
   4  -8   4 1523.05   12.52   0
  -5   2  10  137.50    6.28   0
  -4  -2   4  231.61    5.41   0
   0  -7   5  462.95    6.78   0
   4  -8  10   84.99    5.94   0
   6  -9   7  162.74    7.40   0
  -5   1   4  710.00    8.52   0
  -4  -3   5  706.95    7.50   0
  -4  -3   9  308.61    7.05   0
  -4   0  11   -1.27    4.79   0
  -3  -5   7   33.74    4.80   0
  -2  -6   7   -5.96    5.28   0
  -2  -4   3 1768.76   11.59   0
  -1  -5   3   43.09    4.45   0
   0  -7   9  219.12    5.97   0
   0  -3   1 1200.98   12.74   0
   1  -7  10  106.37    5.68   0
   3  -5   1  297.45    8.26   0
   5  -9   7   -0.43    5.45   0
   6  -9   6  162.06    7.24   0
   6  -9   8  108.04    7.03   0
  -6   3   7  537.34    8.87   0
  -5  -1   9    0.21    4.93   0
  -5   1  10   87.20    5.89   0
  -5   5   4  754.97   14.40   0
  -3  -5   6  191.17    5.53   0
  -3  -5   8  179.15    5.90   0
  -2  -6   6 1255.60    9.54   0
  -2  -6   8   58.65    5.44   0
  -2  -5   4  231.38    5.51   0
  -2  -5  10  130.26    5.14   0
  -2  -4  11    8.96    4.87   0
   1  -8   8   54.16    5.69   0
   4  -9   7   28.55    6.32   0
   5  -9   6   21.52    5.71   0
   5  -9   8  189.99    6.89   0
  -6   2   7    1.32    5.03   0
  -4  -4   7   -3.98    4.90   0
  -3  -4   4  304.02    5.82   0
  -3  -4  10   98.39    5.27   0
  -1  -7   7   22.46    4.85   0
  -1  -6   4  120.19    4.88   0
  -1  -6  10   66.10    5.21   0
   0  -6  11   -0.89    4.91   0
   1  -4   1  819.51   10.77   0
   3  -8   4  119.78    5.77   0
   3  -8  10   52.19    5.57   0
   4  -9   6   12.20    6.40   0
   4  -9   8    4.43    5.89   0
  -6   1   7  472.74    7.95   0
  -6   2   6 1228.05   10.94   0
  -6   2   8   56.19    5.37   0
  -6   3   6   69.49    6.07   0
  -6   3   8   47.63    5.52   0
  -6   4   7  121.92    6.46   0
  -4  -4   6   15.93    4.98   0
  -4  -4   8  461.80    6.89   0
  -4  -1  11    8.09    5.11   0
  -1  -7   6  345.98    6.38   0
  -1  -7   8  101.36    5.38   0
  -1  -4   2   49.01    4.35   0
   0  -6   3 1375.58   10.55   0
  -6   1   8  102.17    6.09   0
  -4  -1   3  108.49    4.78   0
  -3  -3   3    0.30    4.06   0
  -3  -1   2  962.89   10.14   0
  -2  -6   5    1.39    4.41   0
  -2  -6   9    2.24    4.66   0
  -2   0   1 5097.45   30.55   0
  -1  -2   1  629.76    9.92   0
   0  -7  10  129.04    5.67   0
   1  -8   9  266.40    6.55   0
   3  -9   7   24.68    5.45   0
   5  -9   9   -2.01    5.99   0
   6  -9   5   99.25    7.24   0
   6  -9   9   54.29    5.94   0
  -6   1   6  177.08    5.80   0
  -6   4   6  125.03    6.52   0
  -3  -5   5   93.32    4.82   0
  -1  -7   9   12.13    4.67   0
   0  -8   7   -1.03    5.44   0
   0  -7   4  259.60    6.21   0
   0  -5   2   97.50    4.94   0
   3  -9   6   92.48    5.79   0
   3  -9   8  142.59    6.04   0
   5  -9   5    9.72    6.00   0
  -6   0   7  146.74    5.60   0
  -5  -1  10   96.65    5.59   0
  -4  -4   9    5.90    4.93   0
  -4  -2  11    5.77    4.94   0
  -2  -3   2   44.12    4.35   0
  -1  -7   5   55.76    5.07   0
   0  -8   8  328.57    6.65   0
   2  -8   4  108.96    5.75   0
   4  -9   5  593.05    9.44   0
   6  -7   2    9.44    6.78   0
  -6   0   8  134.10    5.85   0
  -6   2   9    2.87    5.58   0
  -5  -3   8  180.01    6.11   0
  -4  -4   5   -1.28    4.32   0
  -4  -3   4  294.16    5.85   0
  -2  -5  11  146.79    5.68   0
  -1  -6  11  180.57    6.00   0
   0  -8   6   17.90    5.21   0
   2  -9   7  217.45    6.81   0
   3  -9   9    3.15    5.71   0
   5  -7   2  381.52    9.67   0
  -6   0   6  117.44    5.24   0
  -6   1   9   14.81    4.95   0
  -5  -3   6  190.40    5.22   0
  -5   1  11    4.38    5.33   0
  -3  -6   7  546.33    7.64   0
  -3  -6   8   33.54    5.66   0
  -3  -5  10  102.47    5.09   0
  -3  -4  11   22.06    5.24   0
   0  -8   9    4.45    5.63   0
   1  -8  10   30.08    5.74   0
   2  -9   6  243.08    6.95   0
   2  -9   8  176.62    6.05   0
   5  -8   3   19.21    6.36   0
   6  -8   3  528.64   10.79   0
  -6  -1   7  469.82    7.45   0
  -6   2   5   -1.03    4.57   0
  -5  -2  10  132.55    5.69   0
  -5  -1   4  719.37    7.70   0
  -4  -5   7   35.19    5.21   0
  -4  -5   8   37.31    5.51   0
  -3  -6   6   67.95    4.94   0
  -2  -7   7  711.24    8.26   0
  -2  -7   8   23.43    5.28   0
  -1  -7  10   97.09    5.20   0
   3  -9   5   84.70    5.97   0
  -6  -1   8  103.82    5.53   0
  -6   0   9    7.68    5.43   0
  -6   1   5   28.28    4.66   0
  -6   3   5    7.43    4.91   0
  -5   0  11   17.95    5.45   0
  -4  -4  10   99.03    5.57   0
   0  -8   5    5.61    5.28   0
   2  -9   9   39.86    5.68   0
   4  -8   3    5.21    5.07   0
   4  -7   2   71.65    5.81   0
  -4  -5   6   46.21    4.68   0
  -4  -2   3 1760.74   11.61   0
  -3  -6   9    9.86    4.96   0
  -3  -5   4  458.70    6.68   0
  -2  -7   9   33.04    5.00   0
  -2  -6   4   63.75    4.58   0
  -2  -5   3  772.65    8.14   0
  -1  -8   7   14.78    4.83   0
  -1  -8   8   50.17    5.57   0
  -6  -1   9    9.96    5.13   0
  -5  -4   7   30.94    4.62   0
  -5  -3   5   90.61    4.52   0
  -5  -1  11    1.99    4.85   0
  -1  -6   3  665.59    7.77   0
   0  -8  10   90.20    6.10   0
  -6   0   5  584.10    7.51   0
  -6   1  10   58.76    5.61   0
  -3  -5  11   -5.97    5.39   0
  -3  -4   3  174.29    5.25   0
  -3  -2   2   47.76    4.27   0
  -2  -6  11    3.28    4.25   0
  -1  -8   6   58.33    5.06   0
  -1  -8   9  261.02    6.87   0
  -1  -7   4   91.21    4.93   0
   2  -9   5  103.30    5.54   0
  -5  -4   6   51.50    4.50   0
  -4  -4   4 3145.97   14.10   0
  -3  -6  10   23.32    4.77   0
  -2  -7   5   47.10    4.86   0
   2  -9  10  107.22    5.82   0
  -6  -4  10   72.36    6.89   0
  -4 -11   7   77.27    6.19   0
  -3 -12   7   47.39    5.76   0
  -3  -8   2   36.33    5.12   0
  -1  -4   0    1.70    4.47   0
   0 -13   4   -3.03    6.45   0
   2 -12   2  298.00    9.08   0
   3 -14   4   10.55    7.13   0
  -6  -7   6   29.42    5.92   0
  -6  -6   5    0.36    4.85   0
  -6  -6   9    3.68    6.03   0
  -5  -5   3    2.97    4.62   0
  -4  -8   3    3.07    5.02   0
   0 -11   2   56.09    6.84   0
   1 -10   1  161.61    7.21   0
   4 -14   4  165.19    9.11   0
   4 -11   1  212.73    9.30   0
  -6  -1   5   27.32    4.97   0
  -6   0   6  115.40    6.83   0
  -5  -9   6   20.81    5.79   0
  -5  -9   8  189.83    7.67   0
  -5  -2   3  791.12    9.57   0
  -4  -5   2   56.82    5.11   0
   0 -12   3   25.63    6.70   0
   4  -9   0    0.03    6.91   0
  -6  -5   5   79.86    5.99   0
  -5  -7   4  163.21    6.02   0
  -5  -4   3   25.22    4.61   0
  -5  -3   3  194.51    6.26   0
  -4 -10   9    2.95    6.12   0
  -4  -9   4   20.59    5.54   0
  -4  -2   2  568.95    8.59   0
  -3 -11   5    7.70    6.51   0
  -2 -12   5  124.75    6.76   0
  -2  -9   2   75.74    5.50   0
  -1 -13   6   27.29    6.15   0
   1 -14   6   16.98    6.48   0
   2 -14   5    6.12    6.72   0
   3 -13   3   93.90    8.13   0
   5  -9   0  932.76   15.92   0
  -6  -6   6  825.37    9.83   0
  -6  -6   8   60.66    6.23   0
  -6  -5   9   39.05    6.20   0
  -6   0   7  154.49    7.78   0
  -5  -8   5  507.90    8.17   0
  -4  -4   2  117.66    5.57   0
  -4  -3   2   95.27    5.60   0
  -1 -13   7   12.58    6.89   0
  -1  -8   1  358.21    7.22   0
   3 -12   2   14.25    6.50   0
  -6  -4   9    8.82    6.25   0
  -6  -2   5   -4.22    4.80   0
  -6  -2   9    0.55    6.35   0
  -4 -10   6   69.80    6.38   0
  -3 -10   4   22.53    6.65   0
  -3  -9   3  155.91    6.25   0
  -2 -12   6  164.08    7.43   0
   1 -13   4  304.80    8.44   0
   2  -8   0  137.37    7.11   0
   4 -13   3   11.50    7.85   0
  -6  -3   9   15.06    6.32   0
  -4 -10   7   43.84    6.00   0
  -4  -7   3  196.53    6.16   0
  -4   1   3  101.31    6.70   0
  -3 -11   6  288.34    7.73   0
  -3 -11   8   38.41    6.62   0
  -3  -7   2 1009.51    9.72   0
  -2 -12   7   30.03    6.35   0
  -2 -12   8   41.69    5.75   0
  -2 -11   4   11.35    5.63   0
  -2 -10   3   19.36    5.35   0
  -2  -6   1   -1.86    4.84   0
   2 -14   6  229.23    7.84   0
   3 -14   5   25.61    7.30   0
   4 -12   2   11.68    7.72   0
  -6  -5   8  148.17    6.55   0
  -6  -1   6  183.14    7.08   0
  -6  -1   8  103.73    7.37   0
  -5  -8   6   19.38    5.57   0
  -5  -8   8   16.14    6.56   0
  -5  -6   4  151.48    5.74   0
  -5  -6  10   88.32    6.53   0
  -3 -11   7   11.71    5.82   0
   1 -12   3   59.03    6.83   0
   1 -11   2  502.54    9.11   0
   2 -10   1   25.31    5.87   0
  -5  -8   7    1.66    5.95   0
  -5   0   4   67.83    5.83   0
  -4  -9   5  583.35    8.78   0
  -2   0   1 5178.75   35.90   0
   4 -14   5   53.94    7.90   0
  -6  -4   8  119.02    7.10   0
  -6  -2   6 1212.99   11.74   0
  -6  -2   8   62.41    6.30   0
  -6  -1   7  478.63    9.07   0
  -5  -7   9    6.14    5.55   0
  -4  -8   4 1543.53   11.62   0
  -1 -12   5  228.74    7.46   0
   2 -13   4   85.17    7.80   0
   3 -14   6    6.69    6.74   0
  -6  -4   7  117.50    6.53   0
  -6  -3   6   73.00    6.12   0
  -6  -3   8   40.96    6.46   0
  -5  -5   4  784.99    9.15   0
  -5  -5  10   77.72    7.10   0
  -3 -10   5   22.67    5.97   0
  -3 -10   9   10.49    6.26   0
  -2 -11   5   26.28    6.38   0
  -2  -8   2  388.70    7.26   0
   1 -13   5   19.46    6.88   0
  -6  -3   7  545.77    8.80   0
  -6  -2   7    5.71    6.10   0
  -4  -9   8    7.56    5.88   0
  -4  -6   3 1154.77   10.20   0
  -3  -8   3  107.26    5.84   0
  -3  -6   2   27.65    4.89   0
  -2 -11   9   25.52    5.67   0
  -2  -5   1  463.85    7.95   0
  -1  -9   2   19.59    5.88   0
  -1  -7   1  165.53    6.39   0
   0  -5   0   11.93    5.23   0
   1  -9   1   72.83    6.61   0
   4 -14   6   43.01    7.99   0
  -5  -7   6  209.27    6.62   0
  -5  -6   9   27.88    6.15   0
  -5  -4  10   11.73    7.01   0
  -5   1   5   19.85    5.86   0
  -4  -9   7   32.65    6.08   0
  -3  -9   4  383.76    7.66   0
  -1 -12   6   18.48    5.92   0
  -1 -12   7   21.26    6.66   0
  -1 -11   4   35.87    6.65   0
   2 -12   3  244.70    8.46   0
   2 -11   2    4.05    6.65   0
   3 -13   4  228.53    8.44   0
   3  -8   0   -2.23    6.12   0
  -5  -6   5   80.11    5.41   0
  -5  -4   4   60.41    4.97   0
  -5  -3  10  103.20    7.51   0
  -4  -5  11    3.83    6.94   0
  -3 -10   6   14.97    6.36   0
  -2 -11   6    6.16    5.98   0
  -2 -11   8    1.48    6.81   0
  -2 -10   4   25.90    6.22   0
  -2  -9   3  351.38    7.60   0
  -5  -3   4  443.98    7.61   0
  -4  -8   5    9.31    5.68   0
  -4  -7   4  226.67    6.47   0
  -2 -11   7  472.66    8.27   0
  -1 -10   3  321.86    7.28   0
   2 -13   5   76.64    7.34   0
  -5  -5   9    3.53    6.12   0
  -4  -5   3   25.68    4.78   0
  -3  -5   2  306.88    6.80   0
  -2  -4   1 2807.55   17.11   0
   1 -12   4   15.54    7.02   0
   4 -13   4    4.93    7.58   0
  -5  -6   6  230.60    6.69   0
  -5  -5   5    4.96    5.21   0
  -4  -4  11    2.49    6.26   0
  -3  -9   9    7.00    6.56   0
   3 -12   3   89.81    7.74   0
   4 -10   1  588.59   11.44   0
   5 -13   4  343.48   10.37   0
  -5  -6   7  293.94    7.49   0
  -4  -8   6   25.48    5.82   0
  -4  -8   7    8.13    5.89   0
  -3  -9   5   84.51    6.52   0
  -2 -10   9    0.53    6.01   0
  -2  -7   2   12.70    5.03   0
  -1 -11   5   44.70    6.45   0
  -1 -11   9    6.35    5.72   0
   0 -12   6   29.98    7.14   0
   0 -12   8  156.64    7.45   0
   1 -10   2   25.58    6.12   0
   2 -13   6  131.27    7.57   0
   2  -7   0   59.91    6.51   0
  -5  -4   9  440.89    8.92   0
  -4  -6  10   72.48    6.39   0
  -4  -4   3   -2.94    4.66   0
  -2 -10   5    7.61    5.84   0
  -2  -3   1  352.19    7.78   0
  -2  -1   1  615.60   11.34   0
  -1  -6   1  322.52    7.56   0
   0 -12   7    3.59    6.72   0
   1 -11   3   97.11    6.79   0
   3 -13   5   38.71    7.26   0
   4  -8   0 2844.46   22.57   0
  -5  -5   6   60.67    6.16   0
  -5  -5   8  239.66    7.12   0
  -5  -4   5  795.50    9.49   0
  -5   0   5 1036.00   11.72   0
  -5   1   6  124.72    7.10   0
  -4  -7   5  355.75    7.22   0
  -4  -6   4  257.94    6.56   0
  -4   3   5  683.42   15.08   0
  -3  -9   8  146.64    6.92   0
  -3  -8   4  123.00    6.04   0
  -3  -4   2   93.64    5.58   0
  -2  -9  10  107.24    7.25   0
  -1 -11   8   53.79    6.96   0
  -1  -8   2   35.07    5.61   0
   4 -12   3   20.64    7.23   0
   5 -10   1  170.92    8.99   0
  -5  -3   9    1.73    6.09   0
  -5  -2   9   22.51    6.78   0
  -5  -1   9    1.39    6.61   0
  -4  -3   3  165.15    6.32   0
  -3   0   2  102.97    6.27   0
  -2  -2   1   -0.24    4.90   0
  -1 -11   6  244.03    7.39   0
   2 -12   4   55.15    6.87   0
   3 -13   6   47.52    7.42   0
   4 -13   5  325.23    9.63   0
   4 -11   2   43.24    7.52   0
  -5  -4   8   44.26    6.09   0
  -5   1   7   12.93    6.55   0
  -4  -7   8  195.80    7.51   0
  -4  -1   3   99.46    5.78   0
  -2 -10   6  575.15    9.02   0
  -2 -10   7    1.46    6.58   0
  -2  -9   4  161.95    6.59   0
  -2  -8   3  822.63    9.26   0
  -1 -11   7   15.01    5.60   0
  -1 -10   4   36.07    5.78   0
   3 -13   7    8.96    6.77   0
   5 -12   3   34.23    7.71   0
  -5  -1   5   22.63    4.94   0
  -5   0   8   48.76    7.22   0
  -4  -7   6  211.77    6.80   0
  -4  -2   3 1790.97   13.55   0
  -3  -8   9  191.01    7.67   0
  -1  -9   3   58.89    5.33   0
   0 -11   9   96.38    6.85   0
   0  -7   1  530.33    8.30   0
   1 -12   8   11.79    6.38   0
  -4  -7   7   60.58    5.84   0
  -3  -5  11    0.30    6.65   0
  -3  -3   2 1111.07   11.07   0
  -2  -6   2 4668.22   19.83   0
   1 -12   7   22.87    6.72   0
   2 -10   2 1829.15   14.30   0
   4 -13   6    1.00    6.90   0
   5 -11   2  276.67    9.69   0
   5  -8   0    6.28    7.54   0
   6 -13   5   73.56    8.96   0
  -5  -2   8  218.16    7.97   0
  -5  -1   8  231.28    7.99   0
  -5   0   6   54.61    5.77   0
  -4  -6   5  470.99    8.01   0
  -4  -5   4   63.57    5.26   0
  -4  -4  10  101.27    7.01   0
  -3  -8   5  390.70    7.54   0
  -3  -1   2  953.90   11.89   0
  -2  -9   9   48.78    6.27   0
  -1 -10   9   24.24    6.02   0
   0 -11   5  218.88    7.38   0
   0  -3   0   11.42    5.52   0
   3 -12   4   27.37    7.43   0
   4 -13   7    9.26    6.72   0
   6 -11   2    0.61    8.40   0
  -5  -3   7   30.16    6.10   0
  -5   0   7   60.26    6.52   0
  -3  -7   4   29.40    5.38   0
  -3  -2   2   45.37    4.90   0
  -2  -9   5   95.06    7.10   0
   0 -11   8  164.03    7.14   0
   3  -9   1  224.55    7.94   0
  -5  -1   6  122.96    6.58   0
  -4  -5   9  468.95    8.55   0
  -4  -3  10   99.15    7.22   0
  -3  -8   6  102.35    6.74   0
  -3  -4  11   16.73    7.15   0
  -1  -5   1   57.73    5.15   0
   0 -11   6  174.90    7.13   0
   2 -12   8   43.26    7.04   0
   3  -7   0   16.91    6.12   0
   6 -13   6   90.72    8.70   0
   6  -8   0  173.95   10.35   0
  -5  -2   7  446.37    8.48   0
  -5  -1   7    9.84    6.11   0
  -4  -6   6  121.43    5.81   0
  -4  -2  10   84.19    7.48   0
  -3  -7   9    6.89    6.54   0
  -3  -6  10   22.41    6.41   0
  -1 -10   8   46.50    6.24   0
   0 -11   7   67.92    6.13   0
   4 -12   4  614.69   10.52   0
  -4  -4   4 3179.61   16.12   0
  -3  -5   3  196.96    6.14   0
  -2  -8   4  102.60    5.94   0
  -2  -7   3  761.13    8.92   0
  -2  -6  11    5.41    6.12   0
  -1 -10   7  256.95    8.16   0
  -1  -7   2  830.92    9.49   0
   0 -10   4  273.30    7.27   0
   3 -11   3   24.63    6.68   0
  -4  -5   5  807.80    9.03   0
  -3  -3  11   -0.03    6.60   0
  -1  -9   4  553.53    8.34   0
   0  -8   2  122.09    5.86   0
   2  -6   0  154.58    7.41   0
   3 -12   5  186.04    7.68   0
   3 -10   2   14.82    6.21   0
  -4  -4   9    3.59    6.02   0
  -4   1   4  165.92    7.20   0
  -3  -7   5   11.30    5.27   0
  -2  -8   9    9.90    6.70   0
  -2  -5   2  126.64    5.89   0
  -1  -8   3   59.03    6.00   0
   0 -10   9   11.78    6.35   0
   0  -9   3   36.40    6.19   0
   0  -2   0  984.93   17.01   0
   5 -12   4   10.82    7.16   0
  -4  -3   4  301.37    6.71   0
  -3  -7   8   69.56    6.37   0
  -3  -6   4   57.33    5.58   0
  -3  -5  10   89.03    6.93   0
   0  -6   1 2048.45   15.20   0
   1 -11   8   58.46    6.61   0
   2  -8   1 1203.97   12.41   0
   3 -12   6   27.56    6.97   0
   4  -9   1  259.23    8.47   0
   6 -12   4   59.64    8.71   0
  -4  -5   6   49.14    5.30   0
  -4  -5   7   26.40    6.31   0
  -4  -3   9  324.51    8.52   0
  -3  -7   7   -1.07    6.20   0
   1 -11   6  248.04    7.84   0
   1 -11   7   15.54    6.37   0
   2 -11   9   19.62    6.54   0
   4 -11   3  139.37    8.05   0
  -4  -4   5   -1.56    5.35   0
  -4  -2   4  228.76    6.48   0
  -2  -8   5  389.34    7.75   0
  -2  -5  11  155.44    6.87   0
  -1  -8  10   24.99    6.27   0
  -1  -4   1  812.36   10.51   0
   0 -10   5  224.16    6.96   0
   0 -10   8  122.03    7.15   0
   0  -9  10    3.21    5.71   0
  -4  -4   8  465.43    8.76   0
  -4  -2   9   17.65    6.78   0
  -4   0   4 4278.14   22.55   0
  -3  -4   3  166.63    6.07   0
  -1  -9   5   30.10    6.21   0
  -1  -9   8  184.79    7.19   0
   4 -12   6   24.94    7.52   0
   4 -10   2  104.78    8.33   0
  -4  -1   9  431.56    9.42   0
  -4   0   9   -1.87    6.66   0
  -4   2   5  756.83   12.54   0
  -3  -4  10   97.24    6.98   0
  -2  -8   6  191.49    7.37   0
  -2  -8   7   96.12    6.70   0
  -2  -6   3   -0.45    4.98   0
   0 -10   6   62.57    6.51   0
   0 -10   7   64.28    6.69   0
   1 -10   4   30.57    6.66   0
   2 -11   8    6.40    6.82   0
   2  -9   2   76.62    6.48   0
   3 -11   4   10.78    6.77   0
   4 -12   7   11.30    6.59   0
   5 -12   5  226.31    8.54   0
   5 -11   3  139.66    8.27   0
  -4  -4   6   27.56    5.37   0
  -3  -6   5   11.01    4.97   0
  -3  -6   8   42.64    6.12   0
  -2  -7   4   48.24    5.34   0
  -2  -7   9   32.35    6.15   0
  -2  -4   2  564.46    8.62   0
  -2  -4  11    4.70    6.39   0
  -1  -9   6   57.43    6.69   0
  -1  -9   7    8.61    6.28   0
  -1  -6   2   76.74    5.64   0
  -1  -6  11  173.90    7.54   0
   1 -10   9   17.55    6.00   0
   4  -7   0    0.45    6.48   0
   5  -9   1    7.16    6.85   0
  -4  -3   5  700.86    9.09   0
  -4  -3   8  209.28    7.02   0
  -3  -5   4  451.14    7.58   0
  -3  -3  10  126.57    7.73   0
   0  -9   4   16.73    6.00   0
   0  -9   9  443.27    8.77   0
   2 -11   7  469.00    8.98   0
   5 -12   6    8.66    6.84   0
   5 -12   7    8.53    6.77   0
   6 -12   5   82.02    8.09   0
   7 -12   5  120.76    9.40   0
  -3  -6   6   71.25    5.69   0
  -3  -6   7  550.91    8.47   0
  -1  -8   4   56.67    5.76   0
  -1  -8   9  254.04    7.08   0
  -1  -7  10  105.00    6.97   0
   1  -9  10   62.07    5.63   0
   5 -10   2   22.50    7.35   0
  -4  -2   8  102.38    6.96   0
  -4   1   8  125.59    7.76   0
  -3  -3   3    2.98    4.71   0
  -1  -7   3  128.55    5.74   0
   0  -8  10   92.42    6.69   0
   0  -7   2   71.81    5.56   0
   1 -10   5   40.14    6.39   0
   1 -10   8   32.72    5.88   0
   1  -4   0    2.01    5.37   0
   4 -11   4  137.68    7.55   0
   6 -12   6  108.94    8.45   0
   6 -12   7   17.47    7.17   0
   6  -9   1  216.20    9.74   0
   7 -11   3   -0.62    8.23   0
  -4   2   6  192.65    8.39   0
  -4   2   7  181.20    8.36   0
  -3  -2  10   41.66    6.79   0
  -2  -7   5   58.66    5.70   0
  -2  -7   8   12.62    5.59   0
  -2  -5  10  137.57    7.07   0
   0  -8   3    3.92    5.32   0
   2 -10   9    1.56    6.20   0
   3 -10   3  323.88    8.66   0
   7 -12   6   33.70    7.52   0
  -4  -1   8  122.03    6.85   0
  -4   0   8  554.36    9.97   0
  -4   1   5  847.05   11.51   0
  -3  -4   9  311.28    7.98   0
  -3  -1  10  124.92    7.81   0
  -3   0  10  119.41    8.37   0
  -2  -6   9   10.21    6.37   0
  -1  -5  11    0.78    5.90   0
  -1  -3   1  194.57    6.89   0
   1 -10   6   53.92    6.26   0
   1 -10   7  254.81    7.46   0
   6 -10   2 1157.78   14.57   0
  -4  -2   7  188.51    6.75   0
  -4   0   5    1.01    5.39   0
  -3  -5   5   98.57    5.74   0
  -2  -7   6   46.17    6.10   0
  -2  -7   7  729.95    9.36   0
  -2  -2  11   -0.74    6.58   0
  -1  -8   5  498.09    8.18   0
   0  -9   5  727.22    9.23   0
   0  -5   1  682.19    9.85   0
   7 -10   2    9.72    8.72   0
  -4   1   7   15.40    6.57   0
  -3  -5   7   31.49    6.41   0
  -3  -2   3 1115.18   11.42   0
  -2  -6   4   62.50    5.56   0
  -2  -5   3  761.82    9.21   0
  -2  -3   2   44.99    5.22   0
  -2  -1  11  235.06    8.91   0
  -1  -8   7   20.12    6.13   0
   0  -9   6   14.33    6.20   0
   0  -9   7   52.71    6.86   0
   2  -9  10  114.66    6.50   0
   3  -6   0   40.94    6.75   0
   5 -11   4   67.25    7.54   0
  -4  -1   7   12.52    5.53   0
  -4   0   7    2.19    5.82   0
  -4   1   6  135.86    6.88   0
  -3  -3   9   -5.42    5.86   0
  -2  -4  10   89.24    6.87   0
  -1  -8   6   55.94    6.48   0
  -1  -7   9   -0.06    6.42   0
   2 -10   8   58.54    6.25   0
   4 -11   5  172.09    7.38   0
   5  -7   0  178.78    9.49   0
  -4  -1   6  129.73    6.24   0
  -4   0   6   17.50    5.84   0
  -2  -6   8   51.81    6.63   0
  -1  -4  11   21.65    6.05   0
   0  -7  10  114.73    7.48   0
   1  -9   4  577.70    8.51   0
   1  -8  10   29.08    5.94   0
   1  -6   1  316.28    8.05   0
   2 -10   5    6.79    6.91   0
   3 -10   9    5.79    6.35   0
   4 -11   6  148.06    7.78   0
   4 -10   3  411.45    9.07   0
   6 -11   4   12.64    7.52   0
  -3  -1   3   96.86    5.86   0
  -1  -7   4   95.75    6.01   0
   2 -10   7    2.51    6.28   0
  -3  -4   5  714.00    9.27   0
  -3  -2   9   23.62    6.79   0
  -2  -6   5    2.48    5.17   0
   0  -8   4 1997.64   13.29   0
   1  -9   8  183.10    6.96   0
   2 -10   6  578.04    9.20   0
   4  -8   1   11.85    6.36   0
   5 -11   5   68.11    7.53   0
   7 -11   4   -1.94    7.84   0
  -3  -3   4  189.74    6.27   0
  -2  -6   7   -2.48    5.71   0
  -2  -3  10   44.09    6.80   0
  -1  -6   3  676.82    8.84   0
   0  -8   8  334.81    8.44   0
   2  -9   9   39.38    6.94   0
   3 -10   8   10.35    6.97   0
   4 -10   9    9.92    6.99   0
   4  -9   2   23.18    6.35   0
   5 -11   6  149.31    7.95   0
   5 -11   7   20.19    7.05   0
   6 -11   8   -1.47    6.54   0
  -3  -4   6  248.33    6.65   0
  -3  -3   8  119.38    7.07   0
  -3  -1   9   11.97    6.55   0
  -2  -6   6 1231.39   10.87   0
  -2  -2   2 9912.96   34.33   0
  -1  -3  11   -1.74    6.23   0
  -1  -2   1  615.06   11.18   0
   0  -5  11   16.32    5.99   0
   1  -9   5   38.02    5.61   0
   1  -9   7   13.23    6.94   0
   1  -8   3   64.76    5.57   0
   5 -10   3  250.15    9.18   0
   6 -11   5   13.87    8.00   0
  -3   0   9  388.97    9.66   0
  -3   1   9    5.18    7.09   0
  -2  -5   4  219.72    6.50   0
  -2  -4   3 1768.28   13.11   0
  -1  -7   5   63.06    5.94   0
  -1  -7   7   17.34    6.87   0
  -1  -6   9   11.16    6.27   0
   0  -8   5    6.41    5.71   0
   0  -7   3  191.18    6.34   0
   1  -9   6   46.40    6.41   0
   1  -7   2  842.61    9.88   0
   2  -8  10   67.97    6.74   0
   6 -11   7  339.50    9.13   0
  -2  -5   8  215.22    7.13   0
  -2  -2  10  149.76    7.43   0
  -1  -7   6  357.59    7.44   0
   0  -8   6   18.70    6.83   0
   0  -8   7   -7.54    6.30   0
   0  -6  10   72.39    7.02   0
   1  -8   9  264.15    7.40   0
   3 -10   7  284.49    8.27   0
   5 -10   9   33.27    7.14   0
   6 -11   6    1.74    7.20   0
   7 -11   5   -0.26    7.58   0
   7 -11   7    0.40    7.23   0
   1  -7  10  105.48    6.92   0
   2  -9   4  158.08    6.90   0
   2  -9   8  168.82    7.57   0
   3 -10   6   18.96    6.72   0
   4 -10   8  112.50    7.52   0
   6 -10   3   11.37    7.29   0
   6  -7   0   30.60    7.79   0
   7 -11   6  260.55    9.09   0
   8 -11   7   60.31    7.83   0
  -3  -3   5    3.98    4.55   0
  -3  -2   4   79.08    5.73   0
  -3  -2   8   72.19    6.39   0
   0  -4   1    3.13    4.67   0
   0  -4  11    1.56    6.40   0
   3  -9   9   -0.16    5.91   0
   5  -9   2    1.31    6.88   0
   8 -11   6   77.48    7.96   0
  -3  -3   6  451.08    8.43   0
  -2  -5   5   68.23    5.81   0
  -2  -5   7  451.09    7.75   0
  -1  -6   8  111.48    6.84   0
  -1  -4   2   46.60    5.16   0
  -1  -4  10   54.26    6.23   0
  -1  -1  11    1.31    7.22   0
   3  -7   1   13.58    6.04   0
   5  -8   1  266.66    8.59   0
  -2  -5   6  368.36    7.25   0
  -2  -3   9   28.32    6.35   0
  -2  -1   2  149.77    6.75   0
  -2   0  10   86.61    7.68   0
  -1  -6   4  118.62    5.99   0
  -1  -5   9   -8.48    6.59   0
   0  -7   8  244.94    8.23   0
   1  -8   4   63.58    5.61   0
   1  -8   8   49.95    6.44   0
   2  -9   5   99.57    6.88   0
   2  -9   7  215.76    7.16   0
   3  -8   2   31.52    5.92   0
   3  -8  10   41.72    6.35   0
   7 -10   3  275.42    9.60   0
   8 -10   3  195.41   10.05   0
  -3  -1   8  160.73    7.18   0
  -2   1  10  101.57    8.05   0
  -1   0  11   15.80    7.11   0
   0  -7   4  261.65    7.04   0
   1  -3   0  725.66   14.12   0
   2  -8   9   14.79    6.22   0
   2  -6  11   -5.51    6.55   0
   5 -10   4   46.82    6.88   0
  -3   4   5  699.54   16.26   0
  -2  -3   3 1124.01   11.23   0
  -1  -6   7  482.47    8.92   0
  -1  -5   3   45.11    5.47   0
   0  -6   9   12.31    6.72   0
   0  -3  11   19.37    6.39   0
   2  -7  10   11.75    6.61   0
   4  -9   9  370.01    8.27   0
   4  -6   0  389.51   10.42   0
   6  -9   2   46.49    7.43   0
   7  -7   0    9.81    8.50   0
  -3  -2   5   22.99    4.68   0
  -3   0   8  256.77    8.07   0
  -3   1   8  158.67    7.84   0
  -3   2   8   70.98    7.23   0
  -2  -4   4  224.27    6.55   0
   1  -8   5  481.41    8.32   0
   1  -8   7    9.20    6.32   0
   1  -7   9    1.65    5.71   0
   1  -6  10   67.30    6.47   0
   1  -5   1   56.30    6.01   0
   4  -9   3   21.89    6.35   0
  -2  -2   9    6.40    5.93   0
   0  -7   5  476.25    8.00   0
   1  -8   6   52.26    6.82   0
   4  -8  10   77.72    6.59   0
   5 -10   5   80.11    7.14   0
   6 -10   4   15.29    7.40   0
   6  -8   1  811.19   13.17   0
   7 -10   8    6.62    6.81   0
  -3  -1   7   20.57    5.36   0
  -2  -4   7  177.58    6.53   0
  -1  -5   8  246.03    7.51   0
  -1  -1   1    0.70    4.57   0
   0  -7   6  254.95    7.24   0
   0  -6   3 1399.60   11.78   0
   0  -5   2  100.47    5.75   0
   1  -7   3  123.44    5.81   0
   1  -4  11   12.98    6.37   0
   5  -9   9    2.00    6.44   0
  -2   0   2  545.03   11.30   0
   0  -2  11    5.94    6.34   0
   2  -8   8   82.91    6.67   0
   3  -9   5   84.79    7.35   0
   3  -8   9  199.87    7.30   0
   3  -6  11  217.63    7.13   0
   4  -9   8   11.32    6.84   0
   6 -10   7    2.02    6.32   0
   7 -10   4   12.83    7.16   0
   8  -9   2   23.06    8.68   0
  -3   3   7    5.27    6.60   0
  -2  -4   6  202.49    6.20   0
  -2  -1   9   15.18    6.73   0
  -1  -2  10  100.62    7.27   0
   0  -6   8  130.83    7.11   0
   1  -7   8   93.70    7.48   0
   1  -6   2   72.97    5.59   0
   3  -9   6   80.42    6.87   0
   3  -7  10  108.96    6.53   0
   6 -10   5    7.32    6.96   0
   6 -10   6  383.62    8.97   0
   8 -10   4  132.53    8.61   0
   9 -10   4   45.21    8.75   0
  -3   0   7   12.66    5.61   0
  -3   1   4  379.60    9.26   0
  -3   2   4   80.84    7.08   0
  -1  -5   4  720.27    9.02   0
   4  -8   2   80.81    6.39   0
   5  -9   3    4.89    6.56   0
   7 -10   7  270.34    8.37   0
   7  -8   1  245.80    9.79   0
   8 -10   7   31.45    6.79   0
   9 -10   7   96.92    8.01   0
  -3   1   7    6.20    5.85   0
  -3   2   7  824.87   12.13   0
  -1  -5   7    5.69    5.33   0
   0  -5   9  539.37    8.95   0
   0  -1  11   13.78    6.69   0
   1  -5  10   95.84    6.74   0
   2  -8   7   90.11    7.12   0
   2  -7   9   39.85    6.15   0
   2  -6  10  114.94    6.51   0
   3  -5   0  763.23   13.24   0
   4  -7   1  414.91    9.40   0
   7 -10   5    4.26    7.64   0
   7 -10   6    5.82    7.32   0
  10 -10   6  207.85    9.02   0
  -2  -3   4   85.46    5.51   0
  -2  -2   3   -4.11    4.85   0
  -2   0   9   19.96    6.27   0
  -1  -3   2  967.95   11.00   0
  -1  -1  10  115.52    7.13   0
   1  -3  11    3.62    6.44   0
   2  -8   5  389.31    8.13   0
   4  -9   7   33.31    6.54   0
   4  -8   9    3.97    5.90   0
   5  -9   8  187.05    7.53   0
   8 -10   5  104.92    8.10   0
   8 -10   6   79.48    7.74   0
   9 -10   5   85.15    8.32   0
   9 -10   6   65.78    7.83   0
  -3   0   6  277.58    7.33   0
  -3   3   6  450.09   10.94   0
  -2  -2   8   50.54    6.15   0
  -2   1   9   14.42    6.85   0
  -2   2   9    4.39    6.95   0
  -1  -5   5   18.42    5.48   0
  -1  -5   6  126.50    6.23   0
  -1  -4   3  100.69    5.98   0
  -1  -4   8  115.95    7.20   0
   0  -6   4  374.79    7.26   0
   0  -6   7  162.26    6.96   0
   0   0  11   -2.49    7.10   0
   1  -7   4   98.78    5.94   0
   1  -7   7   24.40    6.72   0
   2  -8   6  199.10    7.07   0
   3  -8   8  103.67    7.25   0
   3  -5  11   -4.53    7.13   0
   4  -7  10  108.65    7.20   0
  -1   0  10   72.46    7.29   0
   0  -3   1 1199.81   13.97   0
   0  -3  10  127.97    6.66   0
   6  -9   3  251.38    9.32   0
  -3   1   5   40.53    6.33   0
  -3   1   6  348.78    8.40   0
  -3   2   6  123.95    7.30   0
  -2  -3   5   21.42    4.92   0
  -2  -3   6  124.82    6.18   0
   0  -6   5  609.91    8.52   0
   0  -6   6  109.08    6.34   0
   1  -7   5   52.54    6.13   0
   1  -7   6  350.42    7.87   0
   5  -9   4  598.90   10.24   0
   5  -9   7    4.04    7.00   0
  -3   2   5   26.45    6.18   0
  -1   1  10  120.63    7.94   0
   0  -5   8   58.44    6.47   0
   0  -4   9    2.61    6.69   0
   1  -2  11  238.77    7.95   0
   2  -7   3  781.62    9.86   0
   2  -7   8   14.65    6.13   0
   3  -8   7   27.97    6.77   0
   3  -7   9    2.74    5.74   0
   3  -6  10   25.14    5.97   0
   5  -8   2   35.33    6.93   0
   5  -8   9  278.74    7.95   0
   5  -6   0   13.71    7.34   0
  -2  -1   8  166.45    7.07   0
  -1  -2   9   13.84    6.49   0
   1  -6   8  103.11    7.10   0
   2  -5  10  134.66    7.03   0
   3  -8   4  112.47    6.64   0
   4  -8   8  280.50    8.00   0
   5  -7  10   84.02    6.67   0
   7  -9   3  151.40    8.58   0
  -1  -4   7   13.56    5.31   0
   0  -5   3   42.50    5.45   0
   0  -2  10   87.98    6.61   0
   1  -5   9    5.19    5.92   0
   2  -6   9   -6.09    6.10   0
   4  -5  11   13.44    6.36   0
   6  -8   9    9.28    7.07   0
  -1  -4   4  172.09    6.39   0
   1  -6   3  677.95    9.14   0
   1  -1  11    0.46    7.21   0
   3  -8   5  390.37    7.83   0
   3  -8   6  104.24    6.49   0
   5  -7   1  283.54    8.98   0
   6  -9   4  109.38    7.35   0
   6  -7  10    8.97    5.96   0
   8  -9   3    6.47    8.20   0
   9  -9   3    1.04    7.89   0
  -2  -2   4   85.68    5.54   0
  -2  -1   3 1308.73   13.33   0
  -2   0   8  122.31    7.27   0
   2  -7   7  740.87    9.84   0
   4  -7   9  175.63    7.14   0
   4  -6  10   69.90    6.81   0
   7  -8   9  111.94    7.88   0
  -2  -2   6 2059.97   14.05   0
  -1  -4   5  892.63    9.94   0
  -1  -1   9    2.97    6.02   0
  -1   0   1 1536.96   23.69   0
   0  -5   7   58.76    6.01   0
   1  -6   7  468.34    8.61   0
   1  -4   1  808.79   11.61   0
   2  -7   4   44.81    5.49   0
   2  -6   2 4822.79   22.28   0
   3  -7   8   64.52    6.85   0
   4  -8   7   -2.61    6.42   0
   5  -8   8   15.21    6.45   0
   6  -9   5  106.06    7.70   0
   6  -8   2  211.16    8.57   0
   8  -9   7    9.55    7.47   0
  10  -9   7   98.55    7.72   0
  -2  -2   5   -3.76    4.66   0
  -2   1   8  175.44    7.94   0
   0  -1  10   73.89    6.79   0
   1  -5   2  196.58    7.00   0
   1   0  11   16.54    7.56   0
   2  -5   1  470.36    9.41   0
   3  -5  10   95.48    7.24   0
   7  -9   4  182.32    8.58   0
   9  -9   7   -2.35    6.79   0
  11  -9   6   88.42    8.99   0
  -1  -2   2  152.15    6.42   0
   0  -5   6   50.20    6.19   0
   0  -4   8  556.06    8.58   0
   1  -6   4  126.16    5.99   0
   2  -7   5   60.33    5.95   0
   2  -6   8   53.64    7.17   0
   2  -4  10   86.84    6.63   0
   2  -2  11    3.42    6.56   0
   3  -6   9   12.00    6.23   0
   7  -9   5   85.18    7.28   0
   7  -9   6  102.69    6.92   0
   8  -9   4    2.15    7.78   0
  10  -9   4   45.86    8.59   0
  -2   2   8   58.20    6.99   0
  -1  -3   3   91.28    5.77   0
  -1  -3   7   15.87    6.04   0
   0  -5   5 1072.41   10.58   0
   1  -6   6  190.68    6.72   0
   1  -5   8  245.58    7.25   0
   1  -4   9  430.91    8.87   0
   4  -8   6   20.81    6.27   0
   4  -4  11   -5.48    6.63   0
   5  -7   9   10.32    5.79   0
   6  -8   8   77.13    7.05   0
   8  -9   6    2.56    7.32   0
   9  -9   4  482.06   11.23   0
   9  -9   6   12.11    7.84   0
  10  -9   6   63.16    7.92   0
  -1   0   9  526.18    9.59   0
   0   0  10  117.99    7.35   0
   1  -6   5   24.03    5.51   0
   1   1  11    1.63    6.68   0
   4  -8   5    5.85    6.36   0
   5  -8   3   24.77    6.29   0
   5  -8   7    6.11    7.07   0
   7  -8   2   22.47    7.52   0
  10  -9   5   88.40    8.23   0
   1  -2  10   91.18    6.92   0
   4  -7   2   79.19    6.39   0
   4  -7   8  198.88    7.77   0
  -2  -1   4  177.50    6.80   0
  -2   0   7  234.09    7.28   0
  -1   1   9   -3.48    6.72   0
   4  -5  10   22.28    5.66   0
   6  -7   1   91.21    7.07   0
   6  -7   9   21.49    6.24   0
   6  -6  10   94.34    6.71   0
  -1  -3   6  360.68    7.37   0
   0  -4   7    3.05    5.27   0
   0   1  10   67.79    6.93   0
   2  -6   7    0.97    6.40   0
   4  -6   9   13.00    6.06   0
   5  -8   6   17.10    6.51   0
   5  -4  11   11.66    6.49   0
   6  -8   7   61.62    7.49   0
   8  -8   2   31.87    7.99   0
   9  -8   2   23.49    8.71   0
   9  -8   8   -2.06    6.64   0
  -2  -1   5   25.98    4.61   0
  -2   0   3 2286.26   18.33   0
  -1  -3   4  382.16    7.61   0
  -1   2   9   20.64    7.05   0
   0  -4   3    5.57    5.19   0
   0  -3   8  266.44    7.47   0
   0   2  10   81.09    7.79   0
   1  -5   7    0.84    5.82   0
   2  -6   3    5.09    5.55   0
   3  -7   4   37.95    5.47   0
   3  -7   6  434.56    8.08   0
   3  -6   8   49.80    7.04   0
   3  -4  10  101.35    6.66   0
   3  -2  11  276.70    8.18   0
   6  -8   3  532.44    9.69   0
   7  -7   9    3.48    6.31   0
   7  -6  10    7.05    5.49   0
  -2   1   7  720.10   10.60   0
  -1  -3   5   38.58    5.28   0
   1  -3   9   -0.88    6.56   0
   2   0  11    4.51    6.73   0
   3  -7   5   11.27    5.57   0
   3  -5   9    8.02    6.81   0
   4  -6   1 1735.33   16.12   0
   4  -5   0    2.22    6.06   0
   5  -7   8  117.15    6.74   0
   8  -7   9  102.57    8.14   0
   1  -5   3   41.90    5.51   0
   1  -4   8  116.96    6.51   0
   1  -1  10  106.63    6.93   0
   2  -5   8  214.39    7.43   0
   2  -4   9   12.59    6.32   0
   5  -5  10   76.24    6.21   0
  11  -8   7   60.01    7.41   0
   0  -2   1 4957.57   30.19   0
   0  -1   9  521.49    8.81   0
   1  -2   0    2.64    6.95   0
   2  -6   6 1273.52   11.16   0
   5  -6   9   30.56    6.25   0
   7  -7   1   -2.10    7.38   0
  10  -8   7   32.85    6.91   0
  -2   2   7    3.06    5.76   0
  -2   4   7  181.39    8.98   0
   0  -4   4 4354.87   19.46   0
   1  -5   6  129.06    6.09   0
   2  -6   4   61.35    5.51   0
   2   1  11  241.54    8.42   0
   3  -1  11   -6.36    6.73   0
   4  -4  10  103.85    7.29   0
   5  -7   2  378.01    8.61   0
   5  -3  11    8.09    6.92   0
   6  -8   4  129.27    7.23   0
   6  -7   8    8.93    6.46   0
   7  -8   3  148.46    8.25   0
  -2   3   7  805.35   12.31   0
   0  -3   2  104.03    5.98   0
   1   0  10   67.29    7.20   0
   3  -3  10  128.67    7.72   0
   4  -7   6  215.07    7.07   0
   4  -6   8  120.84    7.51   0
  -1  -2   3 1313.72   12.67   0
  -1  -2   6  304.40    7.41   0
   0  -3   7   16.60    5.07   0
   1  -5   4  725.91    9.09   0
   1  -5   5   25.12    5.63   0
   2   2  11    0.63    6.83   0
   3  -6   7  538.32    8.99   0
   4  -5   9  449.13    9.14   0
   5  -7   7   43.30    6.22   0
   6  -6   9   -0.64    6.01   0
   7  -7   8   43.04    7.44   0
   8  -8   3   -0.68    7.49   0
  10  -8   3  207.90   10.12   0
  11  -8   6   78.29    8.08   0
   4  -7   4  228.24    7.22   0
   4  -7   5  359.05    7.62   0
   7  -8   4  104.26    7.27   0
   7  -8   5  218.13    8.58   0
   7  -6   0   30.78    8.56   0
   8  -7   1  251.89   10.06   0
   9  -8   3    7.75    8.28   0
   9  -8   6   13.41    7.26   0
  10  -8   6   71.77    7.97   0
  11  -8   4   66.16    9.43   0
  -2   1   6  297.77    7.68   0
  -1  -1   2  805.43   12.06   0
  -1   1   8  223.40    8.16   0
   1  -4   7   17.35    5.76   0
   3   0  11   19.61    6.54   0
   7  -6   9   11.21    6.32   0
   8  -7   8  102.12    7.11   0
  10  -7   8    7.22    7.00   0
  11  -8   5  122.68    8.37   0
  -1  -2   5   32.19    5.06   0
   1  -4   2   53.03    5.44   0
   1  -3   8  160.59    6.55   0
   1   1  10  113.57    7.24   0
   2  -3   9   23.75    6.12   0
   2  -1  10  106.34    7.01   0
   3  -6   6   75.70    6.81   0
   5  -4  10   11.28    5.96   0
   6  -7   7  513.79    9.51   0
   8  -8   4  845.08   11.86   0
   8  -8   5   -2.36    6.73   0
   8  -5  10    5.67    5.56   0
   9  -8   5  380.99   10.46   0
  10  -8   4  130.97    9.01   0
  10  -8   5   89.46    8.32   0
  -1  -2   4  186.71    6.34   0
   0   1   9  514.60   10.28   0
   2  -4   8  113.36    6.48   0
   3  -6   3  636.52    9.47   0
   4  -1  11   21.93    6.19   0
   5  -7   6  196.17    7.31   0
   5  -5   9   -4.22    6.64   0
   6  -7   2    8.81    6.62   0
   8  -6   9    5.25    6.51   0
   9  -8   4    9.35    7.15   0
   9  -6   9   56.85    7.57   0
  -1   2   8  169.01    8.01   0
   0  -3   6  289.23    6.98   0
   1   2  10  106.01    7.87   0
   3   1  11   -3.48    6.79   0
   4  -3  10  103.62    6.76   0
  -2   1   5   22.55    5.76   0
  -2   2   6 1997.31   16.12   0
   2  -5   6  358.88    7.64   0
   3  -6   4   49.74    6.22   0
   3  -6   5    9.05    5.39   0
   5  -7   5   98.25    7.16   0
   5  -6   1  303.42    9.01   0
   6  -4  10   64.96    6.20   0
   7  -7   7    8.06    6.60   0
   8  -6   0  176.38   10.59   0
  -1   0   7   29.47    5.86   0
  -1   3   8  164.92    8.36   0
   0  -3   3  186.95    6.53   0
   0  -2   7  234.86    7.50   0
   0   2   9   21.82    6.77   0
   1  -4   6  128.82    6.23   0
   1  -3   1  191.00    7.17   0
   1   3  10  127.46    7.82   0
   2  -4   1 2844.09   20.44   0
   2  -3   0  111.78    8.20   0
   5  -4  -1  486.98   17.65   0
   6  -2  11    4.30    6.38   0
  11  -7   7    3.56    6.88   0
  -2   3   6  123.90    7.03   0
  -1   4   8  118.79    8.16   0
   0  -3   5  966.09   10.09   0
   2  -5   3  774.67    9.78   0
   2   0  10   91.65    6.35   0
   3  -5   7   25.93    6.58   0
   3   2  11  295.46    8.66   0
   4  -5   8   38.45    6.51   0
   4   0  11   -4.90    6.32   0
   6  -5   9   32.14    6.18   0
   7  -4  10  102.95    7.26   0
  10  -7   7  274.10    8.86   0
  -2   4   6  193.18    8.80   0
   0  -3   4  343.35    7.50   0
   0   3   9  388.23    9.53   0
   1  -2   8  179.43    7.48   0
   2  -5   5   68.69    5.96   0
   2  -2   9    6.78    5.81   0
   3  -3   9    2.44    5.68   0
   3   3  11   -3.49    7.63   0
   4  -6   6  128.74    7.24   0
   5  -6   7  286.09    8.13   0
   5  -3  10   97.21    6.67   0
   7  -7   2  935.14   12.54   0
   7  -6   8   17.50    7.03   0
  12  -7   6   29.00    8.00   0
   1  -4   3  102.46    5.41   0
   1  -4   5  868.35    9.61   0
   1  -3   7   12.25    5.40   0
   2  -5   4  231.62    6.69   0
   3  -4   8  218.28    7.24   0
   6  -7   3  473.73    9.27   0
   7  -5   9    2.24    6.13   0
   8  -4  10   76.80    6.47   0
   0   0   8  673.12    9.83   0
   1  -4   4  161.30    6.42   0
   1   0   9  524.73    9.29   0
   2  -3   8   66.79    6.16   0
   2   1  10  100.05    7.41   0
   4   1  11   10.56    6.34   0
   5  -5   0 1260.81   17.07   0
   8  -6   8   82.68    6.85   0
  11  -7   6  254.96    9.05   0
  -2   2   5    2.38    5.28   0
  -1  -1   3    1.03    4.61   0
  -1  -1   5    1.46    4.51   0
  -1   1   7    0.52    5.46   0
   4  -6   5  478.93    8.67   0
   5  -5   8  243.76    7.89   0
   5  -4   9  453.34    8.60   0
   6  -3  10   24.57    6.81   0
   8  -7   2   29.49    7.50   0
   8  -5   9  284.78    7.94   0
   9  -6   8  109.56    7.30   0
   9  -5   9   -1.79    7.13   0
  10  -5   9   34.87    7.44   0
   0  -2   6  183.34    6.25   0
   6  -6   7   -1.04    6.23   0
   7  -7   3   -2.79    6.79   0
   9  -7   2  132.74    8.92   0
   9  -7   6   99.84    7.53   0
  10  -7   2    9.07    8.26   0
  10  -7   6    9.11    7.32   0
  12  -7   4   30.77    8.80   0
  -1  -1   4  682.65    9.56   0
   2   2  10  147.43    7.46   0
   4  -3   9  311.79    8.12   0
   4   2  11    5.63    7.20   0
   5  -6   6  225.93    7.52   0
   6  -6   1   -0.90    6.02   0
  -2   2   4   84.31    6.77   0
   1   1   9    4.00    6.11   0
   3  -5   2  304.23    7.69   0
   3  -2   9   21.19    6.57   0
   3   0  10  114.43    6.61   0
   5  -2  10  135.15    7.24   0
   6  -5   8  138.12    7.91   0
   6  -4   9   12.43    5.99   0
   7  -7   4    1.07    6.31   0
   7  -3  10  109.58    6.46   0
   8  -7   5  217.45    8.27   0
  11  -7   3   -0.25    8.91   0
  11  -7   5    4.93    7.47   0
  12  -6   7   24.50    7.23   0
  -2   3   5   24.31    6.25   0
  -1   2   7  724.06   10.70   0
   0  -2   2  552.85    9.84   0
   0   1   8  149.15    6.95   0
   1  -3   6  369.21    7.34   0
   2  -4   6  190.88    6.65   0
   2   3  10   40.52    7.62   0
   4  -4   8  463.43    8.52   0
   4   3  11   20.27    6.91   0
   5  -6   2   83.54    6.40   0
   5   1  11   -6.20    6.27   0
   7  -6   7  496.30    9.04   0
   8  -7   3  147.04    8.11   0
   8  -3  10   42.68    7.04   0
   9  -7   5   76.60    7.23   0
  10  -7   5    6.99    7.50   0
  11  -7   4    0.53    8.16   0
   1  -2   7  746.01    9.39   0
   3  -5   5   86.68    6.09   0
   3  -4   7   21.25    5.78   0
   8  -7   4  101.27    7.30   0
   8  -6   7   65.69    7.35   0
   9  -7   3  154.86    8.73   0
  10  -7   3  285.66    9.96   0
  13  -6   6   82.54    8.73   0
   0  -2   5  949.04   10.12   0
   1   2   9   16.63    7.28   0
   2  -3   7  818.71    9.98   0
   2  -2   8   57.12    5.93   0
   2   4  10   79.35    8.11   0
   3  -3   8  113.10    6.50   0
   5  -6   5   83.03    6.07   0
   6  -6   6  807.07   10.28   0
   6  -2  10  119.05    6.91   0
   7  -5   8  108.02    6.82   0
  10  -7   4   15.68    7.53   0
   2  -4   2  563.98    9.66   0
   3  -5   3  186.31    6.80   0
   3  -5   4  451.07    8.02   0
   5  -5   7    0.19    6.37   0
   5  -3   9    4.51    6.15   0
   5   2  11  153.64    7.68   0
   6   1  11  174.00    7.57   0
   8  -4   9   10.27    6.10   0
  -1   0   2  102.10    7.04   0
  -1   3   7    7.40    5.96   0
   0   2   8  121.40    7.30   0
   1  -3   2  978.75   11.72   0
   2  -4   5  761.89    9.42   0
   4  -5   6   47.93    5.90   0
   5  -6   4  148.01    6.76   0
   5  -4   8   35.82    6.58   0
   5  -1  10   91.96    6.73   0
   7  -6   1   85.34    7.67   0
   8  -5   8   14.07    6.52   0
   9  -4   9  360.23    8.25   0
  10  -4   9    4.04    6.66   0
   0  -2   3 2269.78   16.19   0
   0  -2   4  378.79    7.71   0
   0  -1   6  137.46    6.43   0
   1  -3   5   40.52    5.22   0
   1   3   9   -1.66    6.72   0
   4  -2   9    9.54    6.00   0
   5   3  11    0.66    6.70   0
   7  -6   6   29.17    6.48   0
   7  -2  10   12.74    6.17   0
  12  -6   6  112.98    8.26   0
  13  -6   5   76.53    8.89   0
  -1   4   7   13.07    7.15   0
   3   2  10   42.04    7.39   0
   5   4  11    9.99    7.42   0
   6  -6   5   -0.18    6.47   0
   6  -5   7  290.49    8.20   0
   6  -3   9   20.20    6.12   0
   8  -2  10   80.74    6.85   0
  -1   5   7    2.54    7.18   0
   0   3   8  253.75    8.48   0
   1   4   9  429.70    9.95   0
   2  -4   3 1808.25   13.81   0
   2  -4   4  227.61    6.67   0
   3  -4   6  244.60    6.89   0
   4  -4   7    0.69    5.81   0
   4  -3   8  210.79    7.38   0
   6  -6   2 2654.02   17.99   0
   6   2  11   -1.40    6.13   0
   9  -2  10  115.85    6.52   0
  11  -6   6    1.25    7.61   0
   0  -1   1 1509.12   19.71   0
   1  -3   3   93.51    5.95   0
   1  -3   4  392.06    7.76   0
   1   5   9   -6.38    7.32   0
   2  -1   8  170.81    7.56   0
   3   3  10  126.66    7.88   0
   4  -5   5  838.79    9.72   0
   4   1  10   48.90    6.79   0
   6  -4   8  112.25    6.94   0
   8  -6   1  803.88   13.27   0
  10  -6   6  384.89    9.14   0
  -1   0   4  188.75    6.87   0
   0   4   8  559.14   10.67   0
   1  -2   6  301.75    6.94   0
   1  -1   7    0.04    5.60   0
   2  -3   6  120.61    6.19   0
   5  -2   9   28.68    6.12   0
   6  -5   0    7.51    7.35   0
   7  -5   7   40.91    6.19   0
   7  -3   9    5.19    5.90   0
  12  -6   5   72.57    8.36   0
  12  -5   7   11.30    6.97   0
  -1   0   3  114.75    6.34   0
   0   1   7   29.49    5.90   0
   0   5   8   53.45    7.81   0
   2  -2   7    2.26    5.84   0
   3  -3   7   -0.76    5.79   0
   3   4  10   95.80    8.03   0
   7  -1  10  106.67    7.48   0
   9  -6   1  216.67   10.17   0
  10  -6   1   10.41    8.85   0
  -1   2   6  302.18    7.96   0
   1   1   8  220.67    7.74   0
   3   5  10   93.63    8.67   0
   4  -5   4   57.85    5.82   0
   4  -1   9  428.53    8.55   0
   8  -5   7   10.41    6.36   0
   9  -3   9    0.46    6.12   0
  10  -3   9   10.55    6.82   0
   0  -1   5 1194.87   11.28   0
   2   2   9    1.32    6.29   0
   4  -5   3   30.64    5.91   0
   4  -4   0 6332.46   36.14   0
   5  -4   7   37.41    6.71   0
   6   0  10   69.11    7.19   0
   7  -6   2    8.48    6.14   0
   8  -1  10   25.10    6.67   0
   9  -5   7    5.93    6.65   0
  10  -6   5    8.16    6.73   0
  12  -6   4   70.26    8.68   0
  13  -5   6   24.09    7.66   0
   3  -4   5  711.38    9.17   0
   5  -5   1    2.00    6.23   0
   6  -5   6  226.60    7.01   0
   6  -2   9    2.48    5.96   0
   7  -6   3  489.44    9.35   0
   9  -4   8   10.02    6.47   0
   9  -1  10   64.04    6.00   0
  12  -6   3  154.59    9.48   0
  14  -5   5   71.61    8.95   0
   4  -4   6   21.26    5.84   0
   5  -5   5    8.25    5.39   0
  11  -6   2    1.46    8.40   0
  11  -6   4   11.08    7.81   0
   1  -2   5   22.05    5.28   0
   2  -3   5   26.09    5.52   0
   2   3   9   19.63    6.84   0
   4   3  10   95.68    7.42   0
   5  -1   9   -6.30    6.81   0
   6  -3   8   39.36    7.17   0
   7  -2   9   35.80    6.99   0
   7   0  10  125.08    7.55   0
   8  -6   2  223.70    8.07   0
   8  -6   4  139.27    7.16   0
  12  -5   6    2.74    7.57   0
  13  -4   7   10.00    6.98   0
  -1   3   6  348.96    8.61   0
   0   2   7  240.51    7.26   0
   1   2   8  171.83    7.20   0
   3  -1   8  164.30    6.48   0
   4  -3   7   14.63    5.82   0
   6  -4   7  127.13    6.84   0
   7  -5   6  210.79    7.25   0
   8  -6   3  544.31    9.75   0
   9  -6   4  121.18    7.54   0
  10  -6   2 1164.83   14.88   0
  10  -6   4   10.00    7.89   0
  11  -6   3  311.14   10.41   0
   2  -3   1  359.06    8.71   0
   3  -4   4  306.71    7.14   0
   3  -3   6  444.63    7.91   0
   5   2  10  127.57    7.41   0
   8  -2   9    5.16    6.43   0
   8   0  10   85.41    7.31   0
   9  -6   3  239.92    9.35   0
  10  -6   3    8.37    7.71   0
  11  -5   6  145.26    7.90   0
  11  -2   9   25.71    6.15   0
   0  -1   4  187.39    6.46   0
   1  -2   1  628.35   12.00   0
   1  -1   6  267.96    6.65   0
   2  -1   7  730.19    8.99   0
   2   4   9   14.95    6.44   0
   3  -4   2   95.11    5.96   0
   3  -2   7  803.98    9.62   0
   4   5  10   17.84    7.62   0
   5  -5   4  764.16    9.62   0
   6  -5   5   72.25    5.99   0
   7  -5   0  179.66    9.38   0
   7  -4   7   59.05    7.06   0
   7  -3   8   64.18    6.78   0
   8  -5   6   22.51    6.55   0
   9  -2   9   37.11    7.05   0
   9   0  10    7.49    6.25   0
  10  -2   9   -0.74    6.20   0
  12  -4   7   11.33    7.02   0
  13  -5   5    6.58    8.04   0
  14  -4   6   40.73    8.19   0
  -2   5   4  224.82   11.76   0
   1   3   8  168.69    8.08   0
   2  -2   6 1986.44   13.38   0
   2   5   9   31.53    7.27   0
   3  -4   3  175.17    6.49   0
   5  -4   6   53.27    6.12   0
   5  -2   8  212.74    7.91   0
   2  -3   4   89.37    5.92   0
   4  -4   5   -1.23    5.51   0
   5  -5   3    0.93    5.16   0
   5   3  10   99.32    7.45   0
   8  -4   7    5.20    5.90   0
   8  -3   8   93.93    7.45   0
  11  -3   8   41.71    6.85   0
  -2   6   4   67.71   11.32   0
  -1   2   5   23.87    5.83   0
  -1   4   6  124.33    6.81   0
   0  -1   2  105.76    6.68   0
   0   3   7   12.63    5.85   0
   1  -2   4  178.64    6.46   0
   5   0   9  546.80    9.33   0
   6  -4  -1 1793.58   26.18   0
   6   2  10  117.18    6.66   0
   7  -5   5  100.38    7.10   0
   8   1  10   25.70    7.16   0
   9  -4   7   29.48    6.78   0
  10  -3   8   17.75    6.30   0
  12  -5   5  223.12    8.91   0
   0   0   5    5.45    5.24   0
   3   0   8  260.14    7.70   0
   4  -1   8  110.16    6.46   0
   5   4  10   13.31    6.97   0
   6  -5   1  304.29    8.99   0
   7  -1   9   11.56    5.87   0
   9   1  10   68.49    7.48   0
   1   4   8  120.69    7.14   0
   2  -3   2   40.98    5.58   0
   2  -3   3 1126.44   11.65   0
   6  -5   4  158.75    6.62   0
   6  -4   6  128.17    6.95   0
   6  -2   8   60.52    6.82   0
   8  -5   0    8.63    7.58   0
   8  -1   9  269.22    7.92   0
  11  -5   5   69.51    7.16   0
  13  -4   6    5.98    6.86   0
  -1   5   6  124.76    7.80   0
   0   4   7    1.30    5.99   0
   1  -2   3 1320.74   12.70   0
   3  -3   5    3.13    5.34   0
   4  -3   6  239.52    6.97   0
   4  -2   7  175.97    6.90   0
   5   5  10   71.38    7.53   0
   5   6  10   82.94    8.36   0
   6  -3   7  547.06    9.66   0
   6   3  10   28.96    6.90   0
   9  -1   9    0.58    6.43   0
  10  -5   5   72.21    7.53   0
  10  -1   9   11.40    6.47   0
  13  -5   3   16.18    8.43   0
  13  -3   7   21.82    7.21   0
  14  -4   5   55.80    8.68   0
  -2   4   3 1742.21   28.00   0
  -1   6   6  187.12    9.34   0
   1  -2   2  153.49    6.74   0
   1   5   8  241.58    8.84   0
   1   6   8  100.26    8.25   0
   2   2   8   53.46    6.81   0
   4  -4   4 3194.98   16.95   0
   6   0   9   14.97    6.26   0
   9  -5   0  938.95   16.11   0
  12  -5   4    3.24    7.82   0
  12  -4   6   29.39    7.38   0
  12  -2   8   53.04    7.74   0
   1  -1   5   -0.40    4.99   0
   1   0   6  136.54    6.57   0
   2  -2   5   -4.08    5.06   0
   2   0   7  237.03    6.93   0
   3  -1   7   14.51    5.46   0
   5  -4   5  817.63    9.77   0
   5  -1   8  239.62    7.75   0
   6  -5   2   77.03    6.46   0
   6   4  10   69.76    7.13   0
   7  -4   6  223.48    7.39   0
   7  -2   8   18.79    6.51   0
  -1   1   3   -0.06    4.69   0
   0   5   7   63.16    7.65   0
   3  -2   6  115.55    6.37   0
   7  -3   7   -3.79    6.52   0
   8  -2   8   76.15    7.46   0
  11  -2   8    9.21    6.61   0
   1   2   7  719.81   10.10   0
   2  -1   6  295.39    6.97   0
   3   5   9    5.24    6.69   0
   4  -4   3   -2.65    5.93   0
   4   0   8  571.95    8.73   0
   6   5  10   80.46    7.91   0
   7  -5   1  275.09    8.86   0
   9  -2   8  179.65    7.25   0
  10  -2   8   47.04    6.09   0
  11  -5   4   72.99    8.12   0
  12  -5   3   29.13    8.45   0
  14  -3   6   -1.12    7.02   0
  -1   3   5   39.83    6.44   0
   3   6   9   15.83    7.29   0
   4  -3  -1  780.29   21.36   0
   5  -3   6  190.32    6.97   0
   6   6  10   88.45    7.58   0
   7   4  10  105.21    7.10   0
   8  -3   7   29.15    6.63   0
   8   0   9    5.45    5.86   0
   9  -4   6   19.09    6.56   0
  10  -5   4   48.01    6.93   0
  11  -3   7    0.60    6.78   0
  11   0   9  103.68    6.74   0
  13  -4   5  333.76    9.78   0
  14  -4   4  170.46    9.49   0
  15  -3   5   14.82    8.39   0
  -1   1   2  800.63   15.34   0
   0   0   4 6067.16   25.78   0
   2   3   8   70.01    6.61   0
   3  -3   4  187.69    6.69   0
   4  -4   2  122.60    6.28   0
   4   3   9  321.80    7.82   0
   5  -4   0    1.29    6.70   0
   6  -4   5  470.79    8.34   0
   6  -1   8  105.79    7.28   0
   6   1   9   16.72    6.62   0
   7  -5   2  384.04    9.04   0
   9  -3   7   31.41    6.34   0
  10  -3   7  296.31    8.11   0
  11  -5   1  195.47   10.61   0
   4  -3   5  705.73    9.25   0
   5  -4   4   65.57    5.87   0
   7   5  10   85.18    7.47   0
   8   4  10   79.70    7.37   0
   4  -1   7   16.23    5.65   0
   7   1   9    5.62    6.87   0
   7   6  10    5.19    7.09   0
   8  -5   1  261.04    8.88   0
   8  -5   3   21.67    6.46   0
  10  -5   1  172.92   10.30   0
  12  -4   5   13.12    7.17   0
  12  -1   8   16.72    6.92   0
  13  -3   6   45.22    7.76   0
   2   4   8  105.12    7.95   0
   3   0   7   16.42    5.84   0
   4   4   9   -2.62    6.82   0
   5   0   8   50.41    6.34   0
   6  -3   6   71.71    6.52   0
   6  -2   7    6.23    6.75   0
   7  -4   5  353.75    7.65   0
   7  -1   8  100.72    7.03   0
   8  -5   2   41.97    7.03   0
   9  -5   1   12.18    7.37   0
   9  -5   3   14.85    6.55   0
   1  -1   4  690.77    9.54   0
   1   3   7    4.38    5.78   0
   2  -2   4   85.61    5.91   0
   4  -2   6  199.16    6.61   0
   4   1   8  117.11    7.34   0
   8  -1   8   53.53    6.73   0
   8   1   9  263.33    7.72   0
   9  -5   2    3.51    7.04   0
  10  -5   2   28.76    7.55   0
  11  -4   5  178.60    8.10   0
  11   1   9    2.99    6.04   0
  13  -4   4   -0.10    7.61   0
   3  -3   3   -1.81    5.24   0
   4   5   9  465.65    9.36   0
   8  -4   5    5.76    6.36   0
   9  -1   8  184.41    7.53   0
  10  -1   8   40.05    6.31   0
  12  -2   7   29.14    6.74   0
  14  -3   5   30.74    7.86   0
  15  -3   4    4.75    8.85   0
   2   5   8  224.47    8.37   0
   3  -2   5   22.51    5.38   0
   4   7   9  174.05    9.15   0
   5  -4   3   20.66    5.42   0
   6  -4   4  251.19    7.17   0
   7  -2   7  715.97    9.78   0
  -1   4   5  866.84   12.48   0
   1   0   5 1196.26   11.37   0
   2   0   6  191.04    6.32   0
   5  -3   5   86.46    6.13   0
   5  -1   7   -0.43    6.01   0
   6   0   8  131.56    6.86   0
   7  -4  -1  429.55   14.02   0
   7   2   9   36.93    6.68   0
   8  -2   7   96.79    7.03   0
  11  -2   7  486.63    9.05   0
   2  -1   5   30.13    5.26   0
   2   6   8   59.82    7.85   0
   2   7   8   17.98    7.87   0
   3  -3   1   -2.04    5.28   0
   3   3   8  117.88    7.33   0
   5   4   9  444.05    9.22   0
   8  -3   6  100.80    6.62   0
   9  -3   6   76.88    7.20   0
   9  -2   7  213.41    7.74   0
  10  -2   7    4.27    6.21   0
  12  -4   4  619.01   11.14   0
  12   0   8  154.89    7.27   0
  13  -4   3    8.23    8.31   0
   0   0   3   -2.27    4.84   0
   1   4   7   20.14    5.98   0
   3  -3   2 1134.53   12.50   0
   5  -2   6  348.90    7.63   0
   5   1   8  243.76    7.60   0
   7   0   8  232.98    7.56   0
   8   2   9    1.51    6.62   0
   9   2   9   43.08    7.44   0
  10   2   9    1.31    6.43   0
  13  -3   5   47.26    7.87   0
  15  -2   5   11.58    7.32   0
   2  -2   3    4.29    5.01   0
   4   0   7    5.38    5.39   0
   5   5   9   -6.54    7.36   0
  11  -4   4  132.49    7.69   0
  11   0   8  161.00    7.08   0
   0   4   6   14.33    6.11   0
   3   1   7   16.06    5.53   0
   6  -4   3 1141.44   11.94   0
   6  -1   7  491.15    8.66   0
   9   0   8   13.44    6.37   0
  10   0   8  119.83    6.98   0
  13  -4   2   10.30    8.28   0
   1  -1   3   -0.70    5.00   0
   1   5   7    8.22    6.73   0
   2  -2   0  653.37   16.30   0
   3   4   8  216.81    7.57   0
   5   6   9   36.11    7.01   0
   5   7   9    7.50    7.68   0
   6   4   9    4.83    6.17   0
   8   3   9  203.03    8.09   0
  10  -4   4  216.34    8.49   0
  12  -4   3   24.64    7.90   0
  12  -3   5  195.11    8.24   0
  12  -1   7   13.41    6.72   0
  -1   5   5   19.17    6.70   0
   4  -2   5  757.55    9.34   0
   4  -1   6  128.11    6.24   0
   6  -4   0  393.21   10.59   0
   6  -2   6 1226.70   11.19   0
   6   1   8  103.47    6.58   0
   7  -1   7   28.26    7.28   0
   9   3   9   -3.48    7.26   0
  10   3   9    8.46    6.96   0
  12   1   8    6.86    6.56   0
   3  -2   4   84.48    5.94   0
   5   2   8  218.48    8.08   0
   7  -3   5    8.98    6.21   0
   8  -4  -1   14.97    8.32   0
  11  -1   7   16.71    6.58   0
  14  -1   6   16.25    7.12   0
  -1   3   4  386.53    9.78   0
   1   6   7  489.65   10.26   0
   2   1   6  292.69    7.50   0
   2   3   7  814.30   10.36   0
   3   0   6  285.00    7.52   0
   3   5   8  174.08    8.07   0
   4  -3   3  173.42    6.61   0
   5  -3   4  463.35    8.03   0
   5   0   7   62.26    6.22   0
   7  -2   6   42.46    6.93   0
   7   1   8  104.33    6.60   0
   8  -1   7   13.37    6.68   0
  10  -1   7  247.69    7.87   0
  11  -4   3  135.93    8.51   0
  11   1   8   55.30    7.76   0
  15  -2   4    3.48    8.52   0
   0   5   6   47.71    6.45   0
   1   7   7   20.03    7.66   0
   6   6   9    4.77    7.07   0
   6   8   9    1.50    7.94   0
   8  -3   5  400.87    7.94   0
   9  -4  -1  273.04   12.19   0
   9  -1   7   12.42    6.63   0
  10   4   9    1.73    6.77   0
  12  -4   2   16.80    7.96   0
  13  -3   4  226.96    9.45   0
  13   0   7   22.92    6.94   0
  14  -3   3  152.57    9.07   0
   0   0   2  636.98   11.97   0
   1   1   5   -0.04    5.22   0
   3  -1   5   37.63    5.53   0
   3   6   8   41.35    6.96   0
   6  -4   1 1757.41   16.06   0
   7   5   9   10.95    6.48   0
   8  -2   6  189.89    7.74   0
   9  -3   5   87.45    7.16   0
   9   1   8  179.49    7.60   0
  10  -4   3  420.12    9.28   0
  10  -2   6  556.90    9.43   0
  10   1   8   37.70    6.69   0
  12  -4   1   30.41    8.31   0
   1   0   4  189.94    6.56   0
   2  -1   4  185.03    6.61   0
   3   7   8   68.41    8.14   0
   4   4   8  460.07    9.16   0
   5  -2   5   69.83    6.46   0
   5  -1   6  124.76    6.39   0
   6   0   7  153.14    7.50   0
   6   2   8   53.63    6.66   0
   7   6   9   16.66    7.02   0
   8   5   9  288.63    8.48   0
   9  -4   3   17.66    6.51   0
  12   2   8   42.62    7.13   0
  15  -1   5   21.06    6.92   0
   0   6   6  118.19    8.15   0
   1  -1   2  812.26   12.07   0
   2  -2   1    0.11    4.98   0
   2   0   5  954.76   10.21   0
   7   7   9   -3.71    7.55   0
   7   8   9  113.63    7.93   0
  11  -4   0    4.47    9.19   0
  11  -4   2   56.22    7.79   0
  12  -3   4   29.39    7.14   0
  12   0   7    4.39    6.56   0
  13  -2   5   77.28    6.85   0
   1   3   6  354.51    7.99   0
   2   4   7  183.73    7.25   0
   7  -4   0    4.04    6.52   0
   7   2   8   13.52    6.85   0
   9   6   9   56.93    7.20   0
  11   2   8    7.88    7.16   0
  14  -3   2   10.55    8.84   0
   0   3   5  955.27   11.99   0
   4  -3   2   91.30    6.20   0
   4   5   8   41.50    7.03   0
   8   7   9  111.88    7.87   0
  10  -4   2  103.63    8.39   0
  11  -4   1  213.48    9.80   0
  11   0   7   65.88    6.45   0
  13  -3   3   94.14    8.03   0
  13   1   7    6.36    7.32   0
  14  -2   4    4.12    7.91   0
  15  -2   3  227.79   10.04   0
   4  -2   4  228.51    7.01   0
   4   0   6   20.15    5.45   0
   5  -3   3  191.73    6.90   0
   5   1   7    7.24    5.69   0
   6  -1   6  183.96    7.03   0
   7  -4   1  427.63    9.35   0
   8  -4   2   74.44    6.80   0
   8   0   7   -3.08    6.58   0
   9  -4   2   27.26    6.27   0
  10   2   8   47.94    6.45   0
  11  -3   4    8.97    7.30   0
  12  -1   6    8.54    6.84   0
  12   3   8   24.94    6.98   0
   2   5   7  449.82    9.96   0
   3  -2   3 1128.65   11.78   0
   6  -2   5    2.13    5.64   0
   6   3   8   41.81    6.59   0
   7  -3   4   42.24    5.52   0
   9   0   7   50.79    7.09   0
  10  -4   0  289.76   10.79   0
   3   1   6  367.37    7.57   0
   4  -3   1  767.27   11.80   0
   4  -1   5  875.09    9.82   0
   4   6   8  115.22    7.66   0
   7  -1   6  341.65    7.86   0
   8  -4   0 2944.24   23.33   0
   8  -4   1   10.15    6.73   0
   8  -3   4  123.11    6.69   0
   9  -4   0   -0.79    8.07   0
  10  -4   1  591.75   11.53   0
  11  -1   6  253.19    8.21   0
  11   3   8   43.65    6.84   0
  16  -1   3   62.99    9.15   0
   0   0   1    1.05    4.75   0
   4   7   8  203.79    8.20   0
   4   8   8  278.89    9.47   0
   6   1   7  483.36    8.67   0
   7  -2   5   54.84    6.20   0
   7   3   8   68.04    7.37   0
   9  -4   1  270.47    9.05   0
  10  -1   6   59.44    7.15   0
  12  -3   3   92.83    8.88   0
  12   1   7   12.48    6.36   0
  15  -1   4   27.18    7.89   0
  15   0   5   97.51    7.55   0
   1  -1   1   -0.41    5.87   0
   1   4   6  124.16    6.62   0
   2   6   7   -3.33    7.02   0
   8  -1   6   52.49    6.73   0
   8   3   8   96.07    7.17   0
   9   3   8  155.65    8.03   0
  10  -2   5    4.16    7.24   0
  12   4   8  140.06    6.97   0
  13  -3   2   34.55    9.07   0
  13  -2   4   97.04    8.07   0
  13   0   6   -5.44    6.77   0
   5   0   6   56.32    5.92   0
   6  -3   3  632.23    9.83   0
   7   1   7   29.35    7.10   0
   8  -2   5  382.41    7.90   0
   9  -2   5   93.95    6.83   0
  11   1   7   20.70    6.64   0
  13   2   7  102.69    7.37   0
   0   1   3  116.06    6.55   0
   2  -1   3 1325.94   12.96   0
   3  -1   4  386.28    7.91   0
   3   0   5  993.23   10.34   0
   3   4   7   23.63    6.57   0
   5  -2   4  229.77    6.94   0
   5   2   7  454.26    8.57   0
  10   1   7  260.83    8.54   0
  11   4   8  138.66    7.35   0
  14  -2   3   20.56    8.02   0
   5  -1   5   16.74    5.82   0
   8   1   7    4.66    6.64   0
   9   1   7   15.74    6.82   0
  12   0   6   27.96    6.86   0
  -1  -4   4  160.39    5.66   0
  -1  -3   5   38.14    5.30   0
   2  -9   1  259.05    7.14   0
   2  -9   6  248.45    6.84   0
   3 -10   1  116.68    6.27   0
   3 -10   6   18.64    5.96   0
   5 -12   4    6.46    6.15   0
   8 -13   5  226.02    7.99   0
  -1  -3   2  948.27   10.47   0
   0  -7   3  189.62    5.87   0
   2  -7   8   17.65    6.20   0
   2   1   9   11.74    6.46   0
   3  -2  10   41.74    6.58   0
   5 -12   2   30.46    7.28   0
   5 -12   5  225.49    7.55   0
   5 -11   7   27.72    6.22   0
   7 -13   3   95.27    8.14   0
   0  -6   6  108.71    5.63   0
   1  -8   6   49.76    5.82   0
   1  -7   7   25.38    6.19   0
   1  -5   8  239.98    6.53   0
   3  -3  10  133.51    6.65   0
   4 -11   1  211.18    8.18   0
   4  -8   9   -0.63    5.08   0
   5  -2  11  148.38    7.45   0
   5  -1  11   -0.22    6.72   0
  -1  -4   5  867.59    8.77   0
  -1   1   3    0.54    4.53   0
   0  -7   5  457.55    7.42   0
   0   1   7   28.69    5.56   0
   1  -9   4  563.58    8.32   0
   2  -5   9   21.80    5.63   0
   3 -11   3   29.99    5.94   0
   3 -11   4    3.47    5.91   0
   3  -7   9    6.46    4.90   0
   3   0  10  112.75    7.19   0
   5  -9   9    3.15    5.30   0
   5  -3  11   -1.37    5.81   0
   7 -13   5   51.11    7.13   0
  -1  -5   4  734.48    8.33   0
  -1   0   2  101.67    6.17   0
   0  -7   2   74.84    4.79   0
   0  -5   7   58.04    5.20   0
   0  -4   0 9636.55   38.87   0
   1  -8   1  365.47    7.49   0
   1   2   8  171.36    7.87   0
   2 -10   5   14.69    5.66   0
   2  -7  -1  135.31    8.19   0
   3  -4  10   97.04    5.88   0
   5  -4  11   19.49    5.68   0
   6 -11   8    4.29    5.92   0
  -1  -5   3   46.24    4.80   0
  -1  -4   2   50.30    4.67   0
  -1  -3   6  356.71    7.05   0
  -1  -2   6  304.68    6.30   0
   1  -9   5   33.87    5.10   0
   1  -6   8  106.47    5.70   0
   2 -10   2 1897.78   13.70   0
   2  -9   7  212.79    7.41   0
   3  -9   8  147.49    6.05   0
   4 -12   4  617.66    9.65   0
   5 -12   6    5.42    5.60   0
  -1   1   5   -0.97    4.68   0
   0  -7   6  263.98    6.81   0
   1  -7   0   86.23    6.13   0
   2  -8   8   85.05    5.79   0
   2  -6   9   -0.29    5.53   0
   2   2   9   -2.73    6.70   0
   3 -11   2  625.38    9.84   0
   4 -12   3   15.41    6.43   0
   4 -11   7   75.95    6.53   0
   4 -10   8  112.85    5.79   0
   6 -13   3  125.14    7.52   0
  -1  -4   6  126.18    5.33   0
   0  -8   4 2039.62   12.47   0
   0  -6   7  150.82    6.54   0
   0   3   6  285.77    8.92   0
   1  -8   7    8.76    6.08   0
   1  -3   9   -0.23    5.79   0
   1  -2   9   13.01    5.47   0
   1  -1   9    4.54    6.47   0
   2 -10   6  566.87    7.98   0
   4 -12   5    9.18    6.03   0
   4  -9   9  377.51    7.95   0
   4  -7  10   98.43    6.18   0
   6 -13   5   80.96    7.04   0
  -1  -6   4  119.20    5.81   0
   0  -8   3    0.51    4.47   0
   0  -1   8  145.03    6.30   0
   1  -9   6   44.56    5.97   0
   3 -11   6  278.10    7.33   0
   3  -8   9  194.64    6.21   0
   4  -2  11    5.72    6.49   0
   5 -11   8   61.96    6.20   0
  -1  -5   2  196.74    5.91   0
   0  -4   8  560.69    8.22   0
   0   2   7  241.25    7.42   0
   1  -7   8   96.22    5.97   0
   1   0   9  514.00    8.88   0
   4 -12   2   14.79    6.59   0
   4  -3  11   19.56    6.31   0
   4  -1  11   14.37    6.82   0
   5 -10   9   37.29    5.25   0
  -1  -6   5   33.81    4.80   0
  -1  -5   6  134.40    5.54   0
   0   0   8  660.66    9.65   0
   1  -5  -1   59.79    7.23   0
   2  -7   9   31.24    5.42   0
   2  -3  10   48.75    6.02   0
   2  -2  10  153.80    6.79   0
   2  -1  10  101.22    6.65   0
   4  -4  11   -0.56    5.43   0
   5 -13   4  344.84    9.02   0
   6 -13   6   95.24    6.35   0
  -1  -3   7   14.97    5.36   0
   0  -7   7   51.06    6.29   0
   0  -5   8   54.06    5.88   0
   1  -5   9   -4.36    5.43   0
   2  -4  10   76.46    6.03   0
   3 -10   8   10.76    5.63   0
   5 -13   3   16.86    6.79   0
   5 -13   5   10.18    6.19   0
   2 -11   3  430.51    7.99   0
   2 -10   1   14.70    5.78   0
   2 -10   7   11.03    5.26   0
   2  -9   0    4.37    5.63   0
   2   0  10   81.63    6.88   0
   3 -11   7   12.95    6.24   0
   4 -11   8  136.03    6.76   0
   4  -5  11   13.34    5.55   0
  -1  -6   6  181.87    6.00   0
  -1  -4   7   18.30    4.69   0
  -1   2   4  173.97    7.19   0
   1  -9   7    6.79    5.69   0
   1  -6   9   18.08    5.87   0
   1   1   9   -1.99    6.33   0
   3 -12   5  192.21    7.00   0
   3 -11   1   40.50    6.43   0
   3  -9   9   -1.35    5.43   0
   3  -7  10  110.88    6.12   0
   4 -10   9    6.05    5.55   0
  -1  -7   4   95.74    5.32   0
  -1  -7   5   60.21    4.97   0
  -1  -3   1  194.49    6.33   0
  -1  -2   1  640.21   10.47   0
   0  -9   4   12.41    4.74   0
   0  -6   8  129.19    5.80   0
   0   1   8  150.63    6.66   0
   1  -8   8   55.63    5.59   0
   3 -12   3   86.05    6.75   0
  -1  -7   3  122.45    5.30   0
  -1  -6   2   80.17    4.91   0
  -1  -5   7    2.07    4.75   0
  -1   0   7   34.46    5.27   0
  -1   2   5   23.63    5.27   0
   0  -9   5  740.99    8.44   0
   1 -10   6   49.42    5.55   0
   1  -9   1   74.67    5.64   0
   2 -11   6    7.60    5.56   0
   3  -3  11    0.69    6.23   0
   3  -2  11  289.41    8.05   0
  -2  -3   4   90.35    4.97   0
  -1  -4   1  817.89    9.96   0
   0  -8   7    4.36    5.37   0
   2 -11   2    4.75    5.87   0
   3  -4  11   23.94    5.47   0
   3  -1  11   -0.70    6.50   0
   4 -13   4    4.98    6.28   0
  -2  -4   4  221.82    5.83   0
  -2  -3   5   21.79    4.44   0
  -2  -2   5   -0.35    4.13   0
   0  -9   6   16.03    5.26   0
   0  -3   9  382.15    7.79   0
   0  -2   9   21.87    5.30   0
   1 -10   2   21.98    5.28   0
   2 -10   8   58.85    5.73   0
   3  -8  10   51.87    5.68   0
   4 -13   5  335.78    8.20   0
   4 -12   1   25.82    7.17   0
  -2  -4   5  766.10    8.22   0
  -2  -1   4  178.22    5.96   0
  -1  -6   7  467.92    7.48   0
  -1   1   2  793.17   13.81   0
   0  -7   8  242.42    6.46   0
   1  -8   0    4.95    5.07   0
   1  -3  10  126.97    6.29   0
   1  -2  10  101.60    6.71   0
   2 -11   7  482.39    8.28   0
   3 -12   2   13.88    6.19   0
   3 -11   8   44.94    5.63   0
   3 -10   9   12.64    5.68   0
   3  -5  11   -5.14    5.60   0
   4 -13   3    6.77    6.53   0
   6 -14   5    5.67    6.38   0
  -2  -5   4  233.10    5.85   0
  -2  -3   3 1124.17   10.18   0
  -2  -2   3    2.27    4.02   0
  -2  -1   5   24.50    3.99   0
  -1  -8   4   61.06    4.93   0
  -1  -8   5  496.20    7.80   0
  -1  -2   8  174.62    6.48   0
  -1  -1   1    4.65    4.53   0
   0  -1   9  510.25    8.74   0
   0   4   5    2.15    7.11   0
   1 -10   7  257.32    6.64   0
   1  -9   8  180.54    6.14   0
   1  -4  10   61.74    5.68   0
   2  -9   9   39.84    5.58   0
   2  -7  10   14.73    5.41   0
   4 -13   6    8.98    6.10   0
  -2  -5   5   66.04    5.03   0
  -2  -4   3 1828.47   12.17   0
  -2  -4   6  208.82    6.01   0
  -2  -3   6  123.45    5.17   0
  -2  -2   6 2014.65   12.64   0
  -1  -7   2  846.89    9.14   0
  -1  -5   1   54.44    4.62   0
  -1  -4   8  128.01    5.96   0
  -1   1   7    0.97    5.12   0
   0   3   7   14.61    5.96   0
   1  -1  10  112.56    6.51   0
   2 -12   4   55.44    5.91   0
   2 -12   5  124.55    6.71   0
  -1  -8   3   71.58    5.24   0
  -1  -7   7   17.89    5.61   0
  -1  -5   8  238.64    6.22   0
  -1  -1   8  222.74    6.58   0
  -1   2   6  298.33    7.72   0
   0 -10   5  224.64    6.73   0
   0  -9   7   46.84    5.70   0
   0   0   9    0.77    5.58   0
  -2  -5   3  774.81    8.49   0
  -2  -5   6  345.48    6.61   0
   0  -8   8  320.72    7.04   0
   0  -6   9   10.13    5.53   0
   1 -11   3   94.68    6.29   0
   1 -11   6  246.75    6.97   0
   2  -8  -1 1284.25   16.28   0
   2  -3  11  285.08    7.93   0
   5 -14   4   15.67    7.21   0
   5 -14   5   72.20    6.76   0
  -2  -6   4   64.35    4.87   0
  -2  -6   5    3.20    4.46   0
  -2  -1   3 1304.30   11.55   0
  -2   0   4  380.51    7.26   0
  -1  -6   8   98.92    6.04   0
   1  -6  -1  328.23   10.13   0
   1   0  10   63.31    6.47   0
   2  -8  10   68.14    5.92   0
   2  -4  11    5.33    5.29   0
   2  -2  11   -5.00    5.69   0
   3 -13   4  227.68    7.53   0
   3 -13   5   44.88    6.52   0
   4 -13   2    7.96    6.77   0
   4 -13   7   12.41    6.34   0
  -2  -3   7  824.02    9.09   0
  -1   0   8  145.35    6.72   0
   1 -10   8   33.55    5.28   0
   2 -11   1   77.32    6.81   0
   2 -11   8    5.29    5.30   0
   2  -5  11  154.41    6.19   0
  -2  -6   6 1252.09    9.78   0
  -2  -4   7  176.03    5.62   0
  -1  -9   4  578.90    7.55   0
  -1  -9   5   37.47    5.05   0
  -1  -6   1  326.79    7.09   0
   0  -7   9  220.39    6.70   0
   1 -11   7   10.00    6.00   0
   1 -10   1  159.20    6.71   0
   1  -9   9   -0.20    5.66   0
   3 -13   3   88.03    6.54   0
   3 -13   6   49.45    5.95   0
  -2  -7   5   58.78    4.92   0
  -2  -6   3    4.43    4.19   0
  -2  -5   7  445.87    6.88   0
  -2   0   6  181.98    5.98   0
  -1  -7   8  106.41    6.06   0
   0  -9   8   17.30    5.67   0
   0   1   9  532.37    9.61   0
   1  -7  10  103.14    5.83   0
   2 -12   7   37.34    5.45   0
   2 -10   0   92.41    7.12   0
   2  -6  11    2.53    5.66   0
  -2  -7   4   42.35    4.79   0
  -2  -4   2  566.66    7.83   0
  -2  -3   2   47.33    4.56   0
  -2  -1   7  727.41    8.73   0
  -1  -9   6   48.87    5.52   0
  -1  -3   9    2.61    5.48   0
   0  -4  10  115.26    6.01   0
   0  -3  10  117.32    6.52   0
   1 -11   2  515.23    8.72   0
   2 -12   2  293.11    7.91   0
   2  -9  10  114.83    6.06   0
   3 -12   1  187.86    8.32   0
   3 -11   0    8.41    6.83   0
   4 -14   4  174.45    7.81   0
   4 -14   5   58.25    6.50   0
  -2  -7   6   38.27    5.18   0
  -2  -6   7    2.44    5.61   0
  -1  -9   3   60.15    4.98   0
  -1  -2   9   10.15    5.41   0
   0  -8   9    0.78    5.14   0
   0  -2  10   86.68    5.98   0
   1 -12   4   22.77    5.65   0
  -2  -5   2  132.70    5.17   0
  -2  -2   2 9877.63   30.59   0
  -2   0   3 2252.76   15.80   0
  -1   2   7  736.32   10.44   0
   0 -10   2   77.17    5.59   0
   0  -7   0    1.38    4.98   0
   1  -8  10   23.02    5.94   0
   2 -13   5   83.37    6.51   0
   4 -14   6   38.38    6.26   0
  -2  -7   3  762.20    8.16   0
  -1  -9   7   16.46    5.32   0
  -1  -6   9    6.19    5.86   0
  -1  -1   9    5.18    5.91   0
  -1   1   8  231.70    7.20   0
   0 -11   6  177.63    6.41   0
   0  -9   1  349.17    7.10   0
   0  -1  10   63.64    6.40   0
   1 -11   8   55.30    5.41   0
   1 -10   9   21.25    5.49   0
   1  -9   0  888.19   11.29   0
   1  -4  11   13.23    5.50   0
   1  -3  11   -2.98    6.45   0
   2 -13   4   99.95    6.81   0
   2 -12   8   45.68    6.24   0
   2 -11   9   25.84    4.55   0
  -2  -8   4  110.29    5.11   0
  -2  -8   5  386.39    6.79   0
  -2  -7   7  745.23    8.42   0
  -2   1   5   29.38    4.84   0
  -1 -10   5   35.18    5.30   0
   0 -10   8  121.17    6.22   0
   1 -12   3   65.19    6.46   0
   1  -5  11   -4.07    5.17   0
   1  -2  11  238.10    7.46   0
   2 -13   6  134.18    6.27   0
   3 -13   2   31.88    6.72   0
  -2  -6   2 4797.41   19.03   0
  -2  -5   8  223.90    6.18   0
  -2  -2   8   48.81    5.70   0
  -2   0   7  243.41    6.43   0
  -1 -10   4   29.36    5.60   0
  -1 -10   6   51.11    5.30   0
   0 -11   3  126.61    6.45   0
   0  -9   9  439.66    7.60   0
   1 -12   7   20.63    5.94   0
  -3  -5   5   86.05    5.50   0
  -3  -4   5  704.00    7.85   0
  -3  -3   5   -1.00    4.27   0
  -2  -6   8   51.02    5.63   0
  -2   1   6  292.12    6.96   0
   0  -7  10  122.97    5.86   0
   1  -9  10   66.25    5.94   0
   1  -6  11  180.86    6.51   0
   2 -13   3  163.03    6.99   0
   3 -14   5   21.81    6.83   0
  -3  -4   4  306.14    6.16   0
  -3  -4   6  248.03    5.71   0
  -3  -3   4  191.69    5.42   0
  -3  -3   6  458.50    6.85   0
  -3  -2   5   29.55    4.71   0
  -2  -1   8  169.66    6.46   0
  -1   0   9  522.61    8.90   0
   0   0  10  120.98    7.25   0
   3 -14   4   13.04    6.18   0
   3 -14   6    3.18    5.83   0
  -3  -6   5    6.15    5.01   0
  -3  -5   4  451.17    6.84   0
  -3  -5   6  199.54    5.55   0
  -2  -9   5   94.51    5.95   0
  -2  -8   3  846.12    8.44   0
  -2  -8   7   89.63    5.70   0
  -2  -1   2  147.61    5.73   0
  -1 -10   7  258.18    6.65   0
  -1   0   1 1557.87   19.55   0
  -3  -6   6   79.61    5.41   0
  -3  -2   4   85.27    4.64   0
  -3  -2   6  115.16    5.20   0
  -2  -9   4  161.84    5.95   0
  -2  -9   6  247.65    6.37   0
  -2  -7   2   14.46    4.78   0
  -2  -7   8   13.61    5.25   0
  -1  -8   9  274.07    6.70   0
  -1   3   6  365.16    9.20   0
   0  -8  10   95.69    6.20   0
   1 -13   5   31.25    6.09   0
   1 -11   9    5.21    4.37   0
   1  -7  -1  171.62    8.17   0
  -3  -6   4   53.69    4.77   0
  -3  -4   7   15.86    4.44   0
  -1 -11   5   48.27    5.90   0
  -1  -5  10   86.30    5.91   0
  -1  -3  10  131.31    6.27   0
   0 -12   4  759.34    9.24   0
   0 -11   8  151.87    5.89   0
   0 -10   9    6.49    5.59   0
   1 -13   6   35.34    5.71   0
   1 -12   2   19.75    6.13   0
   1 -12   8   13.69    5.31   0
   1 -11   1  137.56    6.76   0
   2 -12   1  368.73    9.03   0
   3 -14   3  157.32    7.72   0
  -3  -7   5   10.95    4.49   0
  -3  -5   7   22.54    4.77   0
  -3  -4   3  166.57    5.33   0
  -3  -1   5   34.20    3.94   0
  -2  -3   9   16.97    5.30   0
  -2   1   7  731.03    9.78   0
  -1 -11   6  245.92    7.14   0
  -1  -2  10   95.91    6.28   0
   0 -11   2   49.77    5.83   0
   0  -8   0 3989.00   21.02   0
   0  -4  11   -1.25    5.97   0
   1 -13   4  306.81    8.07   0
  -3  -7   6  432.21    7.15   0
  -3  -6   7  537.46    7.51   0
  -3  -5   3  189.51    5.44   0
  -3  -3   3   -1.38    4.14   0
  -2  -8   8   74.95    5.81   0
  -2   0   8  132.22    6.76   0
  -1 -10   8   43.11    5.31   0
   0 -12   7    2.10    5.73   0
   0 -10   1  698.33    9.57   0
   0  -3  11   20.89    5.75   0
   2 -14   5   12.44    5.87   0
   2 -13   2   38.09    7.12   0
  -3  -7   4   37.73    4.73   0
  -3  -1   4  396.83    6.89   0
  -2  -9   3  337.03    7.24   0
  -2  -6   9    0.42    5.18   0
  -2  -2   9    0.93    5.50   0
  -1 -11   7   12.32    5.89   0
  -1  -9   9   -0.69    4.85   0
   0  -9  10   11.74    4.90   0
   0  -6  11    1.18    5.27   0
   2 -14   4    7.54    6.69   0
   2  -9  -1  266.51    9.52   0
  -3  -7   7   10.33    5.57   0
  -3  -6   3  628.96    7.45   0
  -2 -10   5    8.29    4.99   0
  -2 -10   6  557.58    8.10   0
  -1 -10   2   18.15    5.24   0
  -1  -4   0    4.34    3.98   0
  -1  -1  10  112.09    6.83   0
  -1   1   9    1.85    5.99   0
   0 -12   3   20.05    5.96   0
   0  -2  11    3.84    5.96   0
   1 -13   3   46.45    6.35   0
   2 -11   0   26.01    6.73   0
  -3  -8   5  393.85    6.86   0
  -3  -8   6  102.64    5.90   0
  -3  -5   8  178.16    6.32   0
  -3  -2   3 1123.67    9.95   0
  -3  -1   7   11.90    4.93   0
  -2 -10   4   25.43    5.62   0
  -2  -4   1 2788.06   16.22   0
  -1 -11   3   94.69    6.16   0
   1 -10   0    8.72    5.96   0
  -3  -8   4  114.71    5.60   0
  -3  -6   8   37.17    5.38   0
  -2 -10   7    5.99    5.71   0
  -2  -9   8  176.31    5.86   0
  -2  -5   1  466.81    7.40   0
  -2  -1   9   11.24    5.52   0
  -1   3   7   11.89    6.12   0
   0 -12   8  147.04    6.59   0
   0 -11   9  101.98    5.31   0
  -3  -8   7   27.10    5.82   0
  -3  -7   3   15.02    4.31   0
  -2  -3   1  361.48    7.03   0
  -2   2   5   -1.19    4.78   0
  -1 -11   8   57.48    5.60   0
  -1 -10   9   23.03    5.65   0
  -1  -8  10   19.33    5.56   0
  -1  -3   0  712.90   11.18   0
   0 -13   5  406.49    7.81   0
   2 -14   3   31.91    6.65   0
   3 -15   5    5.49    6.15   0
  -2  -8   9   14.52    4.98   0
  -2  -6   1    3.24    3.90   0
  -2   2   6 1988.81   15.18   0
  -1  -9   1   77.43    5.38   0
  -3  -9   6   85.48    5.57   0
  -2  -5  10  129.90    5.94   0
  -2  -4  10   78.87    5.94   0
  -2   0   2  550.57    9.12   0
  -2   1   8  172.21    6.72   0
  -1 -12   4   25.78    5.58   0
  -1   0  10   66.71    6.93   0
   0 -13   4    3.67    5.93   0
   1 -14   5   42.95    6.30   0
   1 -14   6   16.38    5.50   0
  -4  -5   5  808.29    8.08   0
  -4  -5   6   45.15    4.76   0
  -4  -4   5    1.43    4.29   0
  -4  -4   6   22.59    4.38   0
  -3  -4   2   89.04    4.86   0
  -3  -1   3   89.95    5.09   0
  -2 -11   5   31.24    5.25   0
  -2 -11   6    1.75    5.44   0
  -2 -10   8   53.06    5.38   0
  -2  -3  10   38.08    5.83   0
  -1 -12   7   13.30    5.19   0
  -1  -9  10   57.81    5.80   0
  -1  -5  11    4.41    4.93   0
  -1  -4  11   12.53    5.87   0
   0  -9   0    4.28    5.09   0
   1 -14   4   12.03    6.72   0
  -4  -6   5  480.83    6.96   0
  -4  -6   6  127.31    5.55   0
  -4  -3   5  702.46    7.78   0
  -4  -3   6  241.72    5.86   0
  -3  -9   4  385.08    6.51   0
  -3  -9   7   28.69    5.42   0
  -3  -8   8  104.62    5.53   0
  -3  -5   2  310.57    5.83   0
  -3  -4   9  328.37    7.16   0
  -3  -1   8  162.58    6.31   0
  -3   0   7   15.23    4.82   0
  -2  -9   9   48.22    5.04   0
  -2   0   9   20.12    5.96   0
  -1  -6  11  176.97    6.12   0
  -1  -3  11    3.65    5.49   0
   0 -12   2   32.41    5.76   0
   1 -13   2   11.71    6.36   0
   1 -12   1  174.94    7.96   0
   1  -8  -1  366.55    9.94   0
  -4  -5   4   64.12    4.84   0
  -4  -5   7   33.75    4.73   0
  -4  -4   4 3156.17   14.45   0
  -4  -4   7    2.55    5.10   0
  -3  -6   2   30.34    4.23   0
  -3  -6   9   20.57    5.54   0
  -3  -3   2 1118.04   10.08   0
  -3  -3   9   -0.03    4.92   0
  -2 -11   7  468.03    7.47   0
  -2  -2   1    0.69    4.11   0
  -2  -2  10  146.39    6.77   0
  -2   2   4   78.20    5.56   0
  -2   2   7    2.63    5.64   0
  -1 -11   2  510.62    8.30   0
  -1 -11   9   -2.57    5.51   0
   0 -11   1  240.28    7.46   0
   2 -15   5    4.91    6.66   0
  -4  -7   5  367.36    6.55   0
  -4  -7   6  228.72    6.21   0
  -4  -6   4  254.46    5.74   0
  -4  -6   7  115.67    5.56   0
  -3 -10   6   24.43    5.56   0
  -1 -12   3   60.85    5.81   0
  -1 -12   8   17.35    5.62   0
  -1  -7   0   82.39    5.25   0
   0 -13   3   10.94    5.82   0
  -4  -3   4  296.48    5.90   0
  -4  -2   5  769.57    7.98   0
  -3 -10   5   13.87    4.86   0
  -3  -9   8  153.95    6.15   0
  -3  -7   9    6.36    5.22   0
  -3  -2   9   24.12    6.21   0
  -4  -7   4  225.99    5.68   0
  -3 -10   7  290.71    6.73   0
  -3  -9   3  148.12    5.67   0
  -3  -7   2  996.06    9.06   0
  -2 -11   8    3.77    4.68   0
  -2 -10   9    7.89    4.90   0
  -1 -13   5   26.60    5.54   0
  -1 -10   1  151.98    6.48   0
   1 -14   3  148.92    7.52   0
  -4  -8   5   10.28    4.89   0
  -4  -8   6   22.60    5.42   0
  -4  -5   8   39.94    5.39   0
  -3 -10   4   18.42    5.34   0
  -3   1   5   40.35    4.73   0
  -3   1   6  352.63    7.35   0
  -2 -12   6  156.59    6.34   0
  -2 -11   3  421.84    7.43   0
  -2 -10   2 1856.44   12.63   0
  -2  -1  10  104.14    6.61   0
   0 -14   5   68.57    6.03   0
   0 -14   6   42.95    5.34   0
  -4  -8   7   -2.08    5.25   0
  -4  -6   8  118.32    5.45   0
  -4  -2   4  234.78    5.49   0
  -3  -2   2   44.66    4.40   0
  -2 -12   7   43.37    5.78   0
  -1 -13   4  311.69    7.57   0
  -1  -2   0    3.77    4.86   0
   1 -11   0   23.93    6.28   0
  -4  -8   4 1558.11   10.56   0
  -4  -7   8  191.22    5.94   0
  -4  -6   3 1119.26    9.25   0
  -4  -5   3   20.85    3.90   0
  -3  -8   2   34.97    4.88   0
  -3  -1   9    3.53    5.62   0
  -2 -12   4   59.57    5.79   0
  -2  -9  10  110.56    5.58   0
  -2   1   9   15.68    6.11   0
   0 -14   4  206.39    7.17   0
  -4  -9   5  587.74    8.04   0
  -4  -9   6    9.23    5.41   0
  -3 -11   5   12.29    5.45   0
  -3 -11   6  285.80    6.66   0
  -3  -9   9   -0.67    5.39   0
  -3  -5  10   89.72    5.59   0
  -3   1   7    9.45    5.04   0
  -2  -6  11    7.65    5.11   0
  -2  -5  11  155.93    6.24   0
  -2  -4  11    4.13    5.88   0
  -1  -8   0    2.78    5.02   0
   0 -10   0  405.55    8.54   0
   0  -5  -1  696.31   12.98   0
   1 -15   5   22.57    6.33   0
  -4  -9   7   29.28    5.83   0
  -4  -8   8  271.87    6.77   0
  -4  -3   3  169.14    5.23   0
  -4  -2   8  112.54    5.65   0
  -4  -1   7   17.53    4.77   0
  -3 -11   7    2.71    4.85   0
  -3  -3  10  128.49    6.55   0
  -3   0   3  189.57    5.46   0
  -2 -12   8   53.96    5.77   0
  -2 -11   9   25.37    5.10   0
  -2  -3  11  278.65    7.54   0
  -1 -12   2   14.53    6.06   0
   0 -13   2   14.28    6.14   0
   0  -6  -1 2058.24   19.54   0
   1 -15   4   23.53    6.96   0
  -5  -5   6   61.13    4.68   0
  -4  -9   4   12.89    4.59   0
  -4  -4   9   -1.55    5.26   0
  -4  -1   4  170.64    5.40   0
  -1 -13   3   38.68    6.04   0
   0 -12   1   29.75    6.31   0
  -5  -6   5   74.27    4.91   0
  -5  -6   6  224.96    5.90   0
  -5  -5   5    7.07    4.48   0
  -5  -4   6   45.07    4.58   0
  -4 -10   5  188.36    6.36   0
  -4 -10   6   77.59    5.45   0
  -4  -9   8    5.85    5.36   0
  -4  -7   9  173.55    6.06   0
  -4  -3   9  318.38    6.96   0
  -3 -11   8   43.20    4.94   0
  -3 -10   9    8.80    4.80   0
  -3  -8  10   45.93    5.52   0
  -3  -2  10   41.45    6.19   0
  -2 -13   5   82.59    5.89   0
  -2 -12   3  249.00    6.83   0
  -2 -11   2    3.13    5.25   0
  -1 -14   5   43.40    5.91   0
   0 -14   3  133.28    7.31   0
  -5  -7   6  205.33    6.35   0
  -5  -6   7  292.61    6.35   0
  -5  -5   7    1.77    4.63   0
  -5  -4   5  808.29    8.05   0
  -4 -10   7   53.79    5.20   0
  -4  -2   3 1764.99   11.69   0
  -4  -1   8  114.90    6.42   0
  -4   0   6   18.28    4.81   0
  -3 -12   6   40.14    5.89   0
  -2  -1   1  619.15    9.84   0
  -1 -11   1  133.09    6.44   0
   1  -9  -1   76.99    7.04   0
  -5  -7   5   92.52    5.14   0
  -5  -7   7   37.60    5.00   0
  -4  -8   9    2.66    5.04   0
  -3 -12   7   36.39    6.08   0
  -3  -6   1  203.26    5.43   0
  -3  -5   1  297.91    6.12   0
  -3  -1   2  969.46   10.03   0
  -3   1   8  164.50    6.96   0
  -1  -9   0  874.30   10.67   0
   0 -15   5  101.25    7.02   0
  -5  -8   6   22.42    5.19   0
  -5  -6   4  147.17    5.25   0
  -5  -5   4  765.90    7.85   0
  -5  -3   5   90.41    4.69   0
  -4 -10   4  206.69    6.48   0
  -4  -2   9    9.96    5.67   0
  -4   0   7    5.19    5.10   0
  -3  -4   1  734.95    8.53   0
  -2 -13   4   91.80    6.28   0
  -1 -14   4   10.54    5.87   0
   0  -7  -1  545.05   10.88   0
  -5  -8   5  493.51    7.42   0
  -5  -8   7    8.74    5.16   0
  -5  -7   4  169.85    5.80   0
  -5  -6   8  143.28    5.87   0
  -5  -5   8  245.76    6.41   0
  -5  -4   4   65.74    4.61   0
  -4 -11   6  143.07    6.47   0
  -4 -10   8  107.95    5.71   0
  -4  -9   3   15.47    4.74   0
  -4  -6   2  224.20    5.42   0
  -4  -5   2   56.58    4.41   0
  -3 -12   4   30.94    6.05   0
  -4 -11   5  181.38    6.61   0
  -4 -11   7   66.77    5.45   0
  -4  -7   2   66.29    5.12   0
  -4  -6  10   72.86    5.76   0
  -4  -5  10   27.12    5.49   0
  -3 -10   2   17.97    5.09   0
  -3  -5  11    7.71    5.31   0
  -3  -4  11   17.49    6.13   0
  -3  -1  10  116.50    6.47   0
  -2 -10   1   23.11    4.93   0
  -2  -5   0   15.00    4.38   0
   0 -15   4   64.08    6.97   0
  -5  -9   6   21.33    5.42   0
  -5  -3   4  448.32    6.57   0
  -5  -3   8  177.48    6.50   0
  -5  -2   5   67.57    4.36   0
  -4  -4  10  109.00    5.97   0
  -3   2   6  120.43    6.01   0
  -5  -9   5    4.06    4.94   0
  -5  -9   7    1.19    4.86   0
  -5  -8   4   23.95    4.69   0
  -5  -8   8   12.17    4.89   0
  -3  -3   1    0.67    3.88   0
  -3  -3  11    5.84    5.94   0
  -2 -14   6  221.29    6.76   0
  -2   1   2  146.64    6.29   0
  -1 -13   2    9.41    6.17   0
  -1   3   3   86.71    9.53   0
   0 -11   0    6.16    6.02   0
  -4 -11   8  127.64    5.52   0
  -4 -10   9   12.32    4.88   0
  -4  -8   2   76.50    5.35   0
  -4  -3   2   90.95    4.74   0
  -4  -3  10   95.66    5.98   0
  -4  -1   3  109.12    4.76   0
  -4  -1   9  438.11    7.83   0
  -4   0   8  555.34    8.56   0
  -3 -13   5   40.56    5.74   0
  -3   2   5   22.35    4.83   0
  -3   2   7  830.56   11.01   0
  -2 -14   5   11.85    5.69   0
  -2 -13   3  154.05    6.99   0
  -2 -12   2  285.21    7.61   0
  -2  -4   0  388.41    7.69   0
  -1 -14   3  145.25    7.29   0
  -5 -10   6   72.27    6.02   0
  -5  -9   8  183.57    6.44   0
  -5  -7   9    7.05    5.43   0
  -5  -6   3  445.51    6.79   0
  -5  -5   3   -0.98    4.16   0
  -1 -15   5   21.30    6.51   0
  -5 -10   5   66.98    5.66   0
  -5 -10   7  169.38    6.22   0
  -5  -9   4  612.99    7.60   0
  -5  -7   3  193.95    5.45   0
  -5  -4   3   31.34    4.30   0
  -5  -4   9  453.32    7.23   0
  -5  -2   4  223.56    5.72   0
  -5  -2   8  206.26    6.38   0
  -4 -12   6   23.49    5.33   0
  -3 -12   3   83.66    5.44   0
  -1 -12   1  180.67    7.38   0
  -1 -10   0    8.68    5.51   0
   0  -8  -1   10.52    5.62   0
  -6  -6   6  781.88    8.53   0
  -5  -8   9  278.25    7.05   0
  -5  -1   7   12.89    4.82   0
  -4 -12   7    4.64    5.11   0
  -4  -2  10   79.32    6.61   0
  -4   1   6  124.05    5.81   0
  -3 -13   4  237.14    7.08   0
  -3  -9   1  221.79    6.22   0
  -2 -14   4   11.96    5.80   0
  -6  -7   6   21.76    5.47   0
  -6  -6   5    6.31    4.36   0
  -6  -6   7    1.55    4.81   0
  -6  -5   5   72.49    4.99   0
  -6  -5   7  290.23    6.70   0
  -6  -4   6  124.79    5.44   0
  -5  -8   3   22.89    4.43   0
  -5  -3   9    3.02    5.46   0
  -4   1   7   14.61    4.96   0
  -2 -11   1   65.15    6.62   0
  -2  -8   0  137.83    5.64   0
  -6  -8   6  144.04    6.15   0
  -6  -7   5   10.83    5.20   0
  -6  -7   7  500.05    7.35   0
  -6  -4   7  118.85    5.51   0
  -5 -10   4   45.56    5.88   0
  -5 -10   8   54.22    5.55   0
  -5  -3   3  200.54    5.30   0
  -4 -12   8  137.21    5.70   0
  -4   1   5  851.74    9.60   0
  -1 -15   4   20.92    6.20   0
  -1   4   5  842.84   21.09   0
  -6  -4   5  473.95    6.66   0
  -5 -11   6  164.87    6.03   0
  -5 -11   7   23.92    5.45   0
  -4  -5  11   10.48    5.20   0
  -4  -2   2  566.34    7.47   0
  -4   0   9   -4.37    5.97   0
  -3   2   8   74.10    6.38   0
  -6  -8   5  230.74    6.40   0
  -6  -7   8   16.63    5.33   0
  -6  -3   6   69.94    4.96   0
  -5 -11   5   77.57    5.66   0
  -5  -9   3   10.54    4.38   0
  -5  -6  10   91.47    5.56   0
  -5  -5  10   70.11    5.96   0
  -5  -2   9   26.77    5.46   0
  -4  -4  11    1.06    5.30   0
  -3 -14   6    1.01    5.28   0
  -3  -2   1  349.27    6.81   0
  -3   0   2  103.99    5.17   0
  -2  -3   0  109.02    5.05   0
  -6  -9   6  152.06    6.23   0
  -6  -9   7  150.27    6.23   0
  -6  -8   8   76.04    5.65   0
  -6  -7   4   33.26    4.52   0
  -6  -6   4   46.01    4.61   0
  -6  -5   4  150.95    5.18   0
  -6  -3   5    7.29    4.16   0
  -5  -1   4  714.07    8.13   0
  -4  -1  10   52.67    6.29   0
  -3 -14   5   31.47    5.72   0
  -2 -13   2   36.08    6.13   0
  -6  -9   5   97.80    5.99   0
  -6  -4   4  253.87    5.76   0
  -5 -10   9   35.10    4.43   0
  -5   0   6   47.30    4.84   0
  -4 -13   5  334.33    7.31   0
  -4  -6   1 1699.03   11.68   0
  -4  -3  11   15.16    6.25   0
  -4   1   8  122.18    6.75   0
  -3 -13   3   97.90    6.67   0
  -3 -10   1  114.33    5.62   0
  -3   2   4   81.77    5.52   0
  -2 -15   5   10.54    5.94   0
  -2 -14   3   26.56    6.32   0
  -2  -9   0    7.96    4.70   0
  -1 -14   2    9.36    6.53   0
  -6  -8   4  135.51    5.72   0
  -6  -3   8   48.90    5.37   0
  -5  -7   2  388.53    6.69   0
  -5  -6   2   84.96    4.62   0
  -5  -5   2   28.34    4.18   0
  -5  -2   3  770.35    8.06   0
  -5   0   7   57.65    5.64   0
  -4  -7   1  415.33    6.91   0
  -4  -5   1  464.79    7.01   0
  -4   0   3    2.24    4.28   0
  -3 -12   2   10.44    5.99   0
   0  -9  -1  350.67    9.49   0
  -6 -10   6  376.48    7.01   0
  -6 -10   7    9.75    5.51   0
  -6  -9   8  124.75    5.40   0
  -6  -7   9   15.16    4.99   0
  -6  -5   9   30.85    5.50   0
  -6  -2   7    4.46    5.13   0
  -5 -12   7    7.93    5.21   0
  -5  -3  10   90.25    6.31   0
  -4 -12   3   17.55    5.34   0
  -3 -14   4   12.40    5.88   0
  -1 -11   0   14.77    6.49   0
  -6 -10   5    5.88    4.68   0
  -6  -9   4  103.98    5.36   0
  -6  -8   9    9.65    5.55   0
  -6  -4   9    9.71    5.22   0
  -6  -3   4   54.45    4.45   0
  -6  -2   5   -2.30    4.76   0
  -5  -4   2   53.88    4.42   0
  -5  -1   9   -2.67    5.67   0
  -4 -13   4   -3.87    5.80   0
  -2 -15   4    3.30    5.93   0
  -2 -12   1  352.57    8.18   0
  -1 -13   1   61.62    6.72   0
  -1  -1   0 1592.61   20.17   0
  -6 -10   8   53.22    5.90   0
  -6  -6   3    4.48    4.26   0
  -5   0   8   56.96    5.70   0
  -4 -11   2   54.64    5.51   0
  -4  -4   1    2.43    3.99   0
  -7  -7   6  378.80    7.50   0
  -7  -6   7  511.18    7.47   0
  -6  -9   9   58.83    5.70   0
  -6  -7   3  496.25    7.07   0
  -6  -5   3  453.79    6.65   0
  -6  -2   8   52.00    5.57   0
  -5  -2  10  137.11    6.69   0
  -4 -14   6   41.58    5.75   0
  -2 -10   0   85.99    6.07   0
  -2   0   1 4995.55   27.98   0
  -1  -6  -1  323.94    8.21   0
  -7  -5   6  205.66    5.81   0
  -7  -5   7   39.63    5.04   0
  -6 -11   7  352.55    6.54   0
  -6 -10   4   19.42    5.59   0
  -6  -8   3  550.48    7.52   0
  -6  -3   9   14.41    5.61   0
  -4  -1   2   48.93    4.24   0
  -3 -11   1   37.51    5.70   0
  -1  -7  -1  169.08    6.74   0
  -7  -8   6  101.34    5.72   0
  -7  -8   7   66.18    5.05   0
  -7  -7   5    0.06    5.29   0
  -7  -6   5   14.65    4.88   0
  -7  -4   6  218.97    6.15   0
  -6  -6  10   83.24    5.72   0
  -6  -4   3 1128.44    9.13   0
  -5  -3   2  311.51    6.09   0
  -3 -15   5    9.59    5.83   0
  -3  -5   0  756.69    8.96   0
  -7  -8   5  230.83    6.30   0
  -7  -7   8   42.38    5.44   0
  -7  -6   8   17.78    5.01   0
  -6  -7  10    7.49    5.08   0
  -6  -5  10   88.48    5.60   0
  -6  -2   4   54.60    4.32   0
  -5 -13   5   13.01    5.40   0
  -5  -4  11   12.79    5.36   0
  -4   2   6  193.60    6.60   0
  -4   2   7  184.30    7.42   0
  -3 -14   3  153.04    6.87   0
  -3 -13   2   25.20    6.19   0
  -3  -8   0   -0.88    4.82   0
  -2 -14   2  599.89    9.96   0
  -7  -9   6  100.62    5.71   0
  -7  -9   7   32.98    5.16   0
  -7  -8   8  104.87    5.54   0
  -6  -9   3  246.02    6.16   0
  -6  -4  10   74.67    6.39   0
  -5  -1   3   39.66    4.23   0
  -4  -3   1  738.99    8.42   0
  -1  -8  -1  366.71    8.84   0
  -7  -9   5   80.91    5.68   0
  -7  -7   4    1.47    5.34   0
  -7  -6   4   29.30    4.60   0
  -6 -12   6  107.38    6.40   0
  -6 -12   7   27.45    5.62   0
  -6  -2   9   -1.29    5.17   0
  -6  -1   8  110.83    6.07   0
  -5   1   6  129.99    5.82   0
  -4 -14   4  170.20    6.65   0
  -4 -12   2   12.36    6.12   0
  -3 -15   4   13.61    6.55   0
  -3  -1   1  186.64    5.84   0
  -7 -10   6    1.71    5.25   0
  -7  -9   8   95.53    5.13   0
  -7  -5   4  171.49    5.49   0
  -6  -3   3  629.51    7.37   0
  -5 -12   3   31.46    5.66   0
  -5   1   7    3.85    5.28   0
  -4 -10   1  595.26    8.22   0
  -3  -4   0   20.36    4.05   0
   0 -10  -1  705.81   12.64   0
  -7 -10   7  280.63    6.46   0
  -7  -8   4  107.52    5.56   0
  -7  -3   5   13.04    4.23   0
  -6  -3  10   24.10    6.20   0
  -5 -13   4  334.92    7.58   0
  -4   2   5  749.30    9.88   0
  -3  -9   0  589.46    8.77   0
  -2 -13   1  144.40    7.17   0
  -1 -12   0   14.48    6.61   0
  -7 -10   5    9.27    4.90   0
  -7 -10   8    2.71    5.19   0
  -7  -8   9  117.15    5.58   0
  -7  -4   4  233.74    5.69   0
  -7  -3   8   65.89    5.22   0
  -6  -6   2 2723.84   13.62   0
  -5   1   5   20.49    4.90   0
  -3 -12   1  173.80    7.08   0
  -2 -11   0   28.19    6.20   0
  -7  -9   4  188.52    5.81   0
  -7  -4   9  171.62    6.43   0
  -7  -2   7  734.38    8.78   0
  -6  -7   2   15.73    4.21   0
  -6  -1   4  121.59    5.13   0
  -5 -11   2  276.03    7.02   0
  -5  -7   1  274.61    5.78   0
  -5  -6   1  301.76    5.92   0
  -5  -2   2  125.18    4.93   0
  -5   1   8  243.69    7.81   0
  -7 -11   7    1.37    4.72   0
  -6  -8   2  220.18    5.66   0
  -6  -5   2   79.33    4.70   0
  -6  -1   9   13.38    5.97   0
  -6   0   6  115.60    5.45   0
  -6   0   7  151.13    6.39   0
  -5 -14   5   76.97    5.92   0
  -5  -5   1   -1.13    4.03   0
  -1  -9  -1   78.00    6.95   0
  -8  -7   6  113.45    5.88   0
  -8  -6   6  140.86    5.63   0
  -8  -6   7   60.51    5.30   0
  -7 -11   5    0.24    5.59   0
  -7 -10   4   18.19    5.54   0
  -7  -7   3   -0.32    4.59   0
  -7  -6   3  486.25    6.88   0
  -7  -3   4   38.06    4.72   0
  -7  -2   5   58.23    5.24   0
  -6  -2   3   -3.15    3.99   0
  -4 -14   3  114.89    7.18   0
  -4 -11   1  203.91    6.87   0
  -4  -2   1 2781.39   15.35   0
  -8  -8   6   30.95    5.41   0
  -8  -8   7   -2.41    4.61   0
  -8  -5   6   14.93    4.97   0
  -8  -5   7    6.52    5.21   0
  -7  -8   3  141.97    5.81   0
  -7  -6  10    4.69    5.21   0
  -7  -5   3  197.00    5.44   0
  -7  -3   9    6.06    5.22   0
  -7  -2   8   23.18    5.48   0
  -6  -4   2  230.40    5.49   0
  -6  -2  10  115.25    7.12   0
  -4 -13   2    8.50    6.06   0
  -3 -14   2   11.89    6.44   0
  -3 -10   0   37.07    5.86   0
  -8  -9   6   10.23    5.39   0
  -8  -7   5  220.61    6.31   0
  -8  -7   8   94.77    5.64   0
  -8  -6   5  236.67    6.16   0
  -7  -5  10   85.46    5.72   0
[truncated: 31,196 more chars]
